# Supplementary material for: Hydride and Seek: Comparing Crystallographic Hydride Placement Techniques with an Open-Shell Cobalt Complex
Source: ACS Cent Sci. 2026 Jun 23;12(7):972–80. doi: 10.1021/acscentsci.6c00632 (PMC13397283; doi:10.1021/acscentsci.6c00632)
Supplement: Supplementary file 2 [file oc6c00632_si_002.zip]

Archive with 56 entries (53 files):
- 007c-25019_auto.cif
- __MACOSX/._007c-25019_auto.cif
- DFT/
- __MACOSX/._DFT
- DFT/tBuPCPCoH_BP86_inv.xyz
- __MACOSX/DFT/._tBuPCPCoH_BP86_inv.xyz
- DFT/.DS_Store
- __MACOSX/DFT/._.DS_Store
- DFT/tBuPCPCoH_B3LYP_inv.xyz
- __MACOSX/DFT/._tBuPCPCoH_B3LYP_inv.xyz
- DFT/tBuPCPCoH_PBE_inv.xyz
- __MACOSX/DFT/._tBuPCPCoH_PBE_inv.xyz
- DFT/tBuPCPCoH_PBE0_inv.xyz
- __MACOSX/DFT/._tBuPCPCoH_PBE0_inv.xyz
- DFT/tBuPCPCoH_M06_2X_inv.xyz
- __MACOSX/DFT/._tBuPCPCoH_M06_2X_inv.xyz
- ED Data/
- __MACOSX/._ED Data
- ED Data/RSD-IV-17-16_auto_dyn.usd
- __MACOSX/ED Data/._RSD-IV-17-16_auto_dyn.usd
- ED Data/RSD-IV-17-16_auto_dyn.m50
- __MACOSX/ED Data/._RSD-IV-17-16_auto_dyn.m50
- ED Data/RSD-IV-17-16_auto_dyn.jdhst
- __MACOSX/ED Data/._RSD-IV-17-16_auto_dyn.jdhst
- ED Data/RSD-IV-17-16_auto_dyn.m42
- __MACOSX/ED Data/._RSD-IV-17-16_auto_dyn.m42
- ED Data/RSD-IV-17-16_auto_dyn.cif
- __MACOSX/ED Data/._RSD-IV-17-16_auto_dyn.cif
- ED Data/RSD-IV-17-16_auto_dyn.tba
- __MACOSX/ED Data/._RSD-IV-17-16_auto_dyn.tba
- ED Data/RSD-IV-17-16_auto_dyn.fcf
- __MACOSX/ED Data/._RSD-IV-17-16_auto_dyn.fcf
- ED Data/RSD-IV-17-16_auto_dyn.m70
- __MACOSX/ED Data/._RSD-IV-17-16_auto_dyn.m70
- ED Data/RSD-IV-17-16_auto_dyn.m40
- __MACOSX/ED Data/._RSD-IV-17-16_auto_dyn.m40
- ED Data/RSD-IV-17-16_auto_dyn.tbd
- __MACOSX/ED Data/._RSD-IV-17-16_auto_dyn.tbd
- HAR/
- __MACOSX/._HAR
- HAR/def2-TZVPP M06-2X.cif
- __MACOSX/HAR/._def2-TZVPP M06-2X.cif
- HAR/.DS_Store
- __MACOSX/HAR/._.DS_Store
- HAR/def2-TZVPP PBE0.cif
- __MACOSX/HAR/._def2-TZVPP PBE0.cif
- HAR/def2-TZVPP B3LYP.cif
- __MACOSX/HAR/._def2-TZVPP B3LYP.cif
- HAR/def2-TZVPP BP86.cif
- __MACOSX/HAR/._def2-TZVPP BP86.cif
- HAR/def2-TZVPP PBE.cif
- __MACOSX/HAR/._def2-TZVPP PBE.cif
- PCPCoH-ED.cif
- __MACOSX/._PCPCoH-ED.cif
- PCPCoH1_face_indexed_gaussian.cif
- __MACOSX/._PCPCoH1_face_indexed_gaussian.cif
