# Supplementary material for: Hydride and Seek: Comparing Crystallographic Hydride Placement Techniques with an Open-Shell Cobalt Complex
Source: ACS Cent Sci. 2026 Jun 23;12(7):972–80. doi: 10.1021/acscentsci.6c00632 (PMC13397283; doi:10.1021/acscentsci.6c00632)
Supplement: Supplementary file 2 [file oc6c00632_si_002.zip › 007c-25019_auto.cif]

data_007c-25019_auto
_audit_creation_date               2026-03-31
_audit_creation_method
;
Olex2 1.5
(compiled 2026.03.18 svn.r0db52de7 for OlexSys, GUI svn.r7521)
;
_shelx_SHELXL_version_number       '2025/1'
_audit_contact_author_address      ?
_audit_contact_author_email        ?
_audit_contact_author_name         ''
_audit_contact_author_phone        ?
_publ_contact_author_id_orcid      ?
_publ_section_references
;
Dolomanov, O.V., Bourhis, L.J., Gildea, R.J, Howard, J.A.K. & Puschmann, H.
 (2009), J. Appl. Cryst. 42, 339-341.

Sheldrick, G.M. (2015). Acta Cryst. A71, 3-8.

Sheldrick, G.M. (2015). Acta Cryst. C71, 3-8.
;
_chemical_name_common              ?
_chemical_name_systematic          ?
_chemical_formula_moiety           'C24 H44 Co P2'
_chemical_formula_sum              'C24 H44 Co P2'
_chemical_formula_weight           453.46
_chemical_absolute_configuration   .
_chemical_melting_point            ?
_chemical_oxdiff_formula           'Co C P H'
loop_
  _atom_type_symbol
  _atom_type_description
  _atom_type_scat_dispersion_real
  _atom_type_scat_dispersion_imag
  _atom_type_scat_source
 'C' 'C' 0.0033 0.0016 'International Tables Vol C Tables 4.2.6.8 and 6.1.1.4'
 'H' 'H' 0.0000 0.0000 'International Tables Vol C Tables 4.2.6.8 and 6.1.1.4'
 'Co' 'Co' 0.3494 0.9721 'International Tables Vol C Tables 4.2.6.8 and 6.1.1.4'
 'P' 'P' 0.1023 0.0942 'International Tables Vol C Tables 4.2.6.8 and 6.1.1.4'

_shelx_space_group_comment
;
The symmetry employed for this shelxl refinement is uniquely defined
by the following loop, which should always be used as a source of
symmetry information in preference to the above space-group names.
They are only intended as comments.
;
_space_group_crystal_system        'tetragonal'
_space_group_IT_number             110
_space_group_name_H-M_alt          'I 41 c d'
_space_group_name_Hall             'I 4bw -2c'
loop_
  _space_group_symop_operation_xyz
 'x, y, z'
 '-x+1/2, -y+1/2, z+1/2'
 '-y, x+1/2, z+1/4'
 'y+1/2, -x, z+3/4'
 'x, -y, z+1/2'
 '-x+1/2, y+1/2, z'
 '-y, -x+1/2, z+3/4'
 'y+1/2, x, z+1/4'
 'x+1/2, y+1/2, z+1/2'
 '-x+1, -y+1, z+1'
 '-y+1/2, x+1, z+3/4'
 'y+1, -x+1/2, z+5/4'
 'x+1/2, -y+1/2, z+1'
 '-x+1, y+1, z+1/2'
 '-y+1/2, -x+1, z+5/4'
 'y+1, x+1/2, z+3/4'

_cell_length_a                     16.1164(2)
_cell_length_b                     16.1164(2)
_cell_length_c                     19.1411(3)
_cell_angle_alpha                  90
_cell_angle_beta                   90
_cell_angle_gamma                  90
_cell_volume                       4971.68(15)
_cell_formula_units_Z              8
_cell_measurement_reflns_used      22471
_cell_measurement_temperature      100.0(3)
_cell_measurement_theta_max        44.7660
_cell_measurement_theta_min        2.1860
_shelx_estimated_absorpt_T_max     0.733
_shelx_estimated_absorpt_T_min     0.683
_exptl_absorpt_coefficient_mu      0.826
_exptl_absorpt_correction_T_max    1.00000
_exptl_absorpt_correction_T_min    0.66559
_exptl_absorpt_correction_type     multi-scan
_exptl_absorpt_process_details
;
CrysAlisPro 1.171.43.112a (Rigaku Oxford Diffraction, 2024)
Empirical absorption correction using spherical harmonics,
implemented in SCALE3 ABSPACK scaling algorithm.
;
_exptl_absorpt_special_details     ?
_exptl_crystal_colour              'dull black'
_exptl_crystal_colour_lustre       dull
_exptl_crystal_colour_modifier     .
_exptl_crystal_colour_primary      black
_exptl_crystal_density_diffrn      1.212
_exptl_crystal_density_meas        ?
_exptl_crystal_density_method      ?
_exptl_crystal_description         prism
_exptl_crystal_F_000               1960
_exptl_crystal_size_max            0.5
_exptl_crystal_size_mid            0.4
_exptl_crystal_size_min            0.4
_exptl_transmission_factor_max     ?
_exptl_transmission_factor_min     ?
_diffrn_reflns_av_R_equivalents    0.0461
_diffrn_reflns_av_unetI/netI       0.0322
_diffrn_reflns_Laue_measured_fraction_full  1.000
_diffrn_reflns_Laue_measured_fraction_max  0.997
_diffrn_reflns_limit_h_max         31
_diffrn_reflns_limit_h_min         -31
_diffrn_reflns_limit_k_max         28
_diffrn_reflns_limit_k_min         -31
_diffrn_reflns_limit_l_max         37
_diffrn_reflns_limit_l_min         -37
_diffrn_reflns_number              61133
_diffrn_reflns_point_group_measured_fraction_full  1.000
_diffrn_reflns_point_group_measured_fraction_max  0.995
_diffrn_reflns_theta_full          25.242
_diffrn_reflns_theta_max           44.863
_diffrn_reflns_theta_min           2.528
_diffrn_ambient_environment        N~2~
_diffrn_ambient_temperature        100.0(3)
_diffrn_detector                   'Hybrid Pixel Array Detector'
_diffrn_detector_area_resol_mean   5.8140
_diffrn_measured_fraction_theta_full  1.000
_diffrn_measured_fraction_theta_max  0.997
_diffrn_measurement_details
;
List of Runs (angles in degrees, time in seconds):

  # Type    Start    End  Width  t~exp~   \w     \q     \k     \f   Frames
--------------------------------------------------------------------------
  1  \w   -122.00 -50.00   0.50   12.87    --  -39.20 -57.00-150.00  144
  2  \w      3.00  50.00   0.50   12.87    --  -39.20  57.00-120.00   94
  3  \w    -55.00 -29.00   0.50   12.87    --  -39.20  38.00-180.00   52
  4  \w    -22.00   4.00   0.50   12.87    --  -39.20  38.00-180.00   52
  5  \w    -69.00  -8.00   0.50   12.87    --  -39.20  72.00-150.00  122
  6  \w     24.00  50.00   0.50   12.87    --  -39.20  72.00-150.00   52
  7  \w    -73.00 -14.00   0.50   12.87    --  -39.20 -38.00-120.00  118
  8  \w   -129.00-104.00   0.50   12.87    --  -39.20 -72.00  90.00   50
  9  \w    -87.00 -39.00   0.50   12.87    --  -39.20 -72.00  90.00   96
 10  \w   -118.00 -15.00   0.50   12.87    --  -39.20 -38.00 -30.00  206
;
_diffrn_measurement_device         'four-circle diffractometer'
_diffrn_measurement_device_type    'XtaLAB AFC12 (RCD3): Kappa single'
_diffrn_measurement_method         '\w scans'
_diffrn_orient_matrix_type        
 'CrysAlisPro convention (1999,Acta A55,543-557)'
_diffrn_orient_matrix_UB_11        0.0372449000
_diffrn_orient_matrix_UB_12        0.0199025000
_diffrn_orient_matrix_UB_13        -0.0103789000
_diffrn_orient_matrix_UB_21        0.0152075000
_diffrn_orient_matrix_UB_22        -0.0029555000
_diffrn_orient_matrix_UB_23        0.0346744000
_diffrn_orient_matrix_UB_31        0.0178677000
_diffrn_orient_matrix_UB_32        -0.0391384000
_diffrn_orient_matrix_UB_33        -0.0079177000
_diffrn_radiation_monochromator    mirror
_diffrn_radiation_probe            x-ray
_diffrn_radiation_type             'Mo K\a'
_diffrn_radiation_wavelength       0.71073
_diffrn_source                     'Rotating-anode X-ray tube'
_diffrn_source_type                'Rigaku (Mo) X-ray Source'
_reflns_Friedel_coverage           0.956
_reflns_Friedel_fraction_full      0.999
_reflns_Friedel_fraction_max       0.993
_reflns_number_gt                  8513
_reflns_number_total               10142
_reflns_special_details
;
 Reflections were merged by SHELXL according to the crystal
 class for the calculation of statistics and refinement.
 
 _reflns_Friedel_fraction is defined as the number of unique
 Friedel pairs measured divided by the number that would be
 possible theoretically, ignoring centric projections and
 systematic absences. Completness statistics refer to single and
 composite reflections containing twin component 1 only.
;
_reflns_threshold_expression       'I > 2\s(I)'
_computing_cell_refinement         'CrysAlisPro 1.171.43.112a (Rigaku OD, 2024)'
_computing_data_collection         'CrysAlisPro 1.171.43.112a (Rigaku OD, 2024)'
_computing_data_reduction          'CrysAlisPro 1.171.43.112a (Rigaku OD, 2024)'
_computing_molecular_graphics      'Olex2 1.5 (Dolomanov et al., 2009)'
_computing_publication_material    'Olex2 1.5 (Dolomanov et al., 2009)'
_computing_structure_refinement    'SHELXL 2025/1 (Sheldrick, 2015)'
_computing_structure_solution      'SHELXT 2018/2 (Sheldrick, 2018)'
_refine_diff_density_max           0.481
_refine_diff_density_min           -0.427
_refine_diff_density_rms           0.051
_refine_ls_abs_structure_details
;
 Refined as an inversion twin.
;
_refine_ls_abs_structure_Flack     0.372(10)
_refine_ls_extinction_coef         .
_refine_ls_extinction_method       none
_refine_ls_goodness_of_fit_ref     1.017
_refine_ls_hydrogen_treatment      mixed
_refine_ls_matrix_type             full
_refine_ls_number_parameters       133
_refine_ls_number_reflns           10142
_refine_ls_number_restraints       1
_refine_ls_R_factor_all            0.0412
_refine_ls_R_factor_gt             0.0281
_refine_ls_restrained_S_all        1.017
_refine_ls_shift/su_max            0.002
_refine_ls_shift/su_mean           0.000
_refine_ls_structure_factor_coef   Fsqd
_refine_ls_weighting_details      
 'w=1/[\s^2^(Fo^2^)+(0.0387P)^2^+0.2150P] where P=(Fo^2^+2Fc^2^)/3'
_refine_ls_weighting_scheme        calc
_refine_ls_wR_factor_gt            0.0669
_refine_ls_wR_factor_ref           0.0712
_refine_special_details
;
The structure was modeled
as an inversion twin
;
_olex2_refinement_description
;
1. Twinned data refinement
 Scales: 0.628(10)
 0.372(10)
2. Fixed Uiso
 At 1.2 times of:
  All C(H) groups, All C(H,H) groups
 At 1.5 times of:
  All C(H,H,H) groups
3.a Secondary CH2 refined with riding coordinates:
 C5(H5A,H5B)
3.b Aromatic/amide H refined with riding coordinates:
 C3(H3), C4(H4)
3.c Idealised Me refined as rotating group:
 C7(H7A,H7B,H7C), C8(H8A,H8B,H8C), C9(H9A,H9B,H9C), C11(H11A,H11B,H11C),
 C12(H12A,H12B,H12C), C13(H13A,H13B,H13C)
;
_atom_sites_solution_hydrogens     mixed
_atom_sites_solution_primary       dual
_atom_sites_solution_secondary     ?
loop_
  _atom_site_label
  _atom_site_type_symbol
  _atom_site_fract_x
  _atom_site_fract_y
  _atom_site_fract_z
  _atom_site_U_iso_or_equiv
  _atom_site_adp_type
  _atom_site_occupancy
  _atom_site_site_symmetry_order
  _atom_site_calc_flag
  _atom_site_refinement_flags_posn
  _atom_site_refinement_flags_adp
  _atom_site_refinement_flags_occupancy
  _atom_site_disorder_assembly
  _atom_site_disorder_group
 Co1 Co 0.500000 0.000000 0.43430(2) 0.01158(3) Uani 1 2 d S T P . .
 H H 0.500000 0.000000 0.356(4) 0.051(15) Uiso 1 2 d S . P . .
 P1 P 0.50730(2) 0.13376(2) 0.44296(2) 0.01203(4) Uani 1 1 d . . . . .
 C1 C 0.500000 0.000000 0.53684(7) 0.01334(18) Uani 1 2 d S T P . .
 C2 C 0.51419(6) 0.07356(6) 0.57573(4) 0.01428(12) Uani 1 1 d . . . . .
 C3 C 0.51280(6) 0.07364(7) 0.64881(5) 0.01769(15) Uani 1 1 d . . . . .
 H3 H 0.520610 0.124092 0.673615 0.021 Uiso 1 1 calc R U . . .
 C4 C 0.500000 0.000000 0.68531(14) 0.0196(2) Uani 1 2 d S T P . .
 H4 H 0.499998 0.000001 0.734943 0.024 Uiso 1 2 calc R U P . .
 C5 C 0.53418(6) 0.15232(6) 0.53578(5) 0.01744(14) Uani 1 1 d . . . . .
 H5A H 0.593880 0.165765 0.540274 0.021 Uiso 1 1 calc R U . . .
 H5B H 0.501525 0.199369 0.554476 0.021 Uiso 1 1 calc R U . . .
 C6 C 0.59304(6) 0.18601(6) 0.39347(5) 0.01651(13) Uani 1 1 d . . . . .
 C7 C 0.66599(6) 0.12435(8) 0.39775(7) 0.02463(19) Uani 1 1 d . . . . .
 H7A H 0.679914 0.114184 0.446852 0.037 Uiso 1 1 calc R U . . .
 H7B H 0.714303 0.147703 0.373672 0.037 Uiso 1 1 calc R U . . .
 H7C H 0.650131 0.071957 0.375457 0.037 Uiso 1 1 calc R U . . .
 C8 C 0.61995(8) 0.26996(7) 0.42351(7) 0.0269(2) Uani 1 1 d . . . . .
 H8A H 0.573287 0.308879 0.421526 0.040 Uiso 1 1 calc R U . . .
 H8B H 0.666328 0.291919 0.396044 0.040 Uiso 1 1 calc R U . . .
 H8C H 0.637434 0.262757 0.472171 0.040 Uiso 1 1 calc R U . . .
 C9 C 0.57024(7) 0.19652(7) 0.31619(6) 0.02165(17) Uani 1 1 d . . . . .
 H9A H 0.549097 0.143834 0.297843 0.032 Uiso 1 1 calc R U . . .
 H9B H 0.619621 0.213077 0.289768 0.032 Uiso 1 1 calc R U . . .
 H9C H 0.527436 0.239358 0.311583 0.032 Uiso 1 1 calc R U . . .
 C10 C 0.40505(5) 0.18694(6) 0.42968(5) 0.01757(14) Uani 1 1 d . . . . .
 C11 C 0.34737(7) 0.15303(9) 0.48717(7) 0.0269(2) Uani 1 1 d . . . . .
 H11A H 0.344052 0.092476 0.483383 0.040 Uiso 1 1 calc R U . . .
 H11B H 0.291851 0.176919 0.481561 0.040 Uiso 1 1 calc R U . . .
 H11C H 0.369516 0.168116 0.533127 0.040 Uiso 1 1 calc R U . . .
 C12 C 0.40880(7) 0.28174(7) 0.43445(7) 0.02539(19) Uani 1 1 d . . . . .
 H12A H 0.434013 0.297903 0.479009 0.038 Uiso 1 1 calc R U . . .
 H12B H 0.352510 0.304489 0.431573 0.038 Uiso 1 1 calc R U . . .
 H12C H 0.442268 0.303480 0.395823 0.038 Uiso 1 1 calc R U . . .
 C13 C 0.36823(7) 0.16101(8) 0.35854(6) 0.02335(18) Uani 1 1 d . . . . .
 H13A H 0.403410 0.182262 0.320807 0.035 Uiso 1 1 calc R U . . .
 H13B H 0.312202 0.183961 0.353832 0.035 Uiso 1 1 calc R U . . .
 H13C H 0.365706 0.100342 0.355805 0.035 Uiso 1 1 calc R U . . .

loop_
  _atom_site_aniso_label
  _atom_site_aniso_U_11
  _atom_site_aniso_U_22
  _atom_site_aniso_U_33
  _atom_site_aniso_U_23
  _atom_site_aniso_U_13
  _atom_site_aniso_U_12
 Co1 0.01527(6) 0.01295(5) 0.00651(5) 0.000 0.000 -0.00020(4)
 P1 0.01422(7) 0.01333(7) 0.00852(7) -0.00047(7) -0.00017(8) 0.00010(6)
 C1 0.0150(4) 0.0176(5) 0.0074(4) 0.000 0.000 0.0005(3)
 C2 0.0157(3) 0.0192(3) 0.0080(3) -0.0014(2) -0.0007(2) 0.0008(2)
 C3 0.0198(3) 0.0250(4) 0.0083(3) -0.0033(3) -0.0004(3) 0.0014(3)
 C4 0.0207(5) 0.0301(6) 0.0080(4) 0.000 0.000 0.0017(4)
 C5 0.0235(4) 0.0181(3) 0.0108(3) -0.0022(2) -0.0018(3) -0.0021(3)
 C6 0.0168(3) 0.0184(3) 0.0144(3) 0.0010(3) 0.0014(3) -0.0019(3)
 C7 0.0162(4) 0.0330(5) 0.0247(5) 0.0028(4) 0.0013(3) 0.0039(3)
 C8 0.0299(5) 0.0238(4) 0.0270(5) -0.0012(4) 0.0026(4) -0.0116(4)
 C9 0.0242(4) 0.0265(4) 0.0143(3) 0.0044(3) 0.0028(3) -0.0002(3)
 C10 0.0165(3) 0.0213(3) 0.0149(3) 0.0004(3) 0.0006(3) 0.0044(2)
 C11 0.0183(4) 0.0392(6) 0.0232(5) 0.0051(4) 0.0061(3) 0.0043(4)
 C12 0.0312(4) 0.0215(4) 0.0235(4) -0.0018(4) 0.0009(4) 0.0102(3)
 C13 0.0191(4) 0.0308(5) 0.0201(4) 0.0008(4) -0.0054(3) 0.0025(3)

_geom_special_details
;
 All esds (except the esd in the dihedral angle between two l.s. planes)
 are estimated using the full covariance matrix.  The cell esds are taken
 into account individually in the estimation of esds in distances, angles
 and torsion angles; correlations between esds in cell parameters are only
 used when they are defined by crystal symmetry.  An approximate (isotropic)
 treatment of cell esds is used for estimating esds involving l.s. planes.
;
loop_
  _geom_bond_atom_site_label_1
  _geom_bond_atom_site_label_2
  _geom_bond_distance
  _geom_bond_site_symmetry_2
  _geom_bond_publ_flag
 Co1 H 1.49(7) . ?
 Co1 P1 2.1653(2) . ?
 Co1 P1 2.1653(2) 10_544 ?
 Co1 C1 1.9627(14) . ?
 P1 C5 1.8530(9) . ?
 P1 C6 1.8751(9) . ?
 P1 C10 1.8746(9) . ?
 C1 C2 1.4184(12) 10_544 ?
 C1 C2 1.4184(12) . ?
 C2 C3 1.3991(12) . ?
 C2 C5 1.5164(13) . ?
 C3 H3 0.9500 . ?
 C3 C4 1.3925(17) . ?
 C4 H4 0.9500 . ?
 C5 H5A 0.9900 . ?
 C5 H5B 0.9900 . ?
 C6 C7 1.5416(14) . ?
 C6 C8 1.5327(15) . ?
 C6 C9 1.5336(14) . ?
 C7 H7A 0.9800 . ?
 C7 H7B 0.9800 . ?
 C7 H7C 0.9800 . ?
 C8 H8A 0.9800 . ?
 C8 H8B 0.9800 . ?
 C8 H8C 0.9800 . ?
 C9 H9A 0.9800 . ?
 C9 H9B 0.9800 . ?
 C9 H9C 0.9800 . ?
 C10 C11 1.5407(15) . ?
 C10 C12 1.5318(14) . ?
 C10 C13 1.5430(15) . ?
 C11 H11A 0.9800 . ?
 C11 H11B 0.9800 . ?
 C11 H11C 0.9800 . ?
 C12 H12A 0.9800 . ?
 C12 H12B 0.9800 . ?
 C12 H12C 0.9800 . ?
 C13 H13A 0.9800 . ?
 C13 H13B 0.9800 . ?
 C13 H13C 0.9800 . ?

loop_
  _geom_angle_atom_site_label_1
  _geom_angle_atom_site_label_2
  _geom_angle_atom_site_label_3
  _geom_angle
  _geom_angle_site_symmetry_1
  _geom_angle_site_symmetry_3
  _geom_angle_publ_flag
 P1 Co1 H 94.390(10) . . ?
 P1 Co1 H 94.392(11) 10_544 . ?
 P1 Co1 P1 171.218(19) 10_544 . ?
 C1 Co1 H 180.000(10) . . ?
 C1 Co1 P1 85.608(10) . 10_544 ?
 C1 Co1 P1 85.610(10) . . ?
 C5 P1 Co1 104.29(3) . . ?
 C5 P1 C6 103.86(4) . . ?
 C5 P1 C10 105.17(5) . . ?
 C6 P1 Co1 116.64(3) . . ?
 C10 P1 Co1 113.39(3) . . ?
 C10 P1 C6 111.96(4) . . ?
 C2 C1 Co1 121.65(6) 10_544 . ?
 C2 C1 Co1 121.65(6) . . ?
 C2 C1 C2 116.69(12) . 10_544 ?
 C1 C2 C5 117.99(8) . . ?
 C3 C2 C1 121.52(9) . . ?
 C3 C2 C5 120.45(8) . . ?
 C2 C3 H3 119.9 . . ?
 C4 C3 C2 120.22(12) . . ?
 C4 C3 H3 119.9 . . ?
 C3 C4 C3 119.8(2) . 10_544 ?
 C3 C4 H4 120.1 . . ?
 C3 C4 H4 120.1 10_544 . ?
 P1 C5 H5A 110.2 . . ?
 P1 C5 H5B 110.2 . . ?
 C2 C5 P1 107.38(6) . . ?
 C2 C5 H5A 110.2 . . ?
 C2 C5 H5B 110.2 . . ?
 H5A C5 H5B 108.5 . . ?
 C7 C6 P1 104.22(7) . . ?
 C8 C6 P1 114.55(7) . . ?
 C8 C6 C7 109.47(9) . . ?
 C8 C6 C9 109.40(9) . . ?
 C9 C6 P1 111.12(7) . . ?
 C9 C6 C7 107.77(8) . . ?
 C6 C7 H7A 109.5 . . ?
 C6 C7 H7B 109.5 . . ?
 C6 C7 H7C 109.5 . . ?
 H7A C7 H7B 109.5 . . ?
 H7A C7 H7C 109.5 . . ?
 H7B C7 H7C 109.5 . . ?
 C6 C8 H8A 109.5 . . ?
 C6 C8 H8B 109.5 . . ?
 C6 C8 H8C 109.5 . . ?
 H8A C8 H8B 109.5 . . ?
 H8A C8 H8C 109.5 . . ?
 H8B C8 H8C 109.5 . . ?
 C6 C9 H9A 109.5 . . ?
 C6 C9 H9B 109.5 . . ?
 C6 C9 H9C 109.5 . . ?
 H9A C9 H9B 109.5 . . ?
 H9A C9 H9C 109.5 . . ?
 H9B C9 H9C 109.5 . . ?
 C11 C10 P1 105.75(7) . . ?
 C11 C10 C13 107.59(9) . . ?
 C12 C10 P1 114.41(7) . . ?
 C12 C10 C11 109.57(9) . . ?
 C12 C10 C13 109.75(8) . . ?
 C13 C10 P1 109.50(7) . . ?
 C10 C11 H11A 109.5 . . ?
 C10 C11 H11B 109.5 . . ?
 C10 C11 H11C 109.5 . . ?
 H11A C11 H11B 109.5 . . ?
 H11A C11 H11C 109.5 . . ?
 H11B C11 H11C 109.5 . . ?
 C10 C12 H12A 109.5 . . ?
 C10 C12 H12B 109.5 . . ?
 C10 C12 H12C 109.5 . . ?
 H12A C12 H12B 109.5 . . ?
 H12A C12 H12C 109.5 . . ?
 H12B C12 H12C 109.5 . . ?
 C10 C13 H13A 109.5 . . ?
 C10 C13 H13B 109.5 . . ?
 C10 C13 H13C 109.5 . . ?
 H13A C13 H13B 109.5 . . ?
 H13A C13 H13C 109.5 . . ?
 H13B C13 H13C 109.5 . . ?

loop_
  _geom_torsion_atom_site_label_1
  _geom_torsion_atom_site_label_2
  _geom_torsion_atom_site_label_3
  _geom_torsion_atom_site_label_4
  _geom_torsion
  _geom_torsion_site_symmetry_1
  _geom_torsion_site_symmetry_2
  _geom_torsion_site_symmetry_3
  _geom_torsion_site_symmetry_4
  _geom_torsion_publ_flag
 Co1 P1 C5 C2 -17.92(7) . . . . ?
 Co1 P1 C6 C7 -35.37(8) . . . . ?
 Co1 P1 C6 C8 -154.96(7) . . . . ?
 Co1 P1 C6 C9 80.44(7) . . . . ?
 Co1 P1 C10 C11 60.20(8) . . . . ?
 Co1 P1 C10 C12 -179.12(7) . . . . ?
 Co1 P1 C10 C13 -55.45(8) . . . . ?
 Co1 C1 C2 C3 178.93(7) . . . . ?
 Co1 C1 C2 C5 -3.25(9) . . . . ?
 C1 C2 C3 C4 2.15(13) . . . . ?
 C1 C2 C5 P1 14.50(10) . . . . ?
 C2 C1 C2 C3 -1.07(7) 10_544 . . . ?
 C2 C1 C2 C5 176.75(9) 10_544 . . . ?
 C2 C3 C4 C3 -1.05(6) . . . 10_544 ?
 C3 C2 C5 P1 -167.66(8) . . . . ?
 C5 P1 C6 C7 78.72(7) . . . . ?
 C5 P1 C6 C8 -40.87(9) . . . . ?
 C5 P1 C6 C9 -165.47(7) . . . . ?
 C5 P1 C10 C11 -53.12(8) . . . . ?
 C5 P1 C10 C12 67.56(8) . . . . ?
 C5 P1 C10 C13 -168.78(7) . . . . ?
 C5 C2 C3 C4 -175.62(8) . . . . ?
 C6 P1 C5 C2 -140.57(6) . . . . ?
 C6 P1 C10 C11 -165.27(8) . . . . ?
 C6 P1 C10 C12 -44.59(9) . . . . ?
 C6 P1 C10 C13 79.08(8) . . . . ?
 C10 P1 C5 C2 101.66(7) . . . . ?
 C10 P1 C6 C7 -168.32(7) . . . . ?
 C10 P1 C6 C8 72.09(9) . . . . ?
 C10 P1 C6 C9 -52.50(8) . . . . ?

_shelx_res_file
;
TITL 007c-25019_auto_a.res in I4(1)cd
    007c-25019_auto.res
    created by SHELXL-2025/1 at 14:32:16 on 31-Mar-2026
REM Old TITL 007c-25019_auto in I4(1)cd
REM SHELXT solution in I4(1)cd: R1 0.060, Rweak 0.005, Alpha 0.018
REM <I/s> 2.158 for 167 systematic absences, Orientation as input
REM Flack x = 0.395 ( 0.007 ) from 1191 Parsons' quotients
REM Formula found by SHELXT: C24 P2 Co
CELL 0.71073 16.1164 16.1164 19.1411 90 90 90
ZERR 8 0.0002 0.0002 0.0003 0 0 0
LATT -2
SYMM 0.5-X,0.5-Y,0.5+Z
SYMM -Y,0.5+X,0.25+Z
SYMM 0.5+Y,-X,0.75+Z
SYMM +X,-Y,0.5+Z
SYMM 0.5-X,0.5+Y,+Z
SYMM -Y,0.5-X,0.75+Z
SYMM 0.5+Y,+X,0.25+Z
SFAC C H Co P
UNIT 192 352 8 16

L.S. 20
PLAN  6
SIZE 0.4 0.4 0.5
TEMP -173
CONF
BOND
list 4
MORE -1
BOND $H
fmap 2 53
acta
TWIN -1 0 0 0 -1 0 0 0 -1 2
REM <olex2.extras>
REM <HklSrc "%.\\007c-25019_auto.hkl">
REM </olex2.extras>

WGHT    0.038700    0.215000
BASF   0.37192
FVAR       0.17458
CO1   3    0.500000    0.000000    0.434301    10.50000    0.01527    0.01295 =
         0.00651    0.00000    0.00000   -0.00020
H     2    0.500000    0.000000    0.356244    10.50000    0.05076
P1    4    0.507295    0.133760    0.442960    11.00000    0.01422    0.01333 =
         0.00852   -0.00047   -0.00017    0.00010
C1    1    0.500000    0.000000    0.536841    10.50000    0.01499    0.01762 =
         0.00741    0.00000    0.00000    0.00052
C2    1    0.514190    0.073561    0.575726    11.00000    0.01566    0.01918 =
         0.00800   -0.00139   -0.00072    0.00083
C3    1    0.512798    0.073637    0.648810    11.00000    0.01976    0.02502 =
         0.00828   -0.00328   -0.00042    0.00138
AFIX  43
H3    2    0.520610    0.124092    0.673615    11.00000   -1.20000
AFIX   0
C4    1    0.500000    0.000000    0.685312    10.50000    0.02070    0.03008 =
         0.00799    0.00000    0.00000    0.00171
AFIX  43
H4    2    0.499998    0.000001    0.734943    10.50000   -1.20000
AFIX   0
C5    1    0.534180    0.152316    0.535779    11.00000    0.02345    0.01805 =
         0.01082   -0.00216   -0.00183   -0.00207
AFIX  23
H5A   2    0.593880    0.165765    0.540274    11.00000   -1.20000
H5B   2    0.501525    0.199369    0.554476    11.00000   -1.20000
AFIX   0
C6    1    0.593041    0.186008    0.393473    11.00000    0.01676    0.01842 =
         0.01436    0.00096    0.00144   -0.00191
C7    1    0.665991    0.124347    0.397753    11.00000    0.01622    0.03298 =
         0.02468    0.00283    0.00125    0.00390
AFIX 137
H7A   2    0.679914    0.114184    0.446852    11.00000   -1.50000
H7B   2    0.714303    0.147703    0.373672    11.00000   -1.50000
H7C   2    0.650131    0.071957    0.375457    11.00000   -1.50000
AFIX   0
C8    1    0.619948    0.269959    0.423512    11.00000    0.02986    0.02380 =
         0.02704   -0.00119    0.00260   -0.01158
AFIX 137
H8A   2    0.573287    0.308879    0.421526    11.00000   -1.50000
H8B   2    0.666328    0.291919    0.396044    11.00000   -1.50000
H8C   2    0.637434    0.262757    0.472171    11.00000   -1.50000
AFIX   0
C9    1    0.570241    0.196518    0.316193    11.00000    0.02416    0.02651 =
         0.01429    0.00436    0.00280   -0.00022
AFIX 137
H9A   2    0.549097    0.143834    0.297843    11.00000   -1.50000
H9B   2    0.619621    0.213077    0.289768    11.00000   -1.50000
H9C   2    0.527436    0.239358    0.311583    11.00000   -1.50000
AFIX   0
C10   1    0.405052    0.186936    0.429682    11.00000    0.01646    0.02135 =
         0.01489    0.00035    0.00058    0.00442
C11   1    0.347370    0.153027    0.487168    11.00000    0.01832    0.03915 =
         0.02324    0.00515    0.00607    0.00426
AFIX 137
H11A  2    0.344052    0.092476    0.483383    11.00000   -1.50000
H11B  2    0.291851    0.176919    0.481561    11.00000   -1.50000
H11C  2    0.369516    0.168116    0.533127    11.00000   -1.50000
AFIX   0
C12   1    0.408798    0.281740    0.434451    11.00000    0.03117    0.02146 =
         0.02354   -0.00180    0.00087    0.01016
AFIX 137
H12A  2    0.434013    0.297903    0.479009    11.00000   -1.50000
H12B  2    0.352510    0.304489    0.431573    11.00000   -1.50000
H12C  2    0.442268    0.303480    0.395823    11.00000   -1.50000
AFIX   0
C13   1    0.368234    0.161010    0.358542    11.00000    0.01909    0.03084 =
         0.02011    0.00078   -0.00536    0.00254
AFIX 137
H13A  2    0.403410    0.182262    0.320807    11.00000   -1.50000
H13B  2    0.312202    0.183961    0.353832    11.00000   -1.50000
H13C  2    0.365706    0.100342    0.355805    11.00000   -1.50000
AFIX   0
HKLF 4


REM  007c-25019_auto_a.res in I4(1)cd
REM wR2 = 0.0712, GooF = S = 1.017, Restrained GooF = 1.017 for all data
REM R1 = 0.0281 for 8513 Fo > 4sig(Fo) and 0.0412 for all 10142 data
REM 133 parameters refined using 1 restraints

END

WGHT      0.0387      0.2150

REM Highest difference peak  0.481,  deepest hole -0.427,  1-sigma level  0.051
Q1    1   0.4646 -0.0001  0.4083  11.00000  0.05    0.48
Q2    1   0.5007 -0.0382  0.4606  11.00000  0.05    0.41
Q3    1   0.5000  0.0000  0.3978  10.50000  0.05    0.41
Q4    1   0.5044  0.0385  0.5583  11.00000  0.05    0.35
Q5    1   0.5391 -0.0004  0.4626  11.00000  0.05    0.34
Q6    1   0.4994  0.0315  0.4085  11.00000  0.05    0.32
;
_shelx_res_checksum                76386
_shelx_hkl_file
;
   0   0 -36   23.14    5.36
   0   0 -34   -5.00    5.02
   0   0 -32   53.23    5.65
   0   0 -30   -0.43    4.39
   0   0 -28  448.65   22.50
   0   0 -26    1.56    2.11
   0   0 -24  868.97   43.17
   0   0 -24  945.77   43.16
   0   0 -22    2.17    1.69
   0   0 -20 1299.55   61.56
   0   0 -18   -1.62    1.57
   0   0 -16 1214.70   57.50
   0   0 -14    0.92    1.23
   0   0 -12 1108.52   52.43
   0   0 -10    1.43    1.10
   0   0  -8 7352.63  346.81
   0   0  -6    3.14    0.38
   0   0   2    2.15    0.12
   0   0   2    0.44    0.12
   0   0   4 9823.79  467.41
   0   0   4 9989.54  467.41
   0   0   4 9819.10  467.42
   0   0   4 9999.00  467.41
   0   0   6    3.03    0.35
   0   0   6    0.72    0.51
   0   0   6    2.53    0.39
   0   0   6    2.66    0.32
   0   0   8 7408.48  347.40
   0   0   8 7342.96  347.41
   0   0   8 7341.64  347.40
   0   0  10    8.01    0.73
   0   0  10   10.80    0.86
   0   0  10    8.65    0.76
   0   0  12 1195.26   56.48
   0   0  14    2.49    0.79
   0   0  16 1236.69   58.43
   0   0  18    2.04    0.76
   0   0  20 1408.47   66.56
   0   0  22   -0.62    0.81
   0   0  24 1025.57   48.53
   0   0  26   -0.71    0.86
   0   0  26   -0.64    1.12
   0   0  28  574.73   27.40
   0   0  30   -0.87    1.31
   0   0  32   71.13    3.90
   0   0  34   -1.51    1.40
   0   0  36   27.32    2.11
   0   1 -37   -7.62    5.24
  -1   0 -37   12.83    5.28
   1   0 -35   -1.62    4.87
  -1   0 -35   -6.40    5.23
   0   1 -35    3.20    5.06
   0  -1 -35   -0.60    4.98
   1   0 -33    0.90    4.90
  -1   0 -33    1.94    4.87
   0   1 -33   -2.05    4.86
   0  -1 -33    2.12    4.84
  -1   0 -31    4.15    4.48
   1   0 -31    4.57    4.34
   0  -1 -31   -8.72    4.52
   0   1 -31   -1.36    4.66
   1   0 -29    2.99    4.30
  -1   0 -29    4.78    4.26
   0  -1 -29   -1.10    4.18
   0   1 -29    1.15    4.09
  -1   0 -27    5.12    3.93
   1   0 -27    1.51    3.64
   0  -1 -27   -2.82    3.84
   0  -1 -27   -4.27    2.12
  -1   0 -27   -0.05    2.33
   0   1 -27   -3.65    2.07
   0   1 -27   -0.95    2.33
   0  -1 -25    0.70    3.51
   0  -1 -25   -1.22    1.98
   0   1 -25   -0.39    1.91
   1   0 -25   -0.09    1.90
  -1   0 -25   -0.98    2.28
  -1   0 -25   -0.56    2.01
   0   1 -23   -1.60    1.83
   0  -1 -23   -1.80    1.99
  -1   0 -23    0.56    1.85
   1   0 -23   -1.70    1.69
  -1   0 -21   -0.80    1.77
   0  -1 -21    0.27    1.64
   1   0 -21   -0.44    1.58
   0   1 -21   -0.62    1.73
   0   1 -19   -1.92    1.61
   1   0 -19   -0.83    1.55
  -1   0 -19    0.19    1.67
   0  -1 -19   -1.72    1.60
   0  -1 -17   -0.46    1.48
   0   1 -17   -0.75    1.50
  -1   0 -17    1.16    1.49
   1   0 -17   -0.36    1.48
  -1   0 -15   -0.86    1.31
   0  -1 -15    0.05    1.32
   0   1 -15    0.94    1.27
   1   0 -15    1.20    1.23
   0   1 -13    1.15    1.10
   1   0 -13   -0.90    0.98
  -1   0 -13   -0.49    1.11
   0  -1 -13   -0.57    1.10
   1   0 -11   -1.19    1.02
  -1   0 -11   -0.48    1.10
   0  -1 -11    0.82    0.99
   0   1 -11   -0.75    1.05
   0   1  -9   -0.15    1.06
   0  -1  -9   -0.86    1.11
   1   0  -9    1.67    1.07
   0  -1  -7   -0.38    0.35
   0   1  -7   -0.11    0.24
   0  -1  -5   -0.16    0.27
   0   1  -5   -0.68    0.35
  -1   0  -5    0.20    0.28
   0  -1  -5   -0.61    0.30
   0   1  -3    0.95    0.31
   1   0  -3    0.55    0.33
  -1   0  -3    1.36    0.55
   0  -1  -3    0.22    0.22
  -1   0  -3    0.39    0.21
  -1   0   1   -0.04    0.02
   0  -1   1   -0.10    0.04
   1   0   1   -0.09    0.06
   0  -1   3    0.45    0.18
   0  -1   3    1.26    0.32
   1   0   3    0.97    0.23
   0   1   3    0.71    0.16
   0  -1   3    0.89    0.32
   0   1   3    0.68    0.24
   1   0   3    2.69    0.54
  -1   0   3    1.09    0.32
   0  -1   3    0.73    0.22
   1   0   3    0.70    0.22
   0   1   3    2.42    0.49
   0   1   3    0.75    0.24
   0  -1   5   -0.18    0.38
  -1   0   5   -0.04    0.33
   0   1   5    0.08    0.30
   0  -1   5    0.07    0.38
   1   0   5   -1.00    0.60
  -1   0   5   -0.02    0.37
   1   0   5   -0.02    0.27
   0   1   5   -0.05    0.27
   0  -1   5   -0.41    0.28
   0   1   5   -0.14    0.58
   0  -1   7   -0.05    0.42
  -1   0   7   -0.17    0.41
   0   1   7   -0.53    0.40
  -1   0   7   -0.79    0.45
   0  -1   7   -0.10    0.43
   0   1   7   -1.23    0.69
   1   0   7   -0.32    0.36
   0   1   7   -0.66    0.38
  -1   0   7   -0.16    0.40
  -1   0   9    1.01    0.57
   0  -1   9   -0.25    0.61
   0   1   9    1.02    0.61
   0  -1   9    0.63    0.67
  -1   0   9    0.49    0.73
   1   0   9    0.69    0.53
  -1   0   9   -0.17    0.58
   0   1   9   -0.01    0.57
   0  -1  11    0.68    0.60
   1   0  11   -0.24    0.49
  -1   0  11   -0.23    0.53
   0   1  11    0.21    0.62
   0  -1  11   -0.12    0.69
  -1   0  11    0.37    0.67
  -1   0  11    0.26    0.58
   0   1  11   -0.26    0.58
   0   1  13   -0.13    0.48
   1   0  13    0.54    0.54
  -1   0  13   -0.44    0.58
   0  -1  13   -0.67    0.70
  -1   0  13    0.59    0.68
   0   1  13   -0.56    0.69
   0   1  13   -0.38    0.58
   1   0  15    0.05    0.61
   0   1  15    0.11    0.59
   0  -1  15   -1.44    0.83
  -1   0  15   -0.20    0.86
   0   1  15   -0.15    0.65
   1   0  17   -0.32    0.71
   0   1  17   -0.42    0.62
  -1   0  17    0.42    0.96
   0   1  17   -0.47    0.80
  -1   0  19    0.82    0.75
   1   0  19   -1.11    0.73
   0   1  19   -0.09    0.70
   0  -1  19   -0.75    0.81
   0  -1  21    0.70    0.81
   1   0  21    0.06    0.78
   0   1  21   -0.15    0.70
  -1   0  21   -0.64    0.80
   0  -1  21    0.28    0.93
   0  -1  23    0.86    0.85
   0   1  23   -0.41    0.76
   1   0  23   -1.03    0.86
  -1   0  23   -0.02    0.84
   0  -1  23    0.21    0.98
   0   1  25    0.30    0.77
  -1   0  25    0.84    0.84
   0  -1  25    1.04    0.89
   1   0  25   -0.27    0.83
   1   0  25    0.36    1.07
  -1   0  25   -0.21    1.06
   0  -1  25    0.47    1.09
   1   0  27   -0.91    0.95
   0  -1  27    1.32    0.98
   0  -1  27   -1.42    1.21
  -1   0  27   -0.61    1.19
   1   0  27    0.18    1.14
   0  -1  29    0.51    1.27
  -1   0  29   -1.88    1.29
   1   0  29   -1.43    1.24
   0   1  29    0.61    1.29
   1   0  31   -0.37    1.28
   0  -1  31   -1.91    1.34
   0   1  31    1.37    1.32
  -1   0  31   -1.53    1.38
   0   1  33    1.05    1.39
  -1   0  33   -1.16    1.39
   1   0  33   -0.54    1.36
   0  -1  33   -1.40    1.41
   1   0  35    0.79    1.38
  -1   0  35    0.31    1.42
   0  -1  35   -2.04    1.41
   0   1  35    0.75    1.43
   0  -1  37    0.53    1.35
   1   0  37   -1.34    1.42
   0   1  37    0.46    1.44
  -1   0  37   -0.90    1.38
   1   1 -36  -13.46    5.00
  -1   1 -36   -3.09    5.31
  -1  -1 -36   -2.66    5.30
   1   1 -34   10.60    4.99
  -1  -1 -34   15.14    5.19
   1  -1 -34   19.60    4.93
  -1   1 -34   15.51    5.22
   1   1 -32    1.19    4.51
  -1  -1 -32    4.37    4.62
  -1   1 -32    1.11    4.57
   1  -1 -32    4.05    4.65
   1  -1 -30   86.01    6.39
  -1  -1 -30   85.77    6.65
   1   1 -30   81.69    6.51
  -1   1 -30   89.34    6.78
  -1  -1 -28   -6.02    4.26
   1  -1 -28   -0.51    4.00
  -1  -1 -28   -1.57    2.27
  -1   1 -28    1.28    2.51
   1  -1 -26   43.54    4.67
  -1  -1 -26   41.31    4.69
   1   1 -26   49.44    3.32
  -1   1 -26   57.31    3.41
   1   1 -26   46.00    3.20
   1  -1 -26   49.22    3.13
  -1  -1 -26   50.51    3.44
  -1  -1 -24    6.22    3.32
   1  -1 -24   -0.63    1.81
   1   1 -24   -0.30    1.76
  -1   1 -24   -0.64    1.87
  -1  -1 -24    2.39    2.18
   1   1 -22  442.79   21.04
  -1  -1 -22  426.43   21.13
  -1   1 -22  442.36   21.09
   1  -1 -22  433.02   21.04
  -1  -1 -22  449.62   21.09
   1   1 -20    0.67    1.61
   1  -1 -20   -0.62    1.59
  -1  -1 -20    0.44    1.68
  -1   1 -20    1.42    1.71
  -1   1 -18  463.45   22.64
  -1  -1 -18  492.92   22.63
   1  -1 -18  467.01   22.58
   1   1 -18  472.34   22.60
  -1  -1 -16   -1.03    1.47
  -1   1 -16    1.46    1.51
   1   1 -16    0.42    1.39
   1  -1 -16   -0.19    1.28
   1   1 -14  954.28   46.93
  -1   1 -14 1010.36   46.97
  -1  -1 -14 1036.51   46.97
   1  -1 -14  976.80   46.93
   1  -1 -12    2.40    1.01
  -1   1 -12   -0.22    1.08
  -1  -1 -12    0.68    1.11
   1   1 -12    0.72    0.93
  -1   1 -10 1633.21   78.23
   1   1 -10 1672.23   78.20
  -1  -1 -10 1692.73   78.23
   1  -1 -10 1629.87   78.20
   1   1  -8    4.48    0.40
   1   1  -8    3.13    0.93
   1  -1  -8    3.25    0.93
  -1  -1  -6  890.33   41.87
   1   1  -6  910.47   41.85
  -1  -1  -6  841.84   41.87
   1  -1  -6  894.35   41.89
  -1   1  -4    0.71    0.34
  -1   1  -4    0.88    0.63
   1   1  -4    1.20    0.38
  -1   1  -4    0.92    0.35
  -1  -1  -4    1.09    0.68
  -1   1  -4    0.78    0.26
  -1  -1  -4    0.84    0.26
  -1   1  -2 4255.11  197.22
   1   1  -2 4345.22  197.20
  -1  -1  -2 4246.16  197.27
   1   1  -2 4043.10  197.22
  -1  -1  -2 4270.85  197.23
  -1  -1  -2 3993.46  197.21
  -1   1  -2 4172.25  197.20
   1  -1   0   -0.06    0.04
  -1  -1   2 4246.43  202.44
  -1  -1   2 4372.57  202.44
   1   1   2 4257.09  202.50
  -1  -1   2 4201.51  202.45
  -1   1   2 4417.98  202.45
   1  -1   2 4232.64  202.44
   1   1   2 4393.83  202.47
   1   1   2 4241.51  202.44
  -1  -1   4    0.68    0.20
   1  -1   4    0.58    0.35
  -1   1   4    0.94    0.26
   1   1   4    0.83    0.24
  -1  -1   4    1.10    0.42
  -1   1   4    1.16    0.34
   1   1   4    1.42    0.67
   1   1   4    1.12    0.28
  -1   1   4    1.63    0.47
   1   1   6  929.14   43.40
   1  -1   6  933.63   43.42
  -1   1   6  929.16   43.40
  -1  -1   6  927.80   43.42
  -1  -1   6  909.38   43.42
  -1   1   6  883.02   43.42
  -1   1   6  914.87   43.41
   1   1   6  954.20   43.45
  -1   1   6  910.37   43.41
   1   1   6  909.09   43.41
  -1   1   8    5.64    0.53
  -1  -1   8    5.35    0.66
   1   1   8    5.16    0.50
  -1   1   8    4.79    0.64
   1  -1   8    5.85    0.67
  -1  -1   8    5.13    0.70
  -1   1   8    2.63    0.83
   1   1   8    5.43    0.59
  -1   1   8    5.17    0.64
  -1   1  10 1644.28   79.78
   1   1  10 1660.87   79.78
  -1  -1  10 1710.12   79.81
  -1  -1  10 1682.98   79.82
  -1   1  10 1708.70   79.81
   1   1  10 1719.90   79.80
  -1   1  10 1734.94   79.81
  -1  -1  12    2.21    0.63
   1   1  12    2.58    0.49
  -1   1  12    2.16    0.63
  -1   1  12    1.56    0.58
   1   1  12    2.72    0.52
  -1  -1  14 1021.33   48.52
   1   1  14 1018.12   48.49
  -1   1  14 1023.61   48.53
  -1  -1  14 1028.12   48.54
  -1   1  14 1051.18   48.53
   1   1  14 1020.58   48.51
   1   1  16    0.64    0.60
   1  -1  16    1.19    0.73
  -1   1  16    1.38    0.89
  -1  -1  16    1.38    0.92
  -1   1  16    1.19    0.80
   1   1  16    0.90    0.73
   1   1  18  483.84   23.03
  -1   1  18  482.43   23.03
   1  -1  18  489.37   23.06
  -1  -1  18  503.97   23.14
  -1   1  18  474.42   23.10
   1  -1  20    0.41    0.81
   1   1  20    0.84    0.71
  -1  -1  20   -0.16    0.83
  -1   1  20    0.98    0.73
   1  -1  20    0.47    0.87
  -1   1  22  497.94   24.11
   1  -1  22  492.53   24.14
   1   1  22  506.30   24.12
  -1  -1  22  495.78   24.15
  -1  -1  22  532.20   24.20
   1  -1  22  539.34   24.19
   1   1  24   -0.02    0.77
  -1   1  24    0.36    0.77
  -1  -1  24   -0.45    0.91
   1  -1  24    0.57    0.90
   1  -1  24   -0.90    1.01
  -1  -1  24    0.74    1.02
  -1  -1  26   52.29    2.87
   1  -1  26   50.68    2.86
  -1  -1  26   59.08    3.01
   1  -1  26   56.23    3.00
   1  -1  28   -0.14    1.00
   1  -1  28   -1.97    1.23
   1   1  28    1.72    1.24
  -1  -1  28    1.10    1.20
   1   1  30  120.32    6.29
  -1   1  30  124.59    6.31
  -1  -1  30  128.17    6.31
   1  -1  30  125.99    6.28
   1  -1  32   -1.83    1.39
   1   1  32    0.17    1.34
  -1   1  32    0.85    1.38
  -1  -1  32    1.04    1.35
   1   1  34   24.34    1.96
   1  -1  34   23.48    1.90
  -1  -1  34   21.80    1.97
  -1   1  34   25.06    2.02
  -1  -1  36   -0.91    1.42
   1   1  36    0.55    1.41
  -1   1  36    1.91    1.46
   1  -1  36   -1.58    1.36
  -2   0 -36   47.59    6.03
   0   2 -36   48.47    6.02
   2   0 -34   15.60    4.85
  -2   0 -34    2.34    5.36
   0  -2 -34   -3.56    4.97
   0   2 -34    8.37    4.97
   2   0 -32   63.23    6.07
  -2   0 -32   75.46    6.47
   0  -2 -32   71.36    6.21
   0   2 -32   67.06    6.34
  -2   0 -30    8.88    4.62
   0  -2 -30   11.31    4.59
   0   2 -30   11.94    4.47
   2   0 -30    6.01    4.21
  -2   0 -28  240.67   12.64
   2   0 -28  208.86   12.36
   0  -2 -28  230.54   12.47
  -2   0 -28  232.87   11.59
   0   2 -28  223.59   11.56
   0   2 -28  243.20   11.51
  -2   0 -26   15.70    4.10
   0  -2 -26   11.38    3.84
   0  -2 -26   12.23    2.07
  -2   0 -26   15.90    2.67
   0   2 -26   12.88    2.18
   0  -2 -24  147.45    8.59
   0  -2 -24  166.28    7.81
   0   2 -24  151.29    7.81
  -2   0 -24  154.85    7.86
   2   0 -24  147.88    7.69
   0  -2 -22   92.42    6.17
  -2   0 -22  105.78    5.52
   0   2 -22   99.76    5.47
   2   0 -22  102.79    5.35
   0  -2 -22  110.90    5.49
   0  -2 -20  456.95   21.92
   0   2 -20  452.49   21.91
   2   0 -20  455.83   21.84
  -2   0 -20  466.27   21.94
   0   2 -18  146.19    7.16
   0  -2 -18  147.06    7.13
  -2   0 -18  139.48    7.20
   2   0 -18  136.70    7.07
   0  -2 -18  147.29    7.22
   0   2 -16  431.19   20.46
  -2   0 -16  423.68   20.48
   2   0 -16  422.68   20.39
   0  -2 -16  435.53   20.44
   0   2 -14  201.75    9.39
   0  -2 -14  208.44    9.37
   2   0 -14  182.18    9.31
  -2   0 -14  183.29    9.40
  -2   0 -12  789.06   36.70
   0   2 -12  781.87   36.69
   2   0 -12  753.00   36.63
   0  -2 -12  781.90   36.67
   2   0 -10  695.74   32.92
   0   2 -10  734.15   33.04
   2   0 -10  656.31   32.99
   0  -2 -10  727.28   33.03
   2   0  -8 2419.70  113.19
   0  -2  -8 2413.36  113.21
   2   0  -8 2288.77  113.23
   0  -2  -8 2446.43  113.27
   0  -2  -6  756.47   33.61
   0   2  -6  715.31   33.61
   2   0  -6  679.30   33.62
  -2   0  -6  714.09   33.68
   0  -2  -6  689.63   33.61
   0  -2  -6  691.37   33.66
   0   2  -4  774.19   36.89
  -2   0  -4  843.90   36.93
   2   0  -4  756.57   36.89
   0  -2  -4  793.34   36.88
  -2   0  -4  771.44   36.87
   0   2  -2 2951.09  135.92
  -2   0  -2 3150.68  135.92
   2   0  -2 2850.19  135.91
   0  -2  -2 2794.41  135.97
   2   0  -2 2884.56  135.94
  -2   0  -2 2955.58  135.94
   0   2  -2 2903.55  135.92
  -2   0  -2 2724.47  135.91
   0  -2  -2 2796.66  135.94
   2   0   0 3817.19  178.43
  -2   0   0 3820.69  178.43
  -2   0   0 3759.63  178.46
   0   2   0 3575.17  178.44
   0  -2   0 3800.77  178.44
  -2   0   0 3807.66  178.44
   0  -2   2 3017.92  137.99
   0   2   2 2855.37  138.03
  -2   0   2 2813.33  137.98
   0  -2   2 3026.58  137.99
   2   0   2 3151.03  138.01
  -2   0   2 2850.80  138.00
   0   2   2 2900.27  137.98
   0   2   2 2914.07  138.00
   0  -2   4  814.10   39.18
   0   2   4  843.18   39.15
   0  -2   4  842.56   39.16
   2   0   4  830.37   39.17
  -2   0   4  816.37   39.18
   0  -2   4  800.63   39.18
   0   2   4  811.69   39.16
   2   0   4  909.73   39.21
   0   2   4  830.70   39.17
   2   0   4  826.07   39.16
   0   2   4  814.42   39.19
   2   0   6  734.19   34.88
   0   2   6  746.70   34.86
   0  -2   6  740.48   34.89
   0  -2   6  740.06   34.89
   0   2   6  769.59   34.87
  -2   0   6  719.01   34.89
   0   2   6  761.15   34.88
   0   2   6  700.24   34.90
   2   0   6  715.53   34.87
  -2   0   8 2349.92  113.24
   0  -2   8 2502.44  113.26
   2   0   8 2398.89  113.24
   0   2   8 2408.66  113.22
   0   2   8 2432.82  113.24
  -2   0   8 2350.97  113.25
   0  -2   8 2415.13  113.26
   0   2   8 2450.44  113.25
   2   0   8 2317.25  113.23
   0   2  10  724.16   33.50
  -2   0  10  684.57   33.53
   0  -2  10  739.30   33.55
   2   0  10  678.75   33.52
   0   2  10  720.62   33.53
   0  -2  10  725.65   33.56
  -2   0  10  677.41   33.54
   0   2  10  748.55   33.53
  -2   0  10  685.95   33.54
   0   2  12  785.27   36.98
   0  -2  12  791.13   37.03
  -2   0  12  777.72   37.01
   2   0  12  773.78   37.00
   0  -2  12  790.81   37.05
   0   2  12  781.14   37.02
  -2   0  12  779.23   37.04
  -2   0  12  768.03   37.02
   0   2  12  800.74   37.02
   0   2  14  215.73    9.43
   0  -2  14  218.75    9.50
   2   0  14  177.72    9.44
  -2   0  14  167.30    9.44
   0  -2  14  230.12    9.55
  -2   0  14  177.94    9.50
   0  -2  14  198.78    9.46
   0   2  14  217.72    9.49
  -2   0  16  443.19   21.76
   2   0  16  447.98   21.75
   0   2  16  452.89   21.73
  -2   0  16  450.71   21.81
   0  -2  16  477.44   21.78
   0   2  16  489.22   21.79
   2   0  18  126.99    6.96
   0   2  18  150.72    6.94
  -2   0  18  136.27    7.06
   0  -2  18  161.18    7.01
   0   2  18  148.99    7.03
   2   0  20  493.27   23.96
   0   2  20  487.21   23.92
   0  -2  20  498.63   23.99
  -2   0  20  512.68   24.06
   0  -2  20  545.20   24.01
   0   2  20  511.85   24.02
   0   2  22  114.18    5.52
   0  -2  22  114.08    5.61
  -2   0  22  107.46    5.56
   2   0  22  104.73    5.56
   0   2  22  120.13    5.65
   0  -2  22  127.45    5.65
   0  -2  24  189.38    9.14
   2   0  24  182.78    9.08
  -2   0  24  184.99    9.08
   0   2  24  177.24    9.03
   2   0  24  207.28    9.16
   0  -2  24  203.43    9.17
   0  -2  26   12.73    1.26
   2   0  26   14.95    1.18
   2   0  26   13.53    1.36
   0  -2  26   14.14    1.39
  -2   0  26   14.00    1.46
   0  -2  28  272.03   13.69
   0  -2  28  292.04   13.77
  -2   0  28  283.57   13.79
   2   0  28  296.94   13.76
   2   0  30   13.43    1.55
  -2   0  30   15.30    1.64
  -2   0  32   91.20    4.89
   0  -2  32   97.60    4.86
   0   2  32   87.88    4.87
   2   0  32   94.52    4.84
   0  -2  34    7.25    1.48
  -2   0  34    3.18    1.50
   0   2  34    7.88    1.54
   2   0  34    5.27    1.42
   2   0  36   54.92    3.12
   0   2  36   48.62    3.13
   0  -2  36   54.33    3.14
  -2   0  36   56.68    3.19
  -2   1 -37    2.62    5.36
  -1   2 -37    3.74    5.24
  -2  -1 -37    4.48    5.23
   1   2 -35   -0.47    4.90
  -1   2 -35    3.86    5.41
  -2   1 -35    7.51    5.38
   2   1 -35    8.35    4.94
  -2  -1 -35   -1.95    5.22
  -1  -2 -35    2.02    5.10
   1  -2 -35   -3.26    5.04
   1   2 -33    2.61    4.76
  -1   2 -33    0.16    4.98
   2  -1 -33   11.01    4.67
   1  -2 -33    0.84    4.63
  -2   1 -33   -5.86    5.19
  -2  -1 -33   -2.27    5.05
   2   1 -33   -2.04    4.66
  -1  -2 -33    4.27    4.97
   2   1 -31    4.23    4.40
  -2  -1 -31    6.79    4.95
   1  -2 -31    2.48    4.32
   1   2 -31    0.15    4.32
   2  -1 -31   10.89    4.41
  -1   2 -31   11.05    4.78
  -1  -2 -31   -3.29    4.66
  -2   1 -31   10.12    4.74
  -2   1 -29   -3.51    4.34
  -1  -2 -29   -4.98    4.48
   2  -1 -29    3.18    4.19
   1  -2 -29    5.41    4.27
   2   1 -29    0.94    4.07
  -2  -1 -29   -0.15    4.33
  -2   1 -29    3.03    2.63
  -1   2 -29    3.54    2.34
  -2  -1 -27   -3.68    4.00
  -1  -2 -27   -1.30    3.86
   2  -1 -27    2.73    3.88
   1  -2 -27    5.58    3.69
  -1  -2 -27    1.31    2.18
  -2  -1 -27    0.69    2.50
  -2   1 -27    2.28    2.33
  -2   1 -27    0.19    2.57
  -1   2 -27    2.03    2.15
   1   2 -27   -1.72    2.10
   1  -2 -25    3.99    3.30
   2  -1 -25    2.94    3.27
  -2  -1 -25    2.63    3.59
  -1  -2 -25    3.10    3.43
   1  -2 -25    0.11    1.66
  -1  -2 -25   -0.10    2.06
   2  -1 -25    0.71    1.61
  -2   1 -25    1.64    1.99
  -1   2 -25   -1.00    1.96
   2   1 -25    1.13    1.86
   1   2 -25    0.28    1.84
   2   1 -25    1.33    1.72
  -2  -1 -25    1.02    2.31
   1  -2 -23    3.72    3.11
  -1  -2 -23    2.60    3.28
   1  -2 -23    4.01    1.72
   2  -1 -23    1.74    1.62
  -1  -2 -23    4.47    2.00
  -2  -1 -23    3.24    1.86
   1   2 -23    0.80    1.81
  -1   2 -23    3.17    1.86
  -2  -1 -23    6.15    2.30
   2   1 -23    7.56    1.66
  -2   1 -23    2.31    1.92
  -1  -2 -21   -1.74    2.93
   1  -2 -21    0.49    1.69
  -2  -1 -21    0.49    1.79
   1   2 -21   -0.60    1.65
  -1   2 -21    0.59    1.79
   2   1 -21    0.86    1.56
  -1  -2 -21   -0.09    2.00
   2  -1 -21    2.27    1.60
  -2   1 -21    0.71    1.80
  -1  -2 -19   18.12    2.13
  -1   2 -19   16.91    1.90
  -1  -2 -19   20.37    1.96
   1   2 -19   13.84    1.84
   2   1 -19   17.01    1.76
  -2  -1 -19   17.11    1.97
   1  -2 -19   15.39    1.89
   2  -1 -19   17.37    1.72
  -2   1 -19   17.30    1.93
   1   2 -17   26.20    2.00
  -1  -2 -17   27.41    2.15
   2   1 -17   24.95    1.96
   1  -2 -17   31.57    2.01
   2  -1 -17   28.30    1.91
  -2   1 -17   28.11    2.21
   1  -2 -17   24.07    2.15
  -1   2 -17   25.29    2.15
  -2  -1 -17   30.36    2.23
  -1   2 -15  165.00    7.78
  -2   1 -15  160.33    7.80
   2   1 -15  153.79    7.69
   1   2 -15  156.97    7.74
  -2  -1 -15  155.72    7.79
  -1  -2 -15  158.91    7.76
   1  -2 -15  163.11    7.72
   2  -1 -15  151.69    7.67
   1   2 -13   87.10    4.46
  -2   1 -13   89.75    4.55
  -1   2 -13   91.19    4.53
   2   1 -13   87.32    4.44
  -1  -2 -13   86.31    4.50
   2  -1 -13   86.70    4.42
  -2  -1 -13   93.02    4.57
   1  -2 -13   91.41    4.46
   1   2 -11  104.95    4.96
  -1   2 -11  108.02    5.01
   2   1 -11   94.79    4.90
  -2   1 -11   90.93    5.01
  -2  -1 -11   99.76    5.01
   1  -2 -11  105.60    4.95
  -1  -2 -11  103.57    4.99
   2  -1 -11   96.35    4.91
   2   1  -9  244.75   11.46
   1   2  -9  238.59   11.56
   2   1  -9  242.97   11.54
   2  -1  -9  239.98   11.53
   1  -2  -9  243.02   11.56
  -1  -2  -9  235.23   11.59
   1   2  -7  261.79   12.07
   2   1  -7  249.60   12.06
  -1  -2  -7  254.85   12.07
  -1  -2  -7  254.03   12.08
   1  -2  -7  260.79   12.13
   2  -1  -7  254.07   12.10
   1   2  -5  209.09   10.06
  -1  -2  -5  202.70   10.05
   2   1  -5  221.54   10.05
  -1  -2  -5  190.92   10.22
   1  -2  -5  206.85   10.06
  -1  -2  -5  202.31   10.06
  -2   1  -5  248.79   10.14
   1  -2  -5  215.22   10.08
   2  -1  -5  209.46   10.06
  -2   1  -5  223.56   10.06
  -1   2  -5  209.61   10.06
  -2  -1  -5  237.29   10.14
  -1   2  -3   89.45    4.23
  -1   2  -3   92.56    4.25
   2   1  -3   89.20    4.22
  -2  -1  -3   93.30    4.47
   1   2  -3   92.50    4.21
  -1  -2  -3   89.62    4.44
   2   1  -3   94.85    4.27
  -1   2  -3   94.33    4.24
   1   2  -3   86.46    4.24
  -2   1  -3   95.48    4.30
  -2  -1  -3   86.66    4.22
  -1  -2  -3   83.48    4.32
  -2   1  -3   87.86    4.22
  -1  -2  -3   81.59    4.22
  -1   2  -3   87.15    4.21
  -2  -1  -3   90.42    4.32
   1  -2  -1   15.93    0.86
  -1   2  -1   16.72    0.86
  -2   1  -1   17.84    0.85
  -1   2  -1   16.12    0.87
   2   1  -1   17.37    0.83
   1   2  -1   16.41    0.83
  -1  -2  -1   17.95    1.19
  -2  -1  -1   18.49    1.16
  -2   1  -1   18.23    0.82
   2  -1  -1   17.22    0.84
   1   2  -1   15.94    0.87
   2   1  -1   19.41    1.02
   2  -1  -1   21.11    1.09
  -1  -2  -1   17.51    0.98
  -2  -1  -1   17.39    1.05
   2  -1   1   17.36    0.83
   1  -2   1   15.77    0.84
  -1   2   1   17.52    0.85
  -1  -2   1   15.95    0.88
   1  -2   1   15.75    0.85
  -2  -1   1   16.62    0.81
   2   1   1   19.88    1.15
   1   2   1   18.36    1.17
  -2   1   1   17.33    0.82
  -1  -2   1   15.07    0.85
  -2   1   1   17.73    1.05
  -2  -1   1   17.77    0.96
  -2  -1   1   16.56    0.89
   1   2   1   17.19    0.97
   2   1   1   18.82    0.95
   1   2   1   17.67    0.82
  -1  -2   3   95.09    4.34
   2  -1   3   96.42    4.35
   1  -2   3   92.49    4.34
  -2  -1   3   92.19    4.33
  -1   2   3   87.71    4.36
   1  -2   3   91.50    4.35
   1   2   3   86.98    4.55
  -2  -1   3   92.27    4.32
  -1   2   3   83.69    4.44
  -1   2   3   90.99    4.33
  -2   1   3   94.44    4.37
  -1  -2   3   89.76    4.35
  -2  -1   3   89.52    4.36
   2   1   3   97.05    4.41
   1   2   3   89.35    4.33
   1   2   3   82.19    4.44
   2   1   3   88.40    4.33
  -1  -2   5  218.99   10.49
   2  -1   5  232.47   10.51
   1  -2   5  211.03   10.51
   2   1   5  243.63   10.50
  -2  -1   5  234.64   10.48
  -1   2   5  213.97   10.48
  -1  -2   5  210.22   10.48
  -1   2   5  218.39   10.50
  -2   1   5  211.03   10.50
  -1  -2   5  216.35   10.52
  -2  -1   5  229.10   10.52
  -2   1   5  226.53   10.51
   2   1   5  247.30   10.57
   2   1   5  234.46   10.50
   1   2   5  220.54   10.50
  -1   2   5  209.32   10.50
  -1   2   5  214.06   10.52
   1   2   5  222.49   10.55
  -1  -2   7  266.61   12.29
   1   2   7  272.41   12.24
  -1   2   7  259.84   12.24
   2  -1   7  245.68   12.27
   1  -2   7  265.66   12.28
   2   1   7  257.04   12.25
  -2   1   7  252.30   12.25
  -1   2   7  260.91   12.26
  -2   1   7  249.23   12.27
  -1   2   7  263.53   12.29
  -1  -2   7  264.76   12.29
   1  -2   7  269.59   12.29
  -2   1   7  239.18   12.26
  -2  -1   7  246.64   12.28
   1   2   7  265.77   12.26
   2   1   7  255.46   12.26
  -1   2   7  267.34   12.27
   1   2   9  243.18   11.60
  -2  -1   9  250.93   11.65
  -1  -2   9  239.15   11.65
   2   1   9  254.08   11.62
   1  -2   9  239.27   11.65
  -2   1   9  246.85   11.62
   2  -1   9  248.89   11.64
  -2   1   9  244.73   11.66
  -1   2   9  241.86   11.64
   1  -2   9  236.51   11.66
  -2  -1   9  248.55   11.67
  -1  -2   9  240.01   11.67
  -1   2   9  236.77   11.64
  -2   1   9  256.12   11.65
   1   2   9  236.60   11.63
   2   1   9  252.90   11.63
  -2  -1  11  101.85    4.98
  -1  -2  11  106.22    5.00
   1   2  11  106.20    4.93
   2  -1  11   96.74    4.97
   2   1  11   99.66    4.94
  -2   1  11   98.39    4.95
  -1   2  11  107.60    4.98
  -2   1  11   96.04    5.00
  -2  -1  11  102.07    5.01
  -1  -2  11  107.51    5.02
  -2   1  11  105.69    4.98
  -1   2  11  103.93    4.98
   2   1  11  102.93    4.97
   1   2  11  108.10    4.97
  -2  -1  13   88.08    4.38
  -2   1  13   88.18    4.34
   1   2  13   90.47    4.32
   2   1  13   86.07    4.33
  -1  -2  13   93.75    4.39
   2  -1  13   88.09    4.36
  -2  -1  13   88.49    4.42
  -2   1  13   90.18    4.40
  -1   2  13   87.93    4.38
  -1  -2  13   88.96    4.42
  -1   2  13   95.45    4.38
   1   2  13   92.80    4.37
   2   1  13   90.79    4.36
   1  -2  13   88.40    4.34
  -2   1  13   87.50    4.39
   2  -1  15  161.16    7.71
   1   2  15  153.62    7.66
   2   1  15  162.34    7.68
  -2  -1  15  158.98    7.72
  -1  -2  15  162.30    7.74
  -1   2  15  155.64    7.66
  -2   1  15  161.87    7.75
  -1  -2  15  162.96    7.78
  -2  -1  15  161.38    7.77
  -1   2  15  163.42    7.74
   1  -2  15  162.70    7.71
   1   2  15  169.41    7.72
  -1   2  15  167.99    7.74
  -2   1  15  158.33    7.74
   2   1  15  153.08    7.71
   2  -1  17   27.64    1.64
   1   2  17   28.55    1.55
   1  -2  17   27.47    1.64
  -2  -1  17   29.74    1.68
   2   1  17   28.80    1.57
  -1   2  17   27.11    1.54
  -2  -1  17   26.85    1.78
  -1   2  17   28.64    1.72
  -1  -2  17   28.72    1.81
  -2   1  17   28.94    1.77
  -1   2  17   28.31    1.68
  -1  -2  17   30.27    1.68
   1   2  17   29.10    1.68
   1  -2  17   30.92    1.65
  -2   1  17   27.94    1.69
   1   2  19   16.76    1.08
  -2   1  19   16.19    1.13
   2  -1  19   16.45    1.20
   2   1  19   16.86    1.13
  -1   2  19   16.93    1.08
   1  -2  19   17.83    1.26
  -2   1  19   16.91    1.39
  -2  -1  19   15.15    1.47
   2  -1  19   18.56    1.23
  -1   2  19   15.97    1.25
   1   2  19   14.82    1.20
   1  -2  19   17.56    1.23
  -1  -2  19   17.08    1.25
   1   2  21    0.80    0.66
   2   1  21   -0.44    0.70
  -2   1  21    0.25    0.72
   1  -2  21    0.82    0.84
  -1   2  21    1.31    0.65
   2  -1  21    0.61    0.81
   2  -1  21   -1.02    0.87
   1   2  21    0.36    0.93
  -1   2  21    1.13    0.86
  -1  -2  21    0.36    0.92
   1  -2  21   -1.08    0.88
   1   2  23    4.03    0.72
   2   1  23    4.49    0.78
  -2   1  23    4.73    0.83
  -1   2  23    5.55    0.75
   2  -1  23    5.66    0.92
   1  -2  23    5.59    0.97
  -1  -2  23    5.34    1.01
  -2  -1  23    3.27    0.93
  -1  -2  23    5.13    1.03
  -1   2  23    4.55    1.07
  -2  -1  23    5.73    1.11
   2  -1  23    3.42    0.96
   1  -2  23    4.99    1.01
   2   1  25    1.00    0.78
   1  -2  25   -0.35    0.95
  -2  -1  25    1.99    0.91
  -1  -2  25    1.71    1.01
   2  -1  25    0.99    0.92
  -2  -1  25    1.99    1.09
   1  -2  25    2.75    1.00
   2  -1  25   -0.06    1.00
  -1  -2  25    1.69    1.06
   2  -1  27    0.44    0.92
   1  -2  27   -0.09    1.02
  -1  -2  27    1.20    1.04
   2   1  27    2.41    1.15
  -1  -2  27    1.23    1.15
   1  -2  27    1.23    1.06
   2  -1  27    0.27    1.12
  -2  -1  27    0.47    1.12
   1  -2  29   -0.27    1.10
   1  -2  29    2.96    1.24
   2   1  29    1.89    1.24
  -1  -2  29    2.65    1.26
  -2  -1  29    2.13    1.32
   2  -1  29    1.54    1.21
  -2  -1  31    5.58    1.43
  -2   1  31    4.69    1.42
   1  -2  31    4.31    1.35
   2  -1  31    4.17    1.32
  -1  -2  31    4.81    1.40
   2   1  31    4.51    1.32
  -1  -2  33   -1.29    1.40
   2  -1  33    1.89    1.34
   1  -2  33    2.18    1.34
  -2  -1  33   -0.45    1.40
   1   2  33   -1.76    1.36
  -1   2  33   -2.09    1.48
   2   1  33    0.74    1.34
  -2   1  33    0.74    1.44
  -1   2  35    1.45    1.45
   1   2  35    2.73    1.41
   2   1  35    3.13    1.38
  -1  -2  35    0.09    1.43
  -2  -1  35    4.48    1.51
   2  -1  35    2.07    1.38
  -2   1  35    0.41    1.47
   1  -2  35    2.08    1.37
  -2  -1  37    5.07    1.55
  -1   2  37    5.04    1.45
  -1  -2  37    2.98    1.47
   2   1  37    3.81    1.41
   2  -1  37    2.98    1.36
  -2   1  37    3.11    1.50
   1   2  37    4.20    1.48
   1  -2  37    4.37    1.43
  -2  -2 -36   53.36    6.35
  -2   2 -36   54.57    6.54
   2  -2 -34   -0.68    4.58
  -2  -2 -34   -2.56    5.20
   2   2 -34    8.06    4.85
  -2   2 -34    5.31    5.26
   2  -2 -32   54.76    5.49
  -2  -2 -32   59.30    6.11
  -2   2 -32   65.38    6.14
   2   2 -32   49.58    5.69
   2  -2 -30   -0.26    4.12
  -2   2 -30    0.48    4.74
  -2  -2 -30   -3.64    4.56
  -2  -2 -28  166.22    9.76
   2  -2 -28  164.67    9.53
  -2   2 -28  171.39    8.71
  -2  -2 -28  168.31    8.64
  -2  -2 -26    1.41    3.89
   2  -2 -26   -3.77    3.62
  -2  -2 -26   -2.37    2.28
  -2   2 -26    0.69    2.21
   2   2 -26   -0.18    1.81
   2  -2 -24   65.04    5.05
  -2  -2 -24   67.27    5.19
   2  -2 -24   66.92    3.77
  -2   2 -24   77.52    4.21
   2   2 -24   67.62    3.95
  -2  -2 -24   74.45    4.23
  -2  -2 -22   -0.11    3.19
   2  -2 -22   -2.56    3.01
   2  -2 -22    0.47    1.48
   2   2 -22    0.91    1.67
  -2  -2 -22   -2.37    2.20
  -2   2 -22    2.15    1.92
  -2  -2 -20  216.66   11.64
  -2  -2 -20  231.15   11.16
   2   2 -20  223.97   10.99
   2  -2 -20  222.29   10.93
  -2   2 -20  223.11   11.08
  -2  -2 -20  234.14   11.08
  -2  -2 -18   -0.08    1.57
  -2   2 -18   -0.08    1.67
   2  -2 -18   -1.05    1.46
   2   2 -18    0.54    1.44
   2   2 -16  142.45    7.23
  -2   2 -16  154.64    7.36
   2  -2 -16  144.48    7.23
  -2  -2 -16  149.63    7.32
   2   2 -14    1.43    1.10
  -2  -2 -14    0.38    1.37
   2  -2 -14    1.12    1.19
  -2   2 -14    0.95    1.39
   2  -2 -14    0.27    1.05
  -2   2 -12  457.80   20.87
   2   2 -12  435.15   20.81
   2  -2 -12  443.92   20.78
   2  -2 -12  421.94   20.79
  -2  -2 -12  437.75   20.85
   2   2 -10   -0.61    0.87
   2  -2 -10    0.54    0.92
   2  -2 -10    0.41    0.99
  -2  -2 -10    1.06    1.22
   2   2  -8  335.44   15.95
   2  -2  -8  341.10   16.00
   2   2  -6   -0.06    0.29
  -2  -2  -6   -0.13    0.28
   2  -2  -6   -0.49    0.43
  -2   2  -6    0.04    0.73
   2  -2  -6   -0.34    0.46
  -2  -2  -6   -0.26    0.31
  -2   2  -4  973.21   43.47
  -2   2  -4  937.96   43.45
   2   2  -4  889.82   43.45
   2  -2  -4  870.58   43.49
  -2  -2  -4  939.64   43.60
   2   2  -4  946.68   43.44
   2   2  -4  910.61   43.47
   2  -2  -4  891.30   43.45
  -2  -2  -4  908.68   43.45
  -2   2  -4  937.38   43.44
  -2  -2  -4  890.30   43.52
  -2   2  -2    1.07    0.27
  -2  -2  -2    2.36    0.83
   2   2  -2    0.84    0.16
  -2  -2  -2    2.02    1.17
   2   2  -2    1.41    0.52
  -2  -2  -2    1.00    0.22
   2   2   0 1415.35   66.15
  -2   2   0 1458.61   66.12
  -2   2   0 1415.95   66.12
   2  -2   0 1361.67   66.12
  -2   2   0 1418.06   66.11
   2   2   0 1449.83   66.20
  -2  -2   0 1343.86   66.12
   2   2   0 1402.47   66.12
   2   2   0 1398.11   66.15
  -2  -2   0 1387.77   66.16
   2   2   0 1418.32   66.15
  -2   2   2    1.26    0.25
   2  -2   2    1.12    0.29
  -2  -2   2    1.58    0.42
   2   2   2    2.97    1.16
  -2  -2   2    0.72    0.44
  -2   2   2    2.33    0.70
   2   2   2    0.88    0.83
   2   2   2    1.04    0.20
  -2  -2   4  933.73   44.48
  -2  -2   4  924.58   44.50
  -2   2   4  995.43   44.50
   2   2   4  967.55   44.48
  -2   2   4  888.33   44.48
   2   2   4  992.86   44.53
  -2  -2   6    0.43    0.23
  -2   2   6   -0.14    0.39
  -2  -2   6   -0.03    0.44
   2   2   6   -0.09    0.31
  -2   2   6   -0.27    0.49
   2   2   8  368.85   16.71
  -2   2   8  354.13   16.71
  -2  -2   8  349.49   16.76
  -2   2   8  354.85   16.74
  -2   2   8  330.95   16.74
  -2   2   8  347.89   16.74
   2   2   8  354.00   16.73
  -2   2  10    1.07    0.45
  -2  -2  10    0.51    0.68
   2   2  10    0.79    0.38
  -2  -2  10    0.27    0.73
  -2   2  10    1.24    0.63
  -2   2  10    0.21    0.58
   2   2  10    0.79    0.54
   2   2  12  448.67   21.05
  -2   2  12  440.45   21.05
  -2  -2  12  451.71   21.10
  -2  -2  12  458.06   21.12
  -2   2  12  431.24   21.09
  -2   2  12  461.84   21.10
   2   2  12  446.87   21.08
   2  -2  12  429.27   21.06
   2  -2  14    1.58    0.70
  -2  -2  14    0.99    0.72
   2   2  14    1.24    0.53
  -2  -2  14    1.49    0.81
  -2   2  14    1.85    0.75
   2  -2  14    1.20    0.61
  -2   2  14    1.04    0.66
   2   2  14    1.48    0.63
   2  -2  16  153.04    7.36
   2   2  16  146.09    7.30
  -2  -2  16  148.56    7.38
  -2  -2  16  155.93    7.43
  -2   2  16  151.84    7.38
   2  -2  16  162.72    7.35
   2   2  16  155.24    7.36
  -2   2  16  149.27    7.38
   2  -2  18    0.66    0.77
  -2   2  18    0.27    0.60
  -2  -2  18    0.86    0.88
   2   2  18    0.98    0.58
  -2  -2  18    0.67    1.06
  -2   2  18    0.60    0.98
   2   2  18    0.78    0.76
  -2   2  18   -0.48    0.82
   2  -2  18   -0.37    0.77
  -2  -2  18    0.92    0.86
   2   2  20  241.40   11.76
  -2   2  20  241.25   11.76
   2  -2  20  238.20   11.83
  -2   2  20  235.80   11.87
  -2  -2  20  258.61   11.95
  -2   2  20  257.96   11.87
  -2  -2  20  260.30   11.85
   2  -2  20  255.61   11.83
   2   2  20  242.90   11.83
   2   2  22    1.21    0.66
   2  -2  22   -0.11    0.86
  -2   2  22    0.09    0.67
  -2  -2  22   -0.76    0.94
   2  -2  22    1.05    0.86
  -2   2  22    0.60    0.97
   2  -2  24   80.65    4.26
  -2  -2  24   80.59    4.28
  -2  -2  24   88.28    4.33
   2  -2  24   88.94    4.30
  -2  -2  26    0.30    1.02
   2  -2  26    0.21    0.94
  -2  -2  26    0.19    1.07
   2  -2  26    1.49    1.04
   2  -2  28  183.45    9.40
  -2  -2  28  200.30    9.51
   2  -2  28  201.07    9.46
  -2  -2  30   -0.34    1.34
   2  -2  30    0.92    1.22
   2   2  32   60.13    3.50
   2  -2  32   62.03    3.44
  -2  -2  32   65.58    3.55
   2   2  34   -1.38    1.43
  -2   2  34   -0.75    1.51
  -2  -2  34    0.71    1.41
   2  -2  34   -0.82    1.30
   2  -2  36   78.84    4.03
   2   2  36   68.68    4.01
  -2  -2  36   77.43    4.09
  -2   2  36   72.69    4.12
   0   3 -37   -6.62    5.28
  -3   0 -37   -0.33    5.31
  -3   0 -35    1.01    5.27
   0  -3 -35    2.48    5.01
   0   3 -35   -6.21    5.16
   3   0 -33    8.46    4.58
   0   3 -33   -5.08    4.92
   0  -3 -33   -5.97    4.90
  -3   0 -33    2.57    5.20
  -3   0 -31   -3.27    4.79
   3   0 -31   -0.13    4.17
   0  -3 -31   -2.80    4.51
   3   0 -29    1.50    3.91
  -3   0 -29    7.67    4.65
   0  -3 -29   -0.13    4.12
  -3   0 -29    3.02    2.72
   0   3 -29    0.40    2.25
   3   0 -27   -1.17    3.60
   0  -3 -27   -2.40    4.19
  -3   0 -27    2.29    4.08
  -3   0 -27    1.73    2.64
   0   3 -27   -2.06    2.16
   0  -3 -25   -5.17    3.57
   0  -3 -25    0.79    1.78
   0   3 -25    0.11    2.04
  -3   0 -25   -1.08    2.13
   0  -3 -23    2.25    3.10
   0  -3 -23    0.24    1.77
   0   3 -23   -2.22    1.79
  -3   0 -23   -0.94    2.02
   3   0 -23   -0.15    1.57
   0  -3 -21   -0.09    3.00
   0  -3 -21    0.57    1.74
   0   3 -21    0.26    1.64
  -3   0 -21   -1.23    1.84
   3   0 -21   -1.24    1.43
   0  -3 -19   -1.32    2.71
   0  -3 -19   -2.59    1.74
  -3   0 -19   -2.48    1.83
   3   0 -19   -0.55    1.32
   0   3 -19   -0.20    1.58
   0  -3 -17    2.39    2.56
   0  -3 -17    0.85    1.60
   0   3 -17    2.07    1.55
  -3   0 -17    1.29    1.68
   3   0 -17    1.12    1.32
   0  -3 -15    0.19    2.31
   0   3 -15    0.22    1.34
   0  -3 -15    1.76    1.56
   3   0 -15   -0.27    1.15
  -3   0 -15   -0.24    1.52
   0  -3 -13   -0.59    1.97
   0   3 -13   -0.25    1.13
  -3   0 -13    0.65    1.31
   0  -3 -13   -1.47    1.36
   3   0 -13    0.02    0.90
   3   0 -11    0.97    0.28
   0  -3 -11   -0.90    1.90
   0   3 -11   -1.19    0.98
   0  -3 -11   -0.28    1.14
   3   0 -11   -0.72    0.78
   0  -3  -9   -0.07    2.06
   0  -3  -9    0.94    1.21
   0  -3  -9   -0.30    0.44
   3   0  -9    0.22    0.79
   0  -3  -7    0.70    1.01
   3   0  -7   -0.42    0.57
   0  -3  -7   -0.71    0.42
  -3   0  -7   -1.03    1.12
   0  -3  -5    0.26    0.22
   3   0  -5   -0.07    0.28
   0   3  -3    0.02    0.33
  -3   0  -3   -0.28    0.28
   0   3  -3    0.07    0.10
   3   0  -3    0.01    0.17
   0   3  -3   -0.11    0.35
   3   0  -3   -0.62    0.76
  -3   0  -3   -0.13    0.19
  -3   0  -3    0.76    0.74
   0   3  -1    0.64    0.41
  -3   0  -1    2.00    0.93
  -3   0  -1    0.29    0.13
   3   0  -1    0.17    0.14
   3   0  -1    1.06    1.03
   0   3  -1    0.65    0.26
  -3   0  -1    1.88    0.61
   0  -3   1    0.46    0.35
   3   0   1    0.27    0.12
  -3   0   1    1.47    0.66
  -3   0   1    0.25    0.12
  -3   0   1    0.38    0.99
   0   3   1    0.43    0.15
   0  -3   3    0.41    0.31
   0   3   3   -0.45    0.62
   0   3   3    0.11    1.05
  -3   0   3    0.04    0.17
  -3   0   3    0.23    0.60
   3   0   3   -0.38    0.69
   0  -3   3   -0.05    0.35
   0   3   3   -0.03    0.25
   0   3   3   -0.64    0.70
   0  -3   5    0.01    0.27
   0  -3   5   -0.31    0.44
   3   0   5    0.17    0.27
   0  -3   5    0.10    0.12
  -3   0   5   -0.44    0.45
   0   3   5   -0.25    0.23
   0  -3   5    0.01    0.36
   0   3   5   -0.12    0.25
   0   3   5    0.03    0.69
   3   0   5   -0.22    0.22
   0  -3   7   -0.44    0.64
   3   0   7    0.04    0.44
   0  -3   7   -0.15    0.33
   0  -3   7    0.09    0.20
   0   3   7    0.17    0.23
  -3   0   7   -0.26    0.64
   0  -3   7    0.47    0.56
   0   3   7    0.09    0.39
   3   0   7   -0.23    0.40
   0  -3   7   -0.01    0.37
   0   3   7    0.01    0.40
   0  -3   9    0.37    0.77
   3   0   9    0.39    0.51
   0   3   9   -0.08    0.34
   0  -3   9   -0.01    0.73
  -3   0   9    0.38    0.73
   0   3   9   -0.02    0.53
   0  -3   9    0.76    0.51
   0   3   9    0.75    0.57
   3   0  11    0.02    0.50
  -3   0  11    0.04    0.54
   0   3  11    0.40    0.34
   0  -3  11   -0.83    0.64
  -3   0  11   -0.40    0.68
   0   3  11   -0.26    0.53
   0  -3  11   -0.24    0.68
   0   3  11   -0.01    0.53
   0  -3  11   -0.79    0.50
   0  -3  13   -0.21    0.66
   0   3  13    0.28    0.40
  -3   0  13   -0.12    0.65
   3   0  13   -0.24    0.53
  -3   0  13   -0.54    0.73
   0  -3  13   -0.45    0.76
   0  -3  13    0.25    0.57
   0   3  13    0.13    0.57
  -3   0  13    0.39    0.63
   3   0  15   -0.30    0.61
   0  -3  15    0.15    0.80
  -3   0  15    0.15    0.67
   0   3  15    0.17    0.47
  -3   0  15   -0.62    0.88
   0  -3  15    0.81    0.87
   0   3  15    0.08    0.70
   0  -3  15   -0.17    0.66
  -3   0  17    0.75    0.81
   3   0  17    0.14    0.66
   0   3  17   -0.07    0.52
  -3   0  17    0.11    0.95
   0   3  17   -0.75    0.76
   0  -3  17   -0.91    0.75
   3   0  19    0.02    0.72
   0   3  19    0.16    0.54
  -3   0  19    0.37    1.00
   0   3  19    0.08    0.84
   0  -3  19   -0.30    0.82
   0  -3  21   -0.08    0.91
   3   0  21    0.48    0.77
   0   3  21   -0.17    0.56
  -3   0  21   -0.29    1.10
   0   3  21   -0.46    0.94
   0  -3  21   -0.90    0.88
   3   0  23   -0.37    0.77
   0  -3  23   -0.27    0.95
  -3   0  23    0.33    0.84
   3   0  23   -0.20    0.95
   0   3  23    0.45    0.96
   0  -3  23   -0.32    0.98
   3   0  25   -0.22    0.82
   0  -3  25    0.13    1.02
  -3   0  25    0.46    0.86
   0  -3  25   -0.10    1.02
   0   3  25   -0.99    1.14
   3   0  25    0.19    0.98
   0  -3  27    0.72    1.09
   3   0  27   -1.65    1.13
  -3   0  27    1.49    1.29
   0  -3  27    0.17    1.09
   0  -3  29   -0.46    1.13
   3   0  29    0.25    1.19
  -3   0  29    1.27    1.34
   0  -3  29   -0.87    1.21
  -3   0  31   -0.18    1.37
   3   0  31   -1.22    1.29
   0  -3  31    0.79    1.30
  -3   0  33   -0.14    1.49
   3   0  33    1.21    1.32
   0  -3  33   -0.20    1.35
   0   3  35   -2.01    1.55
   0  -3  35   -1.09    1.36
  -3   0  35   -1.69    1.53
   3   0  35   -0.94    1.35
  -3   0  37   -1.62    1.54
   0   3  37   -0.04    1.39
   3   0  37   -0.08    1.38
   0  -3  37   -1.20    1.40
  -1   3 -36   11.31    5.25
  -1  -3 -36   -0.91    5.22
  -3  -1 -36    8.20    5.34
  -3   1 -36    4.63    5.37
   1   3 -36    9.93    5.12
  -1  -3 -34   27.00    5.38
   3   1 -34   31.36    5.11
  -3  -1 -34   24.12    5.61
   1   3 -34   28.81    5.45
  -1   3 -34   21.43    5.43
  -3   1 -34   19.12    5.76
   1  -3 -34   31.65    5.17
  -3   1 -32   27.65    5.42
  -1   3 -32   30.28    5.37
   1   3 -32   21.12    4.99
  -1  -3 -32   35.87    5.22
   1  -3 -32   27.28    4.96
   3   1 -32   30.04    4.86
  -3  -1 -32   25.66    5.38
   3  -1 -32   29.41    4.79
   3  -1 -30   50.24    5.13
  -3   1 -30   55.14    5.86
   1  -3 -30   51.06    5.26
  -1  -3 -30   48.37    5.48
   3   1 -30   37.29    5.02
  -3  -1 -30   49.02    5.76
  -3   1 -30   55.67    4.02
  -1   3 -30   54.83    3.70
   3  -1 -28   16.87    3.91
  -1  -3 -28   16.71    4.53
   1  -3 -28   18.05    4.33
  -3  -1 -28   14.64    4.51
  -3   1 -28   13.02    4.69
  -3  -1 -28   18.97    2.94
  -3   1 -28   16.74    3.01
  -1   3 -28   17.98    2.58
   1   3 -28   18.66    2.38
  -3  -1 -26   26.79    4.32
  -1  -3 -26   26.77    4.23
   1  -3 -26   28.98    4.24
   3  -1 -26   29.44    3.92
  -1  -3 -26   25.90    2.52
  -3   1 -26   31.88    2.76
  -3  -1 -26   29.56    3.04
   1   3 -26   29.67    2.52
  -1   3 -26   31.39    2.71
   1  -3 -24  113.28    7.13
  -3  -1 -24  121.73    7.38
  -1  -3 -24  115.59    7.25
   3   1 -24  113.73    6.16
  -3  -1 -24  119.80    6.61
   3   1 -24  120.88    6.17
  -1  -3 -24  123.53    6.34
  -1   3 -24  128.71    6.40
  -3   1 -24  126.70    6.43
   1  -3 -24  121.35    6.15
   1   3 -24  124.99    6.32
  -1  -3 -22  127.60    7.59
   1  -3 -22  131.30    7.51
  -3   1 -22  133.21    6.91
   1  -3 -22  129.32    6.73
  -1  -3 -22  138.83    6.92
   3  -1 -22  132.74    6.65
   3   1 -22  133.52    6.71
   1   3 -22  130.96    6.85
  -3  -1 -22  143.70    6.96
  -1   3 -22  140.55    6.93
  -1  -3 -20  134.38    7.65
   1  -3 -20  136.99    7.59
   1   3 -20  143.30    6.99
  -1   3 -20  154.35    7.07
   3  -1 -20  129.38    6.82
  -3  -1 -20  135.68    7.07
  -1  -3 -20  142.77    7.07
  -3   1 -20  134.73    7.06
   3   1 -20  133.11    6.86
   1  -3 -20  141.17    6.90
   1  -3 -18  156.57    8.56
  -1  -3 -18  150.68    8.61
   1   3 -18  167.73    8.07
  -1   3 -18  171.32    8.13
  -3   1 -18  170.48    8.17
   1  -3 -18  165.49    8.03
   3   1 -18  162.32    7.98
  -3  -1 -18  169.27    8.13
  -1  -3 -18  170.48    8.18
   3  -1 -18  148.20    7.94
   3  -1 -18  161.96    7.95
   1  -3 -16  144.98    8.10
  -1  -3 -16  147.62    8.17
  -1   3 -16  164.66    7.74
   1   3 -16  160.20    7.68
   3   1 -16  151.04    7.59
  -3   1 -16  153.05    7.75
   1  -3 -16  165.93    7.66
  -3  -1 -16  153.65    7.73
  -1  -3 -16  165.10    7.79
   3  -1 -16  147.06    7.57
   1  -3 -14  467.71   24.21
  -1  -3 -14  475.34   24.26
  -1   3 -14  538.26   24.04
  -3   1 -14  531.07   24.06
   1   3 -14  547.83   24.02
   3   1 -14  475.22   23.93
  -1  -3 -14  500.57   24.05
  -3  -1 -14  521.40   24.06
   1  -3 -14  496.76   23.97
   3  -1 -14  492.20   23.92
   3  -1 -12  163.02    7.91
   1  -3 -12  158.53    8.38
  -1  -3 -12  167.99    8.45
  -1   3 -12  199.31    8.17
   1   3 -12  174.22    8.10
   3   1 -12  155.37    8.03
  -3  -1 -12  164.60    8.16
   1  -3 -12  177.01    8.09
   3  -1 -12  165.37    8.02
  -1  -3 -12  179.79    8.18
   3   1 -10  743.49   35.57
   1  -3 -10  717.08   35.81
   3   1 -10  748.14   35.63
   1  -3 -10  797.49   35.66
   3  -1 -10  741.28   35.61
  -1  -3 -10  803.02   35.73
  -1  -3  -8  742.80   34.31
   3   1  -8  709.66   34.29
   1  -3  -8  723.22   34.50
  -3   1  -8  712.71   34.42
   3   1  -8  696.25   34.33
  -1  -3  -8  780.05   34.43
   3  -1  -8  728.73   34.33
   1  -3  -8  764.75   34.37
  -1  -3  -6 1011.45   48.96
   1  -3  -6 1005.28   49.09
   1  -3  -6 1054.75   48.97
  -3   1  -6 1101.45   49.06
  -1  -3  -6 1043.56   48.97
  -3  -1  -6 1092.12   49.06
   3  -1  -6 1028.00   48.96
  -1   3  -4   37.67    1.71
   1   3  -4   41.60    1.68
  -1  -3  -4   27.49    2.06
   3   1  -4   30.26    1.68
  -1   3  -4   32.76    1.73
   3   1  -4   28.23    1.78
   1  -3  -4   38.09    1.70
  -3   1  -4   35.57    1.84
   1   3  -4   37.14    1.73
  -3   1  -4   27.55    1.68
  -3  -1  -4   32.49    1.85
  -1   3  -4   38.62    1.68
   1   3  -2  615.55   29.01
  -3   1  -2  654.84   29.00
  -1   3  -2  622.41   29.00
  -1   3  -2  613.07   29.01
  -3  -1  -2  601.93   29.11
   3  -1  -2  627.69   28.99
  -1  -3  -2  608.41   29.11
   1   3  -2  612.88   28.98
   3   1  -2  580.21   28.99
  -1   3  -2  649.30   29.00
  -3   1  -2  624.32   29.04
   3   1  -2  589.41   29.04
   1   3  -2  593.47   29.00
  -1  -3  -2  619.35   29.04
  -3  -1  -2  603.42   29.04
   1  -3   0 3337.13  154.88
  -1   3   0 3334.70  154.88
  -3  -1   0 3402.49  154.93
   3   1   0 3294.52  154.86
  -3   1   0 3348.22  154.86
  -3  -1   0 3281.79  154.86
   1   3   0 3169.26  154.87
  -3   1   0 3066.00  154.88
  -3  -1   0 3374.98  154.93
  -3  -1   0 3303.38  154.91
   1  -3   2  645.34   29.89
   1  -3   2  624.24   29.90
   1   3   2  638.61   29.92
  -1  -3   2  622.14   29.90
   3   1   2  661.05   29.99
  -1   3   2  644.16   29.95
   1   3   2  663.63   30.00
  -3  -1   2  629.11   29.87
  -3   1   2  575.47   29.88
   3  -1   2  661.26   29.89
  -3  -1   2  625.02   29.93
  -3   1   2  670.01   29.94
  -1   3   2  644.49   29.91
   3   1   2  691.25   29.93
   1   3   2  651.67   29.93
   1   3   2  634.98   29.87
  -1  -3   4   41.34    1.72
   1  -3   4   41.88    1.71
   1  -3   4   39.17    1.75
  -3  -1   4   28.60    1.68
   3  -1   4   29.82    1.71
  -1  -3   4   38.76    1.67
  -3  -1   4   30.98    1.68
   1   3   4   33.64    2.08
  -1   3   4   32.98    1.96
  -1   3   4   40.62    1.69
  -1  -3   4   35.63    1.74
  -3   1   4   31.21    1.77
  -3  -1   4   28.01    1.77
   1   3   4   38.37    1.70
  -1   3   4   37.44    1.71
   3   1   4   28.82    1.68
   1   3   4   35.21    1.88
  -1   3   4   36.40    1.77
  -1  -3   6 1101.72   50.91
   1  -3   6 1097.52   50.94
  -3  -1   6 1087.45   50.88
  -1   3   6 1086.88   50.88
   3  -1   6 1107.33   50.92
  -1  -3   6 1075.76   50.89
  -1  -3   6 1080.98   50.94
  -1   3   6 1051.61   50.90
  -3  -1   6 1083.37   50.94
  -3   1   6 1067.46   50.93
   3   1   6 1079.38   50.91
   1  -3   6 1047.08   50.90
   1   3   6 1089.97   50.92
  -1   3   6 1072.85   50.92
  -1   3   6 1036.41   50.93
  -1  -3   8  787.41   36.48
   3  -1   8  754.38   36.50
  -1   3   8  762.02   36.46
   3   1   8  765.29   36.49
   1  -3   8  784.73   36.53
  -1  -3   8  791.24   36.53
  -3   1   8  742.99   36.52
  -3  -1   8  735.03   36.53
  -1  -3   8  788.26   36.53
  -1   3   8  776.01   36.49
   1  -3   8  784.01   36.53
  -1   3   8  780.78   36.51
   3   1   8  775.54   36.49
   1  -3   8  786.40   36.49
   1   3   8  782.96   36.50
   3   1  10  803.70   38.24
  -3   1  10  770.22   38.24
   1  -3  10  814.41   38.28
  -1  -3  10  814.03   38.29
   3  -1  10  779.91   38.26
   1   3  10  823.89   38.22
  -1   3  10  791.80   38.21
  -3   1  10  775.03   38.27
  -3  -1  10  761.83   38.29
  -1   3  10  829.44   38.25
  -1  -3  10  840.40   38.29
   1  -3  10  852.29   38.25
   3   1  10  792.54   38.25
  -1   3  10  846.48   38.27
   1   3  10  827.75   38.26
  -1  -3  10  836.47   38.25
   1   3  12  191.72    8.47
  -3   1  12  159.02    8.49
   1  -3  12  193.30    8.55
   3  -1  12  163.30    8.50
  -3  -1  12  155.61    8.52
   3   1  12  162.40    8.49
  -1  -3  12  200.96    8.57
  -1   3  12  186.50    8.46
  -3  -1  12  164.77    8.55
  -1   3  12  190.68    8.52
  -1  -3  12  182.42    8.56
  -3   1  12  160.75    8.53
  -1   3  12  194.06    8.53
   3   1  12  160.31    8.49
  -1  -3  12  192.13    8.52
  -3   1  12  161.97    8.52
   1  -3  12  200.60    8.50
   1   3  12  190.01    8.52
  -1  -3  14  525.69   24.48
  -3  -1  14  512.70   24.46
  -1   3  14  510.39   24.39
   3   1  14  516.56   24.42
  -3   1  14  497.59   24.42
   1   3  14  507.56   24.39
   3  -1  14  510.05   24.44
  -1   3  14  505.68   24.44
  -1  -3  14  522.60   24.49
  -3   1  14  516.81   24.48
  -3  -1  14  530.73   24.50
   1  -3  14  543.38   24.43
   3   1  14  486.10   24.43
  -1   3  14  525.76   24.46
  -3   1  14  524.74   24.47
   1   3  14  512.91   24.45
  -1  -3  14  546.91   24.45
   3  -1  16  153.09    8.05
   1   3  16  168.64    8.00
  -1  -3  16  179.84    8.12
   3   1  16  158.03    8.03
  -1   3  16  172.79    8.00
  -3  -1  16  154.00    8.07
  -3   1  16  151.21    8.04
  -3  -1  16  157.32    8.13
  -1   3  16  174.75    8.10
  -1  -3  16  178.05    8.16
  -3   1  16  158.41    8.12
  -3   1  16  155.38    8.09
  -1  -3  16  187.87    8.09
  -1   3  16  178.15    8.10
   1   3  16  179.53    8.10
   1  -3  16  189.42    8.07
   1   3  18  160.54    7.74
  -1   3  18  159.73    7.74
   3  -1  18  161.02    7.81
  -3  -1  18  157.47    7.83
   3   1  18  160.13    7.78
  -3  -1  18  162.52    7.90
  -3   1  18  163.41    7.89
  -1  -3  18  169.88    7.94
  -1   3  18  163.35    7.84
  -1  -3  18  171.68    7.84
   1   3  18  161.24    7.84
   3  -1  18  157.11    7.81
  -3   1  18  151.66    7.85
   1  -3  18  174.77    7.83
   3  -1  20  144.60    7.46
   1   3  20  155.99    7.40
  -1   3  20  150.86    7.39
   1  -3  20  158.14    7.52
   3   1  20  140.59    7.43
  -3  -1  20  146.37    7.59
  -3   1  20  149.10    7.57
   3  -1  20  153.23    7.48
  -1   3  20  165.85    7.53
   1   3  20  166.72    7.52
   1  -3  20  168.85    7.50
  -1  -3  20  162.60    7.50
  -1   3  22  123.25    6.43
   3   1  22  137.10    6.50
  -3   1  22  137.28    6.49
   1  -3  22  128.68    6.57
   3  -1  22  137.15    6.53
  -3   1  22  139.45    6.67
  -3  -1  22  143.02    6.70
   1  -3  22  137.87    6.56
   3  -1  22  143.09    6.56
   1   3  22  130.53    6.58
  -1  -3  22  131.08    6.57
  -1   3  22  130.86    6.59
  -3   1  24  131.32    6.76
   1  -3  24  136.03    6.85
   3  -1  24  135.33    6.80
  -3  -1  24  132.19    6.81
  -1  -3  24  139.97    6.85
   1   3  24  143.42    6.87
  -1   3  24  140.99    6.90
   3  -1  24  147.05    6.84
  -3  -1  24  145.37    6.90
  -1  -3  24  146.35    6.88
   1  -3  24  143.16    6.85
  -3  -1  26   25.80    1.60
   1  -3  26   22.79    1.65
  -1  -3  26   21.82    1.67
   3  -1  26   24.52    1.54
   1   3  26   18.91    1.69
  -3  -1  26   22.78    1.75
  -1   3  26   22.41    1.73
   1  -3  26   22.51    1.64
  -1  -3  26   22.71    1.69
   3  -1  26   24.14    1.64
  -1  -3  28   22.53    1.70
   1  -3  28   23.23    1.70
  -1  -3  28   24.93    1.80
   3  -1  28   21.42    1.68
   1  -3  28   24.25    1.72
   3   1  28   22.36    1.74
  -3  -1  28   17.17    1.80
   1  -3  30   74.14    4.05
   3  -1  30   77.64    4.04
   3   1  30   75.16    4.04
  -3  -1  30   79.40    4.14
  -1  -3  30   75.63    4.07
   1  -3  32   38.64    2.32
  -1  -3  32   38.04    2.41
   3  -1  32   34.01    2.27
   3   1  32   36.55    2.30
  -3   1  32   30.61    2.39
  -3  -1  32   31.74    2.39
  -3   1  34   35.15    2.47
  -3  -1  34   34.52    2.44
   1  -3  34   35.93    2.35
   3  -1  34   34.33    2.30
   3   1  34   37.42    2.34
  -1  -3  34   32.93    2.37
  -3  -1  36    6.45    1.60
   3   1  36    6.55    1.44
   1  -3  36    7.94    1.49
   1   3  36    5.84    1.52
  -1   3  36    8.86    1.64
   3  -1  36    7.49    1.47
  -1  -3  36    9.35    1.51
  -3   1  36    8.01    1.63
  -2   3 -37   12.71    5.60
  -3  -2 -37    2.44    5.48
  -3   2 -37    5.34    5.48
  -2  -3 -37   -0.47    5.28
  -3  -2 -35   -1.66    5.47
  -2  -3 -35   -1.90    5.29
  -2   3 -35    7.65    5.30
   2   3 -35   -1.97    4.90
  -3   2 -35    6.21    5.48
   2  -3 -33   10.01    4.51
   3   2 -33    7.07    4.47
  -3  -2 -33   -4.56    5.20
  -2   3 -33   11.41    5.06
   2   3 -33    2.75    4.74
  -3   2 -33    5.17    5.09
  -2  -3 -33   -1.88    5.08
   2  -3 -31   -0.51    4.23
  -3   2 -31   -6.93    4.88
   3   2 -31    6.56    4.37
  -2  -3 -31   -1.66    4.79
  -2   3 -31    2.17    4.66
   3  -2 -31   -0.37    4.16
  -3  -2 -31   -8.75    4.92
  -2  -3 -29    7.92    4.59
   2  -3 -29    6.59    4.11
   3  -2 -29    4.82    3.99
  -3  -2 -29    2.28    4.48
  -3  -2 -29   10.25    2.63
  -3   2 -29   12.82    3.10
   2   3 -29    9.96    2.19
  -2   3 -29    4.78    2.51
  -3   2 -29   11.83    2.63
   2  -3 -27    3.02    3.76
  -3  -2 -27   -1.12    4.07
   3  -2 -27    3.35    3.51
  -2  -3 -27    0.27    4.25
  -2  -3 -27    3.35    2.20
  -3  -2 -27    2.91    2.43
   2   3 -27    4.52    1.94
  -3   2 -27    7.79    2.37
   2  -3 -27    2.95    1.90
  -2   3 -27    3.29    2.31
   2  -3 -25   -1.69    3.37
  -3  -2 -25   -1.01    3.81
   3  -2 -25    0.51    3.19
  -2  -3 -25    0.62    3.63
  -2  -3 -25    0.36    2.11
  -3  -2 -25   -0.71    2.32
  -2   3 -25   -1.42    2.12
   3   2 -25    0.95    1.66
  -3   2 -25    2.40    2.07
   2   3 -25    1.14    1.78
   3  -2 -23    2.13    2.98
   2  -3 -23    6.22    2.95
  -3  -2 -23    2.32    3.39
  -2  -3 -23    4.77    3.35
   3  -2 -23    3.75    1.25
   2  -3 -23    4.14    1.35
  -2  -3 -23    6.81    2.21
  -3   2 -23    5.04    2.10
   3   2 -23    4.98    1.62
  -3  -2 -23    2.36    2.32
  -2   3 -23    1.93    1.97
   2   3 -23    5.27    1.76
  -2  -3 -21   16.79    3.29
  -3  -2 -21   20.17    3.50
   2  -3 -21   22.37    3.16
   2  -3 -21   16.67    1.67
   3  -2 -21   16.65    1.59
  -2  -3 -21   21.30    2.29
   3   2 -21   15.76    1.78
   2   3 -21   19.90    1.93
  -2   3 -21   20.06    2.15
  -3   2 -21   19.96    2.22
  -3  -2 -21   20.52    2.49
  -3  -2 -19   12.26    3.00
   2  -3 -19   14.61    2.82
  -2  -3 -19    9.93    3.02
   2  -3 -19   13.37    1.57
   3  -2 -19   12.97    1.47
  -2  -3 -19   13.63    2.19
  -3   2 -19   13.41    1.94
   3   2 -19   16.21    1.58
  -2   3 -19   15.48    1.96
   2   3 -19   11.71    1.66
  -3  -2 -19   14.19    1.97
   2  -3 -17   10.55    2.58
  -2  -3 -17   12.52    2.92
   2  -3 -17   10.35    1.45
   3  -2 -17   11.96    1.39
   2   3 -17   12.15    1.60
  -3   2 -17   11.27    1.85
  -2  -3 -17   12.13    2.10
   3   2 -17    9.83    1.47
  -3  -2 -17   10.54    1.85
  -2   3 -17   14.11    1.80
   2  -3 -15   18.96    1.57
   3  -2 -15   16.85    1.49
  -2  -3 -15   20.15    2.83
   2  -3 -15   19.49    2.50
   2   3 -15   20.01    1.65
  -2   3 -15   19.74    1.87
  -2  -3 -15   19.24    2.07
  -3  -2 -15   17.54    1.79
  -3   2 -15   21.01    1.88
   3   2 -15   17.20    1.55
   3  -2 -13   81.84    3.77
  -2  -3 -13   67.70    4.55
   3   2 -13   73.55    3.97
  -3   2 -13   75.90    4.15
  -2   3 -13   88.75    4.14
   2   3 -13   78.85    4.01
   2  -3 -13   76.43    3.97
   3  -2 -13   74.17    3.93
  -2  -3 -13   76.11    4.26
  -3  -2 -13   79.38    4.13
  -2  -3 -13   77.54    4.13
   3  -2 -11    4.41    0.80
   2  -3 -11    5.47    0.90
   2  -3 -11    4.73    1.59
   3   2 -11    4.43    0.84
  -2  -3 -11    7.02    1.49
   2  -3  -9    4.34    1.83
   2  -3  -9    7.03    0.89
   3  -2  -9    5.24    0.72
   3   2  -9    4.65    0.50
  -2  -3  -9    5.47    1.56
   3   2  -7   36.93    1.81
  -2  -3  -7   35.97    1.79
   2  -3  -7   38.87    2.36
  -3  -2  -7   38.81    2.72
  -2  -3  -7   35.09    1.81
  -3   2  -7   40.32    2.21
  -3  -2  -7   37.34    2.16
   2  -3  -7   37.56    1.97
   2   3  -5   41.93    2.29
  -3  -2  -5   50.04    2.28
   3   2  -5   46.09    2.29
  -3  -2  -5   46.61    2.75
  -2  -3  -5   47.94    2.26
  -2  -3  -5   46.75    2.70
   3  -2  -5   44.49    2.39
   2  -3  -5   45.04    2.50
   2   3  -5   47.09    2.26
   3   2  -5   50.68    2.27
   2  -3  -5   45.11    2.33
  -3   2  -5   50.86    2.42
   3  -2  -5   46.46    2.38
  -3   2  -5   48.88    2.27
   2  -3  -5   45.77    2.33
   3  -2  -5   48.11    2.28
  -3  -2  -5   49.43    2.47
  -2   3  -5   44.46    2.27
  -2   3  -3   17.88    0.93
   3  -2  -3   17.98    0.87
  -2   3  -3   19.28    0.97
   2  -3  -3   18.42    1.15
  -2  -3  -3   17.47    1.55
  -3  -2  -3   19.60    1.57
   3   2  -3   17.58    0.88
   2   3  -3   18.78    0.87
   2  -3  -3   17.64    1.08
   2   3  -3   17.53    0.97
   3   2  -3   19.57    1.07
  -2  -3  -3   17.51    1.23
  -2  -3  -3   18.91    1.20
  -3  -2  -3   16.68    0.89
  -3   2  -3   18.00    0.88
  -2   3  -3   17.67    0.87
  -3  -2  -3   18.39    1.29
  -3   2  -1   17.47    0.90
  -2   3  -1   15.91    0.91
  -3   2  -1   16.65    0.87
  -2   3  -1   16.36    0.90
  -3  -2  -1   20.39    1.52
  -2  -3  -1   20.87    1.54
   2   3  -1   16.46    0.84
   3   2  -1   17.49    0.85
  -3   2  -1   18.26    0.83
   2   3  -1   16.54    1.00
   3   2  -1   16.58    1.23
  -3  -2  -1   19.97    1.19
  -2  -3  -1   17.19    1.13
  -2   3   1   15.43    0.87
   2  -3   1   16.18    0.87
   3  -2   1   16.88    0.86
  -3   2   1   17.20    0.84
   2   3   1   17.86    1.14
   2   3   1   19.02    1.60
  -3   2   1   17.06    0.82
   3   2   1   16.05    0.83
  -3  -2   1   17.62    0.83
   2   3   1   16.47    1.08
  -3  -2   1   17.96    1.09
   3   2   1   17.22    1.22
  -3  -2   1   18.26    1.05
   2   3   1   17.63    1.16
  -2  -3   3   18.22    0.98
   2  -3   3   18.70    0.95
  -3   2   3   17.29    0.91
  -3  -2   3   21.91    1.00
   3  -2   3   18.06    0.97
   2   3   3   16.44    1.54
   3   2   3   19.46    1.46
  -2   3   3   17.26    1.20
   3  -2   3   19.13    0.89
  -2   3   3   19.29    1.02
  -2  -3   3   17.08    0.99
  -3   2   3   19.20    1.12
  -3  -2   3   19.32    1.07
  -2   3   3   18.06    1.03
   2   3   3   18.15    0.92
   3   2   3   19.63    1.16
   2   3   3   18.77    1.27
  -2  -3   5   46.81    2.32
   3  -2   5   51.60    2.34
  -3  -2   5   49.39    2.30
  -2  -3   5   48.90    2.28
  -3  -2   5   47.71    2.38
  -3   2   5   51.94    2.37
  -2  -3   5   44.62    2.35
  -2   3   5   48.75    2.32
  -2   3   5   46.18    2.35
   2  -3   5   47.51    2.29
  -3   2   5   45.14    2.31
   3   2   5   48.96    2.31
   2   3   5   45.09    2.31
   3  -2   7   39.95    1.93
  -3  -2   7   37.86    1.85
  -2   3   7   35.97    1.83
  -2  -3   7   39.04    1.87
  -3   2   7   39.25    1.95
  -3   2   7   35.38    1.92
  -3  -2   7   40.52    2.01
  -2   3   7   38.01    1.91
  -2  -3   7   38.42    1.98
   3   2   7   37.59    1.89
   2   3   7   38.36    1.89
  -2   3   7   37.11    1.92
   2  -3   7   39.07    1.87
  -2   3   7   38.39    2.01
  -3   2   9    5.23    0.59
   3  -2   9    4.63    0.68
  -2  -3   9    6.68    0.47
  -2   3   9    6.86    0.68
  -3   2   9    4.60    0.75
  -2  -3   9    7.53    0.85
  -3  -2   9    4.75    0.87
  -3   2   9    5.03    0.74
   2  -3   9    6.59    0.56
   2   3   9    5.98    0.62
   3   2   9    5.73    0.62
  -2   3   9    6.61    0.65
  -2  -3  11    5.74    0.80
  -3  -2  11    4.85    0.72
   3  -2  11    4.80    0.66
  -3   2  11    6.09    0.55
   3   2  11    5.44    0.50
  -2   3  11    4.64    0.62
  -3   2  11    4.45    0.69
  -3  -2  11    5.59    0.79
  -2  -3  11    5.29    0.80
   2  -3  11    5.83    0.56
   3   2  11    5.72    0.59
  -2  -3  11    6.03    0.65
   3  -2  11    5.43    0.53
  -2   3  11    4.84    0.63
   2   3  11    4.94    0.56
  -3   2  11    6.16    0.68
  -3   2  13   76.23    3.96
   3   2  13   77.15    3.95
  -2  -3  13   85.61    4.08
   2   3  13   85.73    3.94
  -3  -2  13   77.39    4.05
   3  -2  13   78.15    4.01
  -2  -3  13   87.84    4.08
  -3  -2  13   80.05    4.07
  -2   3  13   84.52    4.02
  -3   2  13   79.45    4.03
   3   2  13   82.07    4.00
   2   3  13   83.25    4.00
  -2  -3  13   87.27    4.01
   2  -3  13   85.61    3.98
   3  -2  13   79.49    3.97
  -2   3  13   85.07    4.03
  -3   2  13   79.08    4.02
  -3   2  15   16.95    1.14
  -2   3  15   19.64    1.09
  -2  -3  15   19.72    1.35
   3   2  15   17.26    1.11
   2   3  15   20.28    1.09
   3  -2  15   17.30    1.24
  -3  -2  15   18.21    1.33
  -2  -3  15   20.73    1.41
  -3  -2  15   17.89    1.38
  -3   2  15   18.70    1.35
  -2   3  15   21.98    1.31
   3  -2  15   19.23    1.19
  -3   2  15   18.43    1.30
  -2   3  15   21.73    1.30
   2   3  15   19.88    1.24
   3   2  15   18.25    1.20
  -2  -3  15   21.97    1.27
   2  -3  15   21.52    1.19
  -2  -3  17   10.99    1.14
  -3  -2  17   11.02    1.10
   3   2  17   11.32    0.84
   3  -2  17   11.15    0.99
   2   3  17   12.44    0.82
  -2   3  17   12.15    0.83
   2  -3  17   13.42    1.09
  -3  -2  17   11.51    1.20
  -3   2  17   10.84    1.12
  -2  -3  17   11.83    1.26
  -2   3  17   12.18    1.11
   2   3  17   11.23    0.96
   3  -2  17   12.43    0.94
  -2   3  17   10.70    1.05
  -2  -3  17   11.69    1.04
  -3   2  17   11.40    1.08
   2  -3  17   14.34    1.00
   3   2  17   13.56    0.99
  -2  -3  19   13.40    1.29
   3  -2  19   15.42    1.18
   3   2  19   17.62    1.02
  -2   3  19   14.60    0.97
  -3   2  19   14.83    1.03
  -3  -2  19   14.03    1.25
   2  -3  19   13.99    1.19
  -2  -3  19   14.35    1.40
  -3   2  19   14.54    1.33
  -3  -2  19   16.34    1.41
  -2   3  19   15.02    1.29
  -2   3  19   14.57    1.23
   3  -2  19   16.19    1.12
   2   3  19   15.02    1.20
  -2  -3  19   15.42    1.23
  -3  -2  19   16.57    1.26
   2  -3  19   15.10    1.15
   3   2  19   13.96    1.17
  -3   2  19   14.93    1.24
  -2   3  21   18.18    1.16
   3  -2  21   19.21    1.37
   2  -3  21   19.54    1.42
  -3   2  21   18.07    1.21
  -3  -2  21   18.83    1.66
  -3   2  21   19.79    1.57
   2   3  21   20.22    1.42
   2  -3  21   19.36    1.34
  -2   3  21   21.61    1.47
   3  -2  21   21.00    1.36
  -2  -3  21   21.04    1.42
  -3  -2  21   18.87    1.44
  -3   2  21   20.66    1.41
   3  -2  23    3.21    0.94
   2  -3  23    2.53    1.00
   2   3  23    3.91    1.03
  -3   2  23    3.04    1.02
   3  -2  23    2.98    0.92
   2  -3  23    4.89    0.94
  -2  -3  23    3.36    1.04
  -3  -2  23    4.41    1.11
  -2   3  23    3.24    1.01
   3  -2  25    2.14    0.95
   2  -3  25    1.97    1.05
  -2  -3  25    1.82    1.08
  -3  -2  25    1.83    1.01
   2  -3  25    4.36    1.02
   3  -2  25    0.03    0.94
  -3  -2  25    2.69    1.08
  -2  -3  25    3.33    1.13
   2   3  25    1.31    1.12
  -2   3  25    0.87    1.12
   3  -2  27    4.43    1.03
   2  -3  27    6.28    1.14
  -2  -3  27    6.78    1.21
  -3  -2  27    4.33    1.10
   3  -2  27    7.11    1.17
  -2  -3  27    5.61    1.27
   2  -3  27    6.06    1.15
  -2   3  27    4.40    1.32
  -3  -2  27    7.62    1.30
   2  -3  29    8.65    1.26
   3  -2  29    7.66    1.17
  -3  -2  29    8.14    1.46
   2  -3  29    7.40    1.30
   3  -2  29    9.32    1.29
  -2  -3  29    8.98    1.44
   3  -2  31   -0.73    1.23
   3   2  31    0.70    1.27
   2  -3  31   -0.04    1.24
  -2  -3  31    0.55    1.34
  -3  -2  31    0.27    1.35
   3  -2  33    1.24    1.30
  -3  -2  33    4.42    1.49
  -2  -3  33    4.58    1.50
   2  -3  33    3.16    1.32
   3   2  33    2.50    1.37
   3   2  35    0.28    1.35
  -2  -3  35    2.36    1.41
   2  -3  35    0.08    1.31
   3  -2  35   -0.98    1.32
  -3   2  35   -0.33    1.51
   2   3  35   -0.63    1.45
  -3  -2  35   -0.54    1.54
   3   2  37    1.98    1.41
  -2  -3  37    3.77    1.50
  -3   2  37    2.14    1.48
   2  -3  37    2.66    1.37
   2   3  37    1.96    1.33
   3  -2  37    2.17    1.50
  -3  -2  37    3.29    1.48
  -2   3  37   -0.90    1.51
  -3  -3 -36  -13.04    5.67
  -3   3 -36   -6.07    5.41
  -3  -3 -34   78.69    7.18
  -3   3 -34   83.51    7.09
   3   3 -34   79.96    6.66
  -3   3 -32   -6.49    5.12
   3  -3 -32   -2.47    4.23
  -3  -3 -32    4.46    4.93
   3   3 -32   -2.04    4.56
  -3  -3 -32   -2.45    2.77
  -3  -3 -30  120.39    8.07
   3  -3 -30  115.02    7.53
  -3   3 -30  120.37    6.60
   3  -3 -28    3.17    3.78
  -3  -3 -28    4.05    4.42
  -3  -3 -28    0.34    2.44
  -3   3 -28    3.29    2.46
   3   3 -28    0.48    1.91
   3  -3 -26  128.72    7.42
  -3  -3 -26  114.33    7.73
  -3   3 -26  138.02    6.71
   3  -3 -26  118.00    6.31
   3   3 -26  120.70    6.37
  -3  -3 -26  128.94    6.71
   3  -3 -24    2.40    3.14
  -3  -3 -24    1.09    3.53
  -3  -3 -24    1.42    2.33
   3   3 -24   -1.33    1.64
  -3   3 -24   -0.30    2.15
  -3  -3 -22  100.60    6.50
   3  -3 -22  109.53    6.30
  -3  -3 -22  106.33    5.87
  -3   3 -22  115.92    5.77
   3   3 -22  102.96    5.51
  -3  -3 -20    2.55    3.00
   3  -3 -20   -2.98    2.57
   3  -3 -20   -0.02    1.07
  -3   3 -20    1.91    1.69
   3   3 -20    0.28    1.48
  -3  -3 -20   -1.93    2.18
  -3  -3 -18  133.98    7.77
   3  -3 -18  138.10    7.49
   3   3 -18  145.95    7.05
  -3   3 -18  154.12    7.23
   3  -3 -18  135.04    6.89
  -3  -3 -18  149.05    7.33
   3  -3 -16   -1.22    1.05
   3  -3 -16    3.21    2.35
  -3  -3 -16    3.73    2.70
   3   3 -16   -0.19    1.29
  -3   3 -16    0.12    1.58
  -3  -3 -16   -1.52    2.02
   3  -3 -14  317.03   16.62
   3   3 -14  345.66   16.41
  -3   3 -14  370.79   16.52
  -3  -3 -14  338.33   16.57
   3  -3 -14  333.73   16.33
  -3  -3 -14  364.86   16.51
   3  -3 -12   -1.70    1.61
   3  -3 -12   -0.15    0.70
  -3  -3 -12    0.28    1.62
  -3  -3 -12   -0.62    1.29
   3  -3 -10   66.23    3.77
  -3  -3 -10   72.43    3.81
   3  -3  -8   -0.02    1.42
  -3  -3  -8    1.93    2.25
  -3   3  -8   -0.31    1.20
   3  -3  -8    0.95    0.86
   3  -3  -6  141.20    6.43
  -3  -3  -6  147.57    6.70
   3   3  -6  137.06    6.27
   3   3  -6  125.32    6.29
   3  -3  -6  130.73    6.25
   3  -3  -6  128.40    6.29
  -3  -3  -4    0.86    0.95
   3  -3  -4    0.01    0.19
   3  -3  -4   -0.47    0.66
   3   3  -4    0.00    0.15
   3  -3  -4    0.03    0.73
  -3   3  -4   -0.07    0.18
  -3   3  -2  610.41   28.67
   3   3  -2  625.49   28.65
  -3   3  -2  602.23   28.64
  -3  -3  -2  617.81   28.83
   3   3  -2  613.02   28.70
  -3  -3  -2  594.55   28.73
  -3  -3  -2  596.50   28.73
  -3   3   0    0.03    0.25
  -3   3   0    0.30    0.26
  -3   3   0   -0.09    0.13
   3   3   0    0.40    0.15
  -3  -3   0    0.30    0.71
   3  -3   2  568.97   28.34
  -3   3   2  637.29   28.32
  -3   3   2  606.92   28.33
   3   3   2  585.49   28.46
   3  -3   2  592.86   28.31
  -3   3   2  594.13   28.39
   3   3   2  573.27   28.40
   3  -3   4   -0.01    0.36
  -3  -3   4   -0.01    0.36
   3  -3   4    0.02    0.07
  -3   3   4   -1.30    0.64
  -3   3   4   -0.55    0.52
  -3  -3   4   -0.05    0.49
  -3   3   4   -0.19    0.45
   3   3   4    0.16    0.22
   3  -3   6  127.18    6.05
  -3  -3   6  133.09    6.01
  -3   3   6  134.51    6.05
  -3  -3   6  134.19    6.07
  -3   3   6  112.16    6.02
  -3   3   6  118.53    6.02
   3  -3   6  129.15    5.99
   3   3   6  124.76    6.01
   3  -3   8   -0.50    0.63
  -3   3   8    0.38    0.39
  -3  -3   8    0.45    0.38
  -3  -3   8   -0.29    0.76
  -3   3   8    0.38    0.67
   3  -3   8   -0.17    0.41
   3   3   8    0.29    0.45
  -3   3   8   -0.16    0.77
  -3  -3  10   62.64    2.97
  -3   3  10   63.27    2.98
   3  -3  10   61.91    3.06
  -3  -3  10   62.00    3.11
  -3   3  10   53.71    3.06
  -3   3  10   64.05    3.05
   3  -3  10   61.71    3.00
   3   3  10   61.22    3.02
  -3   3  10   60.96    3.05
  -3  -3  12   -0.82    0.73
   3  -3  12   -0.08    0.59
  -3   3  12    0.01    0.40
  -3  -3  12   -0.31    0.77
  -3   3  12    0.73    0.66
   3  -3  12   -0.19    0.47
   3   3  12    0.11    0.54
  -3   3  12   -0.48    0.57
  -3  -3  14  351.50   16.24
   3  -3  14  336.97   16.21
  -3  -3  14  342.14   16.26
  -3   3  14  354.20   16.21
  -3  -3  14  343.06   16.21
   3   3  14  330.58   16.19
   3  -3  14  340.78   16.17
  -3   3  14  330.31   16.21
  -3  -3  16    1.26    0.95
   3  -3  16    1.95    0.80
  -3  -3  16   -0.26    0.99
  -3   3  16   -0.51    0.86
  -3  -3  16    0.92    0.79
  -3   3  16    0.37    0.78
   3  -3  16    0.28    0.64
   3   3  16    1.67    0.72
   3  -3  18  145.47    6.67
  -3  -3  18  140.26    6.69
  -3   3  18  133.08    6.55
  -3  -3  18  139.37    6.74
  -3   3  18  139.98    6.69
   3  -3  18  139.29    6.62
   3   3  18  132.83    6.64
  -3   3  18  130.83    6.68
  -3  -3  18  134.51    6.66
  -3  -3  20   -0.32    1.01
  -3   3  20    1.10    0.59
   3  -3  20    0.32    0.87
  -3   3  20    1.36    1.01
  -3  -3  20    0.44    1.09
   3   3  20   -0.81    0.83
  -3   3  20   -0.54    0.93
  -3  -3  20    0.08    0.91
   3  -3  20    1.51    0.78
   3  -3  22  104.55    5.30
  -3  -3  22  109.85    5.46
   3   3  22  110.78    5.31
  -3   3  22  104.27    5.35
  -3  -3  22  104.12    5.33
   3  -3  22  107.33    5.27
   3  -3  24    1.45    0.95
  -3  -3  24   -0.17    1.01
  -3   3  24    1.13    1.10
   3   3  24   -0.12    1.00
   3  -3  24    0.30    0.91
  -3  -3  26  121.05    6.35
   3  -3  26  125.20    6.34
  -3  -3  26  131.29    6.40
  -3   3  26  130.54    6.41
   3  -3  26  132.95    6.33
   3  -3  28   -0.10    1.08
  -3  -3  28   -0.03    1.16
  -3  -3  28    0.82    1.28
   3  -3  28   -0.20    1.13
  -3   3  28   -0.09    1.27
   3  -3  30  116.49    5.92
   3  -3  30  120.53    5.95
  -3  -3  30  118.27    6.03
  -3  -3  32   -1.40    1.40
   3  -3  32    0.07    1.23
  -3  -3  34   83.75    4.64
   3  -3  34   90.82    4.56
   3   3  34   85.91    4.58
   3   3  36    1.10    1.36
  -3  -3  36   -1.48    1.53
   3  -3  36    0.45    1.30
  -4   0 -36   40.51    6.18
   0   4 -36   53.09    6.08
  -4   0 -34   60.27    6.39
   0  -4 -34   43.23    5.86
   0   4 -34   50.81    6.09
   4   0 -32   72.52    6.21
  -4   0 -32   88.53    7.09
   0  -4 -32   78.84    6.49
   0  -4 -30  132.67    8.57
   4   0 -30  124.37    8.27
  -4   0 -30  147.78    9.03
  -4   0 -30  147.77    7.67
   0   4 -30  142.25    7.42
  -4   0 -28  130.13    7.88
   4   0 -28  103.51    7.29
   0  -4 -28  114.46    7.66
   0   4 -28  119.06    6.45
  -4   0 -28  118.97    6.79
   0  -4 -28  126.18    6.42
   0  -4 -26   83.27    6.06
  -4   0 -26   85.78    6.44
   0   4 -26   88.96    5.00
  -4   0 -26   88.30    5.07
  -4   0 -26   90.08    5.38
  -4   0 -24   64.92    3.80
   0  -4 -24   58.30    3.45
   0   4 -24   58.27    3.68
   0  -4 -22  232.26   11.93
   0   4 -22  241.44   11.36
   4   0 -22  219.12   11.09
  -4   0 -22  234.78   11.40
   0  -4 -22  237.48   11.24
   0  -4 -20  244.12   12.67
   0   4 -20  254.91   12.18
  -4   0 -20  268.62   12.24
   4   0 -20  244.61   12.00
   0  -4 -20  255.69   12.12
   4   0 -20  239.42   11.98
   0  -4 -18  161.72    8.70
   0   4 -18  172.14    8.17
   4   0 -18  151.45    7.97
   0  -4 -18  172.51    8.13
  -4   0 -18  172.00    8.24
   0  -4 -16  288.86   15.08
   0   4 -16  311.99   14.77
   0  -4 -16  314.89   14.74
   4   0 -16  300.78   14.63
  -4   0 -16  311.31   14.82
   0  -4 -14  380.27   19.12
   0   4 -14  415.49   18.88
   4   0 -14  379.84   18.76
  -4   0 -14  390.40   18.91
   0  -4 -14  413.16   18.86
   0  -4 -12  534.29   26.25
   0   4 -12  571.83   26.05
   4   0 -12  528.28   25.95
   0  -4 -12  570.77   26.05
   0  -4 -10  681.45   31.45
   0  -4 -10  663.13   31.75
   4   0 -10  625.36   31.48
   0  -4 -10  704.40   31.57
   0  -4  -8 1822.78   70.35
   4   0  -8 1801.68   70.10
   0  -4  -8 1797.81   70.09
  -4   0  -8 2001.73   70.25
   0  -4  -8 1898.32   70.18
  -4   0  -6  101.69    4.74
   4   0  -6   89.22    4.55
   0  -4  -6  101.73    4.55
   0   4  -4  523.42   23.03
   4   0  -4  469.83   23.05
  -4   0  -4  476.80   23.12
   0  -4  -4  431.93   23.05
   0   4  -2  985.60   45.33
   4   0  -2  888.45   45.31
   0   4  -2  989.63   45.29
   4   0  -2  925.02   45.39
   0   4  -2  992.28   45.32
  -4   0  -2  974.00   45.36
   0  -4  -2  931.52   45.30
   0  -4   0  109.00    4.70
  -4   0   0   99.61    4.78
   4   0   0   92.25    4.65
  -4   0   0   98.29    4.65
  -4   0   0   92.15    4.84
   0   4   0  103.87    4.65
  -4   0   0   91.94    4.71
   0  -4   2 1033.26   46.37
  -4   0   2  960.26   46.34
   0   4   2 1020.06   46.46
  -4   0   2  993.27   46.42
   0   4   2  989.70   46.34
   0   4   2 1015.67   46.40
  -4   0   2  930.93   46.37
   0  -4   4  511.39   23.71
   0  -4   4  486.06   23.73
   0  -4   4  515.63   23.67
   0   4   4  505.12   23.82
  -4   0   4  488.76   23.75
   0  -4   4  476.92   23.68
   0   4   4  489.95   23.74
   0   4   4  506.00   23.70
   4   0   6  101.58    5.00
   0  -4   6  104.96    5.05
   0  -4   6  110.18    5.01
   0  -4   6  110.31    4.96
  -4   0   6   96.11    5.06
   0  -4   6  103.05    5.04
   0   4   6  104.03    4.98
   0   4   6  105.47    5.00
   0  -4   6  104.69    4.98
   4   0   6   94.64    4.98
   4   0   8 2022.08   94.36
   0  -4   8 1999.97   94.35
   0  -4   8 2009.56   94.39
   0  -4   8 1951.49   94.32
  -4   0   8 1969.38   94.39
   0   4   8 2071.11   94.34
   0  -4   8 1952.59   94.38
   0  -4   8 2029.89   94.35
   0   4   8 2018.22   94.36
   0  -4  10  739.29   33.52
   4   0  10  660.84   33.46
   0  -4  10  693.27   33.51
   0   4  10  744.49   33.46
  -4   0  10  648.32   33.50
   0  -4  10  741.69   33.46
   0   4  10  716.42   33.48
   4   0  12  568.28   27.17
  -4   0  12  554.73   27.19
   0  -4  12  574.59   27.22
   0   4  12  574.17   27.13
  -4   0  12  570.38   27.22
   0  -4  12  600.55   27.24
   0  -4  12  597.67   27.18
   0   4  12  559.16   27.19
   4   0  14  402.40   19.76
   0  -4  14  440.51   19.82
  -4   0  14  385.10   19.77
   0   4  14  424.54   19.71
  -4   0  14  393.56   19.82
   0  -4  14  443.16   19.85
  -4   0  14  385.61   19.80
   0  -4  14  450.73   19.77
   0   4  14  423.95   19.79
   0  -4  16  320.92   15.43
   4   0  16  323.50   15.37
   0   4  16  308.36   15.30
  -4   0  16  317.52   15.38
  -4   0  16  332.62   15.45
   0  -4  16  338.49   15.38
   0   4  16  342.86   15.40
   4   0  18  167.80    8.70
   0   4  18  182.77    8.63
  -4   0  18  171.52    8.72
  -4   0  18  180.00    8.81
   0   4  18  196.03    8.75
   0  -4  18  192.84    8.73
   4   0  20  261.56   12.97
  -4   0  20  271.97   13.09
   0  -4  20  281.18   13.01
   0   4  20  275.17   13.03
   4   0  22  256.89   12.59
   0  -4  22  263.05   12.67
  -4   0  22  260.03   12.73
   0   4  22  269.15   12.67
   0  -4  22  275.94   12.64
   4   0  22  257.10   12.63
   0  -4  24   64.98    3.62
  -4   0  24   69.32    3.52
   4   0  24   71.11    3.51
  -4   0  24   71.53    3.78
   4   0  24   74.71    3.59
   0   4  24   65.83    3.62
   0  -4  24   64.86    3.57
   0  -4  26   95.13    5.03
   0   4  26  102.07    5.07
   4   0  26  100.65    5.01
   0  -4  26  100.02    5.03
   0  -4  28  130.57    6.92
   0   4  28  137.71    6.97
  -4   0  28  149.39    7.03
   4   0  28  142.76    6.91
   0  -4  28  140.42    6.93
   0  -4  30  149.58    7.90
  -4   0  30  156.77    8.00
   0   4  30  166.47    8.01
   0  -4  30  171.51    7.96
   4   0  30  161.44    7.92
  -4   0  32  100.78    5.54
   4   0  32  108.68    5.43
   0  -4  32  108.83    5.46
  -4   0  34   56.02    3.46
   4   0  34   59.46    3.35
   0  -4  34   63.38    3.37
   0  -4  36   63.20    3.56
  -4   0  36   58.24    3.66
   1   4 -37  -12.73    5.39
  -1   4 -37    5.55    5.25
  -4   1 -37    3.45    5.44
  -4  -1 -37   -1.02    5.64
  -4   1 -35   -1.26    5.61
  -4  -1 -35   -2.41    5.36
  -1  -4 -35   -7.09    5.27
  -1   4 -35   -2.22    5.31
   1   4 -35   -2.41    4.94
   1   4 -33   -1.13    4.83
   1  -4 -33   -1.50    4.75
  -4   1 -33    3.19    5.35
  -1   4 -33    9.77    5.09
   4   1 -33    7.81    4.37
  -1  -4 -33    6.88    4.98
  -4  -1 -33   10.75    5.30
  -4   1 -31   -1.35    4.94
  -4  -1 -31   -0.84    4.90
   4  -1 -31    0.24    4.08
  -1  -4 -31    3.62    4.50
   1  -4 -31    1.86    4.50
   4   1 -31   -0.51    4.15
  -1   4 -31    5.90    2.46
   1  -4 -29   -1.89    4.13
   4   1 -29    5.81    3.99
  -1  -4 -29   -0.41    4.25
  -4  -1 -29    5.33    4.71
  -4   1 -29   -3.87    4.36
   4  -1 -29   -2.90    3.83
  -4  -1 -29    1.58    2.85
  -4   1 -29    1.81    2.95
  -1   4 -29   -0.68    2.37
  -1  -4 -29    4.64    2.40
   1   4 -29    0.33    2.20
   1  -4 -27   -1.29    3.90
   4  -1 -27    7.13    3.57
  -4   1 -27    7.19    4.38
  -1  -4 -27    8.38    4.21
  -4  -1 -27   -0.29    4.13
  -1  -4 -27    1.25    1.80
  -4  -1 -27    5.17    2.73
   1   4 -27   -0.21    2.12
  -1   4 -27    0.30    2.29
   1  -4 -27    1.38    2.04
  -4   1 -27    2.85    2.46
   4  -1 -25    4.09    3.21
  -4  -1 -25    4.14    3.91
  -1  -4 -25    6.79    3.57
   1  -4 -25    7.49    3.51
  -1  -4 -25    5.44    1.90
  -4   1 -25    6.23    2.27
   1   4 -25    9.83    2.01
  -1   4 -25    4.67    2.11
  -4  -1 -25    3.38    2.64
  -4  -1 -23   10.05    3.45
   1  -4 -23   14.55    3.35
  -1  -4 -23    7.73    3.49
  -1  -4 -23   13.22    2.00
   4   1 -23   13.34    1.63
  -4   1 -23   14.06    2.28
   1   4 -23   13.70    2.03
  -4  -1 -23    8.50    2.62
  -4  -1 -23   17.18    2.26
  -1   4 -23   15.24    2.13
   4   1 -23   12.35    1.62
   1  -4 -21    4.38    2.93
  -1  -4 -21    9.46    3.18
   1  -4 -21   10.18    1.52
   4  -1 -21    7.16    1.19
  -1  -4 -21    8.08    1.97
   4   1 -21    9.09    1.43
  -4  -1 -21    7.24    1.98
  -4   1 -21    5.63    2.02
   1   4 -21    9.17    1.76
  -1   4 -21    7.93    1.90
   1  -4 -19    3.16    2.76
  -1  -4 -19    4.67    3.02
  -1  -4 -19    7.58    1.81
   4  -1 -19    6.86    1.22
   1  -4 -19    5.59    1.48
  -1   4 -19    6.41    1.74
   1   4 -19    1.11    1.65
   4   1 -19    5.09    1.34
  -4  -1 -19    5.19    1.87
  -4   1 -19    7.74    1.95
   1  -4 -17    8.17    1.48
  -1  -4 -17   10.92    1.91
  -1  -4 -17    4.96    2.82
   1  -4 -17    8.58    2.61
   1   4 -17    9.51    1.55
  -4   1 -17    5.69    1.78
   4  -1 -17    7.31    1.22
   4  -1 -17    6.88    1.19
   4   1 -17    7.74    1.30
  -4  -1 -17    7.40    1.78
  -1   4 -17    7.67    1.66
  -1  -4 -15   25.55    2.18
   1  -4 -15   25.99    2.75
  -1  -4 -15   23.80    2.91
   1   4 -15   29.06    1.92
  -1   4 -15   29.40    2.04
   4   1 -15   24.42    1.71
   1  -4 -15   26.97    1.93
  -4   1 -15   25.98    2.12
   4  -1 -15   24.73    1.67
  -4  -1 -15   26.65    2.17
   4  -1 -15   24.10    1.66
  -1  -4 -13   55.25    3.77
   1  -4 -13   57.23    3.63
   4   1 -13   58.57    3.02
   1   4 -13   62.22    3.16
  -1   4 -13   64.49    3.24
   1  -4 -13   57.01    3.13
  -1  -4 -13   60.19    3.33
   4  -1 -13   57.11    3.00
   4   1 -11   25.53    1.22
  -1  -4 -11   23.05    2.39
   1  -4 -11   24.97    2.33
   4   1 -11   21.55    1.41
  -1  -4 -11   24.47    1.81
   4  -1 -11   21.99    1.39
   1  -4 -11   24.57    1.55
  -1  -4  -9   21.52    0.78
   1  -4  -9   23.41    1.21
   1  -4  -9   20.94    2.03
   4   1  -9   23.11    1.01
  -4   1  -9   25.88    1.58
   4  -1  -9   24.26    0.95
  -1  -4  -9   24.52    1.57
   4  -1  -9   24.09    0.85
  -1  -4  -7   44.26    2.17
   1  -4  -7   50.86    2.87
  -4   1  -7   47.62    2.61
  -1  -4  -7   42.90    2.19
   1  -4  -7   45.49    2.22
  -4  -1  -7   46.40    2.60
   1  -4  -7   47.86    2.45
  -1  -4  -7   53.62    2.60
   1  -4  -5  199.45   10.16
   4   1  -5  196.31   10.00
   1   4  -5  223.48    9.98
  -4   1  -5  205.80   10.09
   1  -4  -5  212.33    9.99
   1  -4  -5  203.62   10.05
  -4  -1  -5  212.16   10.11
   1   4  -3  184.04    8.26
   4   1  -3  161.37    8.27
  -1  -4  -3  172.26    8.48
   4  -1  -3  169.06    8.28
  -4  -1  -3  188.38    8.49
   1   4  -3  169.78    8.29
  -1   4  -3  188.20    8.29
  -4   1  -3  178.47    8.35
   4   1  -3  163.69    8.30
  -4  -1  -3  186.66    8.36
  -4   1  -3  186.71    8.27
  -1  -4  -3  175.94    8.36
  -1  -4  -3  159.70    8.27
  -1   4  -1  105.68    4.92
  -4   1  -1  109.75    4.88
   4   1  -1  104.74    4.89
   1   4  -1  100.94    4.88
  -4  -1  -1  108.66    5.10
   4   1  -1  102.76    5.02
  -4  -1  -1  109.08    4.89
   1   4  -1  101.17    4.90
   4   1  -1  108.28    5.08
  -1   4  -1  104.95    4.90
  -1  -4  -1   99.20    4.88
  -4   1  -1  100.93    4.96
  -1  -4  -1   96.98    4.88
  -1   4   1  105.53    5.00
   1  -4   1  107.91    4.99
  -1  -4   1  107.23    5.01
   4   1   1  107.64    4.96
  -4   1   1  100.35    5.01
   1   4   1  111.69    5.20
  -4   1   1  104.33    4.95
  -4  -1   1  109.15    4.96
  -4   1   1  111.69    5.17
   1   4   1  103.76    4.97
  -4   1   1   94.10    4.99
  -4  -1   1  111.04    5.12
  -4  -1   1  101.27    5.01
  -1   4   1  100.98    4.95
   1   4   1  108.41    5.06
  -4  -1   1  102.92    5.04
   1  -4   3  187.73    8.60
   1  -4   3  179.28    8.62
  -1  -4   3  182.29    8.61
   1   4   3  179.32    8.66
  -1  -4   3  180.76    8.57
   1   4   3  183.92    8.77
  -1   4   3  188.98    8.72
  -4   1   3  175.14    8.67
  -1   4   3  183.19    8.57
  -4  -1   3  174.59    8.65
   1   4   3  181.98    8.67
  -1   4   3  182.27    8.59
  -1   4   3  183.06    8.64
   1   4   3  179.73    8.58
   1  -4   3  180.54    8.56
  -4  -1   5  186.86    9.91
   4  -1   5  205.23    9.95
   1  -4   5  217.71    9.98
  -1  -4   5  214.26    9.95
   1  -4   5  230.10    9.95
  -1  -4   5  215.29    9.91
  -1   4   5  199.17   10.09
  -1  -4   5  187.72    9.96
  -1   4   5  204.49    9.92
  -4  -1   5  196.62    9.98
  -4   1   5  200.97    9.98
  -1   4   5  213.68    9.94
   1  -4   5  217.51    9.92
   1   4   5  209.51    9.94
  -1   4   5  213.33    9.99
   4   1   5  247.64    9.95
  -1  -4   7   46.90    2.30
   1  -4   7   45.66    2.30
   4  -1   7   45.91    2.32
   1  -4   7   45.41    2.39
  -4  -1   7   45.33    2.23
   1  -4   7   47.54    2.23
  -1  -4   7   47.60    2.23
  -4  -1   7   46.30    2.40
  -4   1   7   48.36    2.41
  -1  -4   7   46.74    2.37
  -1   4   7   46.41    2.29
  -1   4   7   45.48    2.32
   1  -4   7   49.57    2.28
   4   1   7   44.53    2.28
   1   4   7   45.67    2.32
  -1  -4   9   23.00    1.25
  -1   4   9   23.62    1.18
   4  -1   9   26.40    1.32
  -1  -4   9   23.97    1.43
   1  -4   9   23.34    1.40
   4   1   9   26.82    1.28
  -1  -4   9   22.09    1.43
  -1   4   9   23.91    1.29
  -4   1   9   25.33    1.44
  -4  -1   9   26.35    1.45
   4   1   9   27.23    1.29
  -1  -4   9   23.74    1.29
  -1   4   9   22.38    1.33
   1  -4   9   23.66    1.26
   1   4   9   20.77    1.31
  -1   4  11   25.01    1.22
   1  -4  11   23.06    1.42
   4  -1  11   23.53    1.33
   4   1  11   23.62    1.30
  -1  -4  11   26.16    1.43
  -1   4  11   23.47    1.31
  -4  -1  11   23.43    1.44
  -4   1  11   23.49    1.43
   1   4  11   24.00    1.32
  -1   4  11   24.39    1.36
  -1  -4  11   26.04    1.32
   4   1  11   23.14    1.31
   1  -4  11   25.01    1.29
  -1   4  13   57.47    2.93
  -4  -1  13   61.54    3.08
  -4   1  13   63.55    3.03
   4   1  13   62.73    2.99
  -1  -4  13   61.30    3.12
   1  -4  13   59.79    3.10
   4  -1  13   62.27    3.03
  -4  -1  13   62.14    3.12
  -1   4  13   58.32    3.02
  -1  -4  13   59.49    3.12
  -4   1  13   61.30    3.09
   1   4  13   60.35    3.04
   1  -4  13   61.54    3.00
  -1   4  13   60.96    3.05
  -4   1  13   61.07    3.07
  -1  -4  13   63.70    3.03
   4   1  13   61.28    3.01
  -4  -1  15   26.97    1.59
  -1   4  15   25.11    1.38
  -1  -4  15   25.40    1.65
  -4   1  15   27.07    1.54
   4  -1  15   26.14    1.53
   4   1  15   27.53    1.48
  -4  -1  15   29.19    1.75
  -4   1  15   29.90    1.69
  -1  -4  15   27.41    1.69
  -1   4  15   26.39    1.58
  -1   4  15   27.64    1.58
   1  -4  15   26.18    1.50
   1   4  15   25.85    1.56
  -1  -4  15   28.00    1.55
  -4   1  15   28.78    1.60
  -4   1  17    8.64    0.87
  -1  -4  17    8.39    1.09
  -1   4  17    7.20    0.64
  -4  -1  17    8.98    1.00
   4  -1  17    8.00    0.89
   4   1  17    9.12    0.79
  -4   1  17    9.40    1.13
  -1  -4  17    8.96    1.19
  -4  -1  17   10.12    1.16
   1   4  17    8.07    0.92
  -1   4  17    7.76    0.94
   4  -1  17    9.51    0.85
  -1  -4  17    8.25    0.88
  -4   1  17    8.46    1.00
   1  -4  17    7.42    0.88
   4  -1  19    6.65    0.86
  -4  -1  19    7.08    0.94
  -1   4  19    5.41    0.58
   4   1  19    6.04    0.74
  -4   1  19    7.39    1.14
  -4  -1  19    6.60    1.19
  -1   4  19    5.74    0.96
  -4   1  19    5.95    1.00
   1  -4  19    5.48    0.87
   4  -1  19    6.10    0.89
  -1  -4  19    4.48    0.91
   1   4  19    5.85    0.90
   1  -4  21   10.32    1.15
   4  -1  21    8.74    0.98
  -4   1  21   10.24    1.29
  -4  -1  21    9.03    1.32
  -1   4  21   11.62    1.10
   1   4  21    9.59    1.10
  -1  -4  21    9.49    1.07
   4  -1  21    8.60    1.02
   1  -4  21   11.26    1.03
   1  -4  23   15.89    1.35
   4  -1  23   14.95    1.17
  -4   1  23   14.02    1.14
  -4   1  23   15.48    1.55
  -4  -1  23   10.75    1.57
  -4  -1  23   13.44    1.40
   4  -1  23   14.00    1.23
   1  -4  23   17.73    1.29
   1   4  23   16.39    1.27
  -1   4  23   15.39    1.37
  -1  -4  23   17.21    1.31
   4  -1  25    5.69    0.98
  -1  -4  25    6.03    1.18
  -4  -1  25    5.96    1.05
   1  -4  25    7.59    1.17
   1   4  25    8.01    1.15
  -4  -1  25    6.16    1.24
  -1  -4  25    6.30    1.14
  -1   4  25    6.70    1.23
   4  -1  25    6.08    1.09
   1  -4  25    8.31    1.12
  -1  -4  27    4.16    1.16
   1  -4  27    2.76    1.17
   1   4  27    3.03    1.18
   1  -4  27    3.80    1.16
   4  -1  27    4.34    1.13
   4   1  27    2.96    1.17
  -4  -1  27    3.54    1.25
  -1   4  27    2.38    1.24
  -1  -4  27    5.72    1.16
   1  -4  29    1.04    1.22
  -1  -4  29    2.28    1.22
   1  -4  29    2.16    1.20
  -1  -4  29    4.32    1.27
  -1   4  29    3.18    1.34
   1   4  29    1.09    1.33
   4  -1  29    1.87    1.14
  -4  -1  29    1.88    1.36
   4   1  29    2.59    1.22
   1  -4  31    2.30    1.24
  -1  -4  31    0.48    1.35
   4   1  31    1.91    1.28
  -4  -1  31    0.65    1.43
   4  -1  31    1.55    1.23
  -1   4  31    1.39    1.45
  -4   1  31    3.64    1.49
   1  -4  33    4.81    1.40
  -1  -4  33    4.66    1.45
  -4  -1  33    5.37    1.47
   4  -1  33    5.41    1.32
  -4   1  33    2.83    1.48
   4   1  33    4.26    1.33
  -1  -4  35    2.67    1.38
   4   1  35    1.83    1.37
   4  -1  35    0.70    1.34
  -4  -1  35    0.43    1.56
  -4   1  35    2.72    1.52
   1  -4  35   -0.64    1.37
   1  -4  37    0.43    1.30
  -4  -1  37    1.85    1.51
   4  -1  37    1.44    1.45
  -1  -4  37    1.23    1.40
   4   1  37   -0.27    1.54
  -4   1  37   -1.25    1.54
  -4   2 -36   80.33    7.35
  -2  -4 -36   74.11    7.04
  -2   4 -36   66.34    7.08
   2   4 -36   76.39    6.63
  -4  -2 -36   83.39    7.18
   2   4 -34   11.92    4.94
  -2   4 -34    3.01    5.26
  -2  -4 -34   10.33    5.24
  -4  -2 -34   -2.04    5.26
  -4   2 -34    2.35    5.44
  -4  -2 -32  103.88    7.48
   4   2 -32   87.13    6.73
  -2  -4 -32   80.71    7.16
  -4   2 -32  102.80    7.46
   2  -4 -32   84.49    6.68
   4  -2 -30   13.64    4.04
   2  -4 -30   13.00    4.27
  -4  -2 -30   16.39    4.94
   4   2 -30    8.62    4.04
  -2  -4 -30   10.08    4.84
  -4   2 -30    7.95    4.78
  -4  -2 -30    9.56    2.78
  -2   4 -30   12.21    2.63
  -4   2 -30    9.70    3.16
  -2  -4 -30   13.95    2.76
  -2  -4 -28  194.63   10.54
   4  -2 -28  191.95   10.18
  -4  -2 -28  175.59   10.71
   2  -4 -28  190.06   10.28
  -2  -4 -28  185.77    9.30
   2   4 -28  175.13    9.31
  -4   2 -28  188.08    9.57
  -4  -2 -28  188.28    9.63
  -2   4 -28  190.72    9.54
  -2  -4 -26   -1.03    3.99
   2  -4 -26    0.32    3.46
  -4  -2 -26    2.89    3.82
   4  -2 -26   -2.12    3.34
  -4  -2 -26    0.72    2.67
  -2  -4 -26   -0.39    2.07
  -2   4 -26    1.33    2.28
  -4   2 -26    0.89    2.22
   2  -4 -26    0.50    1.85
   2   4 -26    1.89    1.99
   4   2 -26    0.33    1.61
   2  -4 -24  176.08    9.71
  -4  -2 -24  181.76    9.95
   4  -2 -24  171.52    9.55
  -2  -4 -24  177.85    9.90
  -4   2 -24  192.63    9.15
  -2  -4 -24  179.59    9.02
   2  -4 -24  171.74    8.89
  -4  -2 -24  184.92    9.26
   4   2 -24  174.45    8.83
   2   4 -24  175.74    8.96
  -2   4 -24  195.40    9.12
  -2  -4 -22   36.99    2.87
  -2  -4 -22   43.58    4.03
   2  -4 -22   32.74    3.68
   4  -2 -22   31.56    3.45
  -4  -2 -22   30.09    3.99
   2   4 -22   36.62    2.61
  -2   4 -22   42.27    2.82
  -4   2 -22   35.36    2.84
  -4  -2 -22   30.36    3.17
   4   2 -22   33.74    2.38
   2  -4 -20  225.74   11.22
   2  -4 -20  224.10   11.82
  -2  -4 -20  230.46   12.02
  -4  -2 -20  234.38   12.03
  -2   4 -20  252.68   11.51
   2   4 -20  246.90   11.40
  -4  -2 -20  246.57   11.50
   4   2 -20  234.69   11.29
  -4   2 -20  254.38   11.52
  -2  -4 -20  244.57   11.50
   4  -2 -20  216.76   11.14
  -4  -2 -20  238.38   11.63
  -2  -4 -18   30.59    2.54
   2  -4 -18   29.64    3.10
  -2  -4 -18   30.02    3.29
   2   4 -18   30.50    2.17
   4   2 -18   25.76    1.96
  -2   4 -18   33.91    2.45
   2  -4 -18   28.41    1.88
  -4  -2 -18   27.80    2.37
  -4   2 -18   28.61    2.35
   4  -2 -18   28.63    1.74
   2  -4 -16  300.83   15.34
  -2  -4 -16  315.00   15.52
  -2   4 -16  338.32   15.14
   4   2 -16  298.24   14.97
   2   4 -16  328.64   15.07
  -4   2 -16  346.61   15.16
   4  -2 -16  297.50   14.88
  -4  -2 -16  326.47   15.12
   2  -4 -16  304.29   14.94
  -2  -4 -16  331.31   15.16
   2  -4 -14  157.56    7.68
  -2  -4 -14  161.13    8.33
   2  -4 -14  163.57    8.12
   4   2 -14  150.73    7.70
  -2   4 -14  188.19    7.92
   2   4 -14  163.87    7.76
  -2  -4 -14  173.97    7.96
   4  -2 -14  150.34    7.61
  -4  -2 -14  162.10    7.87
   2  -4 -12  378.50   17.74
   2  -4 -12  375.93   18.00
  -2  -4 -12  349.95   18.10
   4   2 -12  380.48   17.75
   4  -2 -12  369.58   17.68
  -2  -4 -12  379.72   17.90
   2  -4 -10  239.26   11.28
   4   2 -10  224.20   10.98
  -2  -4 -10  253.75   11.22
   2  -4 -10  239.74   11.08
  -2  -4  -8  565.87   27.07
   4   2  -8  555.55   27.07
  -4  -2  -8  627.67   27.45
   2  -4  -8  583.19   27.26
  -4   2  -8  614.14   27.24
  -4  -2  -8  602.68   27.22
   2  -4  -8  588.39   27.14
  -2  -4  -8  628.50   27.24
   4  -2  -8  556.48   27.07
  -2  -4  -6  321.00   14.99
  -4  -2  -6  327.07   15.34
   2   4  -6  324.22   14.99
   4   2  -6  312.03   15.00
   2  -4  -6  300.88   15.15
  -2  -4  -6  308.96   14.99
  -4   2  -6  345.90   15.13
   2  -4  -6  319.13   15.03
   2  -4  -6  313.73   15.05
  -2   4  -6  314.98   14.99
  -4  -2  -6  316.21   15.13
   2  -4  -4 1219.91   56.05
  -4  -2  -4 1259.39   56.24
   2   4  -4 1225.41   56.03
   2  -4  -4 1205.08   56.12
   4   2  -4 1185.45   56.04
  -2  -4  -4 1196.71   56.22
  -4   2  -4 1291.18   56.11
   2  -4  -4 1240.27   56.07
  -4  -2  -4 1178.54   56.16
  -2  -4  -4 1177.04   56.12
  -2   4  -4 1114.76   56.02
  -4   2  -4 1166.40   56.03
   2  -4  -2  458.53   21.17
  -2   4  -2  475.95   21.20
   2   4  -2  471.00   21.17
  -2  -4  -2  460.29   21.35
  -4  -2  -2  466.23   21.35
   4   2  -2  449.58   21.18
  -4   2  -2  467.21   21.16
  -2  -4  -2  475.68   21.20
  -4   2  -2  466.23   21.23
   2   4  -2  436.93   21.20
   4   2  -2  424.25   21.22
  -2  -4  -2  408.64   21.17
   4   2  -2  421.53   21.21
  -4  -2  -2  450.56   21.28
  -2  -4  -2  445.92   21.25
  -2   4  -2  433.78   21.16
  -2   4   0 3654.60  166.47
  -4   2   0 3806.68  166.47
  -2   4   0 3505.07  166.47
  -4  -2   0 3585.76  166.56
   4   2   0 3433.51  166.45
  -4   2   0 3547.42  166.45
  -4  -2   0 3591.29  166.45
   2   4   0 3282.06  166.45
   2   4   0 3540.58  166.48
   4   2   0 3616.09  166.54
  -4  -2   0 3476.17  166.50
   2   4   0 3610.22  166.51
  -4  -2   0 3556.91  166.51
   2  -4   2  468.86   21.19
  -2   4   2  459.72   21.16
  -2   4   2  466.08   21.19
  -2  -4   2  478.38   21.21
  -4   2   2  438.42   21.16
   4  -2   2  462.68   21.18
  -4   2   2  431.02   21.16
   4   2   2  442.82   21.16
   4  -2   2  438.63   21.15
  -4   2   2  465.17   21.27
  -4  -2   2  448.11   21.23
  -2   4   2  441.32   21.21
   2  -4   4 1262.30   57.85
   2  -4   4 1212.84   57.86
  -4  -2   4 1213.21   57.84
   4  -2   4 1258.57   57.85
  -2  -4   4 1223.62   57.85
  -2   4   4 1159.03   57.90
   4  -2   4 1243.75   57.81
  -2  -4   4 1226.10   57.81
  -4  -2   4 1215.35   57.87
  -2   4   4 1220.11   57.83
  -4   2   4 1226.38   57.88
  -2   4   4 1196.74   57.86
   2  -4   4 1243.54   57.81
   2   4   4 1167.00   57.83
   2  -4   6  323.91   14.99
  -4  -2   6  305.67   14.94
  -2  -4   6  321.22   14.96
   4  -2   6  313.12   14.97
  -2   4   6  318.33   14.95
  -2  -4   6  313.16   14.99
  -4   2   6  317.05   15.00
  -4  -2   6  315.08   15.00
   4   2   6  313.76   14.95
  -2   4   6  314.24   14.96
  -2   4   6  305.23   14.99
   2   4   6  328.35   14.96
   2  -4   6  320.09   14.94
  -2  -4   8  612.42   28.97
   4  -2   8  618.95   28.99
  -4  -2   8  597.02   28.94
   2  -4   8  621.70   29.01
  -2   4   8  611.70   28.92
  -2   4   8  610.61   28.97
  -2  -4   8  626.57   29.02
  -4  -2   8  607.57   29.02
  -4   2   8  616.12   29.00
   2  -4   8  642.88   28.96
  -2   4   8  599.77   28.99
   4   2   8  606.95   28.97
   2   4   8  616.05   28.98
  -2   4  10  236.23   11.48
  -2  -4  10  250.59   11.60
   4  -2  10  239.29   11.55
  -2  -4  10  249.02   11.51
  -2  -4  10  240.80   11.59
  -4  -2  10  247.86   11.59
  -4   2  10  238.17   11.56
  -2   4  10  240.94   11.53
   4   2  10  243.59   11.53
   2   4  10  244.55   11.54
  -2   4  10  249.94   11.56
   2  -4  10  260.83   11.52
   4  -2  10  228.22   11.51
  -4   2  12  391.30   18.59
   4  -2  12  397.83   18.63
  -2  -4  12  408.93   18.67
  -2   4  12  378.25   18.55
  -4  -2  12  395.57   18.67
  -2  -4  12  404.65   18.67
  -2   4  12  381.90   18.61
  -4   2  12  385.44   18.64
   2  -4  12  401.65   18.59
   2   4  12  387.92   18.61
  -2   4  12  374.50   18.63
  -2  -4  12  403.80   18.62
   4   2  12  408.08   18.61
   4  -2  12  401.42   18.60
  -2   4  14  164.03    7.86
  -4  -2  14  159.82    7.98
  -4   2  14  154.06    7.90
   4  -2  14  155.80    7.94
  -2  -4  14  174.37    8.01
  -2   4  14  173.07    7.94
  -2  -4  14  169.37    8.02
  -4  -2  14  158.23    8.00
  -4   2  14  155.19    7.98
   2   4  14  172.43    7.95
  -2  -4  14  177.64    7.94
  -2   4  14  174.31    7.97
  -4   2  14  157.07    7.96
   2  -4  14  178.89    7.92
   4  -2  14  165.44    7.92
   4   2  14  160.89    7.92
  -2  -4  16  319.43   15.19
  -4  -2  16  324.93   15.18
   4  -2  16  321.09   15.14
  -2   4  16  300.23   15.05
  -4   2  16  315.25   15.10
  -2  -4  16  320.93   15.22
  -2   4  16  316.21   15.14
  -4   2  16  322.32   15.18
  -4  -2  16  327.43   15.23
  -2  -4  16  327.52   15.14
   4   2  16  324.06   15.13
  -2   4  16  322.65   15.16
  -4   2  16  314.21   15.17
   4  -2  16  325.89   15.12
   2  -4  16  319.46   15.12
   2   4  16  315.17   15.14
  -4  -2  18   28.74    1.88
  -2  -4  18   35.11    1.94
  -2   4  18   32.04    1.63
   2  -4  18   34.00    1.87
   4  -2  18   26.55    1.80
  -2   4  18   36.10    1.90
  -2  -4  18   35.03    2.02
  -4   2  18   27.26    1.93
  -4  -2  18   28.49    2.02
  -2   4  18   36.45    1.85
   4  -2  18   27.43    1.76
  -4   2  18   28.49    1.86
   2  -4  18   35.80    1.78
   2   4  18   34.33    1.83
   4   2  18   27.83    1.80
  -2  -4  18   34.55    1.83
  -2  -4  20  241.19   11.81
   4  -2  20  243.62   11.76
  -4  -2  20  241.80   11.79
  -2   4  20  229.75   11.65
   2  -4  20  250.37   11.80
  -2  -4  20  252.87   11.89
  -4   2  20  239.28   11.82
  -4  -2  20  248.83   11.87
  -2   4  20  249.63   11.80
  -4  -2  20  250.33   11.81
  -2  -4  20  250.84   11.78
  -4   2  20  246.71   11.81
   2   4  20  250.60   11.78
   2  -4  20  254.03   11.75
   4  -2  20  255.36   11.75
  -4   2  22   37.41    2.11
   4  -2  22   35.43    2.20
   2  -4  22   44.36    2.32
  -4   2  22   36.46    2.39
  -4  -2  22   38.50    2.48
  -4  -2  22   37.32    2.33
  -2   4  22   42.66    2.33
   2   4  22   43.44    2.29
  -4   2  22   37.06    2.34
   4  -2  22   38.41    2.20
   2  -4  22   43.50    2.21
  -2  -4  22   45.50    2.29
   2  -4  24  184.03    9.35
   4  -2  24  193.22    9.33
  -4  -2  24  188.42    9.49
   2   4  24  190.91    9.36
   4  -2  24  197.37    9.33
  -2  -4  24  189.34    9.36
  -4  -2  24  203.50    9.41
   2  -4  24  196.04    9.33
  -2   4  24  189.33    9.39
  -4   2  24  194.40    9.41
   4  -2  26    1.89    0.96
  -4  -2  26    1.57    1.05
  -2  -4  26    1.02    1.12
   2  -4  26    0.03    1.09
  -4  -2  26    1.77    1.16
   2   4  26    0.88    1.17
   2  -4  26    0.77    0.99
  -2   4  26   -0.28    1.20
   4  -2  26    0.06    0.98
  -2  -4  26    3.03    1.12
  -2  -4  28  184.83    9.88
   2  -4  28  204.28    9.89
   4  -2  28  207.74    9.87
  -2   4  28  200.00    9.94
   2  -4  28  211.99    9.87
  -2  -4  28  209.04    9.92
  -4  -2  28  203.09    9.94
   2   4  28  202.17    9.91
   2  -4  30   13.25    1.48
   4   2  30   13.29    1.47
  -4  -2  30   16.09    1.67
  -2  -4  30   15.41    1.57
   2  -4  30   17.63    1.51
   4  -2  30   13.29    1.47
  -2   4  30   13.74    1.60
   4   2  32  106.58    5.46
   2  -4  32  106.10    5.44
  -2   4  32  103.74    5.57
   4  -2  32  112.10    5.44
  -4  -2  32  102.13    5.52
  -2  -4  32  109.31    5.50
  -4   2  34    7.26    1.62
  -4  -2  34    5.54    1.59
   2  -4  34    7.24    1.35
   4  -2  34    7.22    1.37
  -2  -4  34    6.71    1.53
   4   2  34    7.65    1.41
  -2  -4  36   91.44    5.03
  -4  -2  36   92.45    5.08
   4   2  36  103.95    5.14
   2  -4  36   97.77    4.99
  -3  -4 -37    4.93    5.47
  -3   4 -37    1.77    5.40
  -4  -3 -37   11.96    5.73
  -4   3 -37    8.64    5.83
  -4  -3 -35   -1.69    5.52
  -3   4 -35   -0.36    5.33
  -3  -4 -35    6.33    5.43
  -4   3 -35   -5.85    5.68
   3   4 -35   -7.58    4.94
  -3   4 -33    8.12    5.30
  -4  -3 -33   -5.69    5.26
   3   4 -33    1.65    4.61
  -4   3 -33   -1.27    5.21
  -3  -4 -33   -8.03    5.14
   4   3 -33    0.42    4.50
  -4  -3 -33    1.41    2.96
   4  -3 -31    1.71    3.95
   3  -4 -31    4.04    4.19
  -3  -4 -31   -1.09    4.78
  -4  -3 -31   -0.48    4.87
  -4   3 -31    1.41    4.91
  -3  -4 -31   -0.42    2.70
  -3   4 -31   -1.98    2.72
  -4   3 -31   -3.37    3.35
  -4  -3 -29    0.15    4.61
  -3  -4 -29   12.00    4.66
   3  -4 -29   -0.57    3.99
   4  -3 -29    0.11    3.75
  -4  -3 -29    7.64    2.66
  -3   4 -29    4.94    2.58
  -4   3 -29    3.94    2.57
   3  -4 -27    1.60    3.55
   4  -3 -27   -0.52    3.57
  -3  -4 -27    2.72    4.32
  -4  -3 -27    2.31    4.42
  -3  -4 -27    2.47    2.30
  -4  -3 -27   -1.28    2.60
   3   4 -27   -0.36    1.91
   4   3 -27   -0.08    1.78
  -4   3 -27    1.81    2.49
  -3   4 -27    2.47    2.31
   4  -3 -25    9.63    3.26
  -3  -4 -25    6.01    3.77
  -4  -3 -25   11.92    3.95
   3  -4 -25    6.26    3.38
  -4  -3 -25    9.33    2.56
  -3  -4 -25   11.73    2.38
   3   4 -25    7.74    1.88
  -4   3 -25   11.77    2.39
   4  -3 -25    9.83    1.64
  -3   4 -25    9.04    2.28
   4   3 -25    7.94    1.69
   3  -4 -25    7.80    1.74
   3  -4 -23   13.49    3.22
  -4  -3 -23   10.91    3.76
   4  -3 -23   14.31    3.07
  -3  -4 -23   11.95    3.64
  -4  -3 -23   11.22    2.53
  -3  -4 -23   10.30    2.26
  -3   4 -23   10.68    2.24
  -4   3 -23   12.19    2.22
   3   4 -23   13.86    1.88
   4   3 -23    9.08    1.70
   3  -4 -23   12.57    1.73
  -3  -4 -21    0.11    3.25
  -4  -3 -21    2.88    3.25
   4  -3 -21    2.45    2.64
   3  -4 -21   -0.57    2.88
  -3  -4 -21   -1.08    2.14
   3  -4 -21    0.81    1.44
   3   4 -21    0.31    1.53
  -3   4 -21    0.81    1.89
  -4  -3 -21   -1.25    2.30
   4   3 -21    0.03    1.42
  -4   3 -21   -0.70    1.95
  -4  -3 -19   18.19    3.29
   4  -3 -19   14.83    2.71
  -3  -4 -19   16.15    3.31
   3  -4 -19   25.06    2.93
  -3  -4 -19   16.80    2.39
  -4  -3 -19   13.75    2.45
  -4   3 -19   19.50    2.16
  -3   4 -19   22.01    2.15
   3   4 -19   18.26    1.76
   4   3 -19   18.77    1.70
  -3  -4 -17    6.78    2.12
   3  -4 -17    3.53    2.45
   4  -3 -17    1.58    2.15
  -3  -4 -17    2.77    2.88
   3   4 -17    4.24    1.42
  -4   3 -17    6.67    1.72
   4   3 -17    4.12    1.28
  -3   4 -17    6.13    1.78
  -4  -3 -17    4.45    2.06
   3  -4 -15   68.46    4.22
  -3  -4 -15   74.55    4.70
   4  -3 -15   65.63    4.10
   3   4 -15   71.40    3.75
   4   3 -15   67.66    3.68
  -3   4 -15   75.05    3.93
  -4   3 -15   75.19    3.98
  -3  -4 -15   72.14    4.09
  -4  -3 -15   72.56    3.94
  -4  -3 -15   67.86    4.19
   3  -4 -13   68.90    4.08
   4  -3 -13   67.07    3.99
   4   3 -13   69.37    3.54
  -4  -3 -13   71.45    3.83
  -3  -4 -13   72.45    3.93
   3  -4 -13   68.11    3.59
  -4  -3 -13   75.86    4.01
   3  -4 -11   52.91    3.08
  -4  -3 -11   47.60    3.39
   4  -3 -11   50.70    2.96
  -4  -3 -11   55.26    3.12
   3  -4 -11   52.71    2.68
   4  -3 -11   49.82    2.61
  -3  -4 -11   55.49    3.02
  -4  -3  -9   85.90    4.47
   4  -3  -9   69.08    3.96
   3  -4  -9   72.36    4.05
  -4   3  -9   86.07    3.98
  -3  -4  -9   80.99    4.09
   3  -4  -9   74.08    3.77
   4  -3  -9   75.85    3.71
   4   3  -7    4.46    0.40
   4  -3  -7    4.13    1.26
   3  -4  -7    4.04    1.44
  -4  -3  -7    8.41    2.40
  -3  -4  -7    8.10    2.35
   3   4  -7    4.74    0.39
  -4   3  -7    3.63    1.30
   3  -4  -7    5.26    0.81
   3  -4  -5   16.74    0.91
   4  -3  -5   16.60    0.84
  -4  -3  -5   18.14    1.73
  -4  -3  -5   17.66    2.11
   3  -4  -5   16.34    1.39
   4   3  -5   17.59    0.88
  -3  -4  -5   17.36    2.07
   4  -3  -5   16.68    1.16
   3   4  -5   18.44    0.87
   3  -4  -5   18.84    1.34
  -3   4  -5   17.00    0.88
   3   4  -3   85.22    3.98
  -4  -3  -3   86.88    4.34
  -3  -4  -3   88.97    4.41
   4   3  -3   82.53    3.99
  -3  -4  -3   81.65    4.14
   4  -3  -3   84.24    3.98
   3  -4  -3   83.33    4.00
  -4  -3  -3   86.79    4.21
  -4   3  -3   93.41    3.99
  -3  -4  -3   78.99    4.15
   4   3  -3   79.62    4.07
  -3   4  -3   78.66    3.98
  -3   4  -1  233.88   11.14
  -4   3  -1  229.46   11.13
   3  -4  -1  225.06   11.12
  -4  -3  -1  235.14   11.21
  -4   3  -1  242.14   11.14
  -3   4  -1  236.38   11.10
   4   3  -1  236.46   11.12
   3   4  -1  232.27   11.11
  -4  -3  -1  234.32   11.31
  -4   3  -1  244.66   11.10
   4   3  -1  229.89   11.22
  -3  -4  -1  220.46   11.16
   3   4  -1  232.42   11.17
  -4  -3  -1  231.50   11.21
  -3  -4  -1  239.00   11.22
  -4   3   1  247.21   10.93
  -3   4   1  226.49   10.94
  -4   3   1  228.83   10.93
   4   3   1  227.99   10.93
   4  -3   1  223.19   10.92
  -4   3   1  237.83   10.92
   3   4   1  226.89   11.00
  -4  -3   1  236.14   10.99
  -4   3   3   82.62    4.08
  -3   4   3   83.24    4.10
   4  -3   3   86.02    4.11
   3  -4   3   84.23    4.11
  -3  -4   3   84.63    4.14
   4  -3   3   88.86    4.06
  -3   4   3   84.86    4.21
  -3   4   3   84.42    4.18
  -4  -3   3   80.07    4.16
  -4   3   3   86.30    4.23
  -3  -4   5   18.43    1.02
   4  -3   5   17.50    1.00
  -4  -3   5   17.00    1.00
  -3   4   5   17.46    1.40
   4  -3   5   17.90    0.87
  -3  -4   5   16.35    1.10
  -3   4   5   18.50    1.07
  -4  -3   5   17.61    1.13
  -4   3   5   16.13    1.17
   3  -4   5   18.95    0.90
  -3   4   5   18.75    1.17
   4   3   5   19.70    0.97
   3   4   5   17.16    0.94
  -3   4   7    5.19    0.34
   4  -3   7    4.42    0.65
  -4  -3   7    3.88    0.48
  -3  -4   7    4.29    0.55
  -3   4   7    5.15    0.65
  -3  -4   7    4.58    0.84
  -4  -3   7    4.82    0.89
  -4   3   7    4.70    0.83
   4   3   7    5.00    0.51
   3   4   7    4.47    0.55
  -3   4   7    5.29    0.89
  -4   3   7    3.55    0.65
   4  -3   7    3.66    0.43
   3  -4   7    4.57    0.41
  -4  -3   9   81.93    3.72
   4  -3   9   82.25    3.80
  -3   4   9   74.73    3.69
  -3  -4   9   74.94    3.73
  -3  -4   9   78.25    3.84
  -4   3   9   83.60    3.81
  -4   3   9   66.11    3.76
  -3   4   9   77.23    3.77
  -4  -3   9   78.32    3.85
   4  -3   9   87.29    3.74
   4   3   9   81.30    3.76
  -3   4   9   67.61    3.80
   3  -4   9   80.62    3.73
   3   4   9   74.73    3.76
  -3   4   9   75.35    3.79
  -3  -4  11   55.67    2.74
  -4   3  11   57.20    2.76
   4  -3  11   56.34    2.83
  -4   3  11   50.23    2.79
  -4   3  11   52.47    2.83
  -3   4  11   57.62    2.81
  -4  -3  11   58.49    2.90
  -3  -4  11   54.70    2.89
   4   3  11   60.57    2.80
   3  -4  11   56.77    2.76
   3   4  11   59.52    2.81
  -3   4  11   56.91    2.84
   4  -3  11   58.95    2.77
  -3  -4  13   73.57    3.75
   3  -4  13   69.20    3.69
  -4  -3  13   77.35    3.74
  -4   3  13   72.90    3.60
   4  -3  13   74.06    3.68
  -3   4  13   72.18    3.67
  -4  -3  13   75.98    3.75
  -3  -4  13   73.12    3.76
  -4   3  13   73.51    3.69
   3  -4  13   74.64    3.62
   3   4  13   70.69    3.65
   4   3  13   77.89    3.65
  -3   4  13   69.73    3.69
  -4   3  13   76.60    3.70
   4  -3  13   79.41    3.63
  -3  -4  13   76.65    3.68
  -4   3  15   74.33    3.64
  -4  -3  15   75.51    3.79
  -3   4  15   66.52    3.59
  -3  -4  15   73.36    3.79
   4  -3  15   74.66    3.73
   3  -4  15   71.96    3.74
  -3  -4  15   70.46    3.81
  -3   4  15   75.02    3.73
  -4   3  15   74.17    3.76
  -4  -3  15   78.02    3.85
  -4  -3  15   83.71    3.74
  -3  -4  15   78.75    3.73
   3  -4  15   73.84    3.67
  -4   3  15   79.28    3.76
   3   4  15   75.63    3.71
   4  -3  15   81.85    3.68
   4   3  15   76.88    3.70
  -3   4  15   73.73    3.74
   3  -4  17    4.32    0.90
  -3   4  17    4.28    0.53
  -4  -3  17    5.94    1.04
  -3  -4  17    5.52    1.05
   4  -3  17    4.25    0.80
  -3   4  17    4.61    0.92
  -3  -4  17    3.27    1.12
  -4   3  17    4.75    1.02
  -4  -3  17    3.76    1.13
   4   3  17    5.45    0.79
   3   4  17    4.00    0.82
   3  -4  17    5.43    0.74
   4  -3  17    5.67    0.77
  -3  -4  17    4.37    0.87
  -4   3  17    6.25    0.94
  -3   4  17    4.09    0.89
  -4  -3  17    5.97    0.89
  -3   4  19   17.25    1.11
  -4   3  19   19.11    1.17
   3  -4  19   19.56    1.39
  -4  -3  19   19.76    1.46
  -3  -4  19   19.39    1.49
   4  -3  19   20.48    1.40
  -4  -3  19   21.52    1.60
  -3   4  19   18.17    1.43
  -4   3  19   21.50    1.47
  -3  -4  19   19.57    1.58
  -4   3  19   21.25    1.46
   3   4  19   20.09    1.33
  -3   4  19   20.07    1.44
   3  -4  19   20.57    1.29
   4   3  19   19.95    1.30
   4  -3  19   21.62    1.30
  -3  -4  19   19.14    1.33
  -4  -3  19   23.25    1.46
  -4  -3  21   -0.49    1.06
  -3  -4  21   -0.19    1.04
   4  -3  21    1.18    0.88
   3  -4  21   -0.26    0.93
  -4   3  21   -1.14    1.07
  -4  -3  21   -0.88    1.24
  -3  -4  21   -0.66    1.25
  -3   4  21   -0.76    0.96
  -4   3  21   -0.07    0.97
  -3   4  21    0.16    0.91
  -3  -4  21   -0.70    0.91
  -4  -3  21    0.71    0.94
   3  -4  21    0.89    0.76
   3   4  21   -0.27    0.92
   4   3  21   -0.67    0.88
   4  -3  21    0.50    0.78
   3  -4  23   12.01    1.29
   4  -3  23   14.39    1.25
  -4  -3  23   16.11    1.68
  -4   3  23   16.87    1.45
  -3   4  23   14.46    1.32
   4  -3  23   15.98    1.21
   4   3  23   14.39    1.29
  -4  -3  23   13.13    1.34
  -4   3  23   12.53    1.35
  -3  -4  23   16.59    1.33
   3   4  23   14.05    1.25
   3  -4  23   13.64    1.18
   4  -3  25   10.05    1.21
   3  -4  25   10.01    1.25
  -4  -3  25   12.34    1.30
  -3   4  25    9.94    1.35
  -3  -4  25   11.85    1.26
   4  -3  25   10.34    1.14
  -4   3  25   12.87    1.41
   3  -4  25   11.88    1.18
   3   4  25   11.33    1.22
   4  -3  27    1.45    1.06
  -3  -4  27    0.68    1.21
  -4  -3  27    0.83    1.15
   3  -4  27   -0.31    1.11
  -3   4  27    0.47    1.29
  -4   3  27   -0.77    1.27
   3  -4  27    0.46    1.06
  -4  -3  27    0.92    1.20
   4  -3  27    0.28    1.02
   3   4  27   -0.71    1.14
  -3  -4  27    0.16    1.24
   3  -4  29    5.29    1.23
   4  -3  29    4.94    1.17
  -3  -4  29    2.35    1.28
  -4  -3  29    3.18    1.36
  -3   4  29    4.21    1.39
   3  -4  29    3.02    1.14
  -4   3  29    0.69    1.44
   4  -3  29    4.41    1.15
  -3  -4  29    5.16    1.34
   3  -4  31    2.32    1.15
   4  -3  31    1.02    1.20
  -3   4  31   -1.11    1.43
  -3  -4  31    2.55    1.38
  -4  -3  31    3.68    1.43
   3  -4  31    1.95    1.19
   4   3  33    1.26    1.33
   4  -3  33    0.39    1.17
  -3  -4  33    1.09    1.40
   3  -4  33    0.74    1.22
  -4  -3  33    1.00    1.46
  -3  -4  35    1.04    1.44
   3  -4  35    1.60    1.29
   4   3  35   -0.29    1.36
  -4  -3  35   -1.05    1.55
   4  -3  35    1.36    1.45
  -4   3  37   -1.81    1.61
   4  -3  37    2.18    1.29
   3   4  37   -0.78    1.52
   3  -4  37    3.17    1.45
  -4  -3  37    4.41    1.52
   4   3  37    3.63    1.55
  -3  -4  37    1.36    1.40
  -4   4 -36   92.04    7.73
  -4  -4 -36   87.57    7.63
  -4  -4 -34   -2.67    5.43
   4   4 -34    8.92    4.74
  -4   4 -34    2.40    5.41
  -4  -4 -32  121.54    8.31
  -4   4 -32  103.11    8.15
  -4   4 -32  115.23    6.48
  -4  -4 -32  111.26    6.50
  -4  -4 -30   -1.72    4.77
   4  -4 -30    2.07    3.78
  -4   4 -30   -0.29    2.65
   4  -4 -28  125.66    7.65
  -4  -4 -28  132.32    8.24
  -4   4 -28  134.01    7.00
  -4  -4 -28  120.76    6.85
   4  -4 -26   -0.10    3.29
  -4  -4 -26    5.44    4.21
  -4  -4 -26    0.42    2.41
   4   4 -26    0.57    1.74
  -4   4 -26    3.24    2.45
   4  -4 -24  130.19    7.66
  -4  -4 -24  140.86    8.20
   4   4 -24  137.61    6.96
   4  -4 -24  129.39    6.81
  -4  -4 -24  141.93    7.30
  -4   4 -24  155.53    7.30
  -4  -4 -22    2.55    3.41
   4  -4 -22   -0.41    2.88
  -4  -4 -22   -2.30    2.31
   4   4 -22    0.22    1.54
   4  -4 -22    0.34    1.35
  -4   4 -22    1.05    2.03
   4  -4 -20   88.36    5.59
  -4  -4 -20  103.40    6.16
   4   4 -20   99.69    5.01
  -4   4 -20  110.97    5.32
  -4  -4 -20   98.56    5.38
   4  -4 -20   88.99    4.89
  -4  -4 -18    1.56    2.06
  -4  -4 -18    0.56    2.96
   4  -4 -18   -1.57    2.28
   4   4 -18   -1.23    1.34
  -4   4 -18    3.17    1.86
   4  -4 -18    0.86    1.23
   4  -4 -16  250.87   12.68
  -4   4 -16  278.84   12.59
   4   4 -16  257.76   12.41
  -4  -4 -16  263.56   12.65
   4  -4 -16  248.83   12.35
   4  -4 -14   -0.54    2.05
   4   4 -14    0.72    1.05
  -4  -4 -14    1.98    1.87
   4  -4 -14   -0.86    1.06
   4  -4 -12   76.73    4.10
   4  -4 -12   70.19    3.66
  -4  -4 -12   84.16    4.13
  -4  -4 -10    1.21    1.56
  -4  -4 -10   -1.03    2.15
   4  -4 -10   -2.71    1.38
  -4   4 -10    0.26    1.18
   4  -4 -10   -0.42    0.68
   4  -4  -8  117.73    5.74
  -4   4  -8  136.34    5.99
  -4  -4  -8  128.78    6.46
   4  -4  -8  119.14    5.96
   4   4  -8  124.34    5.77
   4   4  -6    1.18    0.29
   4  -4  -6    0.80    0.31
   4   4  -4   59.89    2.90
  -4  -4  -4   63.95    3.67
   4  -4  -4   60.15    2.90
  -4   4  -4   61.48    2.89
  -4  -4  -4   62.81    3.28
   4  -4  -2    0.22    0.26
  -4  -4  -2    0.40    1.57
  -4   4  -2    0.43    0.08
   4   4  -2    0.19    0.16
  -4  -4  -2   -1.57    0.94
  -4  -4  -2   -0.73    0.84
  -4   4   0   45.57    2.20
  -4   4   0   44.58    2.20
   4   4   0   45.74    2.18
  -4   4   0   45.82    2.17
   4   4   0   46.38    2.42
  -4  -4   0   43.05    2.35
  -4   4   2    0.20    0.23
  -4   4   2   -0.04    0.30
  -4  -4   4   59.50    2.90
  -4   4   4   59.52    2.80
  -4   4   4   57.52    2.84
   4  -4   4   57.42    2.88
   4  -4   4   59.34    2.78
  -4   4   4   49.97    2.95
  -4   4   4   56.00    3.01
  -4  -4   6    0.89    0.55
   4  -4   6    0.71    0.58
   4  -4   6    1.35    0.15
  -4   4   6    1.11    0.79
  -4  -4   6    1.64    0.83
   4   4   6    0.91    0.38
  -4  -4   8  118.98    5.59
   4  -4   8  121.54    5.64
  -4  -4   8  118.11    5.68
  -4   4   8  123.34    5.63
   4  -4   8  121.42    5.57
   4   4   8  111.01    5.59
  -4   4   8  104.56    5.60
   4  -4  10   -0.30    0.57
  -4   4  10   -0.09    0.32
  -4  -4  10   -0.13    0.36
  -4   4  10    0.27    0.58
  -4  -4  10   -0.06    0.70
  -4   4  10    0.79    0.67
   4   4  10    0.39    0.46
   4  -4  10    0.14    0.37
  -4   4  12   71.69    3.39
   4  -4  12   75.79    3.53
  -4   4  12   69.74    3.50
  -4  -4  12   72.13    3.57
   4   4  12   66.15    3.46
  -4   4  12   67.19    3.50
   4  -4  12   71.04    3.42
  -4  -4  14    0.22    0.93
   4  -4  14    0.60    0.73
  -4   4  14    0.09    0.73
  -4  -4  14    0.53    0.94
   4   4  14   -0.51    0.62
  -4   4  14    0.06    0.75
   4  -4  14    0.12    0.55
   4  -4  16  255.12   12.19
  -4  -4  16  258.47   12.23
  -4  -4  16  268.54   12.26
  -4   4  16  257.94   12.18
  -4   4  16  241.49   12.19
   4   4  16  245.41   12.15
  -4  -4  16  253.92   12.18
   4  -4  16  259.49   12.12
   4  -4  18    0.31    0.89
  -4  -4  18    0.03    1.07
  -4   4  18   -0.01    0.50
  -4  -4  18   -0.95    1.13
  -4   4  18    0.13    0.89
  -4  -4  18    0.46    0.83
  -4   4  18   -0.14    0.88
   4   4  18    0.04    0.76
   4  -4  18    0.38    0.68
   4  -4  20   97.54    4.82
  -4  -4  20  100.21    4.88
  -4   4  20   92.54    4.84
  -4  -4  20   98.08    4.97
   4   4  20   97.53    4.78
  -4   4  20   96.70    4.85
   4  -4  20   93.50    4.74
  -4  -4  20   97.75    4.83
  -4  -4  22   -0.68    1.10
   4  -4  22   -0.85    0.93
  -4  -4  22   -1.55    1.30
  -4   4  22    0.57    1.10
   4  -4  22    0.96    0.80
  -4   4  22   -0.52    1.06
  -4  -4  22    0.78    0.96
   4   4  22    0.63    0.88
   4  -4  24  146.39    7.25
  -4  -4  24  148.20    7.41
  -4   4  24  141.19    7.27
  -4  -4  24  149.24    7.27
   4   4  24  145.20    7.23
   4  -4  24  152.94    7.19
   4  -4  26    0.24    1.08
  -4  -4  26   -0.19    1.12
   4   4  26   -1.26    1.16
   4  -4  26    0.60    0.98
  -4   4  26   -0.78    1.21
   4  -4  28  134.13    6.68
  -4  -4  28  129.68    6.70
  -4  -4  28  138.33    6.76
   4   4  28  129.75    6.69
   4  -4  28  140.93    6.65
  -4   4  28  134.21    6.78
   4  -4  30    0.47    1.14
  -4   4  30   -0.89    1.42
  -4  -4  30   -0.43    1.39
   4  -4  30    0.91    1.13
   4  -4  32  123.66    6.12
  -4   4  32  115.92    6.25
  -4  -4  32  126.94    6.26
   4  -4  34   -0.46    1.27
  -4  -4  34    0.40    1.51
  -4  -4  36  103.72    5.68
   4   4  36  104.08    5.75
   4  -4  36  120.35    5.64
   0   5 -37   -2.12    5.19
  -5   0 -37    7.89    5.57
  -5   0 -35   -7.29    5.75
   0   5 -35    4.76    5.10
  -5   0 -33    4.14    5.54
   0  -5 -33   -8.23    4.86
  -5   0 -31   -3.81    4.91
   5   0 -31    2.13    4.01
   0  -5 -31    3.58    4.61
  -5   0 -31   -7.18    3.11
   0   5 -31   -0.12    2.41
   0  -5 -29   -1.31    4.34
  -5   0 -29    3.06    4.55
   5   0 -29   -7.53    3.91
   0   5 -29    0.60    2.34
   0  -5 -29    0.49    2.19
  -5   0 -29    0.69    2.98
  -5   0 -27    1.97    4.43
   0  -5 -27   -0.12    3.89
   5   0 -27   -0.11    3.43
   0   5 -27   -2.79    2.29
  -5   0 -27    2.86    2.98
   0  -5 -27    2.13    2.24
  -5   0 -25   -1.39    3.86
   0  -5 -25    6.53    3.61
   0  -5 -25    0.10    2.01
   0   5 -25   -0.56    2.03
  -5   0 -25    0.44    2.20
   0  -5 -23   -0.31    3.20
   0   5 -23    0.42    1.90
  -5   0 -23    2.37    2.12
   5   0 -21   -0.93    1.03
   0  -5 -21    0.10    1.49
  -5   0 -21    0.47    1.95
   0   5 -21   -0.68    1.80
   0  -5 -19    2.96    2.96
   0  -5 -19    0.57    1.49
   5   0 -19    0.73    1.14
   5   0 -19    0.53    1.02
   0   5 -19    1.78    1.67
  -5   0 -19    2.55    1.91
   0  -5 -17   -1.68    1.55
   0  -5 -17   -4.74    2.88
   0   5 -17    0.16    1.57
  -5   0 -17    0.18    1.84
   5   0 -17   -0.39    1.03
   0  -5 -15   -1.72    1.39
   0  -5 -15   -1.77    2.51
   0   5 -15    2.39    1.40
   5   0 -15    0.66    0.96
   0  -5 -13   -0.68    2.25
   0  -5 -13   -0.86    1.20
   5   0 -13    0.14    0.81
   0  -5 -11   -1.14    1.94
   0  -5 -11   -0.97    1.04
   0  -5 -11    2.31    0.34
   5   0 -11    0.72    0.62
   0  -5  -9   -2.25    1.95
   0  -5  -9   -1.41    1.18
   5   0  -9   -0.80    0.55
  -5   0  -9   -0.87    1.24
   0  -5  -7    2.20    2.03
   5   0  -7    1.24    0.47
   0  -5  -7    0.29    1.27
  -5   0  -7    1.25    1.39
   0   5  -5   -0.13    0.15
   5   0  -5    0.34    0.29
   0   5  -3   -0.11    0.09
   5   0  -3   -0.15    0.19
   0   5  -3    0.05    0.34
   0  -5  -3   -0.08    0.23
  -5   0  -3    0.21    0.71
   0  -5  -1   -0.20    0.49
  -5   0  -1   -0.12    0.15
   5   0  -1   -0.12    0.14
  -5   0  -1   -1.17    0.93
   0   5  -1   -0.40    0.25
   5   0  -1   -0.44    0.48
  -5   0  -1   -0.20    0.61
   0  -5   1   -0.29    0.43
  -5   0   1   -1.67    0.83
   0   5   1   -0.23    0.16
   0  -5   1   -0.47    0.26
  -5   0   1   -2.22    1.04
   5   0   1   -0.42    0.61
  -5   0   1   -0.02    0.49
   0   5   1   -0.16    0.13
   0  -5   3    0.04    0.36
  -5   0   3   -0.49    0.51
  -5   0   3   -0.46    0.88
   0   5   3   -0.16    0.22
  -5   0   3    0.23    0.38
   0  -5   5   -0.35    0.66
   0  -5   5    0.28    0.48
   0  -5   5    0.95    0.12
  -5   0   5   -0.26    0.85
   0   5   5   -0.17    0.34
   0  -5   5   -0.22    0.27
   0  -5   7    1.07    0.52
   0  -5   7   -0.17    0.71
   0  -5   7    0.18    0.16
   0  -5   7    1.35    0.72
  -5   0   7    0.47    0.94
   0   5   7    0.60    0.46
   0  -5   7    0.86    0.41
   0  -5   9   -0.14    0.76
   0  -5   9   -0.08    0.43
   5   0   9   -0.10    0.46
   0  -5   9   -0.44    0.65
  -5   0   9   -0.02    0.79
   0  -5   9   -0.12    0.42
   0   5   9   -0.21    0.50
   0  -5  11    0.02    0.71
   5   0  11   -0.13    0.47
  -5   0  11   -0.19    0.76
   0  -5  11   -0.27    0.66
   0   5  11   -0.15    0.53
   0  -5  11    0.11    0.44
   0  -5  13    0.11    0.80
   5   0  13   -0.25    0.53
   0  -5  13   -0.64    0.85
  -5   0  13   -0.88    0.82
   0  -5  13    0.42    0.52
   0   5  13    0.07    0.63
   0  -5  15   -0.03    0.90
  -5   0  15   -0.04    0.73
   5   0  15    0.03    0.62
  -5   0  15   -0.38    0.94
   0  -5  15   -0.21    0.63
   0   5  15    0.49    0.72
  -5   0  15    0.57    0.81
   0  -5  17    1.25    0.98
  -5   0  17    0.74    0.86
   5   0  17   -0.29    0.64
  -5   0  17    0.29    1.04
   0  -5  17   -0.04    0.71
   0   5  17    0.64    0.79
  -5   0  19   -0.53    0.83
   5   0  19   -0.49    0.73
  -5   0  19   -1.11    1.12
   0  -5  19    0.18    0.75
   0   5  19   -0.39    0.80
  -5   0  21    0.36    0.87
   5   0  21   -0.20    0.77
  -5   0  21    0.07    1.18
   0  -5  21    0.53    0.84
   5   0  21   -0.12    0.84
   0   5  21   -0.44    0.92
   0  -5  23   -0.17    1.08
  -5   0  23    1.52    1.23
   5   0  23   -1.46    0.95
   0   5  23   -0.49    0.95
   0  -5  23   -0.03    0.92
   0  -5  25    1.77    1.17
  -5   0  25   -0.70    1.34
   0   5  25   -0.04    1.07
   5   0  25    0.23    0.96
   0  -5  25    0.25    0.98
   0  -5  27   -0.19    1.24
   0   5  27   -0.93    1.25
   5   0  27    1.48    1.01
   0  -5  27   -0.57    1.11
   0  -5  29    0.88    1.24
   0   5  29   -1.04    1.31
   0  -5  29   -0.47    1.22
   5   0  29    1.31    1.12
  -5   0  29   -1.47    1.40
   0  -5  31   -2.20    1.35
  -5   0  31   -0.77    1.45
   0   5  31   -0.04    1.35
   0  -5  31   -0.34    1.29
   5   0  31    0.43    1.20
  -5   0  33    1.52    1.45
   5   0  33   -0.42    1.26
   0  -5  33   -1.22    1.30
   0   5  33   -2.82    1.47
   5   0  35   -1.36    1.51
   0  -5  35   -0.07    1.34
  -5   0  35   -2.03    1.53
  -5   0  37   -0.75    1.46
   0  -5  37   -0.47    1.32
  -1   5 -36    9.44    5.40
  -5   1 -36   -2.14    5.62
   1   5 -36    6.14    5.03
  -5  -1 -36    7.23    5.57
  -1  -5 -34   13.88    5.31
  -1   5 -34   20.29    5.39
  -5   1 -34   20.43    5.89
  -5  -1 -34   22.48    5.66
   1   5 -34   25.27    5.31
  -5   1 -32   10.53    5.39
  -5  -1 -32   13.59    5.51
   1  -5 -32   10.28    4.64
   5   1 -32    1.98    4.27
  -1  -5 -32    6.00    4.92
  -1   5 -32    8.78    2.62
  -1  -5 -30   51.28    5.70
   1  -5 -30   51.19    5.31
  -5  -1 -30   45.25    5.89
   5  -1 -30   52.24    4.89
   5   1 -30   46.37    4.99
  -5   1 -30   61.56    5.91
  -5   1 -30   53.66    4.25
  -1   5 -30   46.89    3.77
   1   5 -30   53.93    3.64
  -1  -5 -30   48.93    3.72
  -5  -1 -30   58.99    4.16
   5  -1 -28   60.12    4.98
  -5   1 -28   72.45    6.02
  -1  -5 -28   51.53    5.64
   1  -5 -28   52.52    5.45
  -5  -1 -28   57.58    5.96
  -5  -1 -28   61.66    4.48
  -5   1 -28   62.31    4.24
  -5   1 -28   58.29    4.63
   1  -5 -28   59.47    3.85
  -1   5 -28   63.60    4.16
  -1  -5 -28   68.41    4.13
   1   5 -28   62.48    4.05
  -1  -5 -26   65.97    5.60
   5  -1 -26   64.71    5.06
  -5  -1 -26   66.88    5.85
   1  -5 -26   68.11    5.42
  -5  -1 -26   70.36    4.67
  -1   5 -26   70.02    4.32
  -1  -5 -26   67.29    4.21
   1  -5 -26   65.86    4.04
   1   5 -26   69.22    4.15
  -5   1 -26   74.93    4.45
  -1  -5 -24   70.03    3.92
  -1  -5 -24   67.68    5.30
  -5  -1 -24   63.84    5.46
   5  -1 -24   65.94    4.79
   1  -5 -24   67.82    5.09
  -1   5 -24   68.40    4.16
   1   5 -24   70.49    4.09
  -5  -1 -24   72.64    4.58
   1  -5 -24   69.51    4.02
  -5   1 -24   70.48    4.24
  -5  -1 -24   72.46    4.26
  -5  -1 -22  101.83    6.89
   1  -5 -22  108.25    6.65
  -1  -5 -22  110.38    6.83
  -1   5 -22  120.47    6.03
   1   5 -22  115.19    5.95
  -5   1 -22  117.69    6.07
   5   1 -22  108.28    5.67
   1  -5 -22  115.68    5.89
  -5  -1 -22  115.48    6.06
  -1  -5 -22  115.00    5.87
   1  -5 -20   91.66    5.51
  -1  -5 -20   95.28    5.64
   1   5 -20   91.15    4.71
  -1   5 -20   97.70    4.81
   5  -1 -20   83.14    4.26
  -5  -1 -20   93.37    4.86
  -1  -5 -20   95.00    4.71
   5   1 -20   80.44    4.43
  -5   1 -20   87.44    4.89
   1  -5 -18  243.43   11.89
  -1  -5 -18  257.09   12.56
   1  -5 -18  255.99   12.51
   1   5 -18  271.66   12.05
  -1   5 -18  269.51   12.09
  -1  -5 -18  259.82   12.04
  -5  -1 -18  254.55   12.11
   5  -1 -18  236.82   11.75
  -5   1 -18  255.60   12.12
   5   1 -18  230.88   11.86
   1  -5 -16  102.89    4.85
  -1  -5 -16   97.52    5.63
   1  -5 -16  100.32    5.64
  -1   5 -16  104.68    5.09
   1   5 -16  101.86    4.98
  -1  -5 -16  104.99    5.06
  -5  -1 -16   97.56    5.09
   5   1 -16   88.19    4.77
   5  -1 -16   89.60    4.66
  -5   1 -16  105.08    5.11
   1  -5 -14  203.88    9.03
  -1  -5 -14  183.23    9.57
   1  -5 -14  188.30    9.46
  -1   5 -14  203.40    9.16
   5   1 -14  173.99    8.96
  -1  -5 -14  211.39    9.17
   5  -1 -14  179.90    8.89
   5  -1 -12   43.10    2.24
  -1  -5 -12   65.27    3.39
   1  -5 -12   60.04    3.23
   5   1 -12   53.13    2.43
  -1  -5 -12   64.77    2.80
   1  -5 -12   64.25    2.70
   5  -1 -12   50.25    2.28
  -1  -5 -10  589.86   28.15
  -1  -5 -10  604.60   28.51
   1  -5 -10  608.44   28.44
   5   1 -10  574.95   28.18
  -5   1 -10  619.27   28.34
   1  -5 -10  619.80   28.27
  -5  -1 -10  596.74   28.34
  -1  -5 -10  621.05   28.29
  -1  -5  -8  204.97    9.85
  -1  -5  -8  221.04   10.02
   1  -5  -8  210.50   10.21
  -1  -5  -8  207.04    9.86
   1  -5  -8  211.77    9.88
  -5   1  -8  201.15   10.07
   1  -5  -8  215.34   10.01
  -1  -5  -8  209.98   10.06
  -5  -1  -8  203.78   10.09
   5   1  -6  308.87   15.44
   1  -5  -6  320.75   15.66
   1   5  -6  333.64   15.41
  -5   1  -6  329.14   15.57
   1  -5  -6  326.34   15.51
  -5  -1  -6  341.78   15.59
  -5  -1  -4  728.81   36.03
   1   5  -4  765.30   35.82
   5   1  -4  693.38   35.84
  -1   5  -4  787.75   35.81
   1  -5  -4  714.09   35.96
  -5   1  -4  753.51   35.92
   5   1  -4  701.58   35.86
  -5  -1  -4  755.52   35.92
   1  -5  -2  739.20   34.21
   5   1  -2  715.43   34.28
   5   1  -2  703.10   34.21
  -5  -1  -2  742.77   34.36
  -5   1  -2  753.53   34.20
  -1   5  -2  726.33   34.19
   1   5  -2  738.55   34.20
   1   5  -2  698.03   34.22
  -5   1  -2  738.31   34.27
  -1   5  -2  750.79   34.22
  -1  -5  -2  665.27   34.20
  -5  -1  -2  758.55   34.28
   1  -5   0  963.73   45.00
  -1  -5   0  979.20   45.02
  -5   1   0  879.67   45.03
   5   1   0  909.98   45.06
  -5  -1   0  975.04   45.08
  -5   1   0  958.11   44.96
   5   1   0  972.38   44.97
  -5  -1   0  976.19   45.10
  -1  -5   0  955.80   44.97
   5  -1   0  863.17   44.99
   1   5   0  927.76   44.97
  -1   5   0 1071.72   44.97
  -5   1   0  881.33   45.00
  -5  -1   0  933.37   45.05
   5   1   0  909.37   45.01
  -1  -5   2  758.15   34.16
   1  -5   2  770.35   34.15
  -1   5   2  776.92   34.24
  -5   1   2  741.39   34.24
  -5  -1   2  737.11   34.22
  -5   1   2  685.76   34.13
  -5  -1   2  714.42   34.15
  -5  -1   2  717.12   34.16
  -1   5   2  715.91   34.12
   1   5   2  716.97   34.11
  -1  -5   4  754.32   34.80
   1  -5   4  763.82   34.79
   1  -5   4  750.54   34.81
  -1  -5   4  732.71   34.75
  -1   5   4  715.56   34.89
   5  -1   4  750.11   34.75
  -1   5   4  724.75   34.74
  -5  -1   4  746.37   34.84
  -5   1   4  742.06   34.85
   1   5   4  726.16   34.77
  -5   1   4  678.33   34.76
   1  -5   4  769.02   34.75
  -1   5   4  723.07   34.77
   5  -1   6  328.45   15.25
   1  -5   6  340.27   15.26
  -1  -5   6  327.05   15.25
   1  -5   6  333.28   15.29
  -5  -1   6  307.99   15.20
  -1  -5   6  325.80   15.20
  -5  -1   6  318.42   15.30
  -5   1   6  313.38   15.30
  -1   5   6  314.60   15.21
   1  -5   6  327.06   15.21
  -1   5   6  317.17   15.24
   1   5   6  326.45   15.23
  -1  -5   8  227.37   10.28
   1  -5   8  222.11   10.27
  -5  -1   8  191.48   10.15
   5  -1   8  199.87   10.21
  -1  -5   8  230.62   10.22
   1  -5   8  227.81   10.22
   1  -5   8  233.90   10.16
  -1   5   8  224.93   10.19
  -5   1   8  196.34   10.27
  -5  -1   8  189.53   10.27
  -1  -5   8  218.58   10.26
   5   1   8  191.83   10.19
   1   5   8  225.19   10.22
  -1  -5   8  231.53   10.20
  -1   5   8  214.46   10.22
   1  -5   8  226.00   10.19
   5  -1  10  626.01   29.86
   1  -5  10  621.41   29.90
  -1  -5  10  635.88   29.84
  -1  -5  10  630.46   29.91
  -1   5  10  621.11   29.84
  -5  -1  10  619.96   29.90
  -1  -5  10  645.66   29.90
  -5   1  10  610.91   29.89
  -1   5  10  628.74   29.87
   1  -5  10  647.95   29.84
   5   1  10  621.98   29.84
  -1  -5  10  655.26   29.85
   1   5  10  628.46   29.86
  -1  -5  12   70.60    3.28
   1  -5  12   69.91    3.26
   5  -1  12   54.48    3.15
  -5   1  12   54.20    3.23
  -1   5  12   68.92    3.15
  -5  -1  12   52.90    3.24
  -1  -5  12   69.65    3.26
  -1  -5  12   71.37    3.16
   1  -5  12   71.00    3.14
  -1   5  12   64.92    3.18
   1   5  12   72.58    3.19
   5   1  12   51.66    3.13
  -5   1  14  190.67   10.05
   5  -1  14  194.66   10.06
  -5  -1  14  191.60   10.09
  -1  -5  14  221.79   10.14
   1  -5  14  218.55   10.13
  -5   1  14  195.71   10.11
  -1   5  14  216.57   10.06
  -5  -1  14  199.96   10.13
  -1  -5  14  211.95   10.14
   1   5  14  224.39   10.08
  -1  -5  14  227.67   10.06
   1  -5  14  227.07   10.05
  -1   5  14  215.16   10.08
  -5   1  16  104.47    5.30
  -5  -1  16  100.67    5.35
  -1  -5  16  113.09    5.40
   5  -1  16  101.41    5.30
  -5   1  16  103.54    5.40
  -1  -5  16  117.24    5.45
  -5  -1  16  103.33    5.42
   1   5  16  117.36    5.34
  -5   1  16   99.42    5.37
  -1  -5  16  117.65    5.31
   5  -1  16  103.86    5.28
   1  -5  16  119.71    5.30
  -1   5  16  114.59    5.34
  -5  -1  18  262.36   12.68
   5  -1  18  261.56   12.64
  -5   1  18  251.88   12.63
  -1  -5  18  263.98   12.72
  -5  -1  18  258.58   12.76
  -5   1  18  258.03   12.73
  -1  -5  18  267.68   12.75
  -5   1  18  268.14   12.70
   5  -1  18  272.56   12.64
  -1   5  18  266.27   12.68
  -1  -5  18  278.14   12.66
   1  -5  18  271.06   12.64
   1   5  18  258.43   12.66
   5  -1  20   92.85    4.96
  -5  -1  20   93.62    5.01
  -5   1  20   94.22    5.10
  -5  -1  20   93.55    5.13
  -1  -5  20  112.24    5.01
  -5   1  20   92.41    5.05
  -1   5  20  106.92    5.05
   5  -1  20  100.61    4.97
   1  -5  20  112.07    4.99
   1   5  20  107.72    5.03
   5  -1  22  127.65    6.48
   1  -5  22  123.05    6.56
  -5   1  22  127.83    6.62
  -5  -1  22  130.07    6.66
   5  -1  22  138.67    6.51
   1   5  22  134.83    6.54
  -1   5  22  136.05    6.56
   1  -5  22  137.46    6.51
  -1  -5  22  138.53    6.53
   1  -5  24   77.45    4.10
  -1  -5  24   78.22    4.10
   5  -1  24   74.52    3.98
  -5   1  24   78.73    4.21
  -5  -1  24   76.87    4.24
   1   5  24   77.90    4.09
  -1   5  24   80.87    4.11
  -1  -5  24   81.60    4.05
  -5  -1  24   78.79    4.14
   1  -5  24   80.54    4.01
   5  -1  24   82.01    4.01
  -1  -5  26   74.81    3.96
   1  -5  26   71.78    3.93
   5  -1  26   78.64    3.87
  -1   5  26   74.20    3.96
   1   5  26   72.29    3.93
   1  -5  26   77.57    3.88
   5   1  26   75.50    3.88
  -5  -1  26   76.61    3.98
  -1  -5  26   71.03    3.90
   1  -5  28   72.74    3.90
  -1  -5  28   70.34    3.92
   5  -1  28   69.15    3.81
  -1  -5  28   73.78    3.87
  -1   5  28   79.13    3.95
   1  -5  28   77.97    3.86
   5   1  28   68.55    3.83
   1   5  28   75.51    3.92
  -5  -1  28   72.03    3.96
   1  -5  30   61.33    3.55
  -1  -5  30   60.33    3.56
   1   5  30   65.67    3.59
   5   1  30   71.21    3.53
  -5  -1  30   66.60    3.67
  -1  -5  30   66.46    3.57
  -1   5  30   63.88    3.63
   5  -1  30   66.60    3.50
   1  -5  30   64.59    3.52
   1   5  32   10.67    1.59
  -5   1  32    7.98    1.66
   5  -1  32    8.15    1.40
  -1  -5  32   11.34    1.51
  -1   5  32   13.03    1.58
  -5  -1  32    9.12    1.62
   5   1  32    8.42    1.43
   1  -5  32   12.58    1.42
  -5  -1  34   23.73    2.14
  -1  -5  34   23.61    1.97
   5   1  34   32.73    2.15
   1  -5  34   24.24    1.92
  -1   5  34   25.22    2.10
  -5   1  34   23.45    2.11
   5  -1  34   30.52    2.12
   1   5  34   24.02    2.05
   5  -1  36    9.08    1.47
  -1  -5  36    8.26    1.50
   5   1  36    7.54    1.51
   1  -5  36    7.36    1.38
  -5   1  36    5.85    1.60
  -5  -1  36   10.19    1.70
  -5  -2 -37   11.86    5.71
  -5   2 -37    3.02    5.39
  -2   5 -37    2.42    5.25
  -5  -2 -35    5.09    5.55
  -2  -5 -35    3.26    5.26
   2   5 -35   -2.23    4.96
  -2   5 -35    6.27    5.42
  -5   2 -35   -1.86    5.72
  -2  -5 -33   -8.02    5.16
  -5   2 -33   -2.74    5.30
  -5  -2 -33   -5.35    5.25
   2  -5 -31   10.33    4.42
  -5  -2 -31   12.70    5.22
  -5   2 -31   11.14    5.26
   5   2 -31   19.28    4.33
  -2  -5 -31   10.59    5.03
  -2  -5 -31   10.99    2.79
  -2   5 -31   17.11    2.77
  -5   2 -31   14.12    3.34
   5  -2 -29   -2.87    3.89
  -2  -5 -29    0.14    4.53
  -5  -2 -29   -5.47    4.76
  -5   2 -29    2.86    4.63
   2  -5 -29    0.95    4.01
  -5  -2 -29    3.27    2.90
  -5   2 -29    0.67    3.14
  -5   2 -29   -0.22    2.68
  -2  -5 -29    2.12    2.62
  -2   5 -29    1.21    2.56
   2   5 -29    0.37    2.16
  -5  -2 -27    8.94    4.36
   5  -2 -27   -2.41    3.51
  -2  -5 -27    0.79    4.18
   2  -5 -27    1.46    3.69
  -5  -2 -27    1.65    2.87
   2  -5 -27   -0.04    1.92
  -2   5 -27   -0.59    2.43
   2   5 -27   -1.82    2.17
  -5   2 -27    3.66    2.54
  -2  -5 -27    2.08    2.41
   2  -5 -25    1.75    3.35
  -5  -2 -25    3.12    3.89
   5  -2 -25    5.72    3.17
  -2  -5 -25    2.80    3.74
  -5  -2 -25    1.45    2.73
  -2  -5 -25    2.13    1.88
  -2   5 -25    3.08    2.23
   2  -5 -25    4.46    1.76
   5   2 -25    1.61    1.47
  -5   2 -25    4.95    2.24
   2   5 -25    0.40    1.94
  -2  -5 -23   21.52    3.82
   2  -5 -23   20.05    3.39
   5  -2 -23   18.25    3.12
  -5  -2 -23   16.51    3.99
  -2  -5 -23   24.28    2.36
   2  -5 -23   21.40    2.08
  -5   2 -23   24.16    2.58
   2   5 -23   24.80    2.24
  -2   5 -23   21.85    2.47
  -5  -2 -23   22.22    2.95
   5   2 -23   22.68    1.83
  -5  -2 -21   14.35    3.55
  -2  -5 -21   13.25    3.42
   5  -2 -21   11.41    2.69
   2  -5 -21   11.88    3.19
  -2  -5 -21   12.00    2.05
   2  -5 -21   11.01    1.72
  -5  -2 -21   12.82    2.58
   2   5 -21    9.14    1.83
  -5  -2 -21    8.89    2.03
  -2   5 -21    9.55    1.99
   5   2 -21   11.18    1.49
  -5   2 -21   12.57    2.19
  -2  -5 -19    0.72    1.91
   2  -5 -19    4.78    2.74
  -2  -5 -19    2.12    3.13
   2   5 -19   -0.94    1.58
  -5   2 -19    2.20    1.88
  -5  -2 -19    2.38    1.85
   5   2 -19    1.60    1.27
  -2   5 -19    2.13    1.77
   2  -5 -19    0.46    1.52
  -2  -5 -17   56.20    4.37
   2  -5 -17   61.70    4.27
   2   5 -17   61.53    3.50
  -5   2 -17   65.30    3.67
  -2   5 -17   67.93    3.63
   5   2 -17   57.18    3.28
   2  -5 -17   64.55    3.45
  -2  -5 -17   65.73    3.71
  -5  -2 -17   60.53    3.66
  -2  -5 -15   24.00    2.23
   5  -2 -15   22.70    1.14
   2  -5 -15   20.64    2.71
  -2  -5 -15   23.86    3.08
   5   2 -15   24.43    1.60
   2   5 -15   23.02    1.80
  -2   5 -15   27.98    2.10
  -5  -2 -15   29.24    2.18
   2  -5 -15   25.88    1.87
   2  -5 -13   77.41    4.56
  -2  -5 -13   83.06    4.89
  -5  -2 -13   74.07    4.83
  -2   5 -13   92.16    4.30
   5   2 -13   79.81    4.06
  -2  -5 -13   83.83    4.34
   2  -5 -13   78.91    4.18
  -2  -5 -11    9.87    1.47
  -5  -2 -11   12.99    2.01
   2  -5 -11   13.04    1.89
   5   2 -11   11.27    0.91
  -5   2 -11   12.68    1.48
   2  -5 -11   12.77    1.19
   2  -5  -9    3.56    1.62
  -5  -2  -9    3.91    2.13
  -2  -5  -9    4.06    1.31
   2  -5  -9    3.19    1.00
  -5  -2  -9    3.92    1.30
  -5   2  -9    3.84    1.24
   5  -2  -9    3.32    0.47
  -2  -5  -7   88.16    4.36
   2  -5  -7   94.79    4.78
  -5  -2  -7  101.40    5.15
   2   5  -7   96.57    4.37
   5   2  -7   98.19    4.39
  -2  -5  -7   83.72    4.37
   2  -5  -7   89.39    4.45
  -5   2  -7  101.01    4.67
   2  -5  -7   95.73    4.51
  -5  -2  -7   96.37    4.67
   2  -5  -5  149.95    7.08
  -5  -2  -5  157.98    7.52
   2   5  -5  155.93    7.04
   5   2  -5  137.37    7.05
   2  -5  -5  149.46    7.30
   2  -5  -5  172.67    7.12
  -5   2  -5  153.90    7.22
  -2   5  -5  142.16    7.04
   5   2  -5  141.63    7.09
  -5  -2  -5  152.23    7.25
   5   2  -3   13.67    1.02
   2  -5  -3   14.54    0.71
   2  -5  -3   14.33    0.83
  -5  -2  -3   13.64    1.64
  -2  -5  -3   13.48    1.72
   2   5  -3   15.54    0.72
   5   2  -3   14.13    0.74
  -5   2  -3   15.28    1.12
  -2  -5  -3   14.76    0.86
  -2   5  -3   14.45    0.71
  -2  -5  -3   13.62    0.75
  -2  -5  -3   15.05    1.17
  -5  -2  -3   11.84    1.43
   5   2  -3   12.37    0.95
   2  -5  -1  487.82   22.69
  -2   5  -1  492.99   22.71
   5   2  -1  484.24   22.68
   2   5  -1  470.74   22.68
  -5  -2  -1  488.14   22.85
  -5   2  -1  490.95   22.67
   5   2  -1  475.79   22.80
  -2  -5  -1  496.74   22.68
   2   5  -1  481.09   22.70
  -5   2  -1  501.41   22.74
   5   2  -1  451.88   22.75
  -2  -5  -1  454.48   22.67
  -5  -2  -1  492.76   22.79
  -5  -2   1  479.45   22.06
   2  -5   1  488.81   22.02
  -2  -5   1  479.52   22.05
   5  -2   1  440.70   21.98
   5   2   1  477.21   21.99
   5   2   1  448.47   22.12
  -5   2   1  478.61   21.98
  -5  -2   1  464.63   22.10
  -5   2   1  446.33   22.01
  -5   2   1  492.63   22.13
  -2  -5   1  460.81   22.00
   2   5   1  463.18   22.02
  -5  -2   1  475.16   22.05
  -5   2   3   13.60    0.72
   2  -5   3   14.70    0.84
  -2  -5   3   16.28    0.89
  -2  -5   3   15.35    0.72
   5   2   3   13.73    0.74
   5  -2   3   15.04    0.71
  -2   5   3   14.84    1.33
  -5   2   3   14.64    1.27
  -5   2   3   13.11    0.78
  -5  -2   3   15.45    1.12
  -2   5   3   14.37    0.91
   2   5   3   14.72    0.74
  -2  -5   5  150.33    7.16
   2  -5   5  151.80    7.18
   5  -2   5  143.61    7.15
   2  -5   5  155.09    7.16
  -5  -2   5  146.46    7.14
  -2   5   5  144.25    7.35
   5  -2   5  148.93    7.10
  -5   2   5  152.43    7.24
  -5  -2   5  141.79    7.22
  -2   5   5  151.56    7.12
  -2   5   5  145.23    7.14
   2   5   5  150.22    7.13
   2  -5   5  155.83    7.10
   2  -5   7   87.51    4.56
  -2  -5   7   90.92    4.51
   2  -5   7   92.41    4.50
   5  -2   7  100.73    4.52
  -5  -2   7   93.91    4.46
  -5  -2   7  100.24    4.62
  -5   2   7  101.07    4.60
  -2   5   7   90.07    4.48
  -2   5   7   87.62    4.62
  -2   5   7   86.30    4.50
   5   2   7  114.45    4.51
   2  -5   7   92.23    4.46
   2   5   7   86.50    4.49
  -5  -2   9    3.93    0.37
  -2  -5   9    4.88    0.53
   2  -5   9    4.42    0.71
   5  -2   9    3.75    0.59
   2  -5   9    6.33    0.30
  -2   5   9    4.79    0.53
  -5   2   9    2.61    0.77
  -2  -5   9    5.35    0.77
  -5  -2   9    3.14    0.83
   5  -2   9    3.90    0.46
   2   5   9    5.24    0.57
  -2   5   9    4.33    0.61
   5   2   9    3.79    0.50
   2  -5   9    4.99    0.45
   2  -5  11   12.36    0.95
  -2  -5  11   12.46    0.76
   5  -2  11   11.79    0.84
  -2  -5  11   11.17    1.05
  -2   5  11   12.80    0.82
  -5  -2  11   12.72    1.02
  -2  -5  11   10.91    0.99
  -5   2  11   12.85    1.00
  -2  -5  11   12.32    0.83
   2  -5  11   13.08    0.76
   5   2  11   11.70    0.80
   5  -2  11   13.56    0.78
   2   5  11   11.73    0.82
  -2   5  11   11.98    0.88
  -5   2  13   87.58    4.05
  -2  -5  13   81.01    4.16
   5  -2  13   85.07    4.08
  -2   5  13   77.87    3.95
  -2   5  13   80.57    4.05
  -5  -2  13   90.32    4.18
  -2  -5  13   78.93    4.14
  -5   2  13   86.38    4.13
  -2   5  13   82.67    4.08
   2  -5  13   82.73    4.02
   5   2  13   90.95    4.06
  -2  -5  13   81.92    4.06
   2   5  13   81.24    4.07
   5  -2  13   89.65    4.03
  -2   5  15   22.22    1.27
  -5  -2  15   27.25    1.62
  -2  -5  15   23.44    1.70
  -5   2  15   27.30    1.45
   5  -2  15   26.58    1.47
  -5   2  15   27.81    1.60
  -2  -5  15   23.81    1.65
  -5  -2  15   27.28    1.67
  -2   5  15   22.67    1.47
   2  -5  15   24.65    1.41
   5   2  15   27.97    1.46
  -2  -5  15   25.16    1.48
   2   5  15   23.76    1.46
   5  -2  15   27.80    1.43
  -5   2  15   29.43    1.57
  -2   5  15   26.84    1.52
   5  -2  17   64.30    3.21
  -2   5  17   59.60    3.04
  -2  -5  17   60.20    3.30
  -5   2  17   63.30    3.15
  -5  -2  17   65.24    3.27
  -5   2  17   66.45    3.30
  -2   5  17   65.97    3.23
  -5  -2  17   62.88    3.35
  -2  -5  17   59.33    3.33
  -5   2  17   62.75    3.26
   2   5  17   65.27    3.22
  -2   5  17   59.86    3.23
   5  -2  17   66.19    3.17
   2  -5  17   64.71    3.16
  -2  -5  17   65.76    3.21
   5   2  17   63.60    3.18
   2  -5  19    1.89    0.97
   5  -2  19    1.86    0.79
  -2  -5  19    1.93    1.04
  -5  -2  19    1.73    0.97
  -5  -2  19    1.91    1.14
  -5   2  19    0.25    1.06
  -2  -5  19    1.27    1.21
   2   5  19    0.69    0.82
  -2   5  19    1.32    0.87
  -5   2  19    2.57    0.97
   2  -5  19    1.11    0.73
  -2  -5  19    0.87    0.85
   5  -2  19    2.45    0.72
  -5  -2  19    1.01    0.94
   2  -5  21   10.96    1.22
   5  -2  21   10.95    1.07
  -5  -2  21   11.10    1.41
  -5   2  21   10.29    1.30
   2   5  21   10.81    1.12
  -2  -5  21   12.71    1.13
   2  -5  21   12.59    1.05
  -5  -2  21   11.87    1.24
  -5   2  21   12.71    1.24
  -2   5  21   10.21    1.14
   5  -2  21   11.22    1.02
   5  -2  23   24.54    1.61
   2  -5  23   24.51    1.74
  -5  -2  23   26.25    1.93
  -5   2  23   21.55    1.86
  -5  -2  23   24.58    1.79
   2   5  23   27.02    1.72
  -5   2  23   23.08    1.80
  -2  -5  23   27.07    1.69
  -2   5  23   27.35    1.74
   2  -5  23   27.02    1.65
   5  -2  23   24.85    1.61
   2  -5  25    5.84    1.18
   5  -2  25    3.90    0.98
  -5   2  25    3.68    1.41
  -5  -2  25    2.96    1.56
   2   5  25    4.53    1.09
   2  -5  25    4.61    1.02
  -2   5  25    5.08    1.15
  -2  -5  25    6.03    1.15
  -5  -2  25    4.54    1.19
  -5   2  25    4.83    1.29
   5  -2  25    3.98    0.98
  -2  -5  27   -0.34    1.25
   2  -5  27    0.30    1.21
   5  -2  27    0.81    1.04
  -2  -5  27    1.56    1.21
   2  -5  27   -0.22    1.03
   2   5  27   -1.32    1.26
  -2   5  27    0.33    1.24
  -5  -2  27    1.39    1.26
  -2  -5  29    3.50    1.34
   2  -5  29    2.71    1.29
  -5  -2  29    3.95    1.39
   5   2  29    0.98    1.19
  -2  -5  29    1.27    1.29
   5  -2  29   -0.35    1.09
  -2   5  29   -0.04    1.32
   2   5  29    1.85    1.27
   2  -5  29    0.43    1.17
   2  -5  31   13.83    1.56
  -2  -5  31   15.75    1.65
   5  -2  31   20.62    1.56
  -2   5  31   16.87    1.73
   5   2  31   15.11    1.55
   2   5  31   14.98    1.62
  -5  -2  31   16.70    1.76
   2  -5  31   14.75    1.53
   5   2  33    1.17    1.33
  -2   5  33   -0.23    1.46
  -2  -5  33   -0.08    1.41
   5  -2  33    1.60    1.29
   2  -5  33    2.22    1.25
  -5  -2  33    0.29    1.51
   2   5  33   -0.55    1.41
   2  -5  35    0.42    1.27
  -5   2  35   -2.90    1.60
  -2  -5  35   -1.04    1.38
   5  -2  35    0.92    1.44
  -5  -2  35    0.75    1.50
   5   2  35    1.54    1.54
  -2   5  35    0.88    1.54
   2  -5  37    1.43    1.31
  -5   2  37    0.76    1.52
  -5  -2  37    1.09    1.52
  -2  -5  37    1.23    1.37
  -3  -5 -36    4.94    5.44
  -5  -3 -36   -6.89    5.71
  -3   5 -36    0.90    5.36
  -5   3 -36   -0.56    5.49
  -3  -5 -34   52.03    6.45
  -5  -3 -34   66.83    6.62
  -5   3 -34   55.15    6.62
   3   5 -34   52.95    5.91
  -3   5 -34   55.87    6.42
  -5  -3 -32   11.83    5.27
  -5   3 -32    3.85    5.04
   5   3 -32   11.02    4.27
  -3  -5 -32   10.39    5.16
  -3   5 -32    9.53    2.84
  -3  -5 -32    8.83    2.86
  -5   3 -30   99.54    7.77
   3  -5 -30  109.22    7.18
  -3  -5 -30  114.80    7.78
  -5  -3 -30  117.12    7.98
  -3   5 -30  108.80    6.23
  -5  -3 -30  109.16    6.21
  -3  -5 -30  102.24    6.26
  -5   3 -30  118.56    6.30
   5  -3 -28   15.87    3.78
  -3  -5 -28   16.78    4.56
   3  -5 -28   16.17    4.01
  -5  -3 -28   14.36    4.85
  -5  -3 -28   15.66    2.95
   3   5 -28   17.09    2.29
  -5   3 -28   18.55    2.88
  -3  -5 -28   14.91    2.86
  -3   5 -28   17.25    2.89
   5  -3 -26  152.80    8.89
  -3  -5 -26  175.94    9.53
  -5  -3 -26  154.92    9.57
   3  -5 -26  171.13    9.17
  -3  -5 -26  158.08    8.34
  -5   3 -26  161.52    8.54
   3   5 -26  162.78    8.27
  -3   5 -26  175.10    8.55
  -5  -3 -26  166.12    8.58
   5  -3 -24    6.72    2.97
   3  -5 -24    0.09    3.21
  -3  -5 -24   -0.36    3.67
  -5  -3 -24   -1.44    3.78
  -3  -5 -24    2.22    2.10
  -5  -3 -24    3.06    2.57
  -3   5 -24   -0.31    2.21
  -5   3 -24    2.05    2.29
   5   3 -24    0.20    1.51
   3  -5 -24    4.50    1.61
   3   5 -24    4.31    1.77
   5  -3 -22   83.66    5.06
   3  -5 -22   77.46    5.11
  -3  -5 -22   77.71    5.50
  -5  -3 -22   77.96    5.73
   3   5 -22   77.73    4.33
  -3   5 -22   88.61    4.59
  -5   3 -22   88.69    4.64
  -3  -5 -22   75.33    4.51
   5  -3 -22   74.84    4.04
  -5  -3 -22   83.55    4.79
   3  -5 -22   74.26    4.20
   5   3 -22   77.03    4.16
  -3  -5 -20    2.33    3.14
   3  -5 -20    3.23    2.74
   5  -3 -20    6.74    2.57
  -5  -3 -20    6.62    3.16
  -3  -5 -20    3.67    2.14
  -5  -3 -20    2.56    2.41
   5  -3 -20    6.56    1.19
  -5   3 -20    5.80    1.97
   3   5 -20    3.95    1.60
   3  -5 -20    5.17    1.46
   5   3 -20    5.95    1.31
  -3   5 -20    6.19    1.90
   3  -5 -18  155.26    8.11
  -3  -5 -18  150.55    8.40
   5  -3 -18  146.08    7.98
   3   5 -18  160.91    7.67
  -3   5 -18  165.54    7.83
   5   3 -18  155.86    7.56
  -5   3 -18  166.52    7.86
   5  -3 -18  146.82    7.47
  -5  -3 -18  158.96    7.99
   3  -5 -18  145.58    7.58
  -3  -5 -18  160.34    7.83
  -3  -5 -16    4.14    1.99
   5  -3 -16    5.65    0.36
   5  -3 -16    4.71    2.07
   3  -5 -16    6.17    2.39
  -3  -5 -16   10.65    2.94
   5   3 -16    5.09    1.20
  -3   5 -16    4.30    1.76
   3   5 -16    2.27    1.31
  -5  -3 -16    3.30    2.27
  -5  -3 -16    7.93    1.80
   3  -5 -16    4.15    1.35
   5  -3 -16    7.44    1.07
  -3  -5 -14   45.27    3.68
   3  -5 -14   44.32    3.19
   5  -3 -14   43.30    2.90
  -3   5 -14   51.89    2.75
   5   3 -14   45.05    2.38
  -3  -5 -14   45.38    2.89
   3  -5 -14   39.53    2.45
  -5  -3 -14   45.68    3.11
   5  -3 -14   39.10    2.28
   3  -5 -12   39.56    2.75
  -5  -3 -12   38.92    3.19
   5  -3 -12   33.42    2.48
   3  -5 -12   36.47    2.17
   5  -3 -12   39.83    2.00
  -3  -5 -12   41.09    2.63
   3  -5 -10  296.49   14.16
   5  -3 -10  282.47   14.06
  -5  -3 -10  319.86   14.41
  -5   3 -10  336.43   14.14
   5  -3 -10  283.09   13.91
   3  -5 -10  291.32   13.98
  -3  -5 -10  319.19   14.16
   5   3  -8   19.67    0.98
   3  -5  -8   15.85    1.80
   3   5  -8   17.83    0.95
  -5  -3  -8   16.54    2.52
   5  -3  -8   15.76    1.45
  -5   3  -8   20.70    1.58
   3  -5  -6  175.23    8.68
  -5  -3  -6  196.79    9.21
   3  -5  -6  179.59    8.88
   5   3  -6  175.65    8.67
  -3  -5  -6  193.37    9.18
   5  -3  -6  180.37    8.71
   3   5  -6  182.30    8.66
  -5   3  -6  217.07    8.87
   3  -5  -6  193.96    8.79
  -3   5  -6  185.08    8.66
  -3  -5  -6  178.42    8.91
  -5  -3  -6  195.87    9.00
   3  -5  -4  193.23    8.99
  -5  -3  -4  203.04    9.39
   3   5  -4  191.02    8.97
   5   3  -4  194.07    8.98
  -3  -5  -4  207.73    9.42
  -5   3  -4  203.01    9.11
  -3   5  -4  180.22    8.96
   5   3  -4  186.93    9.05
  -3  -5  -4  194.30    9.17
  -5  -3  -4  201.95    9.23
   3  -5  -2  459.99   22.62
   3  -5  -2  459.81   22.65
   5   3  -2  469.11   22.63
  -3   5  -2  486.35   22.61
  -5  -3  -2  496.42   22.86
   3   5  -2  476.26   22.63
  -5   3  -2  494.75   22.62
  -3  -5  -2  481.80   22.66
  -5  -3  -2  488.16   22.76
   5   3  -2  458.43   22.69
  -3  -5  -2  468.77   22.73
  -3   5   0    9.50    0.51
   3  -5   0    7.91    0.47
  -5  -3   0    6.23    0.87
  -5   3   0    6.25    0.43
   3   5   0    7.24    0.39
   5   3   0    6.20    0.39
   5  -3   0    6.64    0.39
  -5   3   0    7.16    0.37
  -3  -5   0    6.75    0.58
   3   5   0    6.53    0.81
  -5  -3   0    4.89    0.93
  -3  -5   2  483.94   22.03
  -5   3   2  447.81   21.96
  -3   5   2  472.30   21.97
  -3   5   2  474.26   21.99
   3  -5   2  464.11   21.99
   5  -3   2  471.12   21.95
   5   3   2  458.80   21.97
  -5   3   2  452.60   22.11
  -3  -5   4  192.28    9.37
  -5   3   4  189.03    9.30
  -3   5   4  187.90    9.29
   5  -3   4  194.25    9.34
   3  -5   4  197.25    9.34
  -3   5   4  185.14    9.46
   5  -3   4  201.00    9.29
  -3   5   4  196.53    9.37
  -5  -3   4  194.35    9.40
  -5   3   4  205.15    9.46
   3   5   4  237.21    9.33
  -3   5   4  195.07    9.37
  -3  -5   6  174.52    7.93
  -5  -3   6  177.83    7.91
   5  -3   6  177.04    7.94
   5  -3   6  172.84    7.85
  -3   5   6  146.12    8.07
  -5  -3   6  165.23    7.99
  -5   3   6  170.43    7.99
  -3   5   6  179.02    7.91
   3   5   6  162.26    7.89
   3  -5   6  172.81    7.87
  -5   3   6  137.62    7.86
  -3  -5   8   16.26    1.03
   5  -3   8   19.92    1.08
  -5  -3   8   19.98    0.98
  -3  -5   8   15.19    1.18
  -5   3   8   19.59    1.19
  -3   5   8   16.17    1.04
  -5  -3   8   20.12    1.26
  -5   3   8   16.48    0.98
  -3   5   8   15.93    1.08
   3  -5   8   17.16    0.95
   5  -3   8   24.92    1.00
  -3   5   8   14.80    1.28
   3   5   8   17.02    1.02
   5   3   8   18.75    1.00
  -3  -5  10  298.09   14.11
   5  -3  10  308.27   14.15
  -5  -3  10  298.47   14.08
  -3   5  10  295.41   14.05
  -5   3  10  298.67   14.16
  -5  -3  10  299.42   14.19
  -3  -5  10  299.31   14.18
  -3   5  10  287.16   14.11
   5  -3  10  296.56   14.10
   3  -5  10  306.09   14.10
   3   5  10  298.27   14.12
   5   3  10  298.14   14.11
  -5   3  12   42.77    1.94
  -3  -5  12   36.01    2.12
  -3  -5  12   35.73    1.91
  -3   5  12   34.07    1.84
   5  -3  12   42.38    2.02
  -5  -3  12   45.06    2.15
  -3  -5  12   35.13    2.09
  -5   3  12   43.37    2.06
  -3   5  12   33.69    1.97
   5  -3  12   46.72    1.95
   3   5  12   38.84    1.98
  -3   5  12   35.16    2.00
   3  -5  12   37.03    1.93
   5   3  12   46.62    1.97
  -3   5  14   37.85    1.83
  -3  -5  14   41.52    2.17
   5  -3  14   40.27    2.03
  -5   3  14   40.92    1.95
  -5   3  14   38.40    2.09
  -3  -5  14   40.78    2.17
  -3   5  14   38.61    2.02
  -5  -3  14   41.19    2.17
   5  -3  14   37.69    1.94
  -5   3  14   34.56    2.04
   3  -5  14   36.75    1.92
  -3  -5  14   32.86    2.00
   5   3  14   35.36    1.97
  -3   5  14   33.63    2.03
   3   5  14   37.18    2.00
  -3  -5  16    6.60    1.08
   5  -3  16    8.38    0.87
   3  -5  16    5.22    0.96
  -3   5  16    5.13    0.48
  -5  -3  16    6.92    1.09
  -5   3  16    6.63    0.69
  -3  -5  16    5.65    1.11
  -5  -3  16    6.16    1.14
  -5   3  16    7.66    0.99
  -3   5  16    4.45    0.89
   5  -3  16    7.97    0.74
  -5   3  16    8.26    0.98
  -3   5  16    4.96    0.85
   5   3  16    7.75    0.77
   3   5  16    4.84    0.84
  -3  -5  16    4.82    0.86
   3  -5  16    5.52    0.72
  -5  -3  16    7.98    0.95
   5  -3  18  151.79    7.42
   3  -5  18  155.04    7.45
  -3  -5  18  157.73    7.50
  -5  -3  18  158.68    7.48
  -3  -5  18  152.47    7.51
  -3   5  18  146.65    7.40
  -5   3  18  156.19    7.47
  -5  -3  18  154.46    7.53
  -3  -5  18  151.59    7.41
  -3   5  18  146.36    7.43
   3  -5  18  157.47    7.36
   3   5  18  153.88    7.40
   5  -3  18  152.32    7.36
  -5  -3  18  153.82    7.45
   5   3  18  148.11    7.38
  -5   3  18  152.34    7.45
  -5  -3  20    7.51    1.15
   3  -5  20    6.41    1.06
  -3  -5  20    5.20    1.19
   5  -3  20    8.06    0.98
  -3  -5  20    6.74    1.33
  -5   3  20    8.07    1.12
  -3   5  20    7.19    1.06
  -5  -3  20    6.70    1.32
  -5   3  20    8.49    1.07
  -3  -5  20    4.52    0.95
  -5  -3  20    7.13    1.04
   3   5  20    5.95    0.96
   3  -5  20    6.59    0.88
   5   3  20    9.02    0.92
   5  -3  20   10.04    0.90
  -3   5  20    4.61    1.02
   3  -5  22   83.14    4.05
  -3  -5  22   80.67    4.11
   5  -3  22   77.96    3.99
  -5  -3  22   76.30    4.05
  -5   3  22   78.30    4.06
  -5  -3  22   80.73    4.19
  -3  -5  22   82.27    4.21
  -3   5  22   76.44    4.02
  -5  -3  22   78.49    4.06
   3   5  22   77.95    3.98
  -5   3  22   75.56    4.06
   5   3  22   76.02    3.96
   5  -3  22   78.67    3.93
   3  -5  22   80.23    3.93
  -3  -5  22   74.99    3.99
   3  -5  24    2.65    1.09
   5  -3  24    0.75    0.92
  -5   3  24    1.33    1.27
  -5  -3  24    2.15    1.46
  -5   3  24    0.78    1.15
   5  -3  24    1.56    0.87
  -5  -3  24    2.57    1.14
   3   5  24    2.71    1.05
   3  -5  24    2.10    0.88
  -3   5  24    3.31    1.14
  -3  -5  24    2.90    1.02
   5  -3  26  166.83    8.39
   3  -5  26  172.54    8.44
   5  -3  26  168.34    8.35
  -3  -5  26  173.05    8.44
  -5  -3  26  173.36    8.47
   3  -5  26  177.55    8.37
  -5   3  26  167.35    8.47
   3   5  26  174.98    8.42
  -3   5  26  173.87    8.48
   3  -5  28   14.72    1.57
  -3  -5  28   15.36    1.59
  -5   3  28   15.02    1.71
  -3  -5  28   19.69    1.65
   5  -3  28   17.02    1.42
  -3   5  28   20.03    1.71
   3   5  28   19.27    1.62
  -5  -3  28   16.67    1.66
   3  -5  28   19.21    1.47
   3  -5  30  104.84    5.62
  -3  -5  30  111.89    5.65
   3   5  30  110.45    5.64
  -5   3  30  106.47    5.73
   5  -3  30  115.25    5.58
  -3   5  30  107.38    5.69
  -5  -3  30  111.22    5.71
   3  -5  30  113.19    5.58
  -3  -5  30  114.99    5.67
   3  -5  32    9.11    1.43
  -3   5  32   12.32    1.65
  -3  -5  32    8.57    1.52
   3  -5  32   11.27    1.33
   5  -3  32   11.01    1.40
  -5  -3  32    9.00    1.54
   3   5  32    8.39    1.50
   3  -5  34   63.44    3.35
  -5  -3  34   53.22    3.48
  -3   5  34   57.79    3.53
  -3  -5  34   58.75    3.51
   5   3  34   62.55    3.54
  -5  -3  36    1.97    1.57
  -3  -5  36    2.76    1.46
   5   3  36    0.97    1.43
   3  -5  36    1.17    1.44
  -4   5 -37    1.09    5.64
  -4  -5 -37   -5.99    5.51
  -5  -4 -37   10.12    5.83
  -5   4 -37  -10.37    5.87
  -5  -4 -35   -3.44    5.65
  -4   5 -35    0.37    5.60
  -5   4 -35    6.94    5.38
  -4  -5 -35   -3.32    5.61
  -5  -4 -33   14.30    5.52
  -4  -5 -33    0.66    5.33
  -5   4 -33   -0.56    5.59
   5   4 -33   -1.37    4.42
  -4   5 -33   -1.49    5.41
  -5  -4 -33    9.56    3.13
  -4   5 -33   -0.83    2.90
  -4  -5 -31   -3.67    5.07
  -5   4 -31   -1.10    4.85
  -5  -4 -31    3.47    5.09
  -5  -4 -31    2.81    3.00
  -4  -5 -31    0.83    2.83
  -4   5 -31    2.64    2.75
  -5   4 -31   -2.09    2.88
  -4  -5 -29    3.19    4.80
   4  -5 -29    3.14    3.73
   5  -4 -29   -0.20    3.62
  -5  -4 -29    7.17    4.83
  -5  -4 -29    7.59    2.67
  -4   5 -29    1.91    2.69
  -5   4 -29    1.87    2.75
  -4  -5 -29    4.41    2.81
   5  -4 -27    1.31    3.36
  -4  -5 -27   -0.28    4.22
  -5  -4 -27    1.31    4.33
   4  -5 -27   -1.19    3.59
  -4  -5 -27    0.79    2.36
  -5  -4 -27   -0.79    2.60
   4   5 -27   -0.49    1.89
  -4   5 -27    1.88    2.66
  -5   4 -27   -0.29    2.62
  -4  -5 -25   -1.44    3.88
   4  -5 -25    2.03    3.19
   5  -4 -25    1.12    2.96
  -5  -4 -25    1.63    4.02
  -5  -4 -25    2.63    2.51
  -4  -5 -25    2.28    2.34
  -4   5 -25   -0.67    2.31
   4   5 -25    2.84    1.81
  -5   4 -25   -0.96    2.35
   5   4 -25   -0.29    1.66
   4  -5 -23   15.40    3.21
   5  -4 -23   15.21    2.91
  -4  -5 -23    7.99    3.67
  -5  -4 -23    8.13    3.68
  -5  -4 -23   12.78    2.56
  -4  -5 -23   11.56    2.40
   5  -4 -23   10.29    1.35
  -4   5 -23   11.30    2.27
  -5   4 -23   12.05    2.34
   4  -5 -23   11.27    1.53
   4   5 -23   11.75    1.85
   5   4 -23   11.59    1.65
   4  -5 -21   19.85    3.09
  -4  -5 -21   26.56    3.64
   5  -4 -21   20.28    2.92
  -5  -4 -21   21.69    3.77
  -5  -4 -21   24.07    2.78
  -4  -5 -21   26.92    2.62
   4  -5 -21   20.90    1.80
   5  -4 -21   20.05    1.67
  -5   4 -21   24.35    2.45
   5   4 -21   24.31    1.89
   4   5 -21   24.37    2.02
  -4   5 -21   23.50    2.49
  -5  -4 -19   14.14    2.51
  -4  -5 -19   17.50    2.37
  -4  -5 -19   18.33    3.43
  -5  -4 -19   19.89    3.44
   4  -5 -19   13.68    2.78
   5  -4 -19   16.74    2.67
   4   5 -19   16.71    1.72
  -5   4 -19   17.54    2.17
   4  -5 -19   15.78    1.55
  -4   5 -19   15.75    2.16
   5   4 -19   14.82    1.61
   5  -4 -19   13.64    1.39
  -4  -5 -17   19.72    2.43
   4  -5 -17   21.49    2.58
  -4  -5 -17   18.63    3.25
   5  -4 -17   19.05    2.47
   5   4 -17   17.04    1.64
   4   5 -17   21.10    1.74
   5  -4 -17   16.47    1.42
  -4   5 -17   19.89    2.18
   4  -5 -17   18.22    1.62
  -5   4 -17   24.42    2.22
  -5  -4 -17   21.85    2.49
   5  -4 -15    3.71    0.27
   5  -4 -15    4.27    0.33
  -4  -5 -15    0.80    2.11
   5  -4 -15    6.36    1.99
   4  -5 -15    6.58    2.25
   5   4 -15    2.52    1.12
  -5  -4 -15    0.14    2.14
   4  -5 -15    5.31    1.18
   5  -4 -15    3.91    0.95
   4  -5 -13   42.12    2.93
   5  -4 -13   43.98    2.88
  -4  -5 -13   51.49    2.98
  -5  -4 -13   44.35    3.04
   5  -4 -13   43.38    2.28
   4  -5 -13   42.42    2.37
  -4  -5 -11   27.32    2.21
   5  -4 -11   21.46    1.91
  -5  -4 -11   28.24    2.84
   4  -5 -11   27.04    2.07
  -5   4 -11   28.19    1.98
  -5  -4 -11   26.26    2.19
   4  -5 -11   24.47    1.50
   4  -5  -9    0.85    0.36
  -5   4  -9    1.12    1.20
  -5  -4  -9   -1.84    2.13
   4  -5  -9    0.05    1.35
  -4  -5  -9   -0.99    2.17
   5  -4  -9   -0.02    1.13
   5  -4  -7    7.69    0.43
   4  -5  -7    8.34    0.54
  -5  -4  -7    8.60    1.80
  -5  -4  -7    8.31    2.35
   5  -4  -7    7.55    1.11
   5   4  -7    7.90    0.51
  -4  -5  -7    7.59    2.42
   4  -5  -7    6.71    1.37
   4   5  -7    8.54    0.50
  -5   4  -7    9.08    1.29
  -5  -4  -5  172.88    8.08
  -4  -5  -5  170.79    8.08
   5   4  -5  156.52    7.44
   4   5  -5  161.33    7.44
  -4  -5  -5  159.74    7.70
   4  -5  -5  158.65    7.44
   5  -4  -5  153.89    7.42
  -4   5  -5  153.09    7.43
  -4  -5  -5  166.44    7.70
  -5  -4  -5  164.69    7.78
   5  -4  -3  146.66    7.20
   4  -5  -3  155.05    7.22
   5   4  -3  149.16    7.20
  -5   4  -3  150.70    7.18
  -4  -5  -3  152.67    7.68
  -5  -4  -3  161.37    7.69
   4   5  -3  155.31    7.20
  -4  -5  -3  162.05    7.37
  -5  -4  -3  163.12    7.46
  -5  -4  -3  151.54    7.41
  -4   5  -3  153.55    7.19
  -5  -4  -3  154.99    7.46
  -4  -5  -3  152.28    7.44
   4  -5  -1  151.18    7.31
   4  -5  -1  151.90    7.33
   4   5  -1  153.98    7.31
  -5   4  -1  153.33    7.29
  -5  -4  -1  156.42    7.68
  -4   5  -1  159.03    7.29
   5   4  -1  150.88    7.31
  -5  -4  -1  151.83    7.48
  -4  -5  -1  159.11    7.39
  -4  -5  -1  159.07    7.47
  -5  -4  -1  147.67    7.46
  -5   4   1  141.45    7.14
  -5   4   1  152.46    7.14
   4   5   1  152.95    7.13
  -5   4   1  151.05    7.12
   5   4   1  149.91    7.13
   4   5   1  156.22    7.29
  -4  -5   1  154.67    7.19
  -5  -4   1  152.37    7.25
  -5   4   3  143.77    7.07
  -4  -5   3  150.40    7.15
  -4   5   3  153.18    7.09
   4  -5   3  152.46    7.09
  -5   4   3  148.92    7.06
  -4   5   3  154.59    7.20
   5  -4   3  147.18    7.04
  -5   4   3  151.80    7.12
  -5   4   3  152.33    7.29
  -4   5   3  155.09    7.23
  -4  -5   5  161.84    7.69
   4  -5   5  156.28    7.68
  -5  -4   5  156.47    7.68
  -4   5   5  161.95    7.60
   5  -4   5  160.49    7.68
   5  -4   5  163.05    7.60
  -4   5   5  153.19    7.77
  -5  -4   5  156.03    7.73
  -5   4   5  161.41    7.76
  -4   5   5  162.73    7.71
  -4   5   5  160.37    7.71
  -5   4   5  153.65    7.66
  -5   4   7    7.66    0.70
   5  -4   7    8.66    0.73
  -4  -5   7    9.03    0.67
   4  -5   7    8.42    0.77
  -4   5   7    8.15    0.87
  -5  -4   7    7.18    0.65
   5  -4   7    7.88    0.43
  -5   4   7    6.95    0.91
  -5  -4   7    6.37    0.88
  -4   5   7    8.25    0.77
   4   5   7    8.39    0.59
   5   4   7    9.13    0.63
   4  -5   7   10.74    0.56
  -4  -5   9    1.22    0.43
  -5  -4   9    0.13    0.39
   4  -5   9    1.00    0.60
   5  -4   9    1.17    0.57
  -4   5   9    0.89    0.55
  -5   4   9    0.17    0.65
  -4  -5   9    0.76    0.70
  -5  -4   9    0.61    0.71
  -5   4   9    0.85    0.54
   4  -5   9    1.08    0.30
   5   4   9    0.35    0.40
   4   5   9    0.87    0.45
   5  -4   9    0.81    0.35
  -4   5   9    0.03    0.71
  -5   4  11   26.73    1.34
  -4  -5  11   26.37    1.36
   4  -5  11   26.10    1.51
   5  -4  11   25.97    1.49
  -5  -4  11   26.16    1.34
  -5  -4  11   24.43    1.56
  -5   4  11   23.42    1.41
  -4   5  11   25.28    1.45
  -4  -5  11   26.51    1.59
  -5   4  11   25.58    1.50
   5   4  11   26.63    1.40
   4   5  11   25.10    1.41
  -4   5  11   27.42    1.48
   4  -5  11   26.71    1.35
   5  -4  11   27.71    1.36
   5  -4  13   47.14    2.43
  -5   4  13   44.81    2.28
  -4   5  13   43.93    2.24
   4  -5  13   47.29    2.45
  -4   5  13   44.63    2.40
  -5  -4  13   47.70    2.55
  -4  -5  13   47.26    2.53
  -5   4  13   44.48    2.41
   4  -5  13   47.99    2.31
   5  -4  13   48.49    2.32
  -4   5  13   49.50    2.42
  -5   4  13   47.06    2.44
   5   4  13   49.86    2.37
   4   5  13   47.73    2.37
   4  -5  15    5.44    0.91
  -5   4  15    4.83    0.58
  -4   5  15    5.23    0.45
  -5  -4  15    7.28    1.10
   5  -4  15    5.89    0.86
  -4  -5  15    4.87    1.05
  -5  -4  15    7.02    1.11
  -5   4  15    4.70    0.90
  -4  -5  15    5.78    1.09
  -4   5  15    4.74    0.88
   4   5  15    5.37    0.74
  -4  -5  15    6.98    0.86
   5  -4  15    5.26    0.68
  -5   4  15    5.00    0.91
   4  -5  15    5.42    0.66
   5   4  15    6.12    0.76
  -4   5  15    4.33    0.87
  -5  -4  17   18.53    1.57
   5  -4  17   18.76    1.36
  -4  -5  17   20.26    1.58
   4  -5  17   20.29    1.41
  -5   4  17   20.40    1.45
  -4   5  17   21.88    1.40
  -4  -5  17   19.01    1.62
  -5  -4  17   20.53    1.62
   5   4  17   21.08    1.31
  -5   4  17   18.80    1.42
   5  -4  17   21.33    1.23
   4   5  17   20.50    1.33
  -4  -5  17   22.72    1.40
  -5  -4  17   21.47    1.45
   4  -5  17   21.58    1.25
  -4   5  17   20.37    1.44
  -4  -5  19   17.70    1.49
  -5  -4  19   17.12    1.52
   4  -5  19   17.04    1.34
   5  -4  19   18.08    1.32
  -5  -4  19   17.13    1.53
  -4   5  19   15.45    1.33
  -5   4  19   15.66    1.39
  -4  -5  19   16.76    1.56
   4  -5  19   16.57    1.16
   5  -4  19   17.85    1.16
  -4   5  19   18.80    1.32
   5   4  19   16.82    1.24
   4   5  19   17.19    1.26
  -5   4  19   20.38    1.37
  -4  -5  19   18.10    1.31
  -5  -4  19   18.17    1.32
   5  -4  21   22.97    1.61
  -5  -4  21   24.82    1.74
  -4  -5  21   24.07    1.78
   4  -5  21   25.75    1.69
  -5  -4  21   24.55    1.89
  -4   5  21   22.71    1.69
  -5   4  21   26.38    1.73
  -4  -5  21   25.27    1.88
  -4   5  21   24.11    1.68
   5  -4  21   24.63    1.51
   4  -5  21   24.42    1.51
  -5   4  21   26.72    1.71
  -5  -4  21   24.35    1.68
   5   4  21   26.22    1.60
  -4  -5  21   28.16    1.68
   4   5  21   25.48    1.59
  -4  -5  23   10.66    1.42
  -5  -4  23   13.54    1.41
   5  -4  23   10.89    1.22
   4  -5  23   11.09    1.27
  -5   4  23   12.99    1.43
  -4  -5  23   13.79    1.71
  -5  -4  23   15.47    1.62
  -5   4  23   12.01    1.32
  -4  -5  23   12.60    1.26
  -5  -4  23   15.33    1.38
   4   5  23   13.46    1.23
  -4   5  23   12.92    1.35
   4  -5  23   12.00    1.12
   5  -4  23   13.39    1.11
   5   4  23   13.49    1.21
   4  -5  25    0.35    1.08
   5  -4  25    1.73    1.02
  -5  -4  25   -0.69    1.54
  -5   4  25    0.37    1.15
   5   4  25   -1.26    1.07
  -5  -4  25   -1.03    1.14
  -4   5  25    1.43    1.14
   4  -5  25    0.92    0.91
   5  -4  25    1.02    0.88
   4   5  25    0.93    1.01
  -4  -5  25    0.14    1.15
   5  -4  27    1.90    1.11
   4  -5  27    0.15    1.16
  -5  -4  27    0.61    1.24
   5   4  27    0.57    1.10
  -4   5  27    0.22    1.33
  -5   4  27    2.23    1.35
  -4  -5  27   -0.31    1.23
   4   5  27    1.46    1.14
   4  -5  27    1.72    0.99
   5  -4  27    0.94    1.00
   4  -5  29    4.27    1.26
  -4  -5  29    2.17    1.31
   5  -4  29    2.66    1.09
  -4   5  29    4.78    1.41
   4  -5  29    3.56    1.09
  -4  -5  29    5.86    1.38
   4   5  29    3.72    1.23
  -5   4  29    4.74    1.43
  -5  -4  29    4.75    1.35
   4  -5  31    1.86    1.20
   4   5  31    1.44    1.32
   4  -5  31    0.51    1.12
   5  -4  31    0.23    1.11
  -5   4  31   -0.88    1.44
  -4   5  31    1.05    1.43
  -5  -4  31    2.67    1.44
  -4  -5  31    2.06    1.33
  -4   5  33    1.22    1.50
  -4  -5  33    1.68    1.37
   4  -5  33    3.41    1.23
   5  -4  33    1.97    1.45
  -5   4  33   -0.15    1.53
  -5  -4  33    1.74    1.43
  -4  -5  35    0.09    1.40
  -4   5  35   -0.92    1.54
  -5  -4  35   -0.63    1.51
   4  -5  35    0.27    1.40
  -4  -5  37    0.81    1.46
  -5  -4  37   -0.99    1.47
  -5   5 -36   -0.56    5.45
  -5  -5 -36    3.89    5.64
  -5   5 -34   20.84    5.80
  -5  -5 -34   36.28    5.81
  -5  -5 -32   -8.87    5.42
  -5   5 -32   -3.54    2.93
  -5  -5 -32   -5.66    3.12
  -5  -5 -30   99.94    7.31
  -5   5 -30   92.62    5.63
  -5  -5 -30   91.34    5.69
  -5  -5 -28    2.88    4.62
   5  -5 -28    0.57    3.60
  -5  -5 -28    2.78    2.42
  -5   5 -28   -1.53    2.74
  -5  -5 -26   27.29    4.65
   5  -5 -26   26.25    3.65
  -5  -5 -26   28.22    3.01
   5   5 -26   27.80    2.33
  -5   5 -26   27.91    3.04
  -5  -5 -24   -1.81    3.78
   5  -5 -24    0.41    2.95
  -5  -5 -24    2.94    2.44
  -5   5 -24   -2.45    2.30
   5   5 -24    1.39    1.60
  -5  -5 -22   74.15    5.33
   5  -5 -22   74.48    4.60
   5   5 -22   66.76    3.77
  -5   5 -22   84.03    4.27
  -5  -5 -22   77.10    4.34
   5  -5 -22   59.88    3.51
  -5  -5 -20   -0.43    3.18
   5  -5 -20    0.65    2.49
  -5  -5 -20    2.24    2.28
   5  -5 -20    0.64    1.08
   5   5 -20    1.51    1.41
  -5   5 -20   -2.51    2.06
   5  -5 -18  128.07    6.39
  -5  -5 -18  150.71    7.73
   5  -5 -18  158.26    7.21
  -5   5 -18  183.48    7.10
   5   5 -18  164.72    6.78
   5  -5 -18  141.30    6.58
  -5  -5 -18  168.27    7.17
   5  -5 -16    0.73    0.22
  -5  -5 -16    1.21    2.26
   5  -5 -16    0.77    0.32
   5  -5 -16    2.72    2.18
   5   5 -16    0.24    1.17
   5  -5 -16    0.99    0.96
   5  -5 -14  150.78    7.03
   5  -5 -14  136.02    6.51
   5  -5 -14  134.84    6.62
   5  -5 -12    2.00    0.29
  -5   5 -12    0.83    1.50
   5  -5 -12    2.39    1.56
   5  -5 -10  336.64   15.97
  -5   5 -10  366.35   16.23
   5  -5 -10  326.59   16.15
  -5  -5 -10  351.77   16.55
   5   5  -8    0.13    0.29
   5  -5  -8   -1.02    1.07
  -5  -5  -8    0.22    2.18
   5  -5  -8    0.29    0.25
   5   5  -6   89.83    4.26
  -5  -5  -6   94.77    5.08
   5  -5  -6   88.49    4.24
  -5  -5  -6   89.01    4.69
  -5  -5  -4    1.25    2.44
   5   5  -4    1.78    0.27
  -5  -5  -4    2.70    1.55
   5  -5  -4    2.07    0.37
  -5  -5  -4    1.76    1.45
   5  -5  -2  180.77    8.78
   5   5  -2  182.68    8.77
  -5   5  -2  186.75    8.74
  -5  -5  -2  189.00    9.27
  -5  -5  -2  192.53    8.95
  -5  -5  -2  182.23    8.97
   5  -5   0    0.81    0.37
  -5   5   0    0.33    0.19
   5   5   0    0.38    0.24
   5  -5   0    0.59    0.36
  -5  -5   0    1.42    1.19
  -5   5   2  185.13    8.66
  -5   5   2  203.05    8.89
   5   5   2  177.43    8.65
  -5   5   4    1.23    0.32
  -5   5   4    1.91    0.52
  -5  -5   4    3.10    0.84
  -5   5   4    1.11    1.09
  -5   5   4    3.65    1.38
  -5  -5   6   88.34    4.27
  -5   5   6   88.13    4.17
   5  -5   6   85.39    4.27
   5  -5   6   88.31    4.16
  -5   5   6   86.54    4.32
  -5   5   6   85.29    4.28
   5  -5   8    0.05    0.60
  -5   5   8    0.33    0.65
  -5  -5   8    1.10    0.46
   5  -5   8    0.27    0.12
  -5   5   8    0.21    0.64
  -5  -5   8    0.96    0.77
   5   5   8   -0.35    0.40
  -5   5  10  349.30   16.47
   5  -5  10  345.48   16.57
  -5  -5  10  339.25   16.51
  -5  -5  10  345.00   16.60
  -5   5  10  361.09   16.55
  -5   5  10  318.59   16.51
   5   5  10  359.26   16.52
   5  -5  10  366.60   16.49
  -5   5  12    1.57    0.35
   5  -5  12    2.24    0.76
  -5  -5  12    1.93    0.47
  -5   5  12    2.27    0.70
  -5  -5  12    1.63    0.89
  -5   5  12    2.15    0.71
   5  -5  12    1.14    0.46
   5   5  12    2.37    0.56
   5  -5  14  149.23    7.14
  -5   5  14  148.12    7.12
  -5  -5  14  147.53    7.21
   5   5  14  144.54    7.08
   5  -5  14  148.01    7.04
  -5   5  14  146.17    7.13
  -5  -5  16    1.38    1.05
   5  -5  16    1.72    0.87
  -5   5  16    0.96    0.39
  -5   5  16    1.41    0.84
  -5  -5  16    0.10    1.12
   5   5  16    2.52    0.74
  -5   5  16    1.65    0.85
   5  -5  16    1.77    0.61
  -5  -5  16    1.51    0.87
  -5  -5  18  155.26    7.70
   5  -5  18  158.46    7.63
  -5  -5  18  161.24    7.74
  -5   5  18  158.42    7.62
   5   5  18  153.61    7.57
  -5   5  18  150.74    7.62
  -5  -5  18  158.23    7.62
   5  -5  18  158.19    7.53
   5  -5  20    0.27    0.97
  -5  -5  20    1.47    1.19
  -5  -5  20   -1.08    1.24
  -5  -5  20   -0.06    0.94
   5   5  20    0.69    0.84
  -5   5  20    1.20    0.98
   5  -5  20   -0.58    0.71
   5  -5  22   72.66    3.71
  -5  -5  22   72.97    3.78
  -5  -5  22   72.70    3.87
  -5   5  22   74.85    3.73
  -5  -5  22   70.13    3.71
   5  -5  22   69.78    3.58
  -5   5  22   67.83    3.72
   5   5  22   69.85    3.65
   5  -5  24   -0.10    1.02
  -5  -5  24    0.97    1.20
  -5  -5  24    0.94    1.45
  -5  -5  24    0.07    1.04
  -5   5  24   -0.32    1.14
   5   5  24    0.89    0.98
   5  -5  24    0.41    0.81
   5  -5  26   29.61    1.96
   5  -5  26   28.73    1.79
  -5  -5  26   28.28    1.97
   5   5  26   29.22    1.91
  -5   5  26   28.77    2.02
   5  -5  28   -0.56    1.20
  -5   5  28    1.62    1.40
  -5  -5  28   -2.06    1.28
   5   5  28    0.21    1.13
   5  -5  28   -1.42    1.02
   5  -5  30  103.91    5.20
   5   5  30  101.48    5.18
  -5  -5  30   96.65    5.26
  -5   5  30   99.55    5.30
   5  -5  30  104.40    5.13
  -5  -5  32   -0.22    1.43
   5  -5  32    0.26    1.35
  -5   5  32   -1.72    1.49
   5  -5  34   34.13    2.08
  -5   5  34   31.51    2.31
  -5  -5  34   25.86    2.20
  -5  -5  36    1.29    6.05
  -5   5  36  262.98    6.92
   0   6 -36   17.01    5.60
  -6   0 -36   26.98    6.16
  -6   0 -34    6.03    5.60
   0  -6 -34    2.66    5.05
  -6   0 -32   62.00    6.54
   0  -6 -32   52.24    5.85
   6   0 -30   49.27    4.79
   0  -6 -30   56.87    5.61
  -6   0 -30   48.19    5.95
  -6   0 -30   51.47    4.33
   0   6 -30   55.22    3.81
   0  -6 -28  122.83    8.26
   6   0 -28  128.10    7.79
  -6   0 -28  137.64    8.67
   0  -6 -28  136.52    7.03
  -6   0 -28  133.07    7.53
   0   6 -28  135.96    7.13
   0  -6 -26   48.97    4.86
   6   0 -26   52.71    4.49
  -6   0 -26   58.00    5.51
   0   6 -26   52.73    3.65
  -6   0 -26   52.80    4.23
   0  -6 -26   52.08    3.59
  -6   0 -26   56.23    3.89
   0  -6 -24  220.61   11.79
  -6   0 -24  213.31   12.07
   0   6 -24  218.14   11.13
   0  -6 -24  232.51   11.10
  -6   0 -24  226.25   11.22
   0  -6 -22    5.67    3.22
  -6   0 -22   -0.40    2.10
   0   6 -22    3.82    1.92
   0  -6 -22    3.58    1.90
   0  -6 -20  579.63   28.68
   0   6 -20  594.42   28.30
  -6   0 -20  599.65   28.35
   0  -6 -20  589.41   28.26
   0  -6 -18   15.38    3.02
   0   6 -18   22.40    2.08
  -6   0 -18   16.32    2.13
   6   0 -18   17.82    1.10
   0  -6 -18   19.42    2.04
   0  -6 -16  403.46   18.17
   0   6 -16  412.34   17.80
   6   0 -16  371.20   17.57
   0  -6 -16  396.99   17.78
   6   0 -16  356.16   17.51
   0  -6 -14  135.17    6.65
   6   0 -14  127.23    5.81
   0  -6 -14  139.94    6.12
   0  -6 -12  945.92   44.15
   0  -6 -12  978.96   43.95
   6   0 -12  910.87   43.79
   0  -6 -10  234.22   10.97
   6   0 -10  215.89   10.50
   0  -6 -10  238.95   10.70
  -6   0 -10  231.84   10.73
   0  -6  -8  721.89   30.14
   0  -6  -8  699.79   29.96
  -6   0  -8  721.22   30.00
   0   6  -6  145.45    6.75
   0  -6  -6  134.92    7.21
  -6   0  -6  128.37    6.99
   0  -6  -6  133.49    6.96
   6   0  -4 1285.10   64.58
   0   6  -4 1394.89   64.55
  -6   0  -4 1373.04   64.67
   0   6  -2  731.57   33.35
   6   0  -2  686.31   33.37
  -6   0  -2  722.86   33.53
   6   0  -2  687.11   33.42
   6   0  -2  673.58   33.39
   0   6  -2  705.80   33.38
  -6   0  -2  743.86   33.45
   0  -6  -2  695.42   33.36
   0  -6   0 5975.01  272.92
  -6   0   0 5861.99  272.96
  -6   0   0 6108.42  273.01
   6   0   0 5569.20  272.91
   0   6   0 5756.96  272.86
  -6   0   0 5735.95  272.91
   0  -6   2  753.79   34.37
  -6   0   2  749.59   34.47
   0  -6   2  767.23   34.34
  -6   0   2  683.34   34.38
   0   6   2  710.20   34.31
   0  -6   4 1424.33   64.40
   6   0   4 1314.81   64.35
  -6   0   4 1414.04   64.47
   0   6   4 1351.18   64.36
   0  -6   4 1382.42   64.34
   0  -6   6  137.27    6.57
  -6   0   6  124.78    6.45
   0  -6   6  138.52    6.53
   0  -6   6  143.87    6.45
  -6   0   6  132.40    6.63
   0   6   6  137.35    6.50
   0  -6   6  137.55    6.47
   0  -6   8  745.77   35.06
   0  -6   8  739.65   35.02
   0  -6   8  753.54   34.95
  -6   0   8  709.85   35.06
   0   6   8  713.56   35.00
   0  -6   8  739.08   34.98
   0  -6  10  255.66   12.35
   0  -6  10  255.80   12.28
   0  -6  10  266.51   12.34
   0  -6  10  261.43   12.26
   0   6  10  253.78   12.28
   0  -6  12  975.00   47.44
  -6   0  12  991.41   47.44
   0  -6  12 1045.18   47.45
   0   6  12  991.43   47.39
   0  -6  12 1010.52   47.36
   0  -6  14  152.19    7.14
   0  -6  14  144.39    7.13
  -6   0  14  129.16    7.11
   0  -6  14  153.51    7.03
   0   6  14  148.21    7.06
  -6   0  16  415.93   19.68
   0  -6  16  399.03   19.73
  -6   0  16  423.83   19.75
   0   6  16  419.40   19.69
   0  -6  16  411.87   19.65
  -6   0  18   23.59    1.43
   0  -6  18   18.70    1.57
  -6   0  18   20.62    1.60
   0   6  18   19.80    1.41
   0  -6  18   20.03    1.31
  -6   0  20  621.02   30.79
  -6   0  20  631.42   30.89
   0  -6  20  686.91   30.79
   0   6  20  652.85   30.82
   6   0  20  649.79   30.77
  -6   0  22    0.22    0.91
  -6   0  22    2.14    1.26
   0   6  22    0.78    0.97
   6   0  22    0.42    0.82
   0  -6  22    2.26    0.87
   0  -6  24  254.21   13.29
  -6   0  24  260.61   13.36
   0  -6  24  287.75   13.24
   6   0  24  288.14   13.23
   0   6  24  278.50   13.28
   0  -6  26   62.65    3.36
  -6   0  26   61.20    3.55
   0  -6  26   61.34    3.22
   6   0  26   57.70    3.20
   0   6  26   60.84    3.31
   0  -6  28  153.54    8.07
   0   6  28  155.93    8.07
   6   0  28  166.40    7.99
   0  -6  28  174.63    8.03
   0  -6  30   62.65    3.55
  -6   0  30   57.25    3.61
   6   0  30   63.17    3.47
   0   6  30   69.30    3.59
   0  -6  30   69.23    3.50
   0   6  32   79.61    4.56
   0  -6  32   84.42    4.47
  -6   0  32   79.33    4.60
  -6   0  34    8.01    1.64
   0  -6  34    8.62    1.41
   0   6  34    7.97    1.57
   6   0  34    8.79    1.48
   0  -6  36   34.21    2.12
   0   6  36   25.82    2.25
  -6   0  36   30.66    2.33
  -1   6 -37    5.09    5.07
  -6   1 -37   -1.44    5.71
   1   6 -37    0.80    5.06
  -6  -1 -37   -3.37    5.56
  -6   1 -35    1.86    5.69
   1   6 -35   -1.34    5.02
  -1   6 -35   -4.95    5.15
  -6  -1 -35   -5.96    5.54
  -6   1 -33   -2.99    5.53
   1  -6 -33   -5.70    4.82
  -6  -1 -33    0.36    5.30
  -1  -6 -33   -6.77    5.12
  -1  -6 -31    2.59    4.71
  -6   1 -31   -5.53    5.18
   1  -6 -31    7.06    4.57
  -6  -1 -31   -0.18    5.21
  -6  -1 -31    1.93    3.01
  -6   1 -31   -2.07    3.25
  -1   6 -31   -0.93    2.57
   6   1 -29   -5.89    3.86
  -6  -1 -29    2.00    4.77
   1  -6 -29   -0.37    4.21
  -6   1 -29   -2.36    4.86
   6  -1 -29   -0.10    3.62
  -1  -6 -29    1.09    4.44
  -6  -1 -29    6.14    3.16
  -1  -6 -29    6.93    2.44
   1   6 -29    1.50    2.35
  -6   1 -29    1.29    3.23
  -1   6 -29    1.01    2.58
  -6   1 -27    7.29    4.78
  -6  -1 -27    1.84    4.43
   6  -1 -27    4.10    3.35
   1  -6 -27   -0.12    3.95
  -1  -6 -27   -5.77    4.24
  -1  -6 -27    4.95    2.41
  -1   6 -27    3.61    2.43
  -6   1 -27    3.55    2.58
   1  -6 -27    2.65    2.02
   1   6 -27    1.39    2.27
  -6  -1 -27   -2.10    2.98
   1  -6 -25    7.30    3.84
  -6  -1 -25    4.78    4.00
  -1  -6 -25   -4.40    3.84
   6  -1 -25    5.36    2.99
   1   6 -25    2.92    2.04
  -1  -6 -25    4.31    2.26
  -6   1 -25    4.84    2.45
  -6  -1 -25    4.23    2.93
   1  -6 -25    2.96    1.92
  -1   6 -25    4.67    2.16
   1  -6 -23   26.16    3.57
  -1  -6 -23   25.79    3.86
   1   6 -23   23.52    2.38
   1  -6 -23   22.18    2.27
  -6   1 -23   23.13    2.55
  -1  -6 -23   26.00    2.54
  -1   6 -23   21.16    2.46
  -6  -1 -23   24.45    2.66
  -1  -6 -21    9.96    3.21
   1  -6 -21   11.82    3.17
  -6  -1 -21   14.50    2.23
  -1  -6 -21    8.15    2.02
   1   6 -21   10.71    1.91
  -6   1 -21   14.21    2.26
   6   1 -21   10.32    1.30
  -1   6 -21   14.87    2.07
   1  -6 -21   12.33    1.90
  -1  -6 -19    6.04    1.66
  -1  -6 -19    0.80    2.97
   1  -6 -19    5.00    2.75
   1   6 -19    4.59    1.71
  -1   6 -19    8.96    1.84
   1  -6 -19    6.73    1.76
   6   1 -19    4.46    1.11
  -6   1 -19    7.87    2.08
  -6  -1 -19    6.97    1.96
  -1  -6 -17   13.42    1.74
  -1  -6 -17   16.69    3.08
   1  -6 -17   11.17    2.85
   1   6 -17   14.09    1.79
  -1   6 -17   13.58    1.84
   6   1 -17   12.59    1.26
  -6   1 -17   13.71    2.03
   1  -6 -17   13.31    1.77
  -6  -1 -17   10.40    1.96
  -1  -6 -15   14.48    1.70
  -1  -6 -15   13.63    2.82
   1  -6 -15   15.66    2.75
  -1   6 -15   16.52    1.70
   1  -6 -15   12.94    1.70
   6   1 -15   12.75    1.19
  -1  -6 -13   21.86    1.70
   1  -6 -13   18.56    2.47
  -1  -6 -13   20.54    2.87
   6   1 -13   16.95    1.24
   1  -6 -13   21.21    1.74
  -1  -6 -13   21.11    1.87
  -1  -6 -11   18.29    0.93
  -1  -6 -11   17.12    2.45
   1  -6 -11   17.12    2.17
   6   1 -11   16.04    1.08
  -6   1 -11   18.22    1.71
   1  -6 -11   17.43    1.55
  -1  -6 -11   18.81    1.67
  -6  -1 -11   18.09    1.73
  -1  -6  -9   99.62    5.18
   1  -6  -9   93.87    5.04
  -6   1  -9  101.99    4.83
  -1  -6  -9   88.61    4.51
   1  -6  -9   99.13    4.54
  -6  -1  -9  107.69    4.84
   1  -6  -9   97.01    4.72
  -1  -6  -9   95.20    4.79
   1   6  -7   46.00    1.74
  -6  -1  -7   36.49    2.92
   1  -6  -7   41.38    2.70
  -6   1  -7   40.83    2.26
  -6  -1  -7   44.36    2.28
   1  -6  -7   44.72    2.12
   1   6  -5   50.60    2.47
   6   1  -5   44.88    2.51
  -6  -1  -5   55.08    3.38
   1  -6  -5   54.44    3.18
  -1   6  -5   52.88    2.46
  -6   1  -5   56.19    2.85
  -6  -1  -5   55.53    2.87
   6   1  -5   65.31    2.63
   1  -6  -3   37.45    1.90
   1   6  -3   39.35    1.87
  -6  -1  -3   45.31    2.67
   6   1  -3   40.76    2.27
   6   1  -3   37.84    1.90
  -1   6  -3   40.14    1.86
  -6   1  -3   41.00    2.21
  -6  -1  -3   41.51    2.20
  -1  -6  -3   34.96    1.90
   6   1  -3   43.34    1.98
   1  -6  -1  142.31    6.41
   1   6  -1  136.00    6.38
  -6   1  -1  131.66    6.57
   6   1  -1  133.71    6.55
   6   1  -1  134.78    6.39
  -6  -1  -1  144.50    6.66
  -1   6  -1  140.34    6.40
  -1  -6  -1  144.73    6.38
   6  -1  -1  121.67    6.42
  -6   1  -1  131.52    6.48
   1   6  -1  131.54    6.40
  -1  -6  -1  126.66    6.38
   6   1  -1  126.58    6.45
   1  -6   1  143.25    6.65
  -1  -6   1  145.77    6.68
  -6  -1   1  141.02    6.77
  -6   1   1  136.31    6.70
   6   1   1  135.99    6.81
  -6  -1   1  144.04    6.84
   1   6   1  136.06    6.60
  -1   6   1  144.64    6.59
  -1  -6   1  137.06    6.61
  -6   1   1  141.19    6.85
  -6   1   1  132.76    6.64
  -1   6   1  137.67    6.58
  -6  -1   1  134.85    6.73
   1  -6   3   38.72    1.95
  -1  -6   3   38.00    1.95
  -6  -1   3   38.85    1.99
   6  -1   3   38.50    1.82
  -1  -6   3   39.80    1.91
  -6   1   3   40.30    2.34
  -6  -1   3   38.18    2.27
  -6  -1   3   38.68    1.96
  -1   6   3   37.74    1.84
   1   6   3   35.87    1.83
   1  -6   5   48.09    2.46
  -1  -6   5   47.60    2.48
   1  -6   5   46.37    2.51
   6  -1   5   51.66    2.35
  -1  -6   5   50.10    2.34
  -6   1   5   54.81    2.78
  -1   6   5   46.90    2.34
  -6  -1   5   53.11    2.65
  -1   6   5   49.67    2.40
   1   6   5   47.80    2.39
   1  -6   5   49.03    2.35
  -1  -6   7   42.25    2.10
  -6  -1   7   39.45    2.00
   1  -6   7   38.60    2.17
   1  -6   7   43.31    2.10
  -6  -1   7   39.60    2.27
  -1   6   7   42.22    2.01
  -6   1   7   41.79    2.28
   1  -6   7   41.99    2.02
   1   6   7   43.03    2.07
  -1   6   7   42.21    2.07
  -1  -6   9   94.58    4.93
   6  -1   9  106.75    4.87
  -6  -1   9   98.16    4.77
   1  -6   9   95.65    4.92
  -1  -6   9   99.05    4.86
   1  -6   9  100.28    4.85
   1  -6   9  103.11    4.77
  -1   6   9   95.44    4.81
  -6   1   9  101.35    4.95
  -6  -1   9  101.09    4.95
  -1   6   9   96.29    4.86
   1  -6   9   98.78    4.81
  -1  -6   9  100.74    4.83
   1   6   9   99.92    4.85
   6  -1  11   19.13    1.08
   1  -6  11   20.24    1.24
  -1  -6  11   19.41    1.29
  -1  -6  11   18.10    1.05
  -6  -1  11   18.08    1.30
  -1  -6  11   17.58    1.23
  -6   1  11   17.81    1.24
  -1   6  11   18.10    1.03
  -1  -6  11   19.33    1.05
   1  -6  11   18.69    1.02
   1   6  11   19.64    1.11
  -1   6  11   17.75    1.10
   6   1  11   15.35    1.04
   1  -6  13   20.40    1.41
  -1  -6  13   21.11    1.48
   6  -1  13   21.72    1.27
  -6  -1  13   21.19    1.47
  -6   1  13   21.73    1.44
  -1  -6  13   21.68    1.43
  -1  -6  13   21.81    1.24
   1  -6  13   21.34    1.20
   1   6  13   20.46    1.28
  -1   6  13   22.04    1.32
  -6   1  15   14.51    1.12
  -6  -1  15   14.53    1.20
   6  -1  15   14.29    1.06
   1  -6  15   14.12    1.26
  -1  -6  15   13.06    1.28
  -1  -6  15   13.30    1.33
  -6  -1  15   15.69    1.33
  -6   1  15   14.00    1.30
   1  -6  15   15.71    0.99
  -1   6  15   15.24    1.10
  -1  -6  15   15.49    1.04
   6  -1  15   15.27    1.01
   1   6  15   16.31    1.12
  -6  -1  17   12.96    1.20
  -1  -6  17   13.45    1.28
  -6   1  17   11.52    1.06
   6  -1  17   13.53    1.05
  -1  -6  17   14.75    1.35
  -6   1  17   14.12    1.30
  -6  -1  17   12.69    1.33
  -1   6  17   12.98    1.11
   1  -6  17   14.10    1.00
   1   6  17   13.80    1.09
   6  -1  17   12.11    0.98
  -6   1  17   12.66    1.18
  -1  -6  17   12.36    1.01
  -6   1  19    7.24    0.92
  -6  -1  19    7.52    1.05
  -1  -6  19    6.86    1.17
   6  -1  19    5.76    0.87
  -6   1  19    9.18    1.24
  -6  -1  19    7.11    1.28
  -1  -6  19    6.91    0.90
   1  -6  19    7.19    0.87
   1   6  19    6.47    0.94
  -1   6  19    6.95    0.97
  -6   1  19    6.53    1.06
   6  -1  19    6.51    0.84
  -6   1  21   10.55    1.07
  -6  -1  21   11.81    1.23
   6  -1  21   11.87    1.07
  -6   1  21   13.07    1.43
  -6  -1  21   13.00    1.46
  -1  -6  21   13.74    1.11
   1   6  21   12.98    1.19
  -6   1  21   12.45    1.32
   6  -1  21   12.99    1.08
  -1   6  21   12.24    1.22
   1  -6  21   12.31    1.06
  -6  -1  23   22.09    1.65
   1  -6  23   23.37    1.81
  -6   1  23   27.71    1.91
  -6  -1  23   22.14    1.93
   1   6  23   24.47    1.70
   1  -6  23   26.60    1.58
  -1  -6  23   26.38    1.64
  -1   6  23   24.85    1.73
   6  -1  23   24.67    1.57
  -1  -6  25    4.06    1.22
   1  -6  25    4.16    1.25
  -6  -1  25    3.96    1.50
  -6   1  25    5.13    1.49
   1  -6  25    5.44    1.03
   6  -1  25    3.50    0.99
  -6  -1  25    4.17    1.23
  -1  -6  25    4.06    1.06
   1   6  25    3.78    1.14
  -1   6  25    4.59    1.19
   6   1  25    3.10    0.99
  -1  -6  27    1.61    1.28
   1  -6  27    1.36    1.31
   6  -1  27    1.83    1.04
   1   6  27    2.67    1.22
   1  -6  27    2.31    1.11
   6   1  27    0.97    1.07
  -1   6  27    1.03    1.27
  -1  -6  27    1.28    1.11
  -6  -1  27    1.06    1.31
   1  -6  29    3.40    1.36
  -1  -6  29    2.01    1.29
   6   1  29    3.22    1.15
   6  -1  29    2.39    1.12
  -1  -6  29    2.66    1.23
  -6  -1  29    3.84    1.41
  -1   6  29    3.78    1.33
   1   6  29    2.22    1.28
   1  -6  29    2.87    1.20
  -1  -6  31    1.21    1.29
   1  -6  31    1.70    1.31
   1   6  31    1.61    1.39
  -1  -6  31   -0.67    1.23
  -1   6  31    1.26    1.39
   6   1  31    0.11    1.28
  -6  -1  31    0.29    1.47
   1  -6  31    0.24    1.14
   6  -1  31   -0.26    1.25
   6   1  33    2.89    1.47
  -1   6  33    2.50    1.42
  -1  -6  33    3.74    1.34
  -6  -1  33    1.14    1.51
   1   6  33    1.56    1.41
  -6   1  33    1.90    1.55
   1  -6  33    0.73    1.27
   6  -1  33    1.10    1.32
   1  -6  35    0.62    1.27
  -1  -6  35   -0.04    1.37
   1   6  35   -0.34    1.39
  -1   6  35   -2.04    1.53
  -6  -1  35    0.68    1.50
  -6   1  35    1.13    1.51
  -1  -6  37    0.63    1.31
   1  -6  37    1.64    1.23
  -6  -1  37    0.66    1.51
  -6   1  37    1.34    1.58
  -6   2 -36   24.32    5.88
   2   6 -36   31.87    5.50
  -6  -2 -36   35.26    6.04
  -2   6 -36   28.46    5.98
  -6  -2 -34    7.16    5.59
  -2  -6 -34    5.53    5.19
  -6   2 -34    3.03    5.82
  -6  -2 -32   59.50    6.80
  -6   2 -32   73.71    7.03
  -2  -6 -32   78.10    6.84
  -2   6 -32   79.43    4.91
  -6   2 -32   81.25    5.37
   2  -6 -30   10.31    4.23
   6   2 -30    4.48    3.81
  -2  -6 -30    6.41    4.79
  -6   2 -30    5.85    4.90
  -6  -2 -30    5.22    4.98
  -6  -2 -30    5.04    2.97
  -6   2 -30    0.18    3.37
  -2   6 -30    2.59    2.63
  -2  -6 -30    2.84    2.52
   6  -2 -28  134.81    8.04
   2  -6 -28  138.04    8.42
  -6  -2 -28  132.55    8.95
  -6   2 -28  135.40    8.99
  -2  -6 -28  147.23    8.89
   2   6 -28  141.28    7.40
  -2   6 -28  148.11    7.63
  -2  -6 -28  137.42    7.55
  -6  -2 -28  145.26    7.80
  -6   2 -28  148.63    7.72
   6  -2 -26   19.18    3.43
  -2  -6 -26   19.89    4.31
  -6  -2 -26   22.86    4.66
   2  -6 -26   18.09    3.95
  -6  -2 -26   25.81    3.20
  -2   6 -26   18.28    2.63
   2  -6 -26   17.29    2.12
  -2  -6 -26   17.35    2.66
   2   6 -26   23.05    2.42
  -6   2 -26   21.43    2.76
   6  -2 -24  158.61    8.92
   2  -6 -24  162.64    9.22
  -6  -2 -24  165.12    9.57
  -2  -6 -24  165.05    9.48
   2   6 -24  163.83    8.53
  -2   6 -24  181.34    8.72
  -6  -2 -24  175.97    8.90
  -2  -6 -24  167.90    8.66
   2  -6 -24  168.43    8.43
  -6   2 -24  177.72    8.72
   2  -6 -22   18.00    3.42
   6  -2 -22   15.46    2.91
  -2  -6 -22   19.86    3.67
  -2  -6 -22   18.77    2.13
   6   2 -22   20.81    1.68
  -6   2 -22   23.84    2.52
   2  -6 -22   24.00    2.07
  -6  -2 -22   25.18    3.00
   2   6 -22   22.47    2.25
  -2   6 -22   22.73    2.46
  -2  -6 -20  371.86   17.24
   2  -6 -20  363.34   17.62
  -2  -6 -20  367.64   17.82
   6  -2 -20  332.44   17.43
  -2   6 -20  400.82   17.35
   2   6 -20  377.53   17.24
   6   2 -20  344.20   17.05
  -6  -2 -20  358.98   17.45
  -6   2 -20  391.86   17.39
   2  -6 -20  351.67   17.15
   6  -2 -20  334.56   16.99
  -6  -2 -20  371.78   17.34
  -2  -6 -18   21.71    2.17
   2  -6 -18   20.76    3.09
  -2  -6 -18   21.20    3.39
  -2   6 -18   20.80    2.20
   2   6 -18   20.93    1.99
   6   2 -18   18.88    1.54
  -6   2 -18   23.58    2.32
  -6  -2 -18   23.50    2.26
   2  -6 -18   20.50    1.91
   2  -6 -16  401.32   19.39
  -2  -6 -16  410.26   19.53
  -6  -2 -16  357.75   19.55
  -2   6 -16  460.67   19.20
   6   2 -16  370.41   18.95
   2   6 -16  409.00   19.09
   2  -6 -16  400.96   19.06
  -6  -2 -16  402.54   19.19
  -2  -6 -16  404.73   19.14
  -2  -6 -14   55.04    3.89
   2  -6 -14   57.13    3.71
  -6  -2 -14   55.68    3.79
   6   2 -14   48.08    2.70
  -2   6 -14   62.48    3.11
   6  -2 -14   49.99    2.61
   2  -6 -14   53.75    2.94
  -2  -6 -14   56.75    3.15
  -2  -6 -12  703.39   31.40
   2  -6 -12  659.19   31.52
  -6  -2 -12  670.08   31.72
  -2  -6 -12  689.44   31.67
   6   2 -12  638.35   31.24
  -6   2 -12  687.62   31.44
   6  -2 -12  654.68   31.19
   2  -6 -12  669.47   31.32
   2  -6 -10   12.30    1.93
  -6  -2 -10   17.60    2.35
  -2  -6 -10   13.38    1.50
  -6  -2 -10   18.35    1.57
  -6   2 -10   20.21    1.58
   2  -6 -10   13.73    1.28
  -2  -6 -10   17.35    1.68
  -2  -6  -8 1606.26   79.33
   2   6  -8 1834.71   79.34
   2  -6  -8 1645.21   79.53
  -6  -2  -8 1741.58   79.69
   2  -6  -8 1685.82   79.37
  -6   2  -8 1776.88   79.50
  -2  -6  -8 1616.24   79.33
   2  -6  -8 1715.75   79.41
  -6  -2  -8 1724.50   79.49
   2  -6  -6   26.66    1.41
   6   2  -6   22.87    1.27
   2  -6  -6   27.39    2.28
   2   6  -6   27.88    1.23
  -6  -2  -6   26.16    2.73
  -6   2  -6   24.76    1.80
   6   2  -6   23.70    1.49
   6   2  -6   33.60    1.43
  -6  -2  -6   24.64    1.93
   2  -6  -4 1190.48   58.52
   2  -6  -4 1288.88   58.58
  -6  -2  -4 1348.08   58.81
   2   6  -4 1308.00   58.53
   6   2  -4 1263.33   58.55
  -6   2  -4 1286.87   58.65
  -2  -6  -4 1275.08   58.54
  -2  -6  -4 1206.94   58.65
   6   2  -4 1200.44   58.60
   2  -6  -2   31.02    1.59
  -6   2  -2   37.42    1.57
   6   2  -2   34.27    1.58
   2   6  -2   30.58    1.56
   6   2  -2   32.10    2.19
  -6  -2  -2   33.92    2.42
   2   6  -2   30.05    1.67
  -6   2  -2   31.59    1.85
  -2  -6  -2   32.73    1.58
  -6  -2  -2   36.70    2.11
  -2  -6  -2   28.65    1.58
   2  -6   0 3599.61  175.16
   6   2   0 3554.77  175.14
  -6  -2   0 3527.15  175.28
  -6   2   0 3311.83  175.18
   2   6   0 3597.99  175.16
  -2  -6   0 3674.88  175.15
  -6  -2   0 3478.91  175.23
  -2  -6   0 4264.12  175.14
  -2  -6   2   30.83    1.81
   2  -6   2   30.35    1.73
   6   2   2   35.89    1.64
  -6   2   2   34.75    1.75
   6  -2   2   36.63    1.63
  -2  -6   2   32.90    1.70
  -6   2   2   29.74    1.74
  -6   2   2   34.45    2.25
  -6  -2   2   36.15    2.17
  -2   6   2   30.51    1.64
  -6  -2   2   34.50    1.85
  -6   2   4 1216.94   58.91
   2  -6   4 1309.98   58.97
  -2  -6   4 1287.13   58.98
   6  -2   4 1308.74   58.91
  -6  -2   4 1288.51   59.02
  -2   6   4 1273.64   58.92
  -6   2   4 1288.42   59.05
  -6   2   4 1171.21   58.91
   2   6   4 1242.96   58.92
  -2   6   4 1259.67   58.93
   2  -6   6   28.84    1.46
  -2  -6   6   28.86    1.48
  -6  -2   6   23.73    1.39
   2  -6   6   28.61    1.54
   6  -2   6   23.82    1.41
   6  -2   6   24.57    1.30
  -2   6   6   29.23    1.35
  -6  -2   6   22.89    1.70
  -6   2   6   22.82    1.74
   2   6   6   28.90    1.37
  -2   6   6   27.09    1.39
   2  -6   6   28.38    1.31
   2  -6   8 1698.26   80.56
  -6  -2   8 1668.38   80.48
   6  -2   8 1735.82   80.53
  -2  -6   8 1707.40   80.53
   2  -6   8 1726.08   80.53
  -6   2   8 1719.72   80.57
  -6  -2   8 1703.17   80.58
  -2   6   8 1692.39   80.49
   2  -6   8 1735.59   80.49
   2   6   8 1725.08   80.52
  -2   6   8 1687.88   80.52
  -2  -6  10   13.11    0.98
  -6  -2  10   19.49    0.86
  -2  -6  10   13.84    1.18
   2  -6  10   13.60    1.12
   6  -2  10   21.38    1.04
   2  -6  10   16.37    0.83
  -2   6  10   14.41    0.96
  -6   2  10   22.21    1.23
  -6  -2  10   22.94    1.25
  -2  -6  10   13.16    1.15
   2   6  10   14.13    0.99
   6   2  10   20.59    0.98
   2  -6  10   13.25    0.91
  -2   6  10   14.13    1.03
   2  -6  12  678.80   34.05
  -2  -6  12  689.61   34.07
  -2  -6  12  689.88   33.97
   6  -2  12  722.62   34.01
  -2  -6  12  704.17   34.06
  -2   6  12  701.15   33.97
  -6   2  12  734.21   34.04
  -6  -2  12  729.29   34.06
   6   2  12  731.17   33.98
   2  -6  12  707.01   33.96
   2   6  12  739.97   34.00
   6  -2  12  768.87   33.97
  -2   6  12  700.40   34.01
  -2  -6  12  745.53   33.99
  -6   2  14   54.91    2.92
  -2  -6  14   64.26    3.10
   6  -2  14   56.72    2.94
  -6  -2  14   53.35    3.08
  -2   6  14   58.99    2.92
  -2  -6  14   55.06    3.07
  -6   2  14   53.63    3.02
  -2   6  14   60.72    2.97
   2  -6  14   59.14    2.88
  -2  -6  14   61.64    2.94
   2   6  14   61.35    2.95
   6  -2  14   58.32    2.89
   6   2  14   57.93    2.92
  -6  -2  16  421.17   20.19
  -2  -6  16  418.75   20.23
   6  -2  16  416.91   20.15
  -6   2  16  421.91   20.12
  -2  -6  16  416.67   20.24
  -2   6  16  413.70   20.14
  -6   2  16  419.60   20.21
  -6  -2  16  420.54   20.24
  -2   6  16  416.59   20.17
   6  -2  16  444.87   20.12
   6   2  16  417.63   20.13
   2  -6  16  433.20   20.12
   2   6  16  417.60   20.15
  -2  -6  16  436.47   20.15
  -6   2  16  435.45   20.20
   6  -2  18   24.72    1.49
  -6   2  18   25.32    1.44
  -6  -2  18   23.18    1.60
  -2  -6  18   20.99    1.68
  -2  -6  18   21.16    1.69
  -6  -2  18   25.97    1.76
  -6   2  18   25.58    1.68
  -2   6  18   23.03    1.50
   6  -2  18   26.67    1.43
   2  -6  18   23.45    1.42
  -6   2  18   28.04    1.64
   2   6  18   21.45    1.49
  -2  -6  18   21.49    1.46
  -6  -2  20  386.56   18.95
   2  -6  20  385.91   18.97
  -2  -6  20  396.59   19.00
   6  -2  20  383.35   18.91
  -2  -6  20  392.53   19.03
  -6  -2  20  394.82   19.03
  -6   2  20  393.22   18.99
  -2   6  20  395.01   18.95
  -2  -6  20  410.68   18.92
  -6   2  20  408.34   18.99
   2   6  20  403.74   18.93
   2  -6  20  404.80   18.88
   6  -2  20  407.07   18.88
  -6  -2  20  388.59   18.96
  -6  -2  22   25.47    1.70
   2  -6  22   25.62    1.75
   6  -2  22   23.93    1.60
  -6  -2  22   26.06    1.93
  -6   2  22   24.32    1.81
   6  -2  22   23.51    1.53
  -2   6  22   22.73    1.69
  -6   2  22   27.34    1.80
  -2  -6  22   23.59    1.60
   2  -6  22   25.73    1.56
   2   6  22   23.74    1.65
  -6  -2  22   26.17    1.75
   2  -6  24  185.93    9.37
  -6  -2  24  181.06    9.45
  -6   2  24  187.62    9.41
  -2  -6  24  194.51    9.32
  -6  -2  24  199.75    9.39
  -6   2  24  192.52    9.39
   6  -2  24  192.84    9.27
   2   6  24  198.09    9.34
  -2   6  24  185.47    9.36
   2  -6  24  195.87    9.28
  -2  -6  26   21.92    1.81
   2  -6  26   21.33    1.76
  -6   2  26   17.94    1.96
  -6  -2  26   19.89    2.11
   2  -6  26   21.57    1.57
  -6   2  26   22.26    1.84
   6  -2  26   24.18    1.58
  -6  -2  26   22.44    1.80
   2   6  26   22.41    1.70
  -2   6  26   22.92    1.77
  -2  -6  26   24.44    1.70
   2  -6  28  160.42    7.67
  -2  -6  28  151.50    7.66
   2  -6  28  158.51    7.55
   2   6  28  147.70    7.61
  -6  -2  28  150.75    7.68
  -2  -6  28  162.77    7.62
   6   2  28  150.12    7.56
   6  -2  28  153.98    7.54
  -2   6  28  149.79    7.65
  -2  -6  30    4.93    1.39
   2  -6  30    3.00    1.32
  -2   6  30    5.53    1.44
  -2  -6  30    3.64    1.26
   6  -2  30    4.62    1.22
  -6  -2  30    4.57    1.42
   6   2  30    3.40    1.23
   2   6  30    4.62    1.33
   2  -6  30    4.05    1.22
   2  -6  32   89.17    5.25
   2  -6  32  101.35    5.21
  -2  -6  32  102.04    5.30
   2   6  32  102.32    5.31
   6  -2  32  119.39    5.34
  -6  -2  32   99.30    5.38
  -2   6  32  102.24    5.37
   6   2  32  111.12    5.36
  -2  -6  34    4.28    1.38
  -6  -2  34    6.17    1.63
   2  -6  34    5.48    1.25
  -2   6  34    5.67    1.57
   2   6  34    6.98    1.50
   6   2  34    7.81    1.41
  -2  -6  36   38.46    2.37
  -6   2  36   28.48    2.49
   2   6  36   29.36    2.42
  -2   6  36   37.84    2.48
  -6  -2  36   36.96    2.52
   2  -6  36   40.19    2.29
  -6  -3 -37   -8.03    5.91
  -6   3 -37   -0.19    5.95
  -3   6 -37   -2.13    5.60
   3   6 -35   -1.25    4.85
  -3  -6 -35   -3.34    5.49
  -6   3 -35   -0.38    5.61
  -6  -3 -35   -5.33    5.78
  -3   6 -35    2.22    5.26
  -6   3 -33   -3.94    5.34
  -3  -6 -33    2.07    5.25
  -6  -3 -33   -6.70    5.75
  -3   6 -33    3.87    2.81
  -6  -3 -33    6.85    3.19
  -6  -3 -31   -8.49    5.18
  -6   3 -31    2.03    5.13
  -3  -6 -31    6.65    5.03
   6   3 -31    0.12    4.01
  -6  -3 -31    0.99    2.75
  -3  -6 -31   -1.12    2.71
  -3   6 -31    1.10    2.75
  -6   3 -31    1.26    3.45
  -6  -3 -29   -5.29    4.86
   3  -6 -29    4.46    4.02
  -3  -6 -29   -0.44    4.62
  -6   3 -29    5.42    4.80
  -6  -3 -29    0.95    2.87
  -6   3 -29    4.53    2.68
  -3  -6 -29    4.31    2.72
  -3   6 -29    3.40    2.64
  -3  -6 -27   -0.14    4.31
   6  -3 -27   -0.44    3.27
  -6  -3 -27   -7.31    4.80
   3  -6 -27    0.42    3.76
  -6  -3 -27   -0.44    2.92
   3   6 -27   -2.91    2.12
  -3  -6 -27    0.93    2.59
  -6   3 -27   -1.02    2.59
  -3   6 -27    2.25    2.55
   3  -6 -25    0.68    3.52
  -6  -3 -25    6.94    4.39
   6  -3 -25   -0.92    2.95
  -3  -6 -25    6.92    3.89
  -6  -3 -25    8.08    2.81
  -3  -6 -25    4.13    1.96
  -6   3 -25    3.35    2.53
   3   6 -25    1.52    1.92
  -3  -6 -25    0.69    2.38
   3  -6 -25    1.40    1.61
  -3   6 -25    2.39    2.30
  -3  -6 -23    1.06    3.64
   6  -3 -23    6.17    2.72
  -6  -3 -23    0.65    3.75
   3  -6 -23    5.55    3.16
  -3  -6 -23    6.49    2.00
  -6  -3 -23    4.60    2.68
   6   3 -23    3.36    1.33
  -6   3 -23    7.66    2.33
   3   6 -23    1.60    1.78
   3  -6 -23    2.67    1.49
  -3   6 -23    5.56    2.16
   3  -6 -21    6.40    2.95
   6  -3 -21    2.36    2.49
  -3  -6 -21    7.49    3.46
  -3  -6 -21    5.18    2.00
   3  -6 -21    6.37    1.51
   6   3 -21    5.94    1.33
  -6   3 -21    5.57    2.14
   3   6 -21    5.91    1.72
  -6  -3 -21    8.29    2.52
  -3   6 -21    5.06    2.10
   6  -3 -21    5.80    1.05
  -3  -6 -19    1.07    1.94
   3  -6 -19   -4.11    2.75
  -3  -6 -19   -0.19    3.21
   6  -3 -19    2.39    2.27
   3   6 -19   -0.57    1.51
  -3   6 -19    1.57    1.79
  -6  -3 -19   -1.11    2.40
   3  -6 -19    1.48    1.34
  -6   3 -19    0.92    1.95
   6  -3 -19    1.98    0.93
   6   3 -19    1.17    1.23
  -3  -6 -17    1.56    1.88
   6  -3 -17    1.90    2.03
   3  -6 -17   -0.13    2.46
  -3  -6 -17    0.52    3.02
  -3   6 -17    0.53    1.78
   3   6 -17    1.25    1.38
   6   3 -17    0.88    1.12
   6  -3 -17   -0.10    0.87
   3  -6 -17    0.13    1.32
  -6  -3 -17    3.47    2.34
  -3  -6 -15    2.36    1.85
   3  -6 -15    3.53    2.35
  -3  -6 -15    1.41    2.99
   6  -3 -15   -0.12    1.94
  -6  -3 -15    5.73    2.92
  -3   6 -15    3.42    1.65
   6   3 -15    1.30    1.06
  -6  -3 -15    5.31    2.25
   6  -3 -15    3.35    0.77
   3  -6 -15    3.35    1.29
  -3  -6 -13    7.35    1.71
  -6  -3 -13   10.12    2.55
   3  -6 -13   10.03    2.12
   6  -3 -13    9.28    1.71
  -3  -6 -13   12.82    2.92
   6   3 -13    8.70    1.01
  -6  -3 -13   13.61    2.35
   6  -3 -13   10.26    0.74
   3  -6 -13    9.25    1.22
  -6   3 -13    9.03    1.66
   3  -6 -11   14.54    2.00
  -6  -3 -11   18.10    2.53
   6  -3 -11   13.86    1.50
  -3  -6 -11   13.95    1.73
  -6   3 -11   15.64    1.60
   3  -6 -11   13.85    1.20
  -3  -6  -9   17.27    1.61
   3  -6  -9   17.58    1.80
  -6  -3  -9   17.85    2.44
   6  -3  -9   16.45    1.30
  -6   3  -9   16.60    1.56
   3  -6  -7   19.64    1.12
  -6  -3  -7   18.17    2.36
   6   3  -7   19.19    1.03
   3  -6  -7   21.12    1.84
   3   6  -7   20.07    1.01
   6  -3  -7   19.41    1.18
  -6   3  -7   21.45    1.64
   3  -6  -7   19.34    1.43
  -6  -3  -7   19.66    2.11
   3  -6  -5   21.00    1.19
   6   3  -5   21.86    1.09
   3   6  -5   21.96    1.05
  -6  -3  -5   24.63    2.64
  -3  -6  -5   20.76    2.74
  -6   3  -5   21.58    1.69
  -3   6  -5   19.96    1.06
  -6  -3  -5   23.05    2.24
  -3  -6  -5   21.79    1.90
   6   3  -5   19.07    1.41
   3  -6  -3   75.77    3.58
   3  -6  -3   71.03    3.52
  -3  -6  -3   78.93    4.32
  -6  -3  -3   87.69    4.33
  -6   3  -3   75.45    3.51
   6   3  -3   73.93    3.54
   3   6  -3   78.42    3.52
  -6   3  -3   81.07    3.78
  -3  -6  -3   79.10    3.61
  -3  -6  -3   77.89    3.85
  -6  -3  -3   81.01    4.00
  -3   6  -3   70.93    3.51
   6   3  -3   69.96    3.70
   3  -6  -1   35.94    1.64
   6  -3  -1   29.59    1.62
  -6   3  -1   31.98    1.59
   6   3  -1   30.85    1.61
  -6  -3  -1   28.45    2.53
   3   6  -1   35.69    1.61
  -3  -6  -1   35.56    1.69
  -6   3  -1   30.15    1.85
   3   6  -1   35.36    1.83
  -6  -3  -1   34.13    2.13
  -6  -3  -1   29.96    2.04
  -3  -6  -1   35.97    1.61
  -3   6   1   35.42    1.56
  -6   3   1   26.69    1.51
   6  -3   1   30.58    1.49
   6   3   1   30.97    1.50
  -3  -6   1   34.80    1.59
   3   6   1   34.67    1.83
  -6   3   1   29.22    1.64
  -6  -3   1   30.35    1.84
  -6   3   3   71.92    3.51
  -3  -6   3   77.32    3.65
   3  -6   3   74.94    3.58
   6  -3   3   74.33    3.50
  -3   6   3   77.93    3.91
   6   3   3   70.03    3.52
  -3   6   3   79.97    3.72
  -6   3   3   77.30    3.97
  -6  -3   3   78.07    3.75
  -3  -6   3   73.94    3.59
  -3  -6   5   21.93    1.30
  -6   3   5   20.86    1.08
   3  -6   5   22.24    1.21
   6  -3   5   22.62    1.22
   6  -3   5   22.50    1.06
  -6   3   5   19.46    1.11
  -6  -3   5   22.94    1.54
  -6   3   5   22.07    1.70
  -3   6   5   21.39    1.25
   3   6   5   21.91    1.13
  -6   3   5   22.88    1.13
   6  -3   7   20.70    1.18
  -6  -3   7   19.43    1.11
  -3  -6   7   19.66    1.18
   3  -6   7   20.42    1.15
   6  -3   7   21.36    1.02
  -3   6   7   20.29    1.13
  -6   3   7   22.21    1.43
  -6  -3   7   20.54    1.41
  -3   6   7   19.54    1.16
   3   6   7   20.49    1.10
   3  -6   7   21.19    1.04
  -6  -3   9   18.29    0.99
  -3  -6   9   18.26    1.07
   6  -3   9   19.69    1.11
  -6   3   9   19.63    1.25
  -6  -3   9   19.48    1.29
  -3   6   9   17.60    1.04
   6   3   9   22.03    1.08
   3  -6   9   18.72    0.98
   3   6   9   18.74    1.03
  -3   6   9   17.34    1.08
  -6  -3  11   13.69    0.73
   6  -3  11   13.54    0.92
  -3  -6  11   14.58    0.86
   3  -6  11   11.57    0.66
  -6   3  11   14.78    1.09
  -6  -3  11   14.37    1.13
  -3   6  11   14.50    0.88
  -3  -6  11   13.82    1.09
   6   3  11   14.50    0.85
   3  -6  11   16.53    0.80
  -3   6  11   14.10    0.96
   6  -3  11   15.60    0.82
   3   6  11   15.69    0.89
   6  -3  13   10.70    0.91
  -6   3  13   10.70    0.82
  -3  -6  13    9.12    1.19
  -3  -6  13   10.65    0.74
  -3   6  13   10.77    0.86
  -6   3  13   10.67    1.05
  -6  -3  13   10.08    1.13
  -3  -6  13   10.55    1.09
  -3   6  13   10.03    0.87
   6   3  13   11.29    0.82
   3   6  13   10.00    0.87
   6  -3  13   10.95    0.76
  -3  -6  13   10.90    0.88
   3  -6  13   10.92    0.75
  -3  -6  15    2.48    1.11
   6  -3  15    4.49    0.81
  -6   3  15    3.06    0.65
  -3  -6  15    3.30    1.07
  -3   6  15    3.38    0.74
  -6   3  15    3.43    0.92
  -6  -3  15    3.76    1.02
  -3  -6  15    4.59    0.76
   6  -3  15    2.86    0.60
   3  -6  15    2.66    0.56
   6   3  15    3.11    0.64
  -3   6  15    2.15    0.79
  -6   3  15    4.16    0.90
   3   6  15    2.25    0.73
   6  -3  17    0.86    0.75
  -6   3  17    2.12    0.65
  -3  -6  17    1.73    1.11
   3  -6  17    1.57    0.90
  -6  -3  17    1.93    0.95
  -6   3  17    0.71    0.95
  -6  -3  17    1.11    1.11
  -3   6  17    1.11    0.75
  -3  -6  17    1.98    1.09
  -3  -6  17    1.30    0.79
  -6   3  17    2.99    0.94
  -3   6  17    0.48    0.83
   3   6  17    1.36    0.77
   6   3  17    1.02    0.72
   6  -3  17    2.11    0.63
   3  -6  17    0.96    0.65
  -6  -3  17    0.98    0.90
   3  -6  19    0.70    1.01
  -3  -6  19    0.65    1.09
   6  -3  19    0.97    0.87
  -6  -3  19    1.38    1.08
  -6   3  19    0.65    1.06
  -3   6  19    0.71    0.85
  -6  -3  19    1.20    1.24
  -3  -6  19   -0.57    1.15
  -3  -6  19    2.37    0.85
  -3   6  19   -0.26    0.89
  -6  -3  19    1.11    0.94
  -6   3  19    1.03    0.97
   6   3  19    0.50    0.77
   6  -3  19   -0.43    0.72
   3  -6  19    1.12    0.68
   3   6  19    0.71    0.84
  -3  -6  21    6.13    1.27
   3  -6  21    6.16    1.11
  -6  -3  21    5.99    1.16
   6  -3  21    6.19    0.94
  -6  -3  21    5.49    1.35
  -6   3  21    7.05    1.17
  -3  -6  21    7.75    1.41
  -3   6  21    5.05    1.04
  -6   3  21    5.52    1.10
   3   6  21    5.91    0.99
   6   3  21    5.93    0.94
  -3  -6  21    5.72    0.99
   6  -3  21    5.05    0.84
   3  -6  21    6.71    0.86
  -6  -3  21    4.63    1.08
  -6  -3  23    4.02    1.17
   3  -6  23    4.41    1.23
   6  -3  23    5.28    1.00
  -6  -3  23    3.79    1.35
  -6   3  23    4.71    1.25
   3  -6  23    5.02    0.89
  -3  -6  23    3.93    1.01
  -6  -3  23    3.62    1.15
  -6   3  23    5.15    1.17
  -3   6  23    5.13    1.14
   3   6  23    5.51    1.02
   6  -3  23    6.08    0.90
   3  -6  25    3.00    1.17
   6  -3  25    2.22    1.02
  -6   3  25    3.12    1.37
  -6  -3  25    4.89    1.54
  -6  -3  25    2.71    1.20
   3   6  25    2.98    1.11
  -3   6  25    3.68    1.21
  -6   3  25    2.05    1.21
   3  -6  25    3.43    0.94
  -3  -6  25    1.38    1.05
   6  -3  25    2.98    0.93
  -3  -6  27    0.53    1.31
   3  -6  27   -0.47    1.24
   3  -6  27   -0.11    1.06
  -3   6  27    2.11    1.33
   6  -3  27    0.34    0.99
  -6  -3  27    0.95    1.34
  -3  -6  27    2.70    1.22
  -6   3  27   -1.47    1.36
   3   6  27    0.94    1.15
  -3  -6  29    4.16    1.38
   3  -6  29    2.81    1.31
  -3  -6  29    1.39    1.25
  -6   3  29    2.74    1.40
  -3   6  29    3.59    1.38
   3   6  29    2.53    1.26
   3  -6  29    1.15    1.06
   6  -3  29    0.94    1.10
  -6  -3  29    1.49    1.33
   3  -6  31    0.24    1.27
  -3   6  31    0.05    1.45
  -3  -6  31    1.91    1.34
   3  -6  31    0.41    1.16
  -6  -3  31    2.05    1.48
   6  -3  31    1.10    1.40
   3   6  31    1.40    1.30
  -3  -6  33    2.09    1.43
  -3   6  33    0.72    1.50
   3   6  33    1.23    1.36
   6   3  33   -0.27    1.53
   6  -3  33   -1.16    1.28
   3  -6  33    0.97    1.19
  -6  -3  33    1.63    1.47
  -3   6  35   -0.71    1.54
  -3  -6  35    0.08    1.42
   3   6  35   -0.50    1.39
   3  -6  35    1.79    1.27
  -6  -3  35   -0.33    1.53
  -3  -6  37   -0.91    2.70
  -6  -3  37    0.63    2.74
  -4   6 -36   27.68    6.08
  -6  -4 -36   35.61    6.02
  -6   4 -36   35.48    6.28
  -4  -6 -36   35.85    6.05
  -6   4 -34    6.67    5.66
  -4  -6 -34   13.51    5.25
  -4   6 -34   14.60    5.69
  -6  -4 -34   11.27    5.76
  -6  -4 -34   12.11    3.35
  -4   6 -34    9.96    3.08
  -6  -4 -32   81.73    7.28
  -4  -6 -32   72.69    7.14
  -6   4 -32   77.70    7.16
  -4   6 -32   84.92    5.20
  -6   4 -32   81.03    5.26
  -4  -6 -32   83.01    5.20
  -6   4 -32   74.69    5.64
  -6  -4 -32   82.54    5.41
  -6  -4 -30   18.37    5.28
  -4  -6 -30   27.74    5.11
  -6  -4 -30   15.71    2.93
  -6   4 -30   17.70    3.20
  -4   6 -30   21.06    3.10
  -4  -6 -30   22.43    3.20
   4  -6 -28   53.71    4.78
  -6  -4 -28   43.60    5.59
  -4  -6 -28   46.86    5.60
  -6  -4 -28   45.93    3.86
  -6   4 -28   53.07    3.90
  -4  -6 -28   47.05    3.86
  -4   6 -28   46.32    3.82
   4  -6 -26   47.31    4.42
  -4  -6 -26   34.53    4.99
  -6  -4 -26   42.01    5.07
   6  -4 -26   45.39    4.03
  -6  -4 -26   42.14    3.64
  -4  -6 -26   44.70    3.22
  -4  -6 -26   41.70    3.59
   4   6 -26   40.83    3.01
  -4   6 -26   50.36    3.62
  -6   4 -26   47.11    3.61
  -4  -6 -24  110.59    6.04
   6  -4 -24  111.62    6.41
   4  -6 -24  118.81    6.65
  -4  -6 -24  108.68    7.15
  -6  -4 -24  121.22    7.33
  -4   6 -24  123.96    6.17
   4   6 -24  114.08    5.84
  -6   4 -24  127.74    6.26
  -6  -4 -24  119.06    6.33
   4  -6 -24   99.10    5.61
   6   4 -24  109.86    5.69
  -4  -6 -22   76.50    5.32
   6  -4 -22   59.88    4.39
  -6  -4 -22   68.98    5.33
   4  -6 -22   70.41    4.70
  -4   6 -22   70.11    4.14
   4   6 -22   67.06    3.82
  -6  -4 -22   70.03    4.39
   4  -6 -22   64.33    3.58
  -4  -6 -22   68.08    4.07
   6   4 -22   62.90    3.60
  -6   4 -22   70.57    4.21
   6  -4 -20  201.15    9.99
   4  -6 -20  198.46   10.10
  -4  -6 -20  198.18   10.52
  -4   6 -20  237.86    9.96
   4   6 -20  210.51    9.70
  -6   4 -20  226.41    9.95
   6   4 -20  190.67    9.56
   4  -6 -20  183.75    9.53
   6  -4 -20  181.58    9.42
  -4  -6 -20  214.23    9.88
  -6  -4 -20  207.74   10.02
   6  -4 -18  123.39    6.30
  -4  -6 -18  123.51    6.96
   4  -6 -18  117.96    6.45
   6   4 -18  110.32    5.78
  -4   6 -18  129.87    6.18
  -6   4 -18  128.45    6.20
   4   6 -18  114.76    5.91
  -4  -6 -18  119.43    6.17
   4  -6 -18  109.26    5.77
  -6  -4 -18  121.64    6.35
   6  -4 -18  115.10    5.64
   6  -4 -16  246.83   11.83
  -4  -6 -16  263.69   12.34
   4  -6 -16  243.67   11.95
  -4   6 -16  286.35   11.87
   6   4 -16  247.55   11.58
   6  -4 -16  225.23   11.44
   4  -6 -16  222.78   11.54
  -4  -6 -16  270.19   11.87
  -6  -4 -16  272.20   11.98
   6  -4 -14   66.56    3.90
   4  -6 -14   64.50    4.18
  -6  -4 -14   66.90    4.67
   4  -6 -14   69.06    3.56
  -4  -6 -14   76.54    4.03
  -6  -4 -14   76.70    4.26
   4  -6 -12  469.51   22.97
  -6  -4 -12  512.70   23.57
   6  -4 -12  485.48   23.14
   4  -6 -12  471.02   23.22
  -6   4 -12  537.15   23.25
  -4  -6 -12  540.58   23.26
  -6  -4 -12  481.62   23.31
   4  -6 -10  186.65    9.26
   4  -6 -10  194.62    9.53
   6  -4 -10  198.78    9.40
  -6  -4 -10  204.32    9.88
  -6   4 -10  229.63    9.57
  -4  -6 -10  204.40    9.57
   4  -6  -8  578.56   27.60
   4   6  -8  576.97   27.61
   6   4  -8  584.67   27.62
   6  -4  -8  575.62   27.64
  -6  -4  -8  620.68   28.04
   4  -6  -8  577.54   27.74
  -4  -6  -8  595.67   28.01
  -6   4  -8  666.67   27.80
  -6  -4  -8  571.91   27.84
   4  -6  -6  320.37   14.92
   4   6  -6  326.71   14.91
  -4  -6  -6  308.56   15.38
  -6  -4  -6  328.87   15.39
   6   4  -6  307.05   14.92
  -6   4  -6  338.93   15.09
  -4  -6  -6  305.14   15.13
  -4   6  -6  304.69   14.90
  -6  -4  -6  322.63   15.20
   4  -6  -4  317.21   14.93
  -4  -6  -4  325.29   15.37
   6   4  -4  334.86   14.93
   4   6  -4  330.24   14.91
  -6  -4  -4  344.19   15.39
  -6   4  -4  329.06   15.06
  -4  -6  -4  328.47   15.02
  -6  -4  -4  338.57   15.18
  -4  -6  -4  311.27   15.11
  -4   6  -4  291.02   14.90
   4  -6  -2  659.04   33.75
   4  -6  -2  717.32   33.78
   6   4  -2  709.03   33.76
  -6  -4  -2  710.91   34.06
  -6   4  -2  728.85   33.74
   4   6  -2  695.15   33.76
  -4   6  -2  741.67   33.74
  -6  -4  -2  731.51   33.92
  -4  -6  -2  701.20   33.80
  -4  -6  -2  705.04   33.89
  -6  -4  -2  719.97   33.91
  -6  -4  -2  711.32   33.90
   4  -6   0    5.34    0.55
   6   4   0    7.03    0.44
   4   6   0    7.35    0.44
  -4  -6   0    6.10    0.80
  -6  -4   0    8.41    1.37
   4  -6   2  660.80   32.42
  -4   6   2  686.97   32.40
  -6   4   2  686.98   32.40
  -6   4   2  708.80   32.58
  -4  -6   2  696.63   32.44
   6   4   2  689.84   32.39
   6  -4   2  687.17   32.38
  -4  -6   4  321.86   16.13
   4  -6   4  319.07   16.10
  -4   6   4  324.50   16.05
  -6   4   4  341.90   16.06
   6  -4   4  356.39   16.04
  -4   6   4  339.40   16.21
  -4   6   4  329.79   16.15
  -6   4   4  360.87   16.24
  -6  -4   6  328.73   15.95
   6  -4   6  318.78   15.96
  -4  -6   6  325.98   15.97
   6  -4   6  342.86   15.89
  -4   6   6  298.54   16.04
  -6   4   6  327.53   16.02
  -4   6   6  326.37   15.95
  -6  -4   6  313.63   16.01
  -6   4   6  323.74   15.92
  -4  -6   8  588.92   28.11
  -6  -4   8  585.63   28.09
   6  -4   8  616.18   28.13
   6  -4   8  626.33   28.04
  -6  -4   8  601.00   28.17
  -6   4   8  610.03   28.15
  -6   4   8  506.60   28.05
  -4   6   8  608.62   28.10
   4  -6   8  674.60   28.07
   4   6   8  580.57   28.09
  -4   6   8  584.76   28.12
  -6  -4  10  210.66   10.06
   6  -4  10  219.14   10.13
  -4  -6  10  187.63   10.08
  -4  -6  10  191.20   10.16
  -6   4  10  208.32   10.14
  -6  -4  10  227.22   10.19
  -4   6  10  199.16   10.09
   4  -6  10  206.21   10.05
   6   4  10  248.41   10.11
   6  -4  10  250.05   10.08
   4   6  10  199.05   10.09
  -4   6  10  202.55   10.12
  -6  -4  12  516.93   23.90
   6  -4  12  544.37   24.00
   4  -6  12  494.70   24.00
  -4  -6  12  517.07   23.94
  -6  -4  12  544.39   24.05
  -6   4  12  535.44   23.99
  -4   6  12  515.61   23.95
  -4  -6  12  520.74   24.04
   6   4  12  578.60   23.96
  -4   6  12  527.52   23.99
   6  -4  12  584.38   23.93
   4   6  12  528.23   23.96
   4  -6  12  548.92   23.92
  -4  -6  14   71.52    3.92
   6  -4  14   78.19    3.82
  -6   4  14   79.05    3.70
   4  -6  14   71.17    3.82
  -4   6  14   71.98    3.77
  -6   4  14   78.58    3.83
  -6  -4  14   74.65    3.92
  -4  -6  14   77.36    3.90
   4   6  14   76.68    3.77
  -4   6  14   72.68    3.81
   6   4  14   80.50    3.75
   6  -4  14   76.91    3.71
   4  -6  14   75.10    3.70
   6  -4  16  250.71   12.12
  -4  -6  16  256.98   12.20
  -6   4  16  246.55   12.02
   4  -6  16  239.17   12.14
  -6  -4  16  266.70   12.20
  -6  -4  16  257.20   12.22
  -6   4  16  262.40   12.14
  -4   6  16  258.62   12.10
  -4  -6  16  249.32   12.20
   6   4  16  246.30   12.08
  -6   4  16  255.73   12.15
   6  -4  16  260.81   12.05
   4   6  16  251.40   12.09
   4  -6  16  257.95   12.05
  -4   6  16  236.18   12.13
  -4  -6  16  259.35   12.11
  -4  -6  18  124.70    6.38
  -6  -4  18  134.27    6.36
   4  -6  18  115.18    6.28
   6  -4  18  132.03    6.28
  -4  -6  18  120.82    6.38
  -4   6  18  119.79    6.23
  -6  -4  18  135.70    6.41
  -6   4  18  134.96    6.31
   4  -6  18  121.88    6.18
  -4   6  18  121.31    6.28
   6   4  18  137.42    6.24
  -6  -4  18  142.53    6.32
   4   6  18  122.82    6.23
   6  -4  18  137.89    6.20
  -6   4  18  130.09    6.31
  -4  -6  18  123.36    6.26
   6  -4  20  212.10   10.22
  -4  -6  20  206.76   10.30
  -6  -4  20  206.66   10.28
   4  -6  20  211.41   10.26
  -4   6  20  194.34   10.20
  -6  -4  20  220.43   10.37
  -4  -6  20  212.87   10.34
  -6   4  20  212.23   10.26
   4   6  20  215.54   10.19
  -4  -6  20  219.78   10.23
   4  -6  20  215.87   10.15
   6  -4  20  215.95   10.15
  -6  -4  20  214.04   10.25
  -4   6  20  207.51   10.24
   6   4  20  212.35   10.19
  -6   4  20  210.19   10.26
   4  -6  22   73.83    3.92
   6  -4  22   74.90    3.88
  -6  -4  22   72.83    3.95
  -4  -6  22   70.90    3.99
  -6   4  22   75.85    3.95
  -4  -6  22   74.10    4.10
  -6  -4  22   81.89    4.09
   4  -6  22   72.86    3.77
  -4   6  22   71.88    3.89
  -6   4  22   75.52    3.95
   6   4  22   78.04    3.84
  -4  -6  22   71.97    3.87
   6  -4  22   80.51    3.79
   4   6  22   76.67    3.87
  -6  -4  22   79.26    3.93
   6  -4  24  110.85    5.48
   4  -6  24  106.06    5.54
  -6  -4  24  110.04    5.56
  -4  -6  24  110.69    5.59
  -6  -4  24  112.31    5.72
  -6   4  24  111.69    5.56
  -6  -4  24  107.41    5.53
  -4   6  24  108.99    5.54
  -4  -6  24  112.49    5.50
   4   6  24  113.49    5.47
   6  -4  24  107.18    5.39
   4  -6  24  111.88    5.40
  -6   4  24  108.17    5.55
   6   4  24  104.34    5.45
   6  -4  26   51.37    2.83
   4  -6  26   48.14    2.90
  -6  -4  26   54.71    3.25
   6  -4  26   52.98    2.73
  -6   4  26   50.48    2.96
   4  -6  26   49.53    2.73
  -4   6  26   49.63    2.97
   6   4  26   49.72    2.81
   4   6  26   47.94    2.81
  -4  -6  26   52.01    2.88
  -6  -4  26   53.83    2.94
   4  -6  28   52.81    3.07
  -4  -6  28   51.86    3.10
   4  -6  28   57.44    2.93
   4   6  28   53.37    3.01
  -4   6  28   55.24    3.13
  -4  -6  28   55.62    3.08
  -6  -4  28   52.00    3.09
   6  -4  28   51.88    2.92
  -6   4  28   52.66    3.11
   4  -6  30   23.23    1.87
  -4  -6  30   24.22    1.98
  -6  -4  30   23.70    1.99
  -4  -6  30   23.22    1.94
   4   6  30   24.02    1.87
   4  -6  30   25.39    1.73
  -4   6  30   26.47    2.04
  -6   4  30   22.07    2.03
   6  -4  30   30.29    1.91
   4  -6  32   90.84    5.06
  -4  -6  32   98.16    5.11
   6  -4  32  109.49    5.04
  -6   4  32   92.08    5.19
   4   6  32   96.23    5.06
  -4   6  32   96.37    5.17
   4  -6  32  101.09    4.99
  -6  -4  32   99.19    5.18
  -6  -4  34   15.88    1.73
   4   6  34   12.55    1.64
  -4  -6  34   17.87    1.68
   4  -6  34   16.40    1.60
  -6   4  34   11.98    1.82
  -4   6  34   11.62    1.75
  -6  -4  36   42.34    7.49
  -4  -6  36   41.08    7.46
  -6   5 -35    1.92    5.50
  -5  -6 -35    5.75    5.65
  -5   6 -35    4.80    5.73
  -6  -5 -35   -2.28    5.69
  -5  -6 -33   -1.18    5.46
  -6   5 -33    4.47    5.56
  -6  -5 -33    8.72    5.40
  -5   6 -33    1.51    2.98
  -6   5 -33    9.38    3.05
  -5  -6 -33   -2.11    3.07
  -6  -5 -33    4.01    3.24
  -5  -6 -31   -1.15    5.35
  -6  -5 -31    0.34    5.17
  -5  -6 -31    2.39    3.06
  -5   6 -31    1.03    2.85
  -6   5 -31    4.09    2.94
  -6  -5 -31   -2.23    3.13
  -6  -5 -29    0.64    4.71
  -5  -6 -29    2.04    4.80
  -6  -5 -29    2.77    2.57
  -5   6 -29    1.92    2.89
  -5  -6 -29    1.64    2.87
  -6   5 -29   -0.95    2.80
  -5  -6 -27    1.03    4.74
   5  -6 -27    6.24    3.51
  -6  -5 -27    9.96    4.70
  -5  -6 -27    7.04    2.40
  -6  -5 -27    3.94    2.67
  -6   5 -27    6.23    2.91
  -5  -6 -27    6.42    2.86
  -5   6 -27    7.33    2.65
   6  -5 -25    6.32    2.96
   5  -6 -25    1.52    3.20
  -6  -5 -25    9.35    4.16
  -5  -6 -25    7.66    4.19
  -5  -6 -25    4.82    2.32
  -6  -5 -25    8.90    2.68
  -6   5 -25    4.31    2.56
   6   5 -25    6.41    1.67
   5   6 -25    7.54    1.82
  -5   6 -25    7.10    2.61
   5  -6 -23    6.34    2.95
  -5  -6 -23   11.24    3.83
  -6  -5 -23    3.33    3.69
   6  -5 -23    4.78    2.69
  -6  -5 -23    6.66    2.57
  -5  -6 -23   11.38    2.43
  -5   6 -23    7.55    2.39
   6   5 -23    5.41    1.52
  -6   5 -23    5.88    2.41
   5   6 -23    6.11    1.68
  -5  -6 -21    3.35    3.55
   5  -6 -21    6.39    2.70
   6  -5 -21    7.61    2.59
  -6  -5 -21    9.01    3.65
  -6  -5 -21   10.10    2.50
  -5  -6 -21    7.01    2.32
  -5   6 -21    4.74    2.23
  -6   5 -21    5.96    2.17
   5  -6 -21    6.49    1.11
   5   6 -21    5.32    1.62
   6   5 -21    7.24    1.49
  -6  -5 -19    0.12    2.39
  -5  -6 -19    2.86    2.17
   6  -5 -19    1.68    2.24
   5  -6 -19   -0.86    2.41
  -5  -6 -19   -3.79    3.32
   5   6 -19    2.35    1.48
   6   5 -19   -0.30    1.33
  -5   6 -19    1.21    2.02
   5  -6 -19    2.73    1.00
  -6   5 -19    1.81    2.05
   5  -6 -17   22.18    1.15
  -6  -5 -17   24.00    2.63
  -5  -6 -17   26.95    2.49
   5   6 -17   24.74    1.80
   6   5 -17   24.04    1.73
   5  -6 -17   21.21    2.63
  -5  -6 -17   26.70    3.44
   6  -5 -17   20.72    2.44
   5  -6 -15   13.24    0.75
  -5  -6 -15   13.97    2.24
  -6  -5 -15   15.64    2.38
   5  -6 -15   10.23    2.31
   6  -5 -15   14.21    2.06
  -5  -6 -13   28.68    2.49
  -6  -5 -13   31.32    2.66
   5  -6 -13   27.28    1.38
   6  -5 -13   27.73    2.20
  -6  -5 -13   29.94    3.35
   5  -6 -13   25.77    2.40
  -6   5 -13   31.90    2.32
   5  -6 -11   48.93    2.40
   5  -6 -11   47.25    2.97
  -6  -5 -11   47.87    3.85
   6  -5 -11   46.00    2.85
  -5   6 -11   56.58    2.95
  -6   5 -11   54.80    3.00
  -5  -6 -11   59.73    3.20
   5  -6  -9   54.38    2.64
   5  -6  -9   53.54    2.99
   6  -5  -9   53.62    2.86
   5   6  -9   54.78    2.67
  -5  -6  -9   56.43    3.68
  -6  -5  -9   64.01    3.67
   6   5  -9   54.71    2.67
  -6   5  -9   59.48    3.07
  -6  -5  -7   11.05    1.76
   5  -6  -7   10.79    0.61
   6  -5  -7   10.38    0.55
  -5  -6  -7    7.85    2.16
   5   6  -7   10.02    0.60
  -6  -5  -7    9.46    2.29
   6   5  -7   10.56    0.62
  -6   5  -7   10.12    1.25
  -5  -6  -7    8.72    1.54
   5  -6  -5   13.69    0.81
   6  -5  -5   15.50    0.76
  -6  -5  -5   16.33    1.88
   6   5  -5   15.10    0.78
  -6  -5  -5   13.33    2.59
   5   6  -5   13.89    0.77
  -5  -6  -5   12.27    2.55
  -5  -6  -5   13.23    1.56
  -5  -6  -5   12.23    1.71
  -6  -5  -5   16.62    1.70
   5  -6  -3    3.60    0.44
  -6  -5  -3    1.76    1.43
  -6   5  -3    2.94    0.22
   5   6  -3    3.02    0.31
  -5  -6  -3    1.29    2.33
   6   5  -3    2.96    0.31
  -5   6  -3    3.16    0.18
  -6  -5  -3    6.22    2.44
  -5  -6  -3    3.66    1.26
  -6  -5  -3    2.22    1.66
  -6  -5  -3    2.30    1.55
  -5  -6  -3    1.74    1.50
   5  -6  -1  282.64   12.82
   5  -6  -1  267.14   12.79
  -5   6  -1  279.38   12.77
   6   5  -1  258.91   12.79
   5   6  -1  263.36   12.79
  -6   5  -1  267.18   12.77
  -6  -5  -1  277.02   12.96
  -5  -6  -1  281.12   12.87
  -5  -6  -1  276.33   12.97
  -6  -5  -1  258.31   12.97
   5  -6   1  269.71   12.35
  -6  -5   1  255.15   12.45
  -5  -6   1  287.30   12.41
   6   5   1  249.80   12.33
   5   6   1  257.58   12.33
  -6   5   3    3.16    0.41
  -5   6   3    2.56    1.42
  -6   5   3    1.13    1.71
  -5  -6   3    4.52    0.85
   6  -5   3    3.06    0.24
   6   5   3    2.84    0.35
  -5  -6   5   12.70    1.04
  -6   5   5   15.60    0.88
  -6   5   5   15.93    0.80
  -6  -5   5   14.99    1.06
  -6   5   5   13.85    1.42
  -5   6   5   13.04    1.25
  -5   6   5   14.41    1.37
   6  -5   5   15.39    0.75
   6  -5   7   10.46    0.82
  -6  -5   7    9.96    0.82
  -5  -6   7   11.30    0.84
   5  -6   7   10.99    0.87
   6  -5   7   11.73    0.57
  -5   6   7   11.12    0.93
  -6   5   7   10.78    1.01
  -6  -5   9   57.40    2.85
   6  -5   9   56.90    2.91
  -5  -6   9   56.20    2.87
   5  -6   9   55.61    2.92
   5  -6   9   58.68    2.75
   6  -5   9   60.11    2.77
  -6   5   9   57.12    2.94
  -5   6   9   58.54    2.90
  -6  -5   9   56.21    2.98
  -6   5   9   51.49    2.84
   6   5   9   60.44    2.86
   5   6   9   58.44    2.85
  -5   6   9   52.80    2.92
  -6  -5  11   49.47    2.60
  -5  -6  11   53.53    2.63
   6  -5  11   51.28    2.70
   5  -6  11   51.61    2.73
  -5  -6  11   52.63    2.80
  -6  -5  11   51.35    2.81
  -6   5  11   43.39    2.61
  -6   5  11   51.01    2.72
  -5   6  11   54.23    2.68
   5  -6  11   55.98    2.59
   6  -5  11   59.01    2.60
   5   6  11   53.89    2.64
   6   5  11   57.21    2.64
  -5   6  11   55.93    2.70
   5  -6  13   28.98    1.60
  -5   6  13   22.66    1.27
  -6   5  13   30.90    1.37
  -5  -6  13   28.10    1.42
   6  -5  13   30.52    1.60
  -6  -5  13   30.03    1.40
  -6  -5  13   33.03    1.78
  -6   5  13   29.93    1.60
  -5  -6  13   27.85    1.70
  -5   6  13   29.79    1.55
   6   5  13   31.06    1.47
  -5   6  13   30.01    1.60
   5  -6  13   28.12    1.40
   6  -5  13   32.91    1.43
   5   6  13   31.20    1.51
  -5  -6  15   16.12    1.43
   5  -6  15   13.97    1.16
   6  -5  15   13.32    1.11
  -5   6  15   13.90    1.12
  -6   5  15   11.79    1.18
  -5  -6  15   12.69    1.36
  -6  -5  15   13.54    1.35
   5   6  15   14.36    1.01
  -5   6  15   14.86    1.14
  -6   5  15   13.82    1.13
   5  -6  15   15.93    0.93
   6  -5  15   13.03    0.90
   6   5  15   13.50    1.00
   6  -5  17   23.43    1.58
  -6  -5  17   25.95    1.76
   5  -6  17   24.01    1.60
  -5  -6  17   25.45    1.78
  -6   5  17   21.80    1.60
  -5  -6  17   24.38    1.80
  -6  -5  17   23.56    1.78
  -5   6  17   24.36    1.55
   6   5  17   25.62    1.48
   6  -5  17   23.66    1.39
   5  -6  17   25.80    1.39
  -6   5  17   24.14    1.61
  -6  -5  17   26.51    1.58
   5   6  17   25.07    1.48
  -5  -6  17   25.12    1.57
  -5   6  17   25.40    1.61
  -6  -5  19    1.45    1.14
   6  -5  19    0.06    0.90
  -5  -6  19    2.11    1.23
   5  -6  19    0.63    0.96
  -6   5  19    1.13    0.96
  -6  -5  19    1.06    1.25
  -5   6  19    2.04    0.91
  -5  -6  19    1.42    1.24
  -6   5  19    1.53    0.95
  -6  -5  19    1.35    0.95
  -5  -6  19    2.72    0.91
   6   5  19    0.18    0.80
   6  -5  19    1.50    0.65
   5   6  19    1.08    0.80
   5  -6  19    2.08    0.63
  -5   6  19    2.10    0.95
   5  -6  21    5.92    1.12
   6  -5  21    7.27    1.09
  -6  -5  21    5.74    1.30
  -5  -6  21    4.86    1.29
  -5   6  21    4.48    1.03
  -5  -6  21    6.41    1.43
  -6  -5  21    9.01    1.43
  -6   5  21    7.35    1.15
   6   5  21    6.27    0.88
   6  -5  21    6.50    0.84
   5  -6  21    6.69    0.81
  -6   5  21    6.36    1.14
  -5   6  21    5.34    1.07
   5   6  21    6.08    0.96
  -5  -6  21    5.54    1.04
  -6  -5  21    6.59    1.07
   6  -5  23    6.52    1.12
   5  -6  23    6.56    1.15
  -5  -6  23    6.40    1.32
  -6  -5  23    5.98    1.32
  -5   6  23    5.19    1.14
  -6  -5  23    6.24    1.52
  -5  -6  23    6.07    1.53
  -6   5  23    5.43    1.18
  -6  -5  23    7.05    1.17
   6  -5  23    5.25    0.88
  -5  -6  23    7.98    1.15
  -6   5  23    8.33    1.26
  -5   6  23    6.74    1.17
   6   5  23    6.85    1.03
   5   6  23    6.62    1.04
   5  -6  23    5.98    0.89
  -5  -6  25    6.68    1.39
  -6  -5  25    4.54    1.40
   5  -6  25    8.80    1.26
   6  -5  25    6.02    1.19
  -6  -5  25    6.18    1.67
  -5  -6  25    5.99    1.62
  -6   5  25    5.32    1.31
   5   6  25    6.54    1.08
   6  -5  25    6.97    0.96
  -5  -6  25    6.83    1.23
  -6  -5  25    6.21    1.27
   5  -6  25    7.32    0.98
   6   5  25    5.95    1.08
  -6   5  25    4.05    1.28
  -5   6  25    5.97    1.30
   5  -6  27    4.97    1.31
   6  -5  27    4.60    1.17
   6   5  27    6.14    1.18
   6  -5  27    4.93    1.01
   5   6  27    4.06    1.16
  -6   5  27    4.84    1.39
   5  -6  27    6.04    1.01
  -5   6  27    4.34    1.36
  -5  -6  27    4.77    1.28
  -6  -5  27    6.55    1.36
   5  -6  29    2.05    1.24
  -5  -6  29    1.98    1.34
   6  -5  29    3.25    1.20
   5  -6  29    3.15    1.03
   6   5  29    1.65    1.21
  -5  -6  29    1.85    1.33
  -6   5  29    2.74    1.36
  -6  -5  29    4.48    1.33
  -5   6  29    1.42    1.35
   5   6  29    2.99    1.19
   5   6  31    1.99    1.25
  -5  -6  31    1.03    1.33
   5  -6  31    2.58    1.26
   6  -5  31    2.94    1.25
  -6   5  31    2.39    1.49
  -6  -5  31   -0.55    1.40
  -5   6  31   -0.97    1.49
   5   6  33    4.81    1.53
   5  -6  33    4.12    1.26
  -5  -6  33    4.04    1.46
  -5   6  33    3.86    1.51
  -6  -5  33    2.88    1.52
  -6   5  33    4.07    1.57
  -5   6  35    5.85    1.62
  -6  -5  35    5.72    1.49
  -5  -6  35    5.16    1.45
  -6   5  35    3.11    1.59
  -6   6 -36   24.57    6.12
  -6  -6 -36   29.72    6.31
  -6   6 -34   -6.69    5.83
  -6  -6 -34   -7.66    5.64
  -6   6 -34   -2.04    3.05
  -6  -6 -32   68.29    7.10
  -6   6 -32   75.32    5.15
  -6  -6 -32   86.26    5.35
  -6  -6 -30    8.61    5.11
  -6   6 -30    1.23    2.95
  -6  -6 -30   -1.08    3.09
  -6  -6 -28   39.62    5.64
  -6  -6 -28   50.20    3.55
  -6   6 -28   41.08    3.85
  -6  -6 -28   47.43    3.96
   6  -6 -26   -2.77    3.21
  -6  -6 -26   -5.72    4.63
  -6  -6 -26    1.23    2.52
  -6   6 -26    1.31    2.72
  -6  -6 -24   58.31    5.50
   6  -6 -24   61.00    4.31
  -6   6 -24   70.00    4.14
   6   6 -24   51.24    3.37
  -6  -6 -24   65.04    4.09
   6  -6 -22   -1.74    2.64
  -6  -6 -22    2.26    3.74
  -6  -6 -22    0.83    2.38
   6   6 -22    1.60    1.56
  -6   6 -22   -2.18    2.31
   6  -6 -20  300.93   15.45
  -6  -6 -20  310.64   16.01
   6   6 -20  298.44   15.17
  -6   6 -20  344.68   15.48
  -6  -6 -20  339.57   15.47
  -6  -6 -18    1.95    2.12
   6  -6 -18   -0.98    2.19
   6   6 -18   -0.87    1.29
   6  -6 -16  507.61   25.33
  -6  -6 -16  558.07   25.45
  -6  -6 -14    1.69    2.16
   6  -6 -14    0.53    1.95
  -6   6 -14    0.77    1.84
   6  -6 -12 1096.74   52.45
  -6  -6 -12 1181.95   53.06
   6  -6 -12 1136.78   52.66
  -6   6 -12 1304.67   52.80
  -6  -6 -12 1251.03   52.83
   6  -6 -10    1.46    0.24
  -6   6 -10    1.61    1.36
  -6  -6 -10    1.13    2.62
   6   6 -10    0.81    0.37
  -6  -6  -8  577.61   26.86
   6   6  -8  562.54   26.39
   6  -6  -8  555.11   26.35
  -6  -6  -6    2.33    2.22
   6   6  -6    0.29    0.26
  -6  -6  -6   -0.40    1.41
   6  -6  -6    0.36    0.30
  -6  -6  -6    0.57    1.50
   6  -6  -4 1230.64   58.83
  -6  -6  -4 1277.17   59.18
   6   6  -4 1248.83   58.83
  -6  -6  -4 1313.83   58.95
  -6  -6  -4 1215.23   59.00
   6  -6  -2    0.83    0.39
   6   6  -2    0.64    0.26
  -6   6  -2    0.72    0.14
  -6  -6  -2    0.07    1.15
  -6  -6  -2    0.08    1.38
   6  -6   0  496.90   22.43
  -6  -6   0  500.90   22.51
   6   6   0  451.17   22.41
  -6  -6   2    0.83    0.86
  -6   6   2    1.18    1.57
   6   6   2    0.94    0.30
   6  -6   2    1.28    0.47
  -6  -6   4 1224.82   58.74
  -6   6   4 1243.66   58.66
  -6   6   4 1233.40   58.72
  -6   6   4 1284.22   58.79
  -6   6   6    0.44    0.25
  -6  -6   6    0.65    0.65
  -6   6   6   -0.59    0.83
  -6   6   6   -0.77    0.88
  -6   6   6    0.36    0.73
  -6   6   8  574.04   27.17
  -6  -6   8  557.41   27.25
   6  -6   8  581.96   27.28
   6  -6   8  577.94   27.16
  -6   6   8  571.01   27.26
  -6  -6  10    2.04    0.53
   6  -6  10    2.75    0.72
   6  -6  10    1.67    0.16
  -6  -6  10    1.59    0.88
  -6   6  10    0.92    0.70
   6   6  10    1.81    0.58
  -6  -6  12 1124.63   58.72
   6  -6  12 1201.75   58.79
  -6   6  12 1197.01   58.76
  -6  -6  12 1248.81   58.83
   6  -6  12 1393.90   58.72
   6   6  12 1271.52   58.74
   6  -6  14    1.57    0.83
  -6  -6  14    1.18    0.50
  -6  -6  14    0.18    1.07
  -6   6  14    0.79    0.78
   6  -6  14    0.78    0.52
  -6   6  14    1.29    0.85
   6   6  14    0.88    0.61
  -6  -6  16  540.92   26.16
   6  -6  16  539.82   26.09
  -6   6  16  538.52   26.06
  -6  -6  16  538.63   26.15
   6  -6  16  566.18   25.99
   6   6  16  554.17   26.03
  -6   6  16  543.75   26.09
   6  -6  18   -0.23    0.96
  -6  -6  18   -0.07    1.19
  -6  -6  18    1.75    1.21
  -6   6  18    1.01    0.89
   6  -6  18    0.94    0.61
  -6   6  18    0.76    0.99
   6   6  18    1.87    0.75
  -6  -6  18   -0.30    0.93
  -6  -6  20  341.14   16.69
   6  -6  20  340.15   16.62
  -6  -6  20  355.45   16.74
  -6   6  20  330.72   16.59
   6   6  20  352.59   16.56
  -6   6  20  344.38   16.63
  -6  -6  20  367.11   16.62
   6  -6  20  347.65   16.51
   6  -6  22   -1.12    1.09
  -6  -6  22    0.57    1.26
  -6   6  22    0.31    1.02
  -6  -6  22   -0.73    1.38
  -6  -6  22    0.17    1.03
   6  -6  22   -0.02    0.74
   6   6  22    0.89    0.89
  -6   6  22   -0.97    1.19
  -6  -6  24   68.21    3.94
   6  -6  24   68.62    3.85
  -6  -6  24   70.99    4.12
  -6   6  24   72.84    3.87
  -6  -6  24   79.85    3.88
   6  -6  24   77.17    3.70
   6   6  24   72.42    3.78
  -6   6  24   72.60    3.92
  -6  -6  26    1.26    1.39
   6  -6  26   -0.57    1.16
  -6  -6  26   -0.06    1.67
  -6  -6  26    0.36    1.24
   6  -6  26   -1.61    0.93
  -6   6  26   -0.56    1.27
   6   6  26    1.31    1.05
   6  -6  28   58.31    3.48
  -6  -6  28   63.78    3.53
  -6   6  28   62.47    3.59
   6   6  28   62.01    3.43
   6  -6  28   73.78    3.44
  -6  -6  30   -0.31    1.42
   6  -6  30   -0.79    1.14
  -6   6  30    0.05    1.44
   6   6  30   -1.74    1.28
  -6   6  32   95.00    5.43
  -6  -6  32   98.04    5.38
  -6   6  34   -0.05    1.56
  -6  -6  34    2.66    1.45
  -6   6  36   35.88    2.67
  -6  -6  36   41.85    2.59
  -7   0 -37   -3.83    5.94
   0   7 -37   -1.01    5.11
  -7   0 -35   -4.63    5.71
   0  -7 -33   -3.20    5.06
  -7   0 -33    3.54    5.48
   0  -7 -31   -6.00    4.83
  -7   0 -31   -1.28    5.16
  -7   0 -31    0.78    3.25
   0   7 -31   -1.68    2.55
  -7   0 -29   -2.92    4.61
   0  -7 -29    0.92    4.39
  -7   0 -29    2.50    3.24
   0   7 -29   -0.39    2.42
   0  -7 -27    2.61    4.36
   7   0 -27   -1.13    3.17
  -7   0 -27   -3.34    4.54
   0   7 -27   -0.76    2.27
   0  -7 -27    4.30    2.21
  -7   0 -27    3.20    3.19
   0   7 -25   -1.09    2.23
  -7   0 -25    1.57    2.45
   0  -7 -25    2.93    2.09
   0  -7 -23   -2.12    3.52
  -7   0 -23   -2.78    2.29
   0  -7 -23   -1.72    2.00
   0   7 -23    1.96    2.05
   0  -7 -21   -2.80    3.29
   0   7 -21    0.11    1.85
   0  -7 -21   -0.05    1.93
  -7   0 -21    0.06    2.18
   0   7 -19    0.15    1.67
  -7   0 -19    0.68    1.98
   0  -7 -19   -0.17    1.82
   0  -7 -17   -0.08    2.87
   0   7 -17   -0.75    1.57
   0  -7 -17    1.06    1.85
   0  -7 -15   -5.89    2.92
   0  -7 -15    0.99    1.61
   0  -7 -13    1.41    2.39
  -7   0 -13   -1.62    1.58
   0  -7 -13   -0.38    1.52
   0  -7 -11   -0.42    2.16
  -7   0 -11    0.07    1.41
   0  -7 -11   -0.70    1.32
   0  -7  -9    0.09    2.02
  -7   0  -9    0.56    1.31
   0  -7  -9   -0.07    1.21
   0  -7  -7   -0.99    1.95
  -7   0  -7   -2.03    1.32
   0  -7  -7   -2.18    1.15
   0   7  -5    0.00    0.16
  -7   0  -5    0.48    2.09
   7   0  -5   -0.01    0.34
  -7   0  -5    0.62    1.34
   7   0  -3    0.31    0.34
   0  -7  -3    0.67    0.36
   0   7  -1    0.77    0.44
  -7   0  -1    2.03    1.04
   7   0  -1    1.90    0.84
   0  -7   1    1.88    0.67
  -7   0   1    3.47    1.38
   0   7   1    0.88    0.32
  -7   0   1    2.64    1.88
   0   7   1    0.41    0.22
   0  -7   3    0.14    0.72
  -7   0   3    2.17    1.06
   7   0   3    0.60    0.24
   0  -7   3    0.94    0.57
  -7   0   3    3.56    1.62
  -7   0   3    2.55    0.80
   0   7   3    0.31    0.31
   0  -7   5    0.06    0.66
   7   0   5   -0.54    0.26
   0  -7   5    0.16    0.63
  -7   0   5    0.80    1.37
   0  -7   5    0.36    0.26
   0   7   5    0.04    0.40
  -7   0   7   -0.10    0.22
   0  -7   7    0.10    0.56
   0  -7   7   -0.83    0.77
   0  -7   7    0.41    0.15
  -7   0   7   -0.30    1.00
   0   7   7   -0.15    0.46
   0  -7   7   -0.07    0.31
   0  -7   9    0.10    0.77
   0  -7   9    0.32    0.49
  -7   0   9    0.06    0.87
   0   7   9    0.62    0.45
   0  -7   9   -0.77    0.36
   0  -7  11   -0.33    0.81
   0  -7  11   -0.30    0.52
  -7   0  11   -0.56    0.89
   0  -7  11   -0.22    0.46
   0   7  11   -0.42    0.57
   0  -7  13   -0.95    0.97
  -7   0  13   -0.97    1.00
   0  -7  13   -0.54    0.88
   0   7  13   -0.16    0.67
   0  -7  13   -0.46    0.54
   0  -7  15    0.29    0.97
  -7   0  15   -1.37    1.04
   0  -7  15   -0.21    0.59
   0   7  15   -0.78    0.73
   0  -7  17   -0.35    1.05
  -7   0  17    0.34    0.89
  -7   0  17    1.21    1.09
   0  -7  17    0.04    0.64
   0   7  17   -0.16    0.78
  -7   0  19   -0.63    0.91
  -7   0  19   -0.79    1.18
   0  -7  19   -0.56    0.75
   7   0  19    0.42    0.73
   0   7  19   -0.29    0.86
  -7   0  21   -0.22    0.89
  -7   0  21   -0.20    1.22
   7   0  21   -0.52    0.81
   0  -7  21   -1.69    0.81
   0   7  21    0.09    0.89
  -7   0  23   -0.59    0.96
  -7   0  23    0.13    1.32
   0   7  23    0.16    0.99
   7   0  23    0.13    0.88
   0  -7  23    0.81    0.85
   0  -7  25   -1.06    1.23
  -7   0  25    0.19    1.47
   0   7  25    0.65    1.16
   7   0  25   -0.31    0.95
   0  -7  25    0.49    0.96
   0  -7  27   -0.84    1.34
  -7   0  27   -1.69    1.64
   0  -7  27   -2.67    1.12
   7   0  27   -0.31    1.07
   0   7  27   -1.38    1.18
   0  -7  29   -0.30    1.38
   7   0  29    0.60    1.25
   0  -7  29   -1.76    1.16
  -7   0  29    0.90    1.37
   0   7  29    0.37    1.29
   0  -7  31   -1.93    1.43
   0  -7  31   -1.68    1.22
   0   7  31    1.39    1.37
  -7   0  31   -2.54    1.51
   7   0  31   -0.61    1.31
   0  -7  33   -0.24    1.26
   0   7  33    0.53    1.39
  -7   0  33    3.21    1.54
  -7   0  35    2.10    1.57
   0   7  35    1.00    1.44
   0  -7  35   -0.14    1.22
  -7   1 -36   -2.41    5.59
   1   7 -36    5.50    5.14
  -7  -1 -36   -4.22    5.95
  -1   7 -36   -0.88    5.39
  -7  -1 -34   14.72    5.55
  -7   1 -34    7.04    5.80
  -1  -7 -32    3.76    4.90
   1  -7 -32   11.30    4.71
  -7   1 -32   11.81    5.72
  -7  -1 -32    8.43    5.42
  -7  -1 -32   11.93    3.31
  -7   1 -32   13.15    3.49
  -1   7 -32    8.20    2.68
  -7  -1 -30   91.06    7.53
   1  -7 -30  104.88    7.07
  -1  -7 -30  102.04    7.15
  -7   1 -30   92.41    7.47
   1   7 -30   96.06    5.57
  -1   7 -30   88.66    5.66
  -7  -1 -30  107.34    6.15
  -7   1 -30  103.12    6.18
   7  -1 -28   12.39    3.48
  -7  -1 -28   17.83    4.92
   1  -7 -28    2.20    4.27
  -1  -7 -28   10.17    4.79
   7   1 -28   13.68    3.55
  -7   1 -28   17.96    5.03
  -7  -1 -28   12.85    3.24
  -1   7 -28   11.37    2.60
  -1  -7 -28   11.11    2.53
   1   7 -28   12.36    2.54
  -7   1 -28   12.74    3.38
   1  -7 -26  100.25    6.69
   7  -1 -26   94.23    5.97
  -1  -7 -26   96.01    6.91
  -7  -1 -26   86.86    7.03
   1   7 -26   96.58    5.49
  -1   7 -26   98.45    5.62
  -1  -7 -26  102.71    5.55
   1  -7 -26  100.45    5.34
  -7  -1 -26   96.01    6.05
  -7   1 -26  106.49    5.75
   7  -1 -24    7.17    2.79
  -1  -7 -24    9.59    3.70
   1  -7 -24    0.11    3.55
  -1  -7 -24    7.22    2.16
  -7   1 -24    5.53    2.42
   1  -7 -24    9.31    1.94
   1   7 -24    7.02    2.10
  -1   7 -24    8.88    2.16
  -7  -1 -24    5.93    2.84
   1  -7 -22  351.85   17.91
  -1  -7 -22  345.50   17.95
  -1   7 -22  361.72   17.46
   1   7 -22  352.46   17.40
  -1  -7 -22  369.82   17.43
  -7  -1 -22  368.45   17.51
  -7   1 -22  344.96   17.50
   1  -7 -22  367.05   17.34
  -1  -7 -20   13.28    3.38
   1  -7 -20   13.11    3.36
   1   7 -20    8.83    1.83
  -1   7 -20   13.28    2.01
  -1  -7 -20    9.19    2.07
   7  -1 -20   11.44    1.03
   1  -7 -20    9.21    1.87
  -7   1 -20   10.86    2.28
  -7  -1 -20   13.11    2.21
  -1  -7 -18  429.97   21.33
  -7  -1 -18  424.53   21.42
   1  -7 -18  435.12   21.26
  -1   7 -18  461.79   20.96
   1   7 -18  450.85   20.90
   7   1 -18  414.80   20.65
  -7  -1 -18  438.18   20.97
  -1  -7 -18  457.77   20.93
   1  -7 -18  447.50   20.86
   1  -7 -16   44.68    3.81
  -1  -7 -16   46.79    4.00
  -7  -1 -16   44.29    3.89
  -1   7 -16   52.81    3.04
   7   1 -16   47.11    2.50
   1  -7 -16   48.47    2.92
  -1  -7 -16   50.00    3.13
  -1  -7 -14  620.10   27.14
   1  -7 -14  605.85   27.03
  -1  -7 -14  603.41   26.81
   1  -7 -14  614.04   26.75
   7   1 -14  559.56   26.57
   7  -1 -14  544.12   26.52
   1  -7 -12  183.66    5.65
  -1  -7 -12  188.31    5.81
   7   1 -12  183.60    4.68
  -7  -1 -12  201.32    5.22
  -1  -7 -12  175.62    5.15
   1  -7 -12  170.76    4.99
  -7   1 -12  202.78    5.27
  -1  -7 -10 1389.37   64.28
   1  -7 -10 1360.46   64.23
  -7  -1 -10 1393.07   64.35
  -7   1 -10 1435.31   64.12
  -1  -7 -10 1331.42   63.92
   1  -7 -10 1348.01   63.94
   7   1 -10 1331.04   63.92
  -7  -1 -10 1417.86   64.12
  -1  -7 -10 1396.88   64.09
   1  -7 -10 1394.02   64.05
   1  -7  -8   20.90    2.26
  -7  -1  -8   23.35    2.48
  -1  -7  -8   25.57    2.52
  -7   1  -8   23.09    1.81
  -7  -1  -8   26.42    1.80
  -1  -7  -8   22.78    1.72
   1  -7  -8   23.92    1.60
  -7  -1  -6 1027.22   49.12
   7   1  -6  960.82   48.83
   1   7  -6 1064.32   48.80
  -7   1  -6 1036.17   48.96
  -7  -1  -6 1059.15   48.96
   1  -7  -4  201.72   10.52
   1  -7  -4  209.65   10.61
  -1   7  -4  222.97   10.50
  -7  -1  -4  254.14   10.99
   1   7  -4  218.63   10.51
   7  -1  -4  219.19   10.55
   7   1  -4  248.48   10.56
   7   1  -4  249.10   10.71
  -7   1  -4  248.58   10.73
  -7  -1  -4  258.53   10.72
   7   1  -4  231.32   10.56
   1  -7  -2 3534.31  164.26
  -7   1  -2 3568.76  164.41
  -7  -1  -2 3609.27  164.44
   7   1  -2 3390.98  164.34
   1   7  -2 3429.37  164.24
   7   1  -2 3589.73  164.26
  -7   1  -2 3437.37  164.33
  -1  -7  -2 3408.55  164.25
   7   1  -2 3474.49  164.29
  -7  -1  -2 3695.89  164.35
  -1  -7   0   27.50    1.53
   1  -7   0   26.20    1.33
  -7   1   0   22.51    1.79
  -7  -1   0   22.03    2.06
  -7   1   0   25.12    2.25
  -7  -1   0   19.96    2.29
  -1   7   0   25.64    1.25
  -1  -7   0   25.26    1.24
   1   7   0   23.27    1.27
  -7   1   0   19.18    1.53
  -7  -1   0   22.59    1.90
  -1  -7   2 3724.64  168.99
   1  -7   2 3640.87  168.98
   7  -1   2 3635.66  168.92
  -7   1   2 3563.15  168.97
  -1   7   2 3526.99  168.91
  -7   1   2 3614.02  169.09
  -7  -1   2 3746.82  169.08
  -1  -7   2 3708.43  168.94
   1   7   2 3370.62  168.92
   1   7   2 3913.14  168.92
  -1   7   2 3466.33  168.92
  -7  -1   2 3568.63  168.97
  -7  -1   2 3591.60  169.00
  -7   1   2 3347.68  168.95
   1  -7   4  217.51   10.96
  -1  -7   4  212.89   10.97
   7  -1   4  264.09   10.90
  -7   1   4  259.42   11.15
  -7  -1   4  262.11   11.13
  -1  -7   4  206.28   10.94
  -1   7   4  208.90   10.91
  -7   1   4  246.25   10.92
   1   7   4  213.50   10.90
  -7   1   4  235.38   10.97
  -1  -7   6 1049.25   49.23
   1  -7   6  990.15   49.25
   1  -7   6 1045.20   49.23
  -1  -7   6 1052.45   49.16
   7  -1   6 1079.17   49.17
   7   1   6 1068.81   49.18
  -1   7   6 1027.25   49.15
  -7  -1   6 1064.06   49.29
  -7   1   6 1027.98   49.29
   1  -7   6 1042.12   49.16
  -1   7   6 1015.44   49.20
   1   7   6 1018.95   49.19
   1  -7   8   21.72    1.47
  -7  -1   8   28.40    1.20
   1  -7   8   23.93    1.36
  -1  -7   8   23.33    1.35
  -1  -7   8   23.42    1.50
  -7   1   8   30.82    1.60
  -1   7   8   23.26    1.22
  -7  -1   8   30.04    1.59
  -1   7   8   22.32    1.31
   1  -7   8   22.47    1.22
   1   7   8   21.41    1.29
  -1  -7   8   23.04    1.25
   1  -7  10 1425.14   68.10
  -1  -7  10 1429.34   68.16
  -1  -7  10 1443.84   68.10
   1  -7  10 1405.75   68.15
   1  -7  10 1443.27   68.03
  -7   1  10 1472.24   68.16
  -7  -1  10 1449.25   68.17
  -1   7  10 1440.67   68.10
   1   7  10 1435.28   68.10
   1  -7  10 1448.89   68.06
  -1  -7  10 1454.09   68.08
  -1  -7  12  174.74    8.63
  -1  -7  12  170.81    8.50
   1  -7  12  164.13    8.59
  -7  -1  12  229.94    8.65
  -1  -7  12  158.03    8.58
  -7   1  12  231.55    8.64
  -1  -7  12  176.49    8.49
   1  -7  12  171.46    8.48
   1   7  12  173.84    8.52
  -1   7  12  173.15    8.52
   1  -7  14  612.29   30.54
  -1  -7  14  644.41   30.57
  -7  -1  14  628.21   30.54
  -1  -7  14  654.60   30.55
  -7   1  14  619.90   30.53
  -1   7  14  640.09   30.48
   1  -7  14  650.88   30.44
   7  -1  14  648.56   30.45
   1   7  14  649.78   30.48
  -1  -7  14  661.24   30.45
   1  -7  16   48.36    2.80
  -7   1  16   55.26    2.67
  -1  -7  16   48.72    2.81
  -7   1  16   51.98    2.82
  -7  -1  16   54.40    2.85
  -1  -7  16   44.71    2.81
   1   7  16   49.47    2.65
  -1  -7  16   50.05    2.60
   7  -1  16   56.50    2.59
   1  -7  16   49.89    2.58
  -1   7  16   48.47    2.65
  -7  -1  18  472.80   22.98
  -7   1  18  472.42   22.95
  -1  -7  18  474.36   23.05
  -7   1  18  472.50   23.04
  -7  -1  18  483.40   23.06
  -7   1  18  512.27   23.03
  -1  -7  18  493.19   22.94
  -1   7  18  472.65   22.98
   1  -7  18  485.59   22.93
   7  -1  18  508.76   22.93
   1   7  18  462.14   22.96
  -1  -7  20    8.27    1.34
  -7  -1  20   17.06    1.31
  -7   1  20   15.50    1.13
  -7  -1  20   16.00    1.46
  -7   1  20   14.78    1.40
  -7   1  20   15.83    1.25
   1   7  20    9.68    1.15
  -1  -7  20    9.94    1.06
   7  -1  20   16.24    1.07
   1  -7  20    9.02    1.03
  -1   7  20    9.06    1.16
   1  -7  22  415.19   20.03
  -7   1  22  382.09   19.91
  -7  -1  22  396.80   19.96
  -7   1  22  399.10   20.05
  -7  -1  22  422.80   20.09
  -1   7  22  442.81   20.00
  -1  -7  22  440.15   19.96
   7  -1  22  440.68   19.93
   1   7  22  441.04   19.99
  -7   1  22  404.55   20.03
   1  -7  22  426.40   19.93
   1  -7  24    6.71    1.35
  -7   1  24    6.72    1.37
  -7  -1  24    5.52    1.45
   1  -7  24    7.40    1.05
  -1   7  24   10.07    1.25
   1   7  24    7.53    1.14
   7   1  24    6.29    1.02
   7  -1  24    6.26    1.00
  -1  -7  24    7.80    1.08
   1  -7  26  115.79    6.39
  -1  -7  26  116.12    6.40
  -7  -1  26  122.11    6.52
  -7   1  26  117.34    6.47
   1   7  26  133.79    6.37
   7  -1  26  135.37    6.29
  -7  -1  26  133.86    6.47
  -1  -7  26  130.03    6.31
  -1   7  26  126.67    6.36
   7   1  26  130.77    6.29
   1  -7  26  129.70    6.28
  -1  -7  28   14.81    1.62
   1  -7  28    9.57    1.60
  -7  -1  28   14.86    1.91
  -1   7  28   12.05    1.57
   7   1  28   16.66    1.45
   7  -1  28   14.63    1.39
   1   7  28   13.23    1.52
   1  -7  28   13.29    1.32
  -1  -7  28   12.90    1.39
  -7  -1  28   12.19    1.58
  -1  -7  30  112.10    6.46
   1  -7  30  119.93    6.47
   1  -7  30  121.95    6.36
   7  -1  30  152.80    6.48
  -7  -1  30  121.23    6.50
   7   1  30  149.30    6.49
   1   7  30  125.90    6.45
  -1  -7  30  129.77    6.41
  -1   7  30  123.82    6.49
  -1  -7  32    8.33    1.58
   1  -7  32    7.35    1.47
   1  -7  32   10.72    1.36
   7   1  32   14.49    1.46
  -7  -1  32   10.10    1.67
  -1   7  32    9.28    1.58
   1   7  32    7.50    1.54
  -1  -7  32    9.21    1.39
  -1   7  34   28.76    2.14
   1   7  34   28.21    2.13
   1  -7  34   29.83    1.98
  -1  -7  34   27.28    2.00
  -7  -1  34   26.65    2.23
  -7   1  34   28.21    2.23
   1  -7  36    2.02    1.21
   1   7  36    3.43    1.42
  -7  -1  36    3.03    1.58
  -1   7  36    1.89    1.50
  -7   1  36    3.28    1.55
  -1  -7  36    5.05    1.30
  -7  -2 -35  -13.53    5.85
  -2  -7 -35   -4.85    5.29
  -7   2 -35    2.31    5.67
  -7  -2 -35   -2.54    3.36
  -2  -7 -33    7.30    5.07
  -7   2 -33   13.42    5.71
  -7  -2 -33   10.34    5.43
  -2   7 -33    2.77    2.80
   2  -7 -31    3.80    4.45
  -7   2 -31    4.41    5.18
  -7  -2 -31    8.74    5.15
  -2  -7 -31   11.77    5.06
  -7  -2 -31    3.00    3.12
  -2   7 -31    0.72    2.70
  -7   2 -31   -2.85    3.53
  -7   2 -29    2.82    4.80
  -2  -7 -29    3.86    4.75
  -7  -2 -29    1.52    4.75
   2  -7 -29    5.66    4.16
  -7  -2 -29    3.98    3.12
   2   7 -29    2.92    2.33
  -7   2 -29    4.50    2.90
  -2  -7 -29   -0.13    2.49
  -2   7 -29    4.04    2.64
  -7   2 -29    3.80    3.45
  -7  -2 -27    1.11    4.60
  -2  -7 -27    8.07    4.51
   2  -7 -27    3.47    3.94
   7  -2 -27   -0.43    3.18
  -7  -2 -27    0.57    3.00
   2   7 -27    3.55    2.24
  -7   2 -27    3.29    2.66
  -2   7 -27    5.16    2.56
  -2  -7 -27    0.19    2.52
   7  -2 -25    5.99    2.97
   2  -7 -25    4.49    3.52
  -2  -7 -25    1.37    3.94
  -7  -2 -25    9.62    4.26
  -7  -2 -25   -0.39    2.88
   2   7 -25    1.76    2.08
   2  -7 -25    3.11    1.74
  -2  -7 -25    3.66    2.39
  -2   7 -25    3.93    2.32
  -7   2 -25    0.91    2.42
   7  -2 -23   11.96    2.66
   2  -7 -23    9.31    3.36
  -2  -7 -23    9.91    3.73
  -7   2 -23   16.00    2.48
  -2  -7 -23   11.32    2.36
  -7  -2 -23    9.05    2.77
   2  -7 -23   10.77    1.79
  -2   7 -23   11.61    2.19
   2   7 -23   11.59    2.07
  -2  -7 -21    1.16    3.21
   2  -7 -21    3.74    3.13
   7  -2 -21   -0.45    2.42
   2   7 -21    4.57    1.80
  -7   2 -21    4.41    2.18
   7   2 -21    3.87    1.09
   2  -7 -21    3.37    1.60
  -2  -7 -21    4.22    2.13
  -2   7 -21    4.24    1.95
  -7  -2 -21    6.53    2.73
   2  -7 -19    9.69    2.99
   7  -2 -19    3.54    2.20
  -2  -7 -19    8.71    3.25
   2   7 -19    6.16    1.63
  -2   7 -19    8.60    1.97
   2  -7 -19    8.45    1.60
   7   2 -19    6.35    1.10
   7  -2 -19    5.86    0.81
  -7   2 -19    6.18    2.03
  -7  -2 -19    5.51    2.02
  -2  -7 -19    7.92    2.06
  -2  -7 -17   12.27    3.07
  -7  -2 -17    8.08    3.05
   2  -7 -17   13.33    2.82
   2   7 -17   13.65    1.67
  -2   7 -17   14.40    1.99
   2  -7 -17   13.89    1.66
   7  -2 -17   12.86    0.90
   7   2 -17   11.20    1.20
  -2  -7 -17   12.55    2.15
   2  -7 -15   61.77    4.09
  -2  -7 -15   61.28    4.38
  -7  -2 -15   63.45    4.43
   7   2 -15   60.48    3.10
  -2   7 -15   71.97    3.55
  -2  -7 -15   70.63    3.68
   7  -2 -15   59.22    2.93
   2  -7 -15   62.91    3.38
   2  -7 -13   15.32    2.46
  -2  -7 -13   14.54    3.02
  -7  -2 -13   13.02    2.80
   7   2 -13   13.35    1.06
   2  -7 -13   13.51    1.45
  -2  -7 -13   14.56    2.01
  -7   2 -13   14.50    1.87
  -2  -7 -11   63.46    4.22
  -7  -2 -11   63.02    4.10
   2  -7 -11   61.07    3.82
  -7   2 -11   63.32    3.54
  -7  -2 -11   64.96    3.57
  -2  -7 -11   66.15    3.60
   2  -7 -11   63.57    3.33
   2  -7  -9  117.83    3.32
  -7  -2  -9  130.30    3.75
  -7   2  -9  125.98    3.00
   2  -7  -9  130.03    2.57
  -7  -2  -9  131.07    3.07
  -2  -7  -9  124.92    3.02
   2  -7  -7   22.70    1.16
   2  -7  -7   22.91    1.88
   7   2  -7   21.20    0.99
  -7  -2  -7   20.04    2.27
   2   7  -7   23.74    0.93
  -7   2  -7   22.92    1.61
  -7  -2  -7   23.97    1.63
   7   2  -7   24.41    1.22
   2  -7  -5   80.95    3.93
  -7  -2  -5   83.97    4.62
   2   7  -5   81.90    3.83
   7   2  -5   75.18    3.87
  -7   2  -5   87.44    4.14
  -7  -2  -5   87.19    4.18
   7   2  -5   81.18    4.01
   2  -7  -3   49.85    2.52
   2  -7  -3   47.92    2.41
   7   2  -3   55.00    2.42
   2   7  -3   50.48    2.39
  -7  -2  -3   60.03    3.36
  -2   7  -3   49.83    2.37
   7   2  -3   58.68    3.01
  -2  -7  -3   47.97    2.38
  -7   2  -3   53.47    2.77
  -7  -2  -3   58.32    3.20
   2  -7  -1  221.03   10.35
  -7  -2  -1  218.45   10.69
   7   2  -1  213.72   10.34
   2   7  -1  211.11   10.32
  -2  -7  -1  223.69   10.33
  -2   7  -1  231.98   10.35
   2   7  -1  215.79   10.37
  -7   2  -1  213.83   10.45
  -2  -7  -1  217.41   10.32
  -7  -2  -1  221.13   10.57
   2  -7   1  227.06   10.15
  -2  -7   1  226.78   10.22
   7   2   1  195.61   10.11
   7  -2   1  205.51   10.10
  -7   2   1  212.97   10.22
  -7   2   1  223.15   10.49
  -2  -7   1  226.63   10.13
  -7   2   1  201.83   10.17
   2   7   1  218.80   10.15
  -7  -2   1  216.85   10.41
  -7  -2   1  222.99   10.24
  -2   7   1  217.69   10.09
  -7  -2   1  218.48   10.27
   2  -7   3   50.46    2.66
  -2  -7   3   51.29    2.70
   7  -2   3   57.99    2.54
  -7   2   3   62.66    3.28
  -2   7   3   50.84    2.68
  -7  -2   3   60.42    3.05
  -2  -7   3   48.51    2.63
  -2   7   3   48.02    2.56
  -7  -2   3   59.26    2.75
  -7   2   3   51.90    2.64
  -7   2   5   77.69    3.79
  -2  -7   5   80.81    3.92
   2  -7   5   84.60    3.90
   7  -2   5   84.49    3.80
  -7   2   5   88.38    4.16
  -7  -2   5   77.39    4.07
  -2   7   5   79.59    3.81
  -2  -7   5   80.78    3.90
   2   7   5   77.02    3.82
  -2   7   5   76.54    3.84
   2  -7   7   24.96    1.40
   2  -7   7   24.92    1.30
  -7  -2   7   21.28    1.22
  -2  -7   7   24.20    1.33
   7  -2   7   22.22    1.15
  -2   7   7   23.28    1.17
  -7   2   7   22.05    1.57
  -7  -2   7   22.40    1.55
  -2   7   7   24.78    1.26
   2  -7   7   24.80    1.16
   2   7   7   23.56    1.23
  -2  -7   9  128.58    6.13
  -7  -2   9  121.47    6.05
   2  -7   9  132.14    6.13
   2  -7   9  126.54    6.17
   7  -2   9  132.94    6.14
  -7  -2   9  124.23    6.20
  -2   7   9  128.14    6.07
  -7   2   9  131.87    6.21
   2   7   9  128.52    6.11
   2  -7   9  128.58    6.06
  -2   7   9  129.92    6.12
  -2  -7  11   65.65    1.64
   7  -2  11   71.35    1.71
  -2  -7  11   64.38    1.92
   2  -7  11   61.65    1.82
  -7   2  11   67.32    1.85
  -2   7  11   63.19    1.54
  -7  -2  11   66.69    1.91
  -2   7  11   65.05    1.68
   2  -7  11   65.99    1.52
   2   7  11   65.55    1.63
   7   2  11   76.56    1.65
  -2  -7  11   63.31    1.60
   2  -7  13   14.50    1.21
   7  -2  13   14.51    0.99
  -2  -7  13   12.93    1.26
  -2  -7  13   13.68    0.91
  -2   7  13   14.00    0.93
  -2  -7  13   13.96    1.20
  -7   2  13   15.89    1.25
  -7  -2  13   12.36    1.33
   2   7  13   14.83    1.02
   2  -7  13   14.31    0.89
  -2   7  13   12.55    1.05
   7   2  13   13.77    0.94
  -2  -7  13   13.02    0.96
   7  -2  13   17.52    1.03
  -7   2  15   71.25    3.45
  -2  -7  15   66.95    3.62
   7  -2  15   70.84    3.46
  -2   7  15   63.86    3.41
  -2  -7  15   62.11    3.58
  -7   2  15   69.60    3.56
  -7  -2  15   68.67    3.59
  -2   7  15   68.00    3.48
   2  -7  15   67.03    3.38
   7   2  15   71.74    3.42
  -2  -7  15   69.65    3.44
   2   7  15   66.20    3.45
   7  -2  15   76.80    3.41
   7  -2  17   14.67    1.09
  -2  -7  17   11.56    1.35
  -7  -2  17   12.95    1.25
  -7   2  17   13.61    1.04
  -2  -7  17   12.45    1.32
  -7  -2  17   11.80    1.39
  -7   2  17   14.28    1.32
  -2  -7  17   12.76    1.04
   7  -2  17   13.48    0.98
   2   7  17   12.95    1.09
  -2   7  17   12.53    1.13
   2  -7  17   13.61    0.96
  -7   2  17   14.18    1.20
  -7   2  19    9.57    0.89
  -2  -7  19    8.02    1.28
  -7  -2  19    9.29    1.17
   7  -2  19    9.08    0.98
  -2  -7  19    7.59    1.30
  -7   2  19    8.90    1.24
  -7  -2  19    9.83    1.29
   7  -2  19    8.14    0.88
   2  -7  19    6.57    0.84
  -7   2  19   10.41    1.18
  -2  -7  19    6.70    0.94
  -2   7  19    8.54    1.00
   2   7  19    7.64    0.93
  -2  -7  21    4.19    1.26
  -7  -2  21    3.72    1.10
   2  -7  21    1.97    1.14
  -7   2  21    1.46    1.17
  -7  -2  21    3.05    1.37
  -2   7  21    3.44    1.03
  -7   2  21    3.32    1.07
   2   7  21    4.17    0.97
  -7  -2  21    5.42    1.13
  -2  -7  21    3.72    0.89
   7  -2  21    4.37    0.83
   2  -7  21    3.00    0.80
  -7  -2  23   12.11    1.31
   2  -7  23   12.50    1.40
  -7   2  23   12.09    1.49
  -7  -2  23    9.40    1.62
   2  -7  23   13.21    1.12
  -7   2  23   13.57    1.35
  -7  -2  23   11.24    1.38
  -2   7  23   13.80    1.34
  -2  -7  23   13.47    1.20
   2   7  23   15.32    1.25
   7  -2  23   12.27    1.12
   2  -7  25    2.83    1.27
  -7   2  25    2.90    1.40
  -7  -2  25    4.21    1.48
  -2  -7  25    4.09    1.06
   2  -7  25    3.95    0.96
  -7  -2  25    5.14    1.30
  -7   2  25    2.72    1.29
   7  -2  25    3.57    0.95
   2   7  25    3.46    1.16
  -2   7  25    1.90    1.14
   2  -7  27    2.41    1.35
  -2  -7  27    1.93    1.39
  -7  -2  27    0.28    1.74
  -7   2  27    1.79    1.54
  -2   7  27    0.25    1.25
   2  -7  27    2.14    1.06
  -7  -2  27    3.40    1.36
  -2  -7  27    2.85    1.20
  -7   2  27    2.84    1.35
   2   7  27    1.40    1.21
   7  -2  27    1.68    1.08
  -2  -7  29    2.26    1.42
   2  -7  29    3.63    1.42
   2  -7  29    2.74    1.12
  -2   7  29    3.92    1.36
   2   7  29    2.68    1.30
  -2  -7  29    3.53    1.28
   7   2  29    3.58    1.35
   7  -2  29    3.86    1.26
  -7  -2  29    0.75    1.34
   2  -7  31    4.89    1.42
  -2  -7  31    1.38    1.45
   7  -2  31    5.44    1.25
  -7  -2  31    5.28    1.50
  -2   7  31    4.86    1.48
   2  -7  31    2.76    1.15
   7   2  31    3.84    1.35
   2   7  31    6.53    1.34
  -2  -7  31    4.72    1.27
   2  -7  33    4.11    1.40
   2  -7  33    1.72    1.20
  -2   7  33    0.74    1.49
   2   7  33    3.19    1.40
  -2  -7  33    1.76    1.40
  -7  -2  33    3.79    1.61
   2  -7  35    1.64    1.17
  -2   7  35   -0.73    1.50
   2   7  35    0.62    1.34
  -2  -7  35    0.84    1.30
  -7  -2  35   -0.39    1.58
  -7   3 -36   24.49    6.21
  -7  -3 -36   14.96    5.91
  -3  -7 -36   15.23    5.80
  -3   7 -36   21.95    5.88
  -7   3 -34   18.07    5.98
  -3  -7 -34   23.25    5.79
  -7  -3 -34    4.71    5.55
  -7  -3 -34   22.00    3.48
  -3   7 -34   20.67    3.13
  -3  -7 -32   48.21    5.88
  -7   3 -32   42.65    6.35
  -7  -3 -32   45.41    6.21
  -3   7 -32   41.88    3.76
  -7   3 -32   45.27    4.46
  -7  -3 -30   66.57    6.94
   3  -7 -30   72.21    6.10
  -3  -7 -30   87.14    6.82
  -7   3 -30   83.75    6.95
  -3  -7 -30   82.20    5.01
  -7   3 -30   87.23    5.25
  -3   7 -30   76.82    5.06
  -7  -3 -30   80.18    5.25
   3  -7 -28   59.77    5.37
  -3  -7 -28   56.01    5.98
  -7  -3 -28   67.18    6.17
  -7   3 -28   68.90    4.56
  -7  -3 -28   65.57    4.67
   3   7 -28   63.00    4.03
  -3  -7 -28   61.60    4.35
  -3   7 -28   68.99    4.47
   7  -3 -26   73.94    5.15
  -3  -7 -26   81.92    6.35
   3  -7 -26   75.05    5.69
  -7  -3 -26   75.79    6.45
  -3   7 -26   86.43    4.91
   3   7 -26   80.62    4.60
  -7   3 -26   86.72    4.94
  -3  -7 -26   76.28    4.91
  -7  -3 -26   75.11    5.15
  -7  -3 -24   38.59    3.63
  -3  -7 -24   49.10    4.73
   7  -3 -24   40.58    3.65
  -7  -3 -24   35.80    4.91
   3  -7 -24   37.33    4.14
   3   7 -24   39.71    2.94
  -3   7 -24   42.14    3.28
  -7   3 -24   48.65    3.40
   3  -7 -24   42.56    2.65
  -3  -7 -24   40.42    3.37
   7  -3 -22   78.58    4.80
   3  -7 -22   68.30    5.13
  -3  -7 -22   84.00    5.67
   3   7 -22   78.93    4.33
  -3   7 -22   83.04    4.56
   3  -7 -22   78.09    4.13
  -3  -7 -22   83.22    4.64
   7   3 -22   68.87    3.96
  -7  -3 -22   84.56    4.84
  -7   3 -22   82.83    4.65
  -3  -7 -20  166.64    8.11
   7  -3 -20  153.57    8.30
  -3  -7 -20  166.82    8.99
   3  -7 -20  167.91    8.67
   3   7 -20  158.08    8.11
  -3   7 -20  168.84    8.27
   7   3 -20  150.60    7.85
   3  -7 -20  158.93    7.96
  -7   3 -20  183.72    8.34
  -3  -7 -20  170.69    8.28
  -7  -3 -20  163.86    8.47
  -3  -7 -18  232.87   10.78
   7  -3 -18  209.74   10.86
  -3  -7 -18  228.96   11.44
   3  -7 -18  225.47   11.14
   7   3 -18  201.71   10.52
   3   7 -18  225.78   10.70
  -3   7 -18  259.40   10.93
  -3  -7 -18  224.46   10.88
  -7  -3 -18  218.48   11.04
   3  -7 -18  211.83   10.61
  -3  -7 -16   88.17    4.98
   7  -3 -16   96.76    5.07
  -7  -3 -16   91.95    5.80
   3  -7 -16   93.54    5.43
  -3  -7 -16  102.74    5.84
  -3   7 -16  107.21    5.09
   7   3 -16   92.13    4.64
   3  -7 -16   87.12    4.74
  -3  -7 -16   92.29    5.10
  -7  -3 -16  101.50    5.37
  -3  -7 -14  127.49    5.82
   7  -3 -14  108.90    5.75
  -7  -3 -14  113.91    6.50
   3  -7 -14  113.76    6.08
  -3  -7 -14  123.27    6.51
   7   3 -14  100.29    5.47
  -7   3 -14  108.95    5.85
  -3  -7 -14  117.07    5.85
   3  -7 -14  121.71    5.58
  -7  -3 -14  112.95    6.08
  -3  -7 -12  665.03   31.10
   7  -3 -12  629.42   31.02
  -7  -3 -12  684.49   31.46
  -3  -7 -12  641.33   31.41
   3  -7 -12  637.18   31.20
  -7   3 -12  703.54   31.17
  -3  -7 -12  664.37   31.15
  -7  -3 -12  656.76   31.14
   3  -7 -12  641.25   30.98
   3  -7 -10  768.89   37.02
   7  -3 -10  757.61   36.85
  -7  -3 -10  800.98   37.26
  -7   3 -10  845.78   37.02
  -3  -7 -10  767.61   37.00
   3  -7  -8  166.03    7.87
   3  -7  -8  172.76    8.11
   7   3  -8  189.07    7.86
   3   7  -8  175.32    7.83
  -7  -3  -8  190.78    8.51
  -7   3  -8  201.15    8.11
   3  -7  -8  169.56    7.93
  -7  -3  -8  191.08    8.27
   7   3  -8  189.16    7.89
   3  -7  -6  432.08   20.38
   3   7  -6  436.98   20.35
   7   3  -6  422.17   20.37
  -7  -3  -6  458.41   20.77
  -7   3  -6  455.73   20.53
   7   3  -6  403.15   20.40
  -7  -3  -6  447.50   20.63
  -3   7  -6  431.57   20.34
   3  -7  -4  435.80   22.21
   3  -7  -4  483.37   22.27
   7   3  -4  495.96   22.25
   3   7  -4  499.73   22.23
  -7  -3  -4  528.23   22.63
  -3  -7  -4  494.95   22.60
  -3  -7  -4  485.21   22.24
  -7   3  -4  520.44   22.39
  -7  -3  -4  505.24   22.48
  -3   7  -4  470.50   22.21
  -3  -7  -4  472.65   22.41
   3  -7  -2  354.29   16.32
   3  -7  -2  334.05   16.27
   3   7  -2  341.20   16.27
   7  -3  -2  329.66   16.28
   7   3  -2  346.66   16.28
  -7  -3  -2  362.85   16.66
  -7   3  -2  364.66   16.40
  -3  -7  -2  352.27   16.28
  -7  -3  -2  371.17   16.50
  -3   7  -2  344.70   16.24
   7  -3   0   39.17    1.89
   3   7   0   37.23    1.89
   7   3   0   40.36    1.90
  -7  -3   0   41.48    2.85
  -7   3   0   37.58    2.18
  -3  -7   0   40.92    1.96
   3   7   0   37.88    2.16
  -7  -3   0   40.49    2.34
  -7  -3   0   38.68    2.40
  -3  -7   2  363.63   16.34
   3  -7   2  363.62   16.29
   7  -3   2  348.28   16.23
   7   3   2  347.82   16.24
  -7   3   2  310.04   16.27
  -7   3   2  311.91   16.28
  -7   3   2  344.33   16.51
  -3  -7   2  352.84   16.27
  -7  -3   2  359.85   16.34
   3  -7   4  476.59   23.23
  -7   3   4  490.52   23.17
  -3  -7   4  485.08   23.25
   7  -3   4  519.22   23.16
  -7   3   4  513.28   23.37
  -7   3   4  449.30   23.18
  -3  -7   4  518.14   23.23
  -7  -3   4  507.70   23.31
  -3   7   4  479.65   23.21
  -3   7   4  475.18   23.19
  -7   3   6  422.21   20.49
  -7  -3   6  432.65   20.55
  -3  -7   6  432.75   20.58
   3  -7   6  442.42   20.57
   7  -3   6  451.73   20.50
  -7  -3   6  455.68   20.64
  -3   7   6  443.98   20.52
  -7   3   6  442.11   20.65
   3   7   6  422.33   20.53
  -3   7   6  418.09   20.54
  -7  -3   8  191.94    8.73
   3  -7   8  169.15    8.81
   3  -7   8  177.52    8.77
   7  -3   8  207.49    8.79
  -3  -7   8  167.13    8.77
   7  -3   8  204.31    8.70
  -3   7   8  173.19    8.72
  -7   3   8  193.98    8.84
  -7  -3   8  196.30    8.86
   3  -7   8  178.12    8.70
   3   7   8  172.74    8.73
  -3   7   8  160.25    8.75
  -3  -7  10  794.36   38.95
  -7  -3  10  811.56   38.90
   7  -3  10  869.93   38.97
  -7   3  10  838.87   39.00
  -7  -3  10  824.24   39.02
  -3   7  10  838.30   38.92
   3  -7  10  837.14   38.90
   3   7  10  823.09   38.94
  -3   7  10  784.74   38.96
  -3  -7  12  634.12   32.53
  -3  -7  12  640.26   32.64
  -7  -3  12  679.15   32.48
   7  -3  12  701.49   32.57
  -7   3  12  705.01   32.60
  -3  -7  12  624.58   32.61
  -3   7  12  643.65   32.52
  -7  -3  12  723.69   32.64
  -3   7  12  642.00   32.56
   3  -7  12  650.30   32.50
   3   7  12  657.70   32.54
  -3  -7  14  125.96    6.76
  -3  -7  14  130.20    6.59
   7  -3  14  135.60    6.67
  -3  -7  14  121.94    6.75
  -7  -3  14  134.67    6.75
  -3   7  14  125.02    6.61
  -7   3  14  132.21    6.71
   7   3  14  150.50    6.63
  -3   7  14  133.65    6.67
   3  -7  14  137.09    6.59
  -3  -7  14  141.94    6.64
   3   7  14  139.33    6.64
  -7   3  16  114.39    5.00
  -3  -7  16   89.80    5.16
   7  -3  16  115.30    5.07
  -3   7  16   87.82    5.00
  -7   3  16  113.28    5.14
  -3  -7  16   92.55    5.15
  -7  -3  16  111.30    5.20
  -3   7  16   90.23    5.06
   7   3  16  118.29    5.02
   3   7  16   92.20    5.03
   7  -3  16  121.47    5.01
   3  -7  16   95.21    4.97
  -3  -7  16   95.50    5.02
   7  -3  18  237.17   11.58
  -3  -7  18  238.19   11.69
  -7   3  18  231.74   11.51
  -7  -3  18  236.59   11.65
   3  -7  18  233.36   11.63
  -7   3  18  235.99   11.65
  -3   7  18  238.45   11.55
  -3  -7  18  237.08   11.70
  -7  -3  18  244.82   11.71
   7   3  18  247.26   11.56
  -3   7  18  235.46   11.61
   3   7  18  244.05   11.58
   7  -3  18  253.06   11.53
  -3  -7  18  245.03   11.58
  -7   3  18  252.81   11.65
   3  -7  18  248.89   11.53
   7  -3  20  190.84    8.93
  -7  -3  20  189.47    8.99
   3  -7  20  173.38    8.98
  -3  -7  20  172.64    9.03
  -7   3  20  184.73    9.00
  -3  -7  20  183.16    9.08
  -7  -3  20  191.65    9.11
  -3   7  20  178.96    8.96
  -3  -7  20  183.05    8.92
   7   3  20  182.45    8.90
   3  -7  20  176.54    8.86
   7  -3  20  197.56    8.88
  -7  -3  20  193.21    9.00
  -7   3  20  191.87    9.01
   3   7  20  180.51    8.93
  -7  -3  22   80.71    4.46
   3  -7  22   88.41    4.50
  -3  -7  22   86.27    4.57
   7  -3  22   79.87    4.39
  -7   3  22   83.43    4.53
  -7  -3  22   91.65    4.64
   3   7  22   88.03    4.43
  -3  -7  22   89.87    4.40
  -3   7  22   94.06    4.48
  -7   3  22   80.51    4.48
  -7  -3  22   88.92    4.49
   3  -7  22   91.30    4.34
   7  -3  22   90.13    4.34
   3  -7  24   43.41    2.70
  -7  -3  24   43.58    2.66
  -7   3  24   43.96    2.73
  -7  -3  24   43.87    2.89
   3  -7  24   45.16    2.48
  -3  -7  24   47.23    2.59
  -7   3  24   46.58    2.75
  -3   7  24   46.63    2.71
   7  -3  24   50.32    2.50
   3   7  24   46.41    2.58
  -7  -3  24   50.81    2.75
   3  -7  26   89.27    4.48
  -7  -3  26   79.52    4.63
  -7   3  26   76.66    4.51
  -7   3  26   74.21    4.46
   3  -7  26   87.22    4.31
  -3   7  26   87.32    4.47
  -3  -7  26   92.30    4.41
   3   7  26   87.53    4.38
   7  -3  26   89.91    4.33
  -7  -3  26   79.41    4.47
   3  -7  28   70.82    4.02
  -3  -7  28   67.19    4.04
  -7  -3  28   68.04    4.23
  -3   7  28   68.30    4.00
   3  -7  28   78.88    3.86
  -3  -7  28   72.67    3.95
   3   7  28   73.30    3.96
  -7  -3  28   74.50    4.06
  -7   3  28   71.69    4.04
  -3  -7  30   88.15    4.94
   3  -7  30   93.44    4.92
   3   7  30   93.60    4.88
   3  -7  30   95.81    4.79
   7  -3  30  104.74    4.85
  -3   7  30   92.43    4.95
  -7   3  30   84.01    4.96
  -3  -7  30  101.07    4.89
  -7  -3  30   93.18    4.97
   3  -7  32   48.52    3.04
  -3   7  32   51.94    3.13
  -7  -3  32   57.16    3.18
   3   7  32   49.30    3.05
   3  -7  32   51.51    2.88
   7   3  32   56.72    3.03
  -3  -7  32   51.36    3.02
  -3   7  34   21.51    2.04
   3   7  34   21.15    1.87
  -3  -7  34   23.69    1.91
   3  -7  34   24.96    1.80
  -7  -3  34   25.75    2.10
  -3   7  36   29.63    2.23
   3   7  36   29.84    4.04
  -3  -7  36   28.71    2.12
   3  -7  36   30.43    2.03
  -7  -3  36   27.34    2.21
  -4   7 -35   -5.90    5.36
  -7  -4 -35   -2.71    5.73
  -4  -7 -35    4.41    5.57
  -7   4 -35   -1.76    5.60
  -7  -4 -33   -1.07    5.52
  -7   4 -33   -0.97    5.45
  -4  -7 -33    1.47    5.23
  -7   4 -33   -1.22    3.63
  -7  -4 -33   -4.31    3.26
  -4   7 -33    2.25    2.87
  -4  -7 -31    0.16    5.24
  -7   4 -31   -0.19    5.26
  -7  -4 -31   -2.43    5.44
  -7  -4 -31    0.14    2.78
  -4   7 -31    2.19    2.83
  -4  -7 -31   -0.44    2.84
  -7   4 -31    5.50    3.02
  -4  -7 -29    4.29    4.90
  -7  -4 -29    0.50    4.77
  -7  -4 -29    0.38    2.93
  -4   7 -29    3.22    2.79
  -7   4 -29    5.36    2.81
  -4  -7 -29   -2.74    2.80
  -7  -4 -27    2.01    4.51
   4  -7 -27    3.50    3.72
  -4  -7 -27    1.73    4.57
  -7  -4 -27    0.53    2.86
   4   7 -27    0.60    2.06
  -4  -7 -27    0.07    2.79
  -4   7 -27    2.26    2.64
  -7   4 -27    0.23    2.78
   7  -4 -25    1.23    2.84
  -4  -7 -25    3.89    4.15
   4  -7 -25    5.11    3.37
  -7  -4 -25    4.42    4.25
  -7  -4 -25    4.95    2.96
  -7   4 -25    6.94    2.53
   4   7 -25    4.26    1.92
  -4  -7 -25    3.11    2.61
  -4   7 -25    1.52    2.46
   7  -4 -23   14.58    2.77
  -4  -7 -23   16.00    3.90
  -7  -4 -23   18.88    4.10
   4  -7 -23   15.57    3.35
  -7  -4 -23   21.35    3.05
  -4  -7 -23   16.47    2.26
  -7   4 -23   15.82    2.62
   4  -7 -23   15.87    1.53
  -4   7 -23   16.37    2.55
  -4  -7 -23   16.82    2.60
   7   4 -23   14.35    1.59
   4   7 -23   15.19    2.03
  -4  -7 -21    8.08    2.08
  -7  -4 -21   -0.48    2.68
   7  -4 -21    3.93    2.32
   4  -7 -21    0.30    2.71
  -4  -7 -21    1.94    3.50
   4   7 -21    2.76    1.65
  -7   4 -21    3.00    2.23
  -4  -7 -21    7.15    2.33
  -4   7 -21    3.57    2.15
   4  -7 -21    1.39    1.25
   7   4 -21    2.33    1.25
  -4  -7 -19    4.95    2.06
  -7  -4 -19    8.42    2.52
  -4  -7 -19    9.89    3.28
   7  -4 -19   10.06    2.16
   4  -7 -19    8.22    2.74
  -4   7 -19    7.20    2.07
   4   7 -19    5.59    1.51
   7   4 -19    6.02    1.27
  -4  -7 -19    6.72    2.08
   4  -7 -19    5.78    1.23
  -4  -7 -17   18.79    2.25
   4  -7 -17   16.83    2.78
  -4  -7 -17   15.16    3.41
   7  -4 -17   15.12    2.22
  -4   7 -17   22.07    2.29
   7   4 -17   14.95    1.43
  -4  -7 -17   15.56    2.29
   4  -7 -17   17.64    1.47
  -7  -4 -17   13.89    2.55
   4  -7 -15   42.73    2.17
  -4  -7 -15   45.79    2.99
  -4  -7 -15   46.87    4.02
  -7  -4 -15   38.86    3.88
   4  -7 -15   42.27    3.24
   7  -4 -15   45.61    2.85
   7   4 -15   40.84    2.36
  -7  -4 -15   43.20    3.26
  -4  -7 -15   49.83    3.07
  -4  -7 -13   73.67    3.85
   4  -7 -13   66.18    3.25
   7  -4 -13   61.97    3.63
  -7  -4 -13   65.08    4.59
   4  -7 -13   62.20    4.00
  -7   4 -13   67.43    3.82
  -4  -7 -13   73.89    3.96
   4  -7 -11   91.51    4.46
  -4  -7 -11   99.25    4.87
   4  -7 -11   92.07    4.95
  -7  -4 -11   93.53    5.42
   7  -4 -11   88.57    4.63
  -7   4 -11  102.08    4.86
   4  -7  -9    5.69    0.57
  -7  -4  -9    5.53    2.44
   4  -7  -9    6.02    1.42
   4   7  -9    6.11    0.45
   7   4  -9    6.44    0.50
  -7   4  -9    5.63    1.35
  -7  -4  -9    9.00    1.82
   4  -7  -7   30.71    1.56
  -4  -7  -7   32.38    2.95
   4   7  -7   31.22    1.51
  -7  -4  -7   35.15    2.78
   7   4  -7   28.93    1.53
  -7   4  -7   35.86    2.07
  -7  -4  -7   29.07    2.30
   4  -7  -5   53.38    2.59
   7   4  -5   54.05    2.56
  -7  -4  -5   54.11    3.57
  -4  -7  -5   56.16    3.64
   4   7  -5   53.74    2.54
  -7   4  -5   56.36    2.88
  -4  -7  -5   54.86    2.75
  -4   7  -5   50.70    2.53
  -4  -7  -5   52.77    3.00
  -7  -4  -5   52.96    3.17
   4  -7  -3   43.28    2.11
   4  -7  -3   40.25    2.02
   4   7  -3   43.18    2.03
   7   4  -3   40.25    2.04
  -7   4  -3   43.64    2.01
  -7  -4  -3   43.89    3.15
  -7   4  -3   44.65    2.35
  -4  -7  -3   41.56    2.16
  -7  -4  -3   43.36    2.82
  -4  -7  -3   41.69    2.49
  -7  -4  -3   42.76    2.67
  -4   7  -3   41.50    2.00
  -7  -4  -1   84.56    4.09
   4  -7  -1   74.97    3.74
   4  -7  -1   76.74    3.78
   7   4  -1   82.36    3.73
  -7  -4  -1   83.91    4.51
   4   7  -1   76.65    3.72
  -7   4  -1   83.04    3.91
  -4  -7  -1   73.67    3.79
  -7  -4  -1   77.37    4.17
  -7  -4  -1   83.36    4.10
   4  -7   1   77.30    3.73
   4   7   1   71.06    3.68
   7   4   1   82.13    3.69
   7  -4   1   78.32    3.67
  -4  -7   1   75.61    3.75
   4   7   1   72.78    3.94
  -7  -4   1   83.99    3.98
  -4  -7   3   42.08    2.27
  -4   7   3   41.72    2.07
  -7   4   3   41.87    2.07
  -7   4   3   41.12    2.71
  -4  -7   3   44.48    2.17
  -4   7   3   42.13    2.43
   7   4   3   41.46    2.06
   7  -4   3   43.09    2.03
  -7   4   5   51.02    2.58
  -4  -7   5   54.72    2.73
   7  -4   5   49.84    2.65
   4  -7   5   54.36    2.66
   7  -4   5   56.33    2.56
   7   4   5   52.19    2.59
  -7   4   5   51.49    2.98
  -4   7   5   51.70    2.71
  -4  -7   5   55.77    2.71
  -7  -4   7   28.17    1.63
   7  -4   7   29.33    1.64
  -4  -7   7   30.03    1.67
   7  -4   7   32.18    1.51
  -7   4   7   29.95    1.85
  -7  -4   7   32.08    1.83
  -4   7   7   31.10    1.62
   4   7   7   32.62    1.58
  -7  -4   9    5.17    0.54
  -4  -7   9    6.53    0.68
   7  -4   9    6.42    0.70
   7  -4   9    5.95    0.36
  -4   7   9    6.95    0.61
  -7  -4   9    6.92    0.91
  -7   4   9    4.91    0.94
  -4   7   9    5.84    0.62
   4   7   9    6.18    0.55
   4  -7   9    6.82    0.44
  -7  -4  11   93.14    4.72
   7  -4  11   97.66    4.83
  -4  -7  11   96.94    4.77
  -4   7  11   99.99    4.77
  -7   4  11   98.55    4.86
  -7  -4  11   97.10    4.91
   4   7  11  100.51    4.78
   4  -7  11  100.00    4.72
   7   4  11  106.66    4.78
  -4   7  11   99.32    4.82
  -4  -7  13   70.40    3.55
  -7  -4  13   68.16    3.49
   7  -4  13   71.04    3.63
  -7  -4  13   72.51    3.76
  -4   7  13   68.99    3.57
  -4  -7  13   74.34    3.73
  -7   4  13   68.81    3.66
   4   7  13   70.87    3.59
   4  -7  13   74.46    3.52
   7  -4  13   80.17    3.55
   7   4  13   87.24    3.63
  -4   7  13   70.26    3.63
   7  -4  15   45.68    2.58
  -7   4  15   48.16    2.47
   4  -7  15   48.06    2.63
  -4  -7  15   46.37    2.77
  -7   4  15   42.72    2.62
  -4   7  15   49.31    2.54
  -4  -7  15   47.85    2.72
  -7  -4  15   43.58    2.75
   4  -7  15   50.61    2.47
   4   7  15   49.16    2.55
   7   4  15   46.69    2.51
  -4   7  15   50.09    2.59
  -4  -7  15   53.25    2.57
  -7  -4  17   16.23    1.51
   4  -7  17   18.84    1.37
  -4  -7  17   16.86    1.52
   7  -4  17   16.21    1.29
  -7   4  17   15.42    1.06
  -4  -7  17   19.26    1.54
  -7  -4  17   16.59    1.53
  -4   7  17   19.41    1.23
  -7   4  17   15.84    1.39
  -4   7  17   18.78    1.30
   4  -7  17   17.47    1.09
   7   4  17   16.99    1.15
   7  -4  17   17.95    1.11
  -7   4  17   17.13    1.35
  -4  -7  17   18.13    1.23
   4   7  17   18.26    1.22
   4  -7  19    7.50    1.11
  -7  -4  19    5.94    1.25
  -4  -7  19    7.88    1.30
   7  -4  19    7.48    1.00
  -7  -4  19    6.59    1.36
  -4  -7  19    6.99    1.33
  -7   4  19    6.91    1.15
  -4   7  19    6.75    0.96
  -7   4  19    8.02    1.10
   7  -4  19    8.14    0.79
   7   4  19    6.30    0.87
  -4  -7  19    7.42    0.96
   4   7  19    7.08    0.94
   4  -7  19    7.09    0.78
  -7  -4  19    8.54    1.08
  -4   7  19    6.70    1.01
  -7  -4  21    3.19    1.24
  -4  -7  21    3.72    1.29
   4  -7  21    4.38    1.16
   7  -4  21    3.56    0.94
  -7  -4  21    3.28    1.34
  -4  -7  21    2.29    1.38
  -7   4  21    4.03    1.19
  -7   4  21    4.01    1.10
   4   7  21    3.66    0.96
   4  -7  21    4.06    0.78
   7  -4  21    4.57    0.81
   7   4  21    2.83    0.87
  -4   7  21    3.25    1.02
  -7  -4  21    2.80    1.04
  -4  -7  21    3.79    0.96
   4  -7  23   17.25    1.50
  -4  -7  23   17.97    1.67
  -7  -4  23   16.08    1.50
   7  -4  23   17.12    1.37
  -7   4  23   17.40    1.55
  -4  -7  23   15.56    1.82
  -7  -4  23   17.33    1.81
   7   4  23   16.73    1.34
  -7  -4  23   18.44    1.52
  -7   4  23   16.93    1.52
  -4  -7  23   19.43    1.41
  -4   7  23   17.01    1.49
   4  -7  23   14.94    1.22
   4   7  23   16.91    1.41
   7  -4  23   18.89    1.25
   4  -7  25    6.47    1.31
  -7  -4  25    4.88    1.31
   7  -4  25    5.25    1.11
  -7  -4  25    6.51    1.68
  -7   4  25    6.13    1.37
  -7  -4  25    6.47    1.30
   7   4  25    5.79    1.12
  -7   4  25    8.49    1.30
   4  -7  25    5.22    0.95
  -4  -7  25    3.89    1.14
  -4   7  25    6.13    1.27
   7  -4  25    6.51    1.04
   4   7  25    5.40    1.11
   4  -7  27    0.79    1.31
  -7  -4  27    0.98    1.80
  -4   7  27    2.39    1.31
   7  -4  27    0.58    1.23
  -7   4  27   -0.42    1.33
  -7  -4  27    1.52    1.27
  -4  -7  27    0.44    1.19
   4  -7  27    0.68    0.95
   4   7  27    0.66    1.15
   4  -7  29    3.04    1.32
  -4  -7  29    1.76    1.44
   4  -7  29    1.97    1.01
   4   7  29    1.64    1.18
   7  -4  29    1.38    1.11
  -7  -4  29    2.46    1.34
  -7   4  29    1.98    1.37
  -4  -7  29    2.49    1.26
  -4   7  29   -0.23    1.38
   4  -7  31    0.96    1.35
  -4  -7  31    0.34    1.46
   4   7  31    2.82    1.28
  -4   7  31   -0.61    1.47
   4  -7  31    0.30    1.08
  -7  -4  31    1.90    1.46
  -7   4  31    1.12    1.53
  -4  -7  31   -0.44    1.36
   4  -7  33    0.87    1.41
  -7   4  33    3.43    1.54
  -4   7  33    0.24    1.55
   4   7  33    4.19    1.31
  -4  -7  33   -0.57    1.38
  -7  -4  33    3.07    1.54
  -4   7  35   -1.80    1.51
  -4  -7  35    1.02    1.34
   4   7  35    0.56    1.71
  -7  -4  35   -0.05    1.53
  -5   7 -36    8.57    5.55
  -7   5 -36   11.08    5.66
  -7  -5 -36   11.15    5.75
  -5  -7 -36    3.65    5.75
  -7   5 -34    9.63    5.88
  -5   7 -34    7.40    5.50
  -7  -5 -34    7.90    5.61
  -5  -7 -34    8.48    5.73
  -5   7 -34   16.96    3.17
  -7  -5 -34    7.07    3.37
  -5  -7 -32   18.69    5.56
  -7   5 -32   21.39    5.86
  -7  -5 -32   24.48    5.73
  -5   7 -32   20.28    3.24
  -7  -5 -32   11.68    3.44
  -5  -7 -32   22.91    3.30
  -7   5 -32   20.44    3.39
  -7  -5 -30   78.81    7.08
  -5  -7 -30   92.99    7.25
  -7  -5 -30   82.04    5.30
  -7  -5 -30   87.20    5.63
  -7   5 -30   96.27    5.57
  -5  -7 -30   86.55    5.46
  -5   7 -30   86.28    5.51
  -5  -7 -28   16.30    4.80
  -7  -5 -28   20.39    4.93
  -7  -5 -28    9.25    2.92
  -7   5 -28   12.00    2.99
  -5   7 -28   11.81    2.95
  -5  -7 -28    7.14    2.96
   5  -7 -26   83.40    5.55
  -5  -7 -26   90.62    6.70
  -7  -5 -26   73.07    6.39
   5   7 -26   74.74    4.56
  -5  -7 -26   90.25    5.22
  -7  -5 -26   89.76    5.32
  -5   7 -26   77.41    5.08
  -7   5 -26   88.47    5.28
  -5  -7 -24   65.37    3.95
  -7  -5 -24   71.09    5.54
  -5  -7 -24   58.17    5.52
   5  -7 -24   61.66    4.65
   7  -5 -24   59.62    4.24
   5   7 -24   57.54    3.65
  -5   7 -24   60.30    4.14
  -7   5 -24   62.18    4.14
  -7  -5 -24   63.13    4.32
  -5  -7 -24   65.56    4.21
  -5  -7 -22  103.35    5.41
   5  -7 -22   94.97    5.75
  -7  -5 -22   95.08    6.51
   7  -5 -22   96.48    5.52
  -5  -7 -22   88.96    6.55
  -5   7 -22  106.24    5.51
   5   7 -22   91.74    5.11
  -7   5 -22  100.35    5.54
   7   5 -22   89.71    4.96
  -5  -7 -22  105.02    5.54
  -7  -5 -22  101.99    5.66
  -5  -7 -20   74.67    4.33
   5  -7 -20   68.05    4.63
  -5  -7 -20   73.19    5.43
   7  -5 -20   72.70    4.39
  -5   7 -20   77.48    4.40
   5   7 -20   66.59    4.00
   7   5 -20   67.34    3.86
  -7   5 -20   88.11    4.52
  -7  -5 -20   85.26    4.68
   5  -7 -18  194.71    9.46
   7  -5 -18  212.22    9.96
   5  -7 -18  206.39   10.10
  -5  -7 -18  207.11   10.63
   5   7 -18  199.32    9.75
  -5   7 -18  235.54   10.06
   7   5 -18  194.17    9.68
  -5  -7 -18  209.40   10.02
  -7  -5 -18  225.46   10.17
   5  -7 -16  128.68    6.35
   5  -7 -16  141.66    7.01
  -5  -7 -16  141.06    7.62
   7  -5 -16  138.48    6.80
   7   5 -16  140.83    6.56
  -7  -5 -16  153.19    7.18
  -5  -7 -16  148.11    6.98
   5  -7 -14   70.71    3.40
  -7  -5 -14   69.31    4.93
   5  -7 -14   67.96    4.17
   7  -5 -14   67.05    3.88
  -7   5 -14   67.24    4.02
  -5  -7 -14   76.22    4.15
  -7  -5 -14   80.07    4.36
  -5  -7 -12   47.79    2.91
   5  -7 -12   39.15    2.10
  -7   5 -12   58.81    2.93
  -5   7 -12   46.19    2.75
   5  -7 -12   44.64    2.84
  -7  -5 -12   57.96    3.82
   7  -5 -12   53.67    2.60
  -5  -7 -10  457.41   22.11
   5  -7 -10  444.72   21.86
   7   5 -10  472.01   21.91
  -7  -5 -10  481.21   22.46
   5   7 -10  471.10   21.89
  -7   5 -10  512.89   22.16
   5  -7  -8  150.40    7.41
  -5  -7  -8  156.62    8.13
  -7  -5  -8  169.37    8.18
   7   5  -8  165.15    7.44
   5   7  -8  149.24    7.42
  -7   5  -8  181.16    7.70
  -7  -5  -8  169.38    7.84
  -5  -7  -8  152.69    7.74
   5  -7  -6  262.32   12.56
  -7  -5  -6  276.33   13.08
   5   7  -6  257.22   12.56
  -5  -7  -6  275.59   13.10
  -7   5  -6  300.31   12.75
  -5  -7  -6  277.97   12.70
  -7  -5  -6  266.54   12.85
  -5  -7  -6  253.92   12.79
   5  -7  -4  130.62    6.36
   7   5  -4  139.37    6.35
  -7  -5  -4  138.04    6.96
  -5  -7  -4  132.13    6.99
   5   7  -4  132.92    6.34
  -7  -5  -4  149.16    6.71
  -5  -7  -4  133.68    6.47
  -5  -7  -4  126.59    6.62
  -7  -5  -4  132.97    6.66
  -5   7  -4  130.85    6.32
  -7  -5  -4  142.15    6.66
  -7  -5  -2  711.01   34.20
   5  -7  -2  713.72   34.07
   7   5  -2  698.66   34.05
   5   7  -2  690.99   34.04
  -7  -5  -2  746.52   34.37
  -5   7  -2  729.61   34.02
  -7   5  -2  743.42   34.02
  -5  -7  -2  709.22   34.09
  -7  -5  -2  751.71   34.21
  -7  -5  -2  703.27   34.21
  -5  -7  -2  677.86   34.19
   5  -7   0  400.07   19.32
   5  -7   0  425.26   19.35
   5   7   0  387.69   19.31
  -5   7   0  421.27   19.30
   7   5   0  407.35   19.32
  -7  -5   0  422.08   19.47
  -5  -7   0  403.82   19.36
  -7  -5   0  419.11   19.47
   5  -7   2  718.03   32.92
  -5  -7   2  749.26   32.95
  -7   5   2  693.82   33.10
   7  -5   2  709.13   32.88
   5   7   2  650.90   32.90
   7   5   2  687.47   32.90
  -5   7   4  126.66    6.39
  -5  -7   4  128.25    6.50
   7  -5   4  139.63    6.37
   7   5   4  135.42    6.40
  -5   7   4  127.33    6.60
  -5   7   4  129.71    6.56
  -5  -7   4  137.42    6.48
  -7   5   4  142.13    6.68
  -5  -7   6  261.56   12.40
  -5   7   6  254.81   12.30
  -7  -5   6  270.17   12.39
  -5   7   6  229.89   12.45
   7  -5   6  264.02   12.30
  -5   7   6  263.42   12.39
  -7   5   6  263.54   12.46
  -7   5   6  267.48   12.34
  -7  -5   8  169.22    7.95
   5  -7   8  150.19    7.99
  -5  -7   8  146.36    7.97
   7  -5   8  179.75    7.99
   7  -5   8  180.14    7.88
  -7   5   8  175.32    8.04
  -5   7   8  154.86    7.95
  -7  -5   8  170.26    8.05
  -7   5   8  166.46    7.90
  -7   5   8  143.51    7.90
   5   7   8  178.24    7.95
  -5  -7  10  465.12   20.93
   7  -5  10  486.35   20.97
   5  -7  10  462.66   20.98
  -7  -5  10  468.73   20.90
   7  -5  10  491.22   20.85
  -7  -5  10  491.26   21.03
  -5   7  10  469.29   20.92
  -7   5  10  475.05   20.98
  -5   7  10  471.49   20.95
   5   7  10  489.25   20.92
  -5  -7  12   40.69    2.58
  -7  -5  12   61.70    2.57
   7  -5  12   63.46    2.72
   5  -7  12   45.46    2.70
  -5   7  12   41.37    2.62
  -7   5  12   65.52    2.76
  -7  -5  12   66.42    2.88
   5   7  12   46.35    2.61
   5  -7  12   48.06    2.54
  -5   7  12   43.71    2.67
  -7   5  14   77.56    3.93
  -5  -7  14   78.07    3.96
   5  -7  14   75.91    4.08
  -7  -5  14   77.28    3.92
   7  -5  14   81.23    4.07
  -5  -7  14   76.81    4.16
  -5   7  14   77.68    4.02
  -7  -5  14   85.77    4.20
  -7   5  14   82.58    4.08
   5   7  14   82.15    4.01
   7  -5  14   94.76    3.98
   7   5  14   95.29    4.04
   5  -7  14   82.15    3.94
  -5   7  14   80.40    4.06
  -5  -7  16  140.17    7.78
   5  -7  16  142.46    7.68
   7  -5  16  162.58    7.69
  -7   5  16  160.51    7.69
  -5  -7  16  146.68    7.77
  -5   7  16  145.80    7.64
  -7  -5  16  166.02    7.80
   5  -7  16  148.77    7.57
   7   5  16  168.03    7.63
   5   7  16  151.27    7.63
  -5  -7  16  150.84    7.66
  -7   5  16  172.60    7.73
  -5   7  16  143.89    7.68
  -5  -7  18  220.38   11.33
  -7  -5  18  235.68   11.33
   5  -7  18  223.67   11.27
   7  -5  18  228.82   11.25
  -5  -7  18  226.27   11.35
  -5   7  18  221.04   11.21
  -7   5  18  224.46   11.25
  -7  -5  18  235.38   11.36
  -5   7  18  232.31   11.26
   5   7  18  233.57   11.20
   7   5  18  243.19   11.21
   5  -7  18  233.05   11.15
   7  -5  18  261.83   11.18
  -7   5  18  238.92   11.28
  -5  -7  18  233.95   11.24
  -7  -5  20   86.29    4.28
   5  -7  20   73.05    4.18
  -5  -7  20   73.49    4.28
   7  -5  20   85.56    4.15
  -5   7  20   75.62    4.10
  -7  -5  20   83.50    4.34
  -5  -7  20   73.31    4.31
  -7   5  20   85.38    4.20
  -5   7  20   75.44    4.17
   5  -7  20   76.29    4.00
   5   7  20   75.24    4.08
   7   5  20   86.70    4.09
  -7  -5  20   85.72    4.20
   7  -5  20   97.39    4.06
  -5  -7  20   80.35    4.13
  -7   5  20   87.68    4.21
  -7  -5  22  111.18    6.00
  -5  -7  22  117.66    6.04
   5  -7  22  116.52    5.95
   7  -5  22  114.65    5.89
  -5  -7  22  124.40    6.10
  -7   5  22  109.86    5.94
  -5   7  22  108.44    5.88
  -7  -5  22  118.61    6.10
  -7   5  22  113.59    5.96
  -5   7  22  117.72    5.94
   5  -7  22  125.34    5.80
   5   7  22  119.82    5.87
  -5  -7  22  125.82    5.92
   7   5  22  117.43    5.85
   7  -5  22  130.11    5.83
  -7  -5  22  124.06    5.95
  -7  -5  24   62.02    3.68
   5  -7  24   62.92    3.65
  -5  -7  24   62.85    3.75
   7  -5  24   66.11    3.59
  -7  -5  24   70.77    3.90
  -7   5  24   65.94    3.65
  -5  -7  24   70.98    3.90
  -7   5  24   67.70    3.70
  -5  -7  24   65.67    3.60
   5   7  24   70.25    3.57
   5  -7  24   65.46    3.45
  -7  -5  24   68.63    3.66
  -5   7  24   67.30    3.66
   7   5  24   73.43    3.55
   7  -5  24   81.34    3.56
   7  -5  26   95.49    5.18
   5  -7  26   95.14    5.23
  -7  -5  26   87.12    5.22
  -7   5  26   94.43    5.24
  -7  -5  26  100.45    5.49
   5  -7  26   99.81    5.06
  -7   5  26  103.45    5.28
  -5  -7  26  105.62    5.21
   5   7  26  104.02    5.16
  -7  -5  26  106.66    5.26
   7  -5  26  123.69    5.17
  -5   7  26  103.73    5.27
   7   5  26  105.67    5.17
   5  -7  28   10.68    1.50
   5  -7  28   11.45    1.19
  -5  -7  28   11.43    1.43
  -5   7  28   12.02    1.54
  -7  -5  28   10.65    1.52
   7   5  28   14.38    1.51
  -7   5  28   13.59    1.58
   5   7  28   11.20    1.35
   7  -5  28   11.97    1.27
  -5  -7  30   96.79    5.24
   5  -7  30  100.56    5.20
   5   7  30   96.89    5.14
   5  -7  30  117.88    5.14
  -7   5  30   90.90    5.25
  -5  -7  30  105.61    5.20
  -7  -5  30   94.87    5.22
  -5   7  30   97.11    5.25
  -5   7  32   20.35    1.99
   5  -7  32   22.57    1.76
  -7   5  32   23.83    2.06
  -7  -5  32   28.88    2.10
   5   7  32   24.24    1.91
  -5  -7  32   20.68    1.91
  -5  -7  34   19.48    1.79
  -5   7  34   13.13    1.84
   5   7  34   17.73    1.83
  -7  -5  34   15.32    1.82
  -7   5  34   20.73    1.90
  -5  -7  36    5.37    1.42
  -5   7  36    4.85    1.63
  -7   5  36    5.77    1.58
  -7  -5  36    7.77    1.61
  -6  -7 -35  -12.10    5.77
  -6   7 -35    2.75    5.42
  -7   6 -35    8.07    5.76
  -7  -6 -35    1.60    5.89
  -7  -6 -33    7.65    5.52
  -6  -7 -33    0.52    5.65
  -7   6 -33    6.59    5.55
  -6   7 -33    1.00    3.06
  -7   6 -33   -3.59    3.15
  -6  -7 -33    1.55    3.12
  -7  -6 -33    7.10    3.33
  -6  -7 -31   -3.56    5.40
  -7  -6 -31   10.77    5.55
  -7   6 -31    3.67    3.00
  -6   7 -31    2.60    3.03
  -6  -7 -31    6.41    3.15
  -7  -6 -31    1.49    3.23
  -6  -7 -29   -0.16    5.04
  -7  -6 -29   -5.47    5.12
  -6   7 -29   -1.03    3.01
  -7  -6 -29    1.02    3.00
  -7   6 -29    2.80    2.95
  -6  -7 -29   -3.06    3.02
  -6  -7 -27   14.61    4.91
  -7  -6 -27    7.97    4.89
  -7  -6 -27    7.98    2.75
  -7   6 -27   10.57    2.98
  -6  -7 -27   16.18    3.19
  -6   7 -27    9.65    2.78
  -7  -6 -27    6.14    3.03
   6  -7 -25    0.98    3.04
  -7  -6 -25    2.48    4.45
  -6  -7 -25   10.32    4.66
  -7  -6 -25    8.20    2.74
  -6  -7 -25    3.78    2.43
  -6  -7 -25    2.32    2.82
  -7   6 -25    4.20    2.66
  -6   7 -25    4.62    2.60
   6   7 -25    5.26    1.77
   6  -7 -23    6.53    2.79
   7  -6 -23    7.12    2.73
  -7  -6 -23    7.84    4.11
  -6  -7 -23    8.78    4.11
  -6  -7 -23    9.35    2.38
  -7  -6 -23    6.99    2.75
  -6  -7 -23   13.64    2.62
   6   7 -23    6.39    1.75
  -7   6 -23    7.35    2.47
  -6   7 -23   11.29    2.48
   7   6 -23    7.97    1.60
  -7  -6 -21   29.85    3.08
  -6  -7 -21   29.59    2.82
  -6  -7 -21   29.84    4.32
   6  -7 -21   33.78    3.16
  -7  -6 -21   28.55    4.35
   6   7 -21   29.34    2.23
  -7   6 -21   29.06    2.86
   7   6 -21   26.31    2.12
  -6   7 -21   33.87    2.90
  -6  -7 -19   39.05    3.04
  -7  -6 -19   39.73    3.10
   6   7 -19   37.61    2.44
  -6   7 -19   44.07    3.06
   7   6 -19   31.94    2.36
   6  -7 -19   39.50    3.17
  -6  -7 -19   45.93    4.22
   7  -6 -19   34.67    2.95
  -6  -7 -17   20.55    2.61
  -7  -6 -17   21.57    2.82
   7   6 -17   22.37    1.72
   7  -6 -17   27.72    2.43
   6  -7 -17   23.98    2.60
   6  -7 -15   13.35    0.67
  -7  -6 -15   16.02    2.53
  -6  -7 -15   16.13    2.37
  -7   6 -15   15.95    2.03
   7  -6 -15   17.96    1.95
   6  -7 -15   15.92    2.13
   6  -7 -13   15.46    0.80
  -7  -6 -13   14.20    2.41
  -6  -7 -13   16.29    2.26
  -6   7 -13   18.63    1.96
  -7   6 -13   17.21    2.09
  -7  -6 -13   15.50    3.13
   7  -6 -13   12.79    1.71
   6  -7 -13   15.09    1.98
   6  -7 -11   28.52    1.44
  -7  -6 -11   31.71    3.16
   7   6 -11   29.48    1.53
  -6  -7 -11   34.22    3.53
   6   7 -11   29.70    1.52
  -6   7 -11   33.36    2.26
  -7   6 -11   32.46    2.32
   6  -7  -9    8.62    0.54
  -6  -7  -9    6.23    2.58
  -7  -6  -9   11.52    2.53
   6   7  -9    9.07    0.58
   7   6  -9    8.20    0.59
  -7   6  -9    9.37    1.45
  -6  -7  -9    9.67    1.81
   6  -7  -7   14.56    0.82
  -7  -6  -7   16.96    1.88
   6   7  -7   16.12    0.83
   7   6  -7   15.22    0.84
  -6  -7  -7   10.47    2.50
  -7  -6  -7   16.54    2.66
  -7   6  -7   17.38    1.44
  -7  -6  -7   13.92    1.65
  -6  -7  -7   12.34    1.75
   6  -7  -5    1.30    0.36
  -7  -6  -5   -1.36    1.43
  -7  -6  -5    0.23    2.46
   6   7  -5    0.73    0.25
   7   6  -5    0.79    0.28
  -6  -7  -5    3.64    2.31
  -6  -7  -5    0.02    1.25
  -7  -6  -5   -2.35    1.44
  -6  -7  -5    0.19    1.41
  -7  -6  -5    0.45    1.41
   6  -7  -3   30.24    1.56
   6   7  -3   30.22    1.52
   7   6  -3   28.63    1.52
  -6   7  -3   32.59    1.47
  -7   6  -3   29.43    1.48
  -7  -6  -3   26.15    2.74
  -6  -7  -3   31.51    1.89
  -7  -6  -3   28.77    2.15
  -6  -7  -3   28.63    2.12
  -7  -6  -3   28.61    2.16
   6  -7  -1   68.38    3.27
  -6   7  -1   71.47    3.21
   7   6  -1   62.98    3.24
   6   7  -1   63.73    3.24
  -6  -7  -1   69.03    3.40
  -7  -6  -1   67.36    3.52
  -7  -6  -1   66.01    3.60
  -6  -7  -1   67.26    3.54
   6  -7   1   64.87    3.08
   6  -7   1   70.86    3.11
  -6  -7   1   68.88    3.20
  -7  -6   1   65.13    3.27
   7   6   1   59.79    3.05
   6   7   1   61.21    3.05
   6  -7   3   29.74    1.49
   7  -6   3   26.31    1.47
  -7   6   3   29.16    2.05
  -6  -7   3   31.65    1.62
  -6   7   3   27.96    2.03
  -7  -6   3   26.28    1.71
   7   6   3   27.13    1.41
   6   7   3   29.19    1.42
  -7  -6   5    0.56    0.75
  -6  -7   5    0.02    0.76
  -7   6   5   -0.13    0.70
  -6   7   5    1.41    1.06
  -7   6   5    0.91    1.24
  -6  -7   5    1.38    0.71
  -6   7   5    1.56    1.06
  -6  -7   7   13.20    1.02
  -7  -6   7   14.38    1.02
  -7   6   7   14.68    0.78
   7  -6   7   14.98    0.72
  -7   6   7   15.31    1.22
  -6   7   7   15.34    1.11
  -7   6   7   14.60    1.03
  -6   7   9    7.76    0.93
  -7  -6   9    6.95    0.73
   6  -7   9    7.95    0.84
  -6  -7   9    7.81    0.75
  -7   6   9    6.73    0.76
   7  -6   9    7.87    0.79
   7  -6   9    8.27    0.41
  -7   6   9    7.67    0.96
  -6   7   9    8.68    0.84
  -7   6   9    6.76    0.73
  -6  -7  11   29.35    1.53
   7  -6  11   28.26    1.61
  -7  -6  11   29.56    1.50
   6  -7  11   27.73    1.66
   6  -7  11   26.66    1.33
   7  -6  11   30.98    1.35
  -6   7  11   27.71    1.58
  -7   6  11   30.09    1.68
  -7  -6  11   29.76    1.78
   6  -7  13   15.04    1.18
   7  -6  13   16.22    1.16
  -7  -6  13   13.10    0.93
  -7   6  13   13.89    0.83
  -6  -7  13   15.96    0.99
   6  -7  13   16.08    0.76
   7  -6  13   14.69    0.78
  -7   6  13   15.83    1.18
  -6   7  13   16.40    1.13
  -7  -6  13   14.85    1.40
  -6  -7  13   17.39    1.42
   7   6  13   18.04    1.06
   6   7  13   16.53    1.01
  -6   7  13   15.82    1.17
  -6  -7  15   16.10    1.01
   6  -7  15   16.37    1.27
   7  -6  15   16.02    1.24
  -7  -6  15   15.32    0.97
  -7  -6  15   14.62    1.46
  -7   6  15   16.94    1.28
  -6   7  15   16.25    1.20
  -6  -7  15   16.42    1.50
   6   7  15   15.90    1.10
   7   6  15   21.43    1.18
   6  -7  15   19.98    1.06
  -6   7  15   16.67    1.25
  -7   6  15   17.54    1.31
  -7  -6  17   24.58    1.88
   6  -7  17   23.17    1.70
   7  -6  17   23.97    1.67
  -6  -7  17   26.36    1.92
  -7  -6  17   24.94    1.88
  -6  -7  17   24.51    1.84
  -6   7  17   26.16    1.61
  -7   6  17   23.86    1.66
   7  -6  17   30.25    1.50
  -7   6  17   25.41    1.71
   6   7  17   26.42    1.55
  -6  -7  17   26.53    1.65
   6  -7  17   26.96    1.46
   7   6  17   27.94    1.57
  -6   7  17   26.62    1.69
  -7  -6  19   39.40    2.52
  -6  -7  19   37.93    2.48
   6  -7  19   40.15    2.36
   7  -6  19   36.39    2.32
  -6  -7  19   40.34    2.51
  -6   7  19   38.36    2.26
  -7   6  19   38.01    2.31
  -7  -6  19   37.12    2.53
  -7   6  19   38.65    2.32
   6   7  19   40.49    2.22
  -7  -6  19   43.23    2.34
  -6   7  19   40.52    2.36
   6  -7  19   40.11    2.11
   7   6  19   43.19    2.23
  -6  -7  19   41.24    2.31
   7  -6  19   51.13    2.23
   7  -6  21   28.00    1.94
  -7  -6  21   29.30    2.16
  -6  -7  21   28.24    2.16
   6  -7  21   29.86    1.97
  -7  -6  21   29.88    2.24
  -6  -7  21   30.42    2.19
  -6   7  21   29.19    1.91
  -7   6  21   26.09    1.94
  -7   6  21   32.44    1.99
   6  -7  21   30.49    1.71
  -6   7  21   30.72    1.96
  -7  -6  21   29.38    1.93
   7   6  21   31.13    1.83
   6   7  21   31.94    1.82
  -6  -7  21   30.58    1.93
   7  -6  21   38.97    1.85
  -6  -7  23    9.01    1.49
  -7  -6  23    6.26    1.45
   6  -7  23    7.38    1.25
   7  -6  23    7.47    1.18
  -6  -7  23    7.43    1.63
  -6   7  23    8.26    1.24
  -7  -6  23    8.96    1.67
  -7   6  23    7.01    1.25
   6   7  23    9.30    1.08
  -6  -7  23   10.92    1.22
  -6   7  23    7.80    1.26
  -7  -6  23    9.04    1.26
   7   6  23   11.21    1.14
   6  -7  23   10.68    0.94
   7  -6  23    8.34    1.01
  -7   6  23    8.74    1.33
  -7  -6  25    4.42    1.47
  -6  -7  25    3.78    1.48
   6  -7  25    3.72    1.21
   7  -6  25    3.72    1.16
  -6  -7  25    5.14    1.76
  -7  -6  25    2.77    1.73
  -7   6  25    4.98    1.36
   6   7  25    4.75    1.07
   7  -6  25    4.22    0.99
   6  -7  25    4.08    0.92
  -7   6  25    3.97    1.23
  -7  -6  25    2.39    1.23
  -6  -7  25    4.33    1.21
  -6   7  25    2.38    1.29
   7   6  25    3.90    1.04
   7  -6  27   11.47    1.43
   6  -7  27   12.47    1.43
  -7  -6  27   10.25    1.97
  -7  -6  27    9.29    1.46
   6   7  27   10.45    1.29
  -6   7  27   10.83    1.55
   7   6  27   14.31    1.46
   6  -7  27   14.53    1.39
  -6  -7  27   12.08    1.48
  -7   6  27   11.40    1.55
   6  -7  29    0.58    1.29
   7   6  29    0.78    1.28
  -6  -7  29    2.62    1.30
  -7  -6  29   -2.10    1.31
   6   7  29   -1.59    1.26
  -7   6  29    0.73    1.41
   6  -7  29   -0.11    1.04
  -6   7  29   -0.77    1.41
  -7   6  31    2.83    1.54
  -7  -6  31    3.19    1.47
   6   7  31    3.55    1.47
  -6  -7  31    4.60    1.43
  -6   7  31    2.84    1.49
  -6   7  33    1.62    1.51
  -7  -6  33    0.82    1.45
  -7   6  33    1.97    1.55
  -6  -7  33    1.19    1.43
  -7  -6  35   -0.13    1.46
  -7   6  35    3.63    1.55
  -6   7  35    0.05    1.57
  -6  -7  35    1.12    1.42
  -7   7 -36   -6.59    5.68
  -7  -7 -36   -3.65    6.04
  -7   7 -34    8.45    5.85
  -7  -7 -34   13.90    5.94
  -7   7 -34   20.81    3.38
  -7  -7 -34   14.90    3.39
  -7  -7 -32    1.93    5.60
  -7   7 -32   -2.25    3.18
  -7  -7 -32    1.56    3.20
  -7  -7 -30   43.57    6.08
  -7   7 -30   45.92    4.25
  -7  -7 -30   54.29    4.21
  -7  -7 -28   -0.16    5.01
  -7   7 -28    1.29    2.94
  -7  -7 -28   -5.63    3.27
  -7  -7 -26  221.04   12.30
  -7  -7 -26  218.18   11.15
  -7  -7 -26  221.42   11.31
  -7   7 -26  222.05   11.32
  -7  -7 -24   -1.57    4.23
  -7  -7 -24   -2.47    2.46
  -7  -7 -24    3.56    2.69
   7   7 -24    1.88    1.61
  -7   7 -24   -1.00    2.51
  -7  -7 -22  270.35   14.22
   7  -7 -22  272.64   13.40
  -7   7 -22  286.04   13.53
   7   7 -22  249.42   13.10
  -7  -7 -22  301.91   13.47
  -7  -7 -20    0.06    2.41
   7  -7 -20   -1.12    2.30
   7   7 -20    0.36    1.45
  -7   7 -20   -0.54    2.33
   7  -7 -18  458.43   21.65
   7   7 -18  427.85   21.49
  -7  -7 -18  494.18   21.83
   7  -7 -16   -0.18    1.84
  -7  -7 -16    2.12    2.34
   7  -7 -14  232.78   11.68
  -7   7 -14  253.05   11.94
  -7  -7 -14  248.29   12.00
  -7  -7 -12   -0.09    2.95
  -7   7 -12    3.49    1.78
   7  -7 -10  882.49   42.02
   7   7 -10  886.98   42.08
  -7  -7 -10  932.09   42.64
  -7   7 -10  948.94   42.31
  -7  -7 -10  931.74   42.35
   7   7  -8    2.34    0.40
   7  -7  -8    2.51    0.32
  -7  -7  -8    3.73    1.71
  -7  -7  -8    1.33    1.76
   7  -7  -6  641.98   30.95
  -7  -7  -6  671.19   31.44
   7   7  -6  657.88   30.96
  -7  -7  -6  714.04   31.15
  -7  -7  -6  654.04   31.20
   7  -7  -4    1.96    0.37
  -7  -7  -4    0.23    2.25
   7   7  -4    2.33    0.32
  -7  -7  -4    1.33    1.33
  -7  -7  -4    2.94    1.40
   7  -7  -2 2744.43  131.13
  -7   7  -2 2831.74  131.09
   7   7  -2 2687.23  131.13
  -7  -7  -2 2758.63  131.21
  -7  -7  -2 2727.55  131.28
  -7  -7   0    0.75    0.90
   7   7   0    0.29    0.27
   7  -7   2 2606.57  120.61
  -7  -7   2 2615.60  120.66
  -7   7   2 2431.02  120.73
   7   7   2 2527.62  120.59
   7  -7   4    2.13    0.54
  -7  -7   4    1.50    0.77
  -7   7   4   -0.05    1.38
   7   7   4    1.48    0.33
  -7   7   4    2.58    1.04
  -7  -7   6  661.27   29.39
  -7   7   6  643.51   29.41
  -7   7   6  579.75   29.34
  -7  -7   8    2.19    0.73
  -7   7   8    2.18    0.29
  -7   7   8    1.29    0.91
  -7  -7  10  889.35   42.69
   7  -7  10  908.12   42.74
  -7   7  10  915.68   42.71
   7  -7  12    4.27    0.86
  -7  -7  12    2.97    0.61
   7  -7  12    2.88    0.20
  -7   7  12    2.18    0.84
  -7  -7  14  241.80   12.41
   7  -7  14  245.59   12.51
   7  -7  14  261.24   12.33
  -7  -7  14  242.47   12.58
  -7   7  14  254.19   12.47
  -7   7  14  281.08   12.52
   7  -7  16    2.99    0.90
   7  -7  16    0.80    0.25
  -7   7  16    1.50    0.89
  -7  -7  16    1.96    1.14
   7   7  16    1.75    0.79
  -7   7  16    0.56    0.92
   7  -7  18  502.97   24.60
  -7  -7  18  503.00   24.68
  -7  -7  18  492.59   24.69
  -7   7  18  493.77   24.56
   7   7  18  559.14   24.56
  -7  -7  18  533.01   24.60
  -7   7  18  518.69   24.62
   7  -7  20    0.79    1.05
  -7  -7  20   -0.55    1.36
  -7   7  20    0.78    0.99
  -7  -7  20    0.05    1.37
   7   7  20   -0.75    0.84
  -7   7  20    0.31    1.02
  -7  -7  20    0.32    0.94
   7  -7  20    0.86    0.68
  -7  -7  22  328.34   16.59
   7  -7  22  325.70   16.50
  -7   7  22  312.38   16.45
  -7  -7  22  322.10   16.62
   7  -7  22  376.37   16.40
  -7   7  22  346.15   16.53
  -7  -7  22  355.71   16.51
   7   7  22  360.17   16.46
  -7  -7  24    0.50    1.46
   7  -7  24   -0.98    1.14
  -7   7  24   -1.26    1.20
  -7  -7  24    0.56    1.54
   7  -7  24    0.04    0.82
   7   7  24   -0.41    1.13
  -7  -7  24   -0.60    1.18
  -7   7  24    0.75    1.17
  -7  -7  26  234.70   12.62
   7  -7  26  246.86   12.55
  -7  -7  26  252.08   12.79
  -7   7  26  253.98   12.60
  -7  -7  26  261.21   12.57
   7  -7  28    0.91    1.24
   7   7  28   -0.64    1.27
  -7   7  28    2.58    1.34
  -7  -7  28    0.59    1.27
  -7  -7  30   53.96    3.11
   7   7  30   57.65    3.05
  -7   7  30   46.76    3.15
  -7  -7  32    1.55    1.45
  -7   7  32   -2.90    1.56
  -7   7  34   19.34    2.00
  -7  -7  34   23.24    1.92
  -7  -7  36    0.45    1.43
  -7   7  36    0.57    1.47
  -8   0 -36   36.26    6.25
  -8   0 -34    3.02    5.77
  -8   0 -32   63.54    6.75
   0  -8 -32   63.80    6.17
  -8   0 -32   56.94    4.78
  -8   0 -30   10.40    5.46
   0  -8 -30    5.53    4.67
  -8   0 -30    7.09    3.38
   0   8 -30    1.29    2.57
   0  -8 -28  160.62    9.57
  -8   0 -28  173.60   10.15
   0  -8 -28  171.21    8.35
   0   8 -28  157.82    8.50
  -8   0 -28  153.13    8.92
   8   0 -26   13.67    3.16
   0  -8 -26   12.01    4.26
   0  -8 -26   18.26    2.34
   0   8 -26   15.02    2.47
  -8   0 -26   15.88    3.37
   0  -8 -24  151.84    8.95
   0   8 -24  150.49    8.12
   0  -8 -24  164.13    8.01
  -8   0 -24  157.97    8.23
   0  -8 -22    2.81    3.42
  -8   0 -22   11.66    3.81
   0   8 -22    5.14    1.97
  -8   0 -22    6.80    2.33
   0  -8 -22    8.71    1.98
   0  -8 -20  567.28   27.83
  -8   0 -20  527.11   27.93
   0   8 -20  611.02   27.46
   0  -8 -20  575.86   27.38
  -8   0 -20  555.72   27.46
   0  -8 -18   22.22    3.40
   0   8 -18   21.93    2.07
   0  -8 -18   20.21    2.20
   0  -8 -16  547.34   26.10
   0  -8 -16  535.36   25.73
   0  -8 -14  159.03    8.10
  -8   0 -14  144.44    7.62
   0  -8 -14  153.76    7.55
   0  -8 -12 1782.86   84.09
   0  -8 -12 1747.52   83.86
  -8   0 -12 1802.83   83.93
   0  -8 -10   80.97    4.67
  -8   0 -10   70.90    4.17
   0  -8 -10   84.80    4.10
   0  -8  -8 1523.60   73.86
  -8   0  -8 1572.92   73.76
   0  -8  -8 1568.40   73.71
   8   0  -6    5.37    0.47
  -8   0  -6    2.50    1.96
   0   8  -6    5.88    0.34
  -8   0  -6    5.04    1.30
   8   0  -4 2443.67  123.02
   0   8  -4 2652.90  122.98
  -8   0  -4 2647.41  123.24
  -8   0  -4 2662.85  123.12
  -8   0  -2   34.43    2.61
   0   8  -2   36.49    1.75
   0  -8  -2   38.92    1.77
  -8   0  -2   31.93    2.15
   0  -8   0 2667.10  120.04
  -8   0   0 2555.87  120.10
   0   8   0 2476.27  119.96
  -8   0   0 2685.29  120.18
  -8   0   0 2570.59  120.03
   0  -8   2   39.53    1.99
   0   8   2   37.19    1.78
  -8   0   2   32.66    2.71
  -8   0   2   30.33    2.26
   0   8   2   36.89    1.78
   0  -8   4 2634.85  123.08
   8   0   4 2626.56  123.01
   0  -8   4 2812.55  123.05
  -8   0   4 2652.49  123.17
  -8   0   4 2600.82  123.03
  -8   0   4 2499.95  123.06
   0  -8   4 2590.51  122.98
   0   8   4 2581.55  123.01
   0  -8   6    6.12    0.71
   8   0   6    5.27    0.37
   0  -8   6    5.41    0.72
  -8   0   6    5.89    1.18
   0  -8   6    5.35    0.37
   0   8   6    5.16    0.48
  -8   0   8 1407.90   71.46
   0  -8   8 1570.58   71.60
   8   0   8 1583.74   71.49
   0  -8   8 1619.09   71.47
  -8   0   8 1557.71   71.61
   0  -8   8 1591.61   71.49
   0   8   8 1581.83   71.52
   0  -8  10   88.87    4.42
   0  -8  10   93.50    4.33
   0  -8  10   92.30    4.24
   0   8  10   92.04    4.30
   0  -8  12 1834.51   87.22
   0  -8  12 1873.49   87.30
  -8   0  12 1842.05   87.29
   0  -8  12 1839.92   87.18
   0   8  12 1859.29   87.22
   0  -8  14  161.37    7.82
  -8   0  14  140.17    7.80
   0  -8  14  165.74    7.67
   0   8  14  165.21    7.73
   0  -8  16  550.73   26.83
  -8   0  16  546.03   26.82
   0  -8  16  579.23   26.71
   0   8  16  564.00   26.76
  -8   0  18   23.88    1.54
   0  -8  18   20.69    1.73
  -8   0  18   22.36    1.73
   0   8  18   18.54    1.45
   0  -8  18   21.09    1.38
  -8   0  20  606.14   30.72
  -8   0  20  610.64   30.82
   0   8  20  623.56   30.73
   0  -8  20  645.00   30.69
  -8   0  22    7.74    1.10
  -8   0  22    7.98    1.42
   0   8  22    7.56    1.11
   8   0  22   10.38    1.12
   0  -8  22    7.76    0.96
  -8   0  24  180.94    9.87
   0  -8  24  191.06    9.69
   0   8  24  189.04    9.75
   0  -8  26   19.43    1.88
  -8   0  26   22.66    2.02
   0   8  26   20.24    1.72
   0  -8  26   18.52    1.55
   0  -8  28  201.34   10.37
  -8   0  28  199.87   10.47
   8   0  28  225.39   10.28
   0  -8  28  211.24   10.24
   0   8  28  212.02   10.32
   0  -8  30    7.27    1.52
   0  -8  30    5.77    1.22
   0   8  30    5.82    1.42
  -8   0  30    4.41    1.55
   0  -8  32   70.47    4.27
   0  -8  32   83.95    4.16
  -8   0  32   79.45    4.35
   0   8  32   83.43    4.30
   0   8  34    0.09    1.42
   0  -8  34    0.32    1.16
  -8   0  34   -2.51    1.59
   0   8  36   38.44    2.73
  -8   0  36   47.12    2.85
  -8  -1 -35    4.14    5.52
  -8   1 -35    4.36    5.82
  -8   1 -33    3.88    5.72
  -1  -8 -33   -0.43    5.06
  -8  -1 -33    0.93    5.52
  -8   1 -33    1.24    3.55
  -1  -8 -31    5.74    4.87
  -8  -1 -31    7.44    5.40
  -8   1 -31    1.50    5.26
   1  -8 -31   11.20    4.67
  -8  -1 -31    3.74    3.33
  -8   1 -31    5.35    3.52
  -1   8 -31    8.56    2.77
   1   8 -31    4.30    2.54
  -8  -1 -29   13.52    5.18
  -8   1 -29    8.96    5.10
   1  -8 -29   15.58    4.62
  -1  -8 -29   17.06    4.82
  -8  -1 -29   16.82    3.45
   1   8 -29   15.43    2.58
  -1  -8 -29   10.10    2.44
  -1   8 -29   13.49    2.75
  -8   1 -29   12.21    3.59
  -8  -1 -27    1.80    4.84
   8   1 -27    6.77    3.28
   1  -8 -27    3.44    4.21
  -1  -8 -27    4.06    4.47
  -1   8 -27    2.33    2.44
  -8  -1 -27    3.65    3.32
   1   8 -27    5.00    2.34
  -8   1 -27    5.01    3.38
  -8   1 -27    1.54    2.68
  -1  -8 -27    5.78    2.43
   1  -8 -27    3.98    1.95
  -1  -8 -25    9.56    4.03
   8  -1 -25   10.04    2.85
   1  -8 -25   11.47    3.84
  -8  -1 -25    5.13    2.99
  -1  -8 -25    4.24    2.27
  -1   8 -25    2.46    2.30
   1  -8 -25    2.89    1.90
  -8   1 -25    3.67    2.58
   1   8 -25    6.32    2.21
   1  -8 -23    8.57    3.66
  -1  -8 -23    3.98    3.80
   8  -1 -23    8.73    2.64
  -8  -1 -23   11.01    2.98
  -8   1 -23   11.64    2.52
  -8  -1 -23   10.96    2.42
  -1  -8 -23   11.75    2.26
  -1   8 -23   11.50    2.24
   1   8 -23   11.96    2.10
   1  -8 -23   11.98    1.99
   1  -8 -21    2.08    3.33
  -8  -1 -21    1.37    3.51
  -1  -8 -21    1.25    3.50
   1   8 -21    5.42    1.92
  -1   8 -21    6.51    2.01
  -8   1 -21    1.59    2.23
  -1  -8 -21    4.77    2.07
  -8  -1 -21    2.48    2.14
   1  -8 -21    2.75    1.74
   1  -8 -19    7.35    3.11
  -1  -8 -19    3.99    3.38
  -8  -1 -19   10.15    3.30
   1   8 -19   10.24    1.79
  -1   8 -19   11.26    1.94
  -8  -1 -19   11.08    2.14
  -1  -8 -19   10.01    2.07
   1  -8 -19   12.72    1.83
  -1  -8 -17    9.09    3.10
  -8  -1 -17    8.60    2.99
   1  -8 -17    4.97    2.97
  -1   8 -17    6.74    1.76
  -1  -8 -17    6.84    1.88
   1  -8 -17    6.43    1.64
  -8  -1 -15    3.69    2.79
  -1  -8 -15    5.76    2.98
   1  -8 -15    5.22    2.80
  -8   1 -15    5.35    1.93
   8   1 -15    4.71    0.67
  -1  -8 -15    3.78    1.73
   1  -8 -15    4.99    1.58
  -8  -1 -13   53.21    4.04
   1  -8 -13   55.23    3.85
  -1  -8 -13   49.81    3.96
  -1  -8 -13   52.30    3.15
   8   1 -13   50.68    2.55
  -8  -1 -13   54.00    3.20
  -8   1 -13   53.62    3.18
   1  -8 -13   55.81    3.01
   1  -8 -11   80.14    3.32
  -8  -1 -11   79.38    3.52
  -1  -8 -11   77.76    3.54
   1  -8 -11   91.12    2.10
   8   1 -11   67.11    1.92
   1  -8 -11   78.55    2.50
  -1  -8 -11   79.94    2.71
  -8   1 -11   82.49    2.80
  -8  -1 -11   78.93    2.74
  -8  -1  -9   78.72    4.61
  -1  -8  -9   76.37    4.56
   1  -8  -9   73.23    4.40
  -8  -1  -9   80.90    4.15
  -1  -8  -9   80.54    4.11
  -8   1  -9   79.17    4.15
  -8  -1  -7  204.40    9.86
   8   1  -7  183.74    9.40
   1   8  -7  206.28    9.36
  -1  -8  -7  181.20    9.81
  -8   1  -7  194.91    9.59
  -8  -1  -7  196.01    9.59
  -1  -8  -7  191.88    9.56
   8   1  -5   28.49    2.00
   8  -1  -5   26.59    1.58
  -8  -1  -5   31.43    2.66
  -1   8  -5   33.09    1.50
   8   1  -5   27.87    1.57
   1   8  -5   31.67    1.52
   1  -8  -5   31.77    1.54
   1  -8  -5   32.82    1.76
  -8   1  -5   29.24    2.05
  -8  -1  -5   30.74    2.08
  -1   8  -3   15.09    0.74
   8   1  -3   13.81    1.53
   1   8  -3   15.51    0.75
  -8   1  -3   12.80    1.98
   8   1  -3   13.97    0.81
  -8  -1  -3   16.93    2.15
   1  -8  -3   14.33    0.87
   8   1  -3   14.92    1.09
  -8   1  -3   13.75    1.43
  -8  -1  -3   16.17    1.50
   1  -8  -1  133.68    6.30
  -1  -8  -1  143.34    6.40
  -8  -1  -1  137.44    6.68
  -8   1  -1  137.00    6.58
   1   8  -1  126.36    6.25
   1   8  -1  126.11    6.28
  -8  -1  -1  134.50    6.75
  -1   8  -1  138.57    6.28
  -8   1  -1  133.27    6.42
  -1  -8  -1  132.40    6.25
  -8  -1  -1  134.23    6.59
   1  -8   1  140.58    6.38
   1  -8   1  141.84    6.41
  -1  -8   1  136.98    6.44
  -8   1   1  131.96    6.53
   8  -1   1  130.24    6.31
  -8  -1   1  136.86    6.62
   1   8   1  131.45    6.33
  -1   8   1  134.00    6.31
  -8  -1   1  129.98    6.78
  -8   1   1  133.18    6.81
  -1  -8   1  138.24    6.33
  -8   1   1  127.92    6.42
  -8  -1   1  136.28    6.56
  -1   8   1  130.44    6.29
  -1  -8   3   15.71    1.11
   1  -8   3   14.81    1.05
  -8  -1   3   12.80    1.29
   8  -1   3   13.82    0.75
  -8   1   3   15.02    1.96
  -1  -8   3   15.99    0.90
  -8  -1   3   15.82    1.79
  -1   8   3   15.37    0.78
  -8  -1   3   12.97    1.20
   1   8   3   14.01    0.75
   1  -8   5   34.00    1.68
  -1  -8   5   31.90    1.70
   8   1   5   29.46    1.53
   8  -1   5   28.16    1.52
  -8  -1   5   28.94    2.05
  -8   1   5   29.30    2.10
  -1  -8   5   32.28    1.65
   1  -8   5   32.70    1.49
  -8   1   5   28.35    1.69
  -1   8   5   30.63    1.56
   1   8   5   32.13    1.55
   1  -8   7  186.11    9.28
  -1  -8   7  192.66    9.31
   1  -8   7  200.40    9.25
  -8  -1   7  185.49    9.18
   8   1   7  188.02    9.18
   8  -1   7  198.42    9.17
  -8   1   7  196.16    9.35
  -8  -1   7  192.59    9.34
  -1  -8   7  177.82    9.25
  -1   8   7  195.70    9.21
   1  -8   7  198.14    9.16
  -1  -8   7  197.29    9.18
   1   8   7  196.83    9.20
  -1  -8   9   84.60    3.92
  -8  -1   9   71.66    3.70
   1  -8   9   80.03    3.90
  -1  -8   9   82.97    3.82
   1  -8   9   82.21    3.82
   8  -1   9   76.49    3.72
  -8   1   9   78.92    3.94
  -8  -1   9   77.39    3.94
   1  -8   9   81.66    3.73
  -1   8   9   81.97    3.79
   1   8   9   80.66    3.78
  -1  -8   9   81.98    3.75
  -1  -8  11   83.86    4.11
   1  -8  11   81.01    4.21
  -1  -8  11   82.83    4.23
   1  -8  11   85.49    4.10
  -8  -1  11   82.92    4.24
  -8   1  11   83.15    4.23
  -1   8  11   85.31    4.10
   1  -8  11   82.94    4.03
   1   8  11   84.01    4.09
  -1  -8  11   84.41    4.05
  -1  -8  13   56.63    2.84
   1  -8  13   56.06    2.99
  -1  -8  13   58.31    3.05
  -8   1  13   57.68    3.01
  -8  -1  13   58.20    3.03
   1   8  13   56.31    2.86
   1  -8  13   56.74    2.79
  -1   8  13   54.59    2.87
  -1  -8  13   56.33    2.81
   1  -8  15    3.78    1.08
  -1  -8  15    4.57    1.11
  -1  -8  15    4.97    1.07
  -8   1  15    4.98    1.17
  -8  -1  15    4.61    1.09
   1   8  15    4.70    0.82
  -1  -8  15    4.00    0.69
   8  -1  15    5.67    0.69
  -1   8  15    5.75    0.82
   1  -8  15    5.20    0.61
  -1  -8  17    4.84    1.18
  -8   1  17    9.00    0.98
  -8  -1  17    6.08    1.25
  -8   1  17    4.40    1.22
   1   8  17    5.11    0.86
   8  -1  17    8.26    0.89
  -1   8  17    8.03    0.95
  -1  -8  17    6.74    0.81
   1  -8  17    6.50    0.74
  -8   1  19   10.10    1.08
  -1  -8  19   10.47    1.39
  -8  -1  19    9.66    1.16
  -8   1  19    9.90    1.30
  -8  -1  19    9.39    1.37
   8  -1  19   12.76    1.05
   1   8  19   11.41    1.07
  -1  -8  19   10.97    0.97
  -1   8  19   11.15    1.12
   1  -8  19   10.20    0.93
  -8   1  19   12.16    1.21
  -8  -1  21    5.04    1.09
  -8   1  21    3.99    0.92
  -8   1  21    6.45    1.31
  -8  -1  21    4.53    1.34
  -8   1  21    2.49    1.12
   8  -1  21    6.91    0.97
   1  -8  21    4.11    0.83
   1   8  21    4.39    1.03
  -1   8  21    3.99    1.00
  -1  -8  21    4.73    0.89
   1  -8  23   10.16    1.41
  -8  -1  23   10.26    1.22
  -8  -1  23   11.60    1.57
  -8   1  23   10.96    1.48
   1   8  23    7.57    1.23
  -8   1  23    9.44    1.41
   8  -1  23   15.56    1.33
   8   1  23   14.31    1.26
  -1  -8  23   10.72    1.12
   1  -8  23   10.72    1.07
  -1   8  23   12.92    1.27
   1  -8  25    3.45    1.33
  -8  -1  25    5.54    1.57
  -8   1  25    4.60    1.54
   1   8  25    5.90    1.15
  -1   8  25    5.67    1.22
   8   1  25    5.30    1.27
   8  -1  25    9.46    1.19
   1  -8  25    5.50    0.99
  -1  -8  25    5.07    1.05
  -1  -8  27    3.93    1.52
   1  -8  27    3.17    1.43
  -8  -1  27    2.87    1.72
  -8   1  27    4.29    1.62
   8   1  27    4.07    1.17
   1   8  27    3.98    1.23
  -1  -8  27    4.93    1.10
  -8  -1  27    2.28    1.35
   1  -8  27    3.75    1.06
  -1   8  27    3.78    1.33
   8  -1  27    3.01    1.11
   1  -8  29   12.68    1.60
  -1  -8  29   12.76    1.64
   1   8  29   12.89    1.51
  -1  -8  29   13.70    1.39
  -1   8  29   12.17    1.55
  -8  -1  29   12.97    1.64
   1  -8  29   11.98    1.31
   1  -8  31    6.87    1.51
  -1  -8  31    6.39    1.61
  -1  -8  31    6.79    1.28
  -8  -1  31    6.90    1.56
  -1   8  31    5.95    1.47
   1   8  31    7.42    1.45
   1  -8  31    4.40    1.18
   1  -8  33    1.92    1.48
  -8   1  33    2.03    1.56
   1  -8  33    3.47    1.19
  -8  -1  33    2.52    1.57
  -1   8  33    3.89    1.48
  -1  -8  33    3.96    1.26
   1   8  33    2.93    1.42
   1   8  35   -0.51    1.36
   1  -8  35    1.26    1.14
  -1   8  35    1.02    1.48
  -1  -8  35    0.03    1.24
  -8  -1  35    0.25    1.49
  -8   1  35   -0.56    1.52
  -8  -2 -36   36.92    6.26
  -8   2 -36   26.51    6.30
  -2   8 -36   23.24    5.94
  -8  -2 -34   16.80    5.90
  -8   2 -34   19.09    5.96
  -2  -8 -34    6.04    5.28
  -2  -8 -32   73.27    6.96
  -8   2 -32   79.06    7.27
  -8  -2 -32   67.25    7.14
  -2   8 -32   77.20    5.03
  -8  -2 -32   85.37    5.35
  -8   2 -32   79.98    5.64
  -2  -8 -30    3.23    4.93
   2  -8 -30    4.30    4.40
  -8  -2 -30   11.52    5.19
  -8   2 -30    4.58    5.10
  -8  -2 -30    6.17    3.33
   2   8 -30    0.12    2.48
  -2   8 -30    1.42    2.76
  -2  -8 -30    3.21    2.43
  -8   2 -30    7.92    3.70
   2  -8 -28   90.61    6.44
  -2  -8 -28   79.82    6.76
  -8  -2 -28   85.87    7.08
  -2  -8 -28   94.74    5.21
   2   8 -28   86.39    5.10
  -8  -2 -28   89.66    5.76
  -2   8 -28   82.32    5.30
  -8   2 -28   89.56    5.49
  -8  -2 -26   55.53    4.33
  -2  -8 -26   52.42    5.43
  -8  -2 -26   63.09    5.78
   2  -8 -26   49.62    4.87
  -2   8 -26   53.89    3.78
   2   8 -26   48.78    3.55
  -2  -8 -26   50.46    3.76
  -8   2 -26   58.29    4.01
   2  -8 -26   49.13    3.18
   8  -2 -24  105.48    6.20
  -2  -8 -24  106.07    7.12
   2  -8 -24  106.55    6.82
  -2   8 -24  112.68    6.12
   2   8 -24  102.78    5.92
  -8   2 -24  114.32    6.15
  -2  -8 -24  119.89    6.10
   2  -8 -24  112.50    5.70
  -8  -2 -24  105.92    6.41
  -2  -8 -22   17.82    3.99
   2  -8 -22   21.53    3.56
   8  -2 -22   20.60    2.69
   2   8 -22   22.43    2.29
  -8  -2 -22   17.65    3.06
   2  -8 -22   20.68    2.01
  -8   2 -22   21.29    2.64
  -2  -8 -22   23.37    2.56
  -2   8 -22   20.80    2.47
   2  -8 -20  318.75   15.50
   8  -2 -20  290.11   15.11
  -2  -8 -20  327.86   15.71
  -8  -2 -20  296.18   15.71
  -2   8 -20  339.22   15.18
   2   8 -20  327.75   15.04
  -8  -2 -20  316.35   15.33
  -8  -2 -20  317.74   15.16
   8   2 -20  288.65   14.72
  -8   2 -20  329.25   15.20
  -2  -8 -20  322.78   15.14
   2  -8 -20  321.51   14.94
   2  -8 -18   57.75    4.41
   8  -2 -18   59.26    3.74
  -2  -8 -18   63.44    4.79
  -8  -2 -18   58.70    4.65
  -2   8 -18   67.57    3.72
   2   8 -18   59.57    3.49
   8   2 -18   59.47    3.09
   2  -8 -18   63.92    3.45
  -2  -8 -18   64.83    3.76
  -8  -2 -16  390.38   19.04
  -2  -8 -16  420.95   19.04
   2  -8 -16  392.59   18.82
   8   2 -16  362.05   18.25
  -2   8 -16  427.79   18.57
  -2  -8 -16  404.34   18.58
   2  -8 -16  393.65   18.42
  -8  -2 -14   29.32    3.26
   2  -8 -14   27.39    3.00
  -2  -8 -14   25.55    3.31
   8   2 -14   26.35    1.56
  -8  -2 -14   32.74    2.39
   2  -8 -14   25.78    1.95
  -2  -8 -14   28.28    2.45
  -8   2 -14   29.60    2.35
  -8  -2 -12  793.50   36.20
   2  -8 -12  782.91   36.01
  -2  -8 -12  779.30   36.14
  -8   2 -12  801.48   35.91
   8   2 -12  714.26   35.64
   2  -8 -12  784.71   35.76
  -8  -2 -12  775.23   35.89
  -2  -8 -12  778.17   35.88
  -8  -2 -10  145.40    7.15
  -2  -8 -10  120.40    7.11
   2  -8 -10  122.16    6.90
  -8   2 -10  145.64    6.74
   2  -8 -10  133.80    6.47
  -8  -2 -10  143.81    6.76
  -2  -8 -10  127.37    6.71
   2  -8  -8  929.90   45.44
   2   8  -8  986.06   45.39
  -8  -2  -8 1005.04   45.82
   8   2  -8  957.67   45.43
  -8   2  -8  987.30   45.59
  -8  -2  -8 1008.92   45.59
   8   2  -8  914.36   45.43
   2  -8  -6   77.28    3.96
  -8  -2  -6   83.21    4.66
   2   8  -6   79.99    3.87
   8   2  -6   83.17    3.91
  -8   2  -6   86.57    4.18
  -8  -2  -6   90.38    4.21
   2  -8  -4  859.71   41.13
   2   8  -4  881.89   41.06
   8   2  -4  854.72   41.09
  -8  -2  -4  898.14   41.39
  -2   8  -4  881.77   41.04
  -8   2  -4  866.44   41.21
  -8  -2  -4  832.90   41.30
   8   2  -4  778.65   41.11
   2  -8  -2  205.82    9.94
   2   8  -2  212.17    9.92
  -8  -2  -2  223.74   10.34
   8   2  -2  216.87    9.94
  -2  -8  -2  204.99    9.91
  -8   2  -2  207.68   10.08
  -8  -2  -2  216.62   10.23
   2  -8   0 1137.16   51.87
  -2  -8   0 1150.21   51.93
   8   2   0 1100.76   51.84
  -8  -2   0 1139.40   52.04
  -8   2   0 1017.17   51.94
   8  -2   0 1068.20   51.84
  -2   8   0 1186.54   51.84
   2   8   0 1115.19   51.86
  -8   2   0 1051.52   51.91
  -2  -8   0 1092.97   51.84
  -2  -8   0 1070.69   51.82
  -2   8   0 1095.72   51.81
  -8  -2   0 1114.99   51.99
  -2  -8   2  221.78   10.05
   2  -8   2  219.61    9.99
   2  -8   2  212.55   10.01
   8  -2   2  216.35    9.93
  -8   2   2  208.38   10.01
  -2  -8   2  210.87    9.96
  -8  -2   2  217.48   10.21
   2   8   2  193.92    9.97
  -8   2   2  217.83   10.29
  -8   2   2  195.92   10.00
  -8  -2   2  205.53   10.07
  -8  -2   2  215.63   10.06
  -2   8   2  206.66    9.92
  -2  -8   4  861.96   42.49
   2  -8   4  905.91   42.47
   8  -2   4  911.11   42.40
  -8  -2   4  953.73   42.57
  -2   8   4  867.87   42.40
  -2  -8   4  920.83   42.45
  -8   2   4  899.67   42.59
  -2   8   4  883.26   42.42
   2   8   4  926.14   42.41
  -8   2   6   81.07    3.84
   2  -8   6   80.06    3.95
  -2  -8   6   75.78    3.96
   8   2   6   76.72    3.87
   8  -2   6   88.12    3.86
  -2  -8   6   72.77    3.95
  -8   2   6   85.22    4.18
  -8  -2   6   85.88    4.11
  -2   8   6   74.64    3.84
  -8   2   6   85.50    3.90
   2   8   6   76.18    3.88
   2  -8   6   88.30    3.84
  -2   8   6   74.60    3.90
   2  -8   8  995.04   46.91
  -8  -2   8  947.53   46.85
   2  -8   8  961.20   46.94
  -2  -8   8  985.19   46.92
   8  -2   8 1041.71   46.84
  -8  -2   8 1035.98   46.97
  -2   8   8  960.25   46.84
  -8   2   8 1003.25   46.97
  -2   8   8  977.08   46.89
   2   8   8  999.64   46.88
   2  -8   8 1017.34   46.84
  -2  -8  10  118.87    6.35
   2  -8  10  115.83    6.32
  -2  -8  10  118.32    6.25
   2  -8  10  120.93    6.25
  -8  -2  10  141.01    6.17
   8  -2  10  153.29    6.18
  -2   8  10  117.33    6.18
  -8   2  10  151.90    6.39
  -8  -2  10  153.88    6.40
  -2   8  10  114.27    6.24
   2  -8  10  126.09    6.19
  -2  -8  10  122.61    6.21
   2   8  10  122.35    6.23
   2  -8  12  777.27   37.58
  -2  -8  12  790.04   37.61
  -2  -8  12  781.04   37.51
  -8  -2  12  808.35   37.60
  -2   8  12  749.18   37.46
  -8   2  12  837.51   37.58
  -2   8  12  784.12   37.52
   2  -8  12  805.22   37.46
   2   8  12  822.02   37.51
  -2  -8  12  813.54   37.49
   2  -8  14   25.25    1.81
  -2  -8  14   29.25    1.88
  -2  -8  14   24.38    1.56
  -8  -2  14   33.78    1.94
  -8   2  14   37.43    1.87
   8   2  14   38.10    1.63
  -2   8  14   27.74    1.66
   2  -8  14   26.28    1.51
   2   8  14   26.88    1.63
  -2  -8  14   27.57    1.58
  -2  -8  16  425.45   20.45
  -8   2  16  420.64   20.31
  -2  -8  16  405.84   20.41
  -8   2  16  417.53   20.39
  -8  -2  16  429.29   20.43
  -2   8  16  399.72   20.33
   2  -8  16  421.34   20.27
   2   8  16  424.89   20.33
   8  -2  16  489.14   20.31
  -2  -8  16  428.39   20.30
  -8  -2  18   71.57    3.68
  -8   2  18   73.73    3.56
  -2  -8  18   64.35    3.73
  -2  -8  18   66.03    3.77
  -8   2  18   71.95    3.72
  -8  -2  18   75.14    3.80
  -2  -8  18   65.31    3.54
  -2   8  18   63.66    3.59
  -8   2  18   74.83    3.68
   2  -8  18   67.02    3.50
   2   8  18   68.11    3.59
  -2  -8  20  353.87   17.43
  -8  -2  20  332.54   17.35
  -8   2  20  331.40   17.26
  -8  -2  20  346.99   17.44
  -8   2  20  352.19   17.40
  -2  -8  20  357.39   17.29
  -2   8  20  363.01   17.35
   2   8  20  361.17   17.33
   2  -8  20  370.09   17.26
  -8   2  20  362.59   17.39
   2  -8  22   21.69    1.75
  -2  -8  22   22.12    1.83
  -8  -2  22   20.56    1.64
  -8  -2  22   22.19    1.93
  -8   2  22   21.89    1.81
  -2   8  22   20.68    1.64
  -2  -8  22   21.13    1.51
   2  -8  22   22.11    1.42
  -8  -2  22   24.48    1.72
  -8   2  22   22.39    1.71
   2   8  22   23.31    1.58
   2  -8  24  124.69    6.61
  -8  -2  24  118.21    6.53
  -8   2  24  124.05    6.65
  -8  -2  24  123.08    6.71
  -8   2  24  132.72    6.63
  -2  -8  24  134.46    6.51
  -2   8  24  130.45    6.57
  -8  -2  24  136.49    6.65
   2  -8  24  132.91    6.45
   2   8  24  132.98    6.54
   2  -8  26   58.48    3.27
  -8  -2  26   54.62    3.41
  -8   2  26   53.50    3.32
  -8   2  26   56.56    3.28
   2   8  26   57.98    3.14
   2  -8  26   54.05    3.02
   8  -2  26   64.21    3.11
  -2  -8  26   58.41    3.11
  -2   8  26   54.89    3.20
  -8  -2  26   57.88    3.26
   2  -8  28  105.79    5.52
  -2  -8  28  106.56    5.55
  -8   2  28   99.11    5.62
  -8  -2  28   99.66    5.70
  -8   2  28   96.90    5.54
  -2   8  28  109.07    5.49
  -8  -2  28  104.40    5.53
  -2  -8  28  110.61    5.42
   8   2  28  117.23    5.44
   2  -8  28  108.71    5.34
   2   8  28  111.19    5.46
   2  -8  30    6.67    1.49
  -2  -8  30    6.03    1.52
  -8  -2  30    4.54    1.50
  -2   8  30    4.75    1.43
  -2  -8  30    4.84    1.27
   2   8  30    7.12    1.39
   2  -8  30    4.03    1.10
   2  -8  32   95.46    5.11
  -2  -8  32   92.77    5.12
   2   8  32   97.34    5.08
  -8  -2  32   99.10    5.19
  -2   8  32   97.51    5.13
   2  -8  32  100.09    4.95
  -2  -8  32  100.82    5.03
   2   8  34    9.32    1.63
   2  -8  34   13.53    1.37
  -2  -8  34   13.64    1.47
  -8  -2  34   12.85    1.74
  -2   8  34   12.04    1.69
  -8   2  36   29.87    2.47
  -2   8  36   34.55    2.37
   2   8  36   31.17    2.31
  -8  -2  36   37.06    2.49
  -8  -3 -35   -0.55    5.85
  -8   3 -35    2.97    5.67
  -3  -8 -35   -2.18    5.46
  -8  -3 -35   -2.56    3.40
  -3  -8 -33   -0.32    5.28
  -8   3 -33    1.96    5.66
  -8  -3 -33   -2.76    5.79
  -3   8 -33    1.05    2.81
  -8   3 -33    1.31    3.65
  -8  -3 -31    1.07    5.17
  -3  -8 -31    5.41    5.16
  -8   3 -31    3.43    5.09
  -8  -3 -31    3.75    3.09
  -3   8 -31    2.91    2.84
  -3  -8 -31    6.44    2.74
  -8   3 -31    5.87    3.72
  -3  -8 -29    4.91    4.95
  -8  -3 -29    5.93    4.96
   3  -8 -29    3.50    4.03
  -8  -3 -29    4.61    3.14
  -8   3 -29    2.90    2.98
   3   8 -29    5.04    2.33
  -3  -8 -29    2.81    2.63
  -3   8 -29    1.08    2.73
  -3  -8 -27    6.50    4.64
  -8  -3 -27    0.48    4.52
   3  -8 -27    9.56    4.06
  -8  -3 -27    8.37    3.12
  -8   3 -27   11.28    2.81
  -3  -8 -27    6.01    2.76
  -3   8 -27    7.95    2.60
   3   8 -27    7.89    2.27
  -3  -8 -25   19.07    4.53
   3  -8 -25   16.65    3.76
  -8  -3 -25   15.90    3.29
   3   8 -25   15.17    2.33
  -8   3 -25   15.96    2.87
  -3  -8 -25   20.34    2.75
  -3   8 -25   20.80    2.72
  -8  -3 -23    4.16    2.74
   3  -8 -23    7.57    3.32
   8  -3 -23    2.65    2.51
  -3  -8 -23    9.34    4.01
   3   8 -23    5.83    1.90
  -3  -8 -23    0.75    2.34
  -8   3 -23    2.00    2.39
  -3   8 -23    8.62    2.37
   3  -8 -23    4.46    1.42
  -3  -8 -21   -3.62    3.54
   3  -8 -21   -3.08    3.14
  -3   8 -21    0.81    2.06
   3   8 -21   -0.30    1.84
  -8   3 -21    2.33    2.25
  -8  -3 -21    1.69    2.61
  -3  -8 -21    4.73    2.26
   3  -8 -21    0.35    1.35
  -8  -3 -19   -1.37    3.40
   8  -3 -19    3.81    2.07
  -3  -8 -19    5.91    3.34
   3  -8 -19    2.92    2.89
  -3   8 -19    3.45    2.06
   3   8 -19    5.29    1.52
   8   3 -19    3.35    1.02
  -8  -3 -19    3.25    2.45
  -3  -8 -19    4.90    2.18
   3  -8 -19    5.28    1.32
  -3  -8 -17   20.32    3.66
   8  -3 -17   23.41    2.33
  -8  -3 -17   25.05    3.57
   3  -8 -17   23.34    3.18
   8   3 -17   22.08    1.56
  -3   8 -17   30.98    2.37
   3  -8 -17   23.41    1.83
  -3  -8 -17   25.90    2.52
  -8  -3 -17   25.77    2.89
  -3  -8 -15    4.37    3.16
   8  -3 -15    1.36    1.62
  -8  -3 -15    3.34    2.88
   3  -8 -15    4.49    2.48
   8   3 -15    3.02    0.90
  -8   3 -15    3.35    1.89
  -3  -8 -15    3.86    2.04
  -8  -3 -15    2.90    2.41
   3  -8 -15    1.05    1.19
  -3  -8 -13    2.16    3.03
   3  -8 -13    2.93    2.28
  -8  -3 -13    2.17    2.87
   8  -3 -13    1.73    1.39
  -8   3 -13    2.08    1.75
  -3  -8 -13    2.24    1.96
   8  -3 -11   16.90    1.36
  -3  -8 -11   20.51    3.01
  -8  -3 -11   15.75    2.93
   3  -8 -11   18.42    2.29
   3  -8 -11   18.67    1.15
  -8   3 -11   22.01    1.96
  -3  -8 -11   17.31    2.07
   3  -8  -9    3.78    0.64
  -8  -3  -9    4.39    2.35
   8   3  -9    4.54    0.47
   3   8  -9    4.52    0.38
  -8   3  -9    3.72    1.39
  -8  -3  -9    2.75    1.97
   8   3  -9    6.10    0.77
   3  -8  -7   31.30    1.69
  -8  -3  -7   30.36    2.88
   3   8  -7   33.55    1.58
   8   3  -7   31.28    1.63
  -3  -8  -7   30.76    1.75
  -8   3  -7   34.18    2.07
  -8  -3  -7   32.73    2.49
   3  -8  -5   18.05    1.11
  -8  -3  -5   21.10    2.48
   8   3  -5   18.15    1.00
   3   8  -5   19.62    0.96
  -3  -8  -5   19.69    1.00
  -3  -8  -5   18.04    1.67
  -8   3  -5   18.41    1.59
  -8  -3  -5   20.13    2.01
   3  -8  -3   65.76    3.10
   3  -8  -3   58.57    3.01
   3   8  -3   64.81    3.01
  -8  -3  -3   67.35    3.85
   8   3  -3   63.06    3.03
  -8   3  -3   61.53    3.27
  -3  -8  -3   63.77    3.01
  -8  -3  -3   66.98    3.60
  -8  -3  -1   78.12    4.37
   8   3  -1   76.13    3.66
   3   8  -1   75.70    3.65
   8  -3  -1   74.45    3.66
  -8   3  -1   70.53    3.86
  -3  -8  -1   80.85    3.67
  -8  -3  -1   84.93    4.10
  -8  -3   1   76.06    4.00
   3  -8   1   81.79    3.81
  -3  -8   1   80.83    3.94
  -8   3   1   69.68    3.93
   8  -3   1   81.00    3.74
   8   3   1   76.31    3.75
  -8   3   1   73.04    3.88
  -8   3   1   78.59    4.36
  -3  -8   1   81.21    3.78
   3   8   1   73.56    3.88
  -8  -3   1   78.25    3.98
  -3   8   1   78.42    3.73
   3  -8   3   62.86    3.12
   3  -8   3   67.70    3.14
  -3  -8   3   61.97    3.18
   8  -3   3   65.17    3.02
  -3  -8   3   61.91    3.09
  -8   3   3   58.96    3.11
  -3   8   3   59.10    3.21
  -8   3   3   60.91    3.62
  -8  -3   3   62.09    3.41
  -8  -3   3   65.09    3.21
  -3   8   3   62.01    3.03
   3  -8   5   20.52    1.09
  -8   3   5   17.22    0.92
  -3  -8   5   21.46    1.19
   8  -3   5   18.19    0.90
  -3  -8   5   19.84    1.12
  -3   8   5   18.52    1.02
  -8   3   5   16.10    1.67
  -8  -3   5   18.26    1.47
  -8   3   5   14.75    0.97
   3   8   5   20.51    0.96
  -3   8   5   17.83    0.99
  -8  -3   7   30.34    1.66
  -3  -8   7   33.26    1.74
   3  -8   7   32.01    1.69
   8  -3   7   32.08    1.56
  -8   3   7   30.32    1.97
  -8  -3   7   31.11    1.92
  -3  -8   7   35.49    1.76
  -3   8   7   33.06    1.59
   3   8   7   31.73    1.61
  -3   8   7   32.21    1.65
   3  -8   9    2.62    0.78
  -8  -3   9    3.87    0.46
  -3  -8   9    4.07    0.65
   3  -8   9    4.27    0.61
   8  -3   9    4.78    0.31
  -8  -3   9    5.29    0.93
  -8   3   9    3.76    1.00
  -3   8   9    3.72    0.46
   3  -8   9    3.71    0.35
  -3   8   9    3.12    0.54
   3   8   9    4.01    0.51
  -3  -8  11   17.79    1.14
  -8  -3  11   17.57    0.98
   8  -3  11   18.73    0.96
   8  -3  11   20.17    1.20
  -3   8  11   19.27    1.07
  -8  -3  11   19.14    1.45
  -8   3  11   19.49    1.39
   3  -8  11   19.93    1.00
   3   8  11   18.65    1.12
  -3   8  11   17.85    1.17
  -3  -8  13    2.42    1.12
  -3  -8  13    1.61    0.58
   8  -3  13    1.64    0.69
  -8  -3  13    1.22    1.09
  -8   3  13    2.50    0.98
  -3   8  13    1.49    0.58
  -3   8  13    1.11    0.75
   3  -8  13    1.56    0.44
   3   8  13    1.32    0.67
  -3  -8  13    1.57    0.65
  -3  -8  15    2.39    1.11
   8  -3  15    1.83    0.75
  -3   8  15    2.74    0.65
  -3  -8  15    4.58    1.13
  -8  -3  15    2.54    1.12
  -8   3  15    2.39    1.00
   3  -8  15    3.14    0.57
  -3   8  15    4.06    0.79
   8   3  15    2.22    0.69
   3   8  15    2.86    0.75
  -3  -8  15    2.76    0.71
   8  -3  17   27.48    1.69
  -8   3  17   27.20    1.62
  -3  -8  17   28.97    1.97
  -8   3  17   24.41    1.81
  -8  -3  17   25.78    1.98
  -3  -8  17   27.92    1.94
   8  -3  17   31.44    1.62
  -3  -8  17   27.71    1.67
  -3   8  17   27.40    1.74
   8   3  17   36.74    1.78
   3  -8  17   29.44    1.55
   3   8  17   28.17    1.68
  -3  -8  19    4.70    1.25
   3  -8  19    4.40    1.12
  -8  -3  19    3.60    1.20
   8  -3  19    3.95    0.88
  -8   3  19    4.46    1.14
  -3  -8  19    5.06    1.29
  -8  -3  19    3.94    1.31
   8  -3  19    4.27    0.81
   3  -8  19    3.69    0.71
   3   8  19    4.73    0.87
   8   3  19    4.18    0.95
  -3   8  19    4.46    0.94
  -8   3  19    4.12    1.03
  -3  -8  19    5.44    0.88
  -3  -8  21    2.46    1.27
   3  -8  21    0.37    1.14
  -8  -3  21    2.29    1.17
  -8   3  21    1.22    1.18
  -8  -3  21    2.32    1.32
  -3  -8  21    2.43    1.34
  -8   3  21    1.22    1.08
  -8  -3  21    0.65    1.13
   8  -3  21    2.38    0.88
   3  -8  21    1.54    0.74
   3   8  21    1.77    0.94
  -3  -8  21    1.61    0.88
  -3   8  21    2.09    0.96
   3  -8  23    4.40    1.22
  -8  -3  23    3.45    1.20
  -3  -8  23    3.15    1.35
  -8  -3  23    4.18    1.53
  -8   3  23    1.74    1.25
  -3  -8  23    3.10    0.98
  -8  -3  23    4.98    1.18
   8  -3  23    3.59    0.93
   3  -8  23    3.66    0.84
   3   8  23    4.80    1.06
  -3   8  23    4.45    1.14
  -8   3  23    4.44    1.24
  -8  -3  25   18.15    1.62
   3  -8  25   17.61    1.70
  -8  -3  25   19.00    1.92
  -8   3  25   16.29    1.73
   8  -3  25   20.89    1.41
  -8   3  25   17.38    1.64
  -3   8  25   17.64    1.64
  -3  -8  25   17.82    1.48
   3  -8  25   18.54    1.35
   3   8  25   16.93    1.48
  -8  -3  25   20.03    1.68
   3  -8  27    7.47    1.47
  -8  -3  27    5.71    1.75
  -8   3  27    8.20    1.57
   3  -8  27    5.48    1.04
  -8  -3  27    6.52    1.43
  -8   3  27    5.53    1.44
   3   8  27    7.58    1.25
  -3  -8  27    8.04    1.25
  -3   8  27    6.52    1.35
  -3  -8  29    2.17    1.43
   3  -8  29    3.76    1.43
  -3   8  29    4.06    1.32
   3  -8  29    1.92    1.02
  -8  -3  29    1.53    1.44
  -8   3  29    2.95    1.43
   3   8  29    2.70    1.23
  -3  -8  29    2.01    1.25
  -3  -8  31    6.31    1.51
   3  -8  31    5.03    1.46
   3  -8  31    3.84    1.08
   3   8  31    5.03    1.37
  -3   8  31    6.15    1.48
  -8  -3  31    3.72    1.51
  -8   3  31    4.87    1.54
  -3  -8  31    3.33    1.30
   3  -8  33    0.72    1.35
  -3  -8  33   -0.63    1.27
  -3   8  33    1.78    1.50
  -8  -3  33    2.01    1.54
   3   8  33    1.25    1.32
   3  -8  33    1.57    1.18
   3   8  35    2.32    1.47
  -3   8  35    4.77    1.54
  -3  -8  35    1.14    1.31
  -8  -3  35    1.07    1.56
  -4   8 -36   15.85    5.80
  -8   4 -36   31.65    6.11
  -8  -4 -36   26.60    6.32
  -4  -8 -36   28.38    5.94
  -4  -8 -34   10.10    5.61
  -8  -4 -34   18.96    6.12
  -8   4 -34   32.88    6.00
  -4   8 -34   21.21    3.24
  -8  -4 -34   22.97    3.68
  -4  -8 -32   60.33    6.79
  -8   4 -32   73.19    6.95
  -8  -4 -32   60.22    6.75
  -8  -4 -32   62.59    4.49
  -4   8 -32   60.96    4.55
  -8  -4 -32   65.15    4.88
  -8   4 -32   63.99    5.24
  -4  -8 -30   19.96    5.44
  -8  -4 -30   22.64    5.61
  -8  -4 -30   30.05    3.43
  -4   8 -30   22.36    3.28
  -8   4 -30   22.43    3.46
  -4  -8 -30   19.77    3.14
  -4  -8 -28   75.65    6.64
  -8  -4 -28   69.66    6.58
  -4   8 -28   76.84    4.81
  -8   4 -28   79.25    4.93
  -4  -8 -28   71.32    4.80
   4   8 -28   71.87    4.38
  -8  -4 -28   72.55    5.00
   4  -8 -26   85.97    6.03
  -8  -4 -26   92.40    6.93
  -4  -8 -26   96.80    6.92
  -4   8 -26   99.58    5.49
   4   8 -26   86.79    5.08
  -8  -4 -26   93.33    5.75
  -4  -8 -26   85.40    5.47
  -8   4 -26   96.75    5.56
  -4  -8 -24  128.27    7.93
   4  -8 -24  126.11    7.27
   4   8 -24  120.17    6.50
  -4   8 -24  128.16    6.84
  -8  -4 -24  119.30    6.99
  -8   4 -24  124.94    6.91
  -4  -8 -24  132.85    6.87
   4  -8 -22  128.98    7.60
  -4  -8 -22  141.67    8.15
   8  -4 -22  123.55    7.11
  -4   8 -22  148.85    7.26
   4   8 -22  131.69    6.94
  -8   4 -22  142.75    7.30
  -4  -8 -22  136.98    7.24
  -8  -4 -22  141.54    7.42
  -4  -8 -20  272.76   13.15
   8  -4 -20  245.56   12.34
   4  -8 -20  257.68   12.65
  -4   8 -20  289.73   12.51
   4   8 -20  254.24   12.26
   8   4 -20  227.82   12.03
  -4  -8 -20  278.66   12.50
  -8  -4 -20  255.77   12.58
   4  -8 -18  176.30    8.83
   8  -4 -18  195.38    9.22
  -8  -4 -18  192.14   10.04
  -4  -8 -18  205.13   10.06
   4  -8 -18  189.54    9.55
   8   4 -18  179.65    8.95
  -4   8 -18  218.45    9.42
  -4  -8 -18  202.96    9.40
  -8  -4 -18  196.73    9.55
   4  -8 -16  264.06   13.27
  -4  -8 -16  299.05   14.24
   4  -8 -16  285.46   13.79
  -8  -4 -16  295.38   14.26
   8  -4 -16  280.52   13.51
  -8   4 -16  293.14   13.70
   8   4 -16  282.23   13.36
  -4  -8 -16  304.50   13.74
  -8  -4 -16  317.46   13.87
   4  -8 -14  227.36   11.14
  -8  -4 -14  233.97   12.02
   8  -4 -14  232.63   11.31
  -4  -8 -14  249.58   12.08
   4  -8 -14  236.02   11.61
  -8   4 -14  251.92   11.55
  -4  -8 -14  253.75   11.59
   4  -8 -12  471.74   23.18
  -8  -4 -12  527.07   23.83
   4  -8 -12  493.24   23.47
   8  -4 -12  489.36   23.24
  -8   4 -12  530.54   23.48
  -4  -8 -12  519.04   23.50
   4  -8 -10  284.89   14.68
   4   8 -10  314.44   14.68
  -8  -4 -10  321.39   15.31
   8   4 -10  328.83   14.71
  -8   4 -10  320.06   14.95
  -8  -4 -10  330.67   15.09
   4  -8  -8  707.10   21.72
  -8  -4  -8  780.35   22.46
   4   8  -8  709.38   21.70
   8   4  -8  714.46   21.74
  -8   4  -8  811.00   22.05
  -8  -4  -8  759.02   22.18
   4  -8  -6  177.62    8.66
  -8  -4  -6  215.44    9.26
   4   8  -6  187.03    8.62
  -4  -8  -6  179.24    9.19
   8   4  -6  191.96    8.65
  -4  -8  -6  184.07    8.69
  -4  -8  -6  172.94    8.89
  -4   8  -6  173.65    8.61
  -8  -4  -6  199.72    9.02
   4  -8  -4  778.54   35.93
   8   4  -4  768.66   35.91
  -8  -4  -4  809.77   36.28
   4   8  -4  781.04   35.89
  -8   4  -4  831.10   36.05
  -4  -8  -4  775.98   35.90
  -8  -4  -4  791.44   36.12
  -4   8  -4  728.71   35.87
  -4  -8  -4  775.84   36.06
   4  -8  -2  472.01   24.01
   4  -8  -2  514.13   24.06
   4   8  -2  480.34   24.01
   8   4  -2  509.41   24.02
  -8  -4  -2  501.98   24.36
  -8  -4  -2  526.83   24.25
  -4  -8  -2  501.47   24.03
  -8   4  -2  531.35   24.14
  -8  -4  -2  511.42   24.22
  -4   8  -2  527.42   23.99
  -8  -4  -2  510.98   24.18
   4  -8   0  955.09   44.54
  -8  -4   0 1006.76   44.66
   8   4   0  965.30   44.53
   8  -4   0  940.46   44.52
   4   8   0  887.01   44.52
  -8   4   0  935.30   44.59
  -4  -8   0  971.81   44.54
  -8  -4   0  969.42   44.65
  -4  -8   2  502.57   23.54
   8   4   2  497.45   23.44
   8  -4   2  497.40   23.43
  -8   4   2  465.68   23.48
  -4  -8   2  509.20   23.47
  -8   4   2  478.26   23.67
  -8  -4   2  515.11   23.55
  -8   4   4  761.17   36.17
  -4  -8   4  785.22   36.26
   4  -8   4  801.65   36.23
   8  -4   4  788.31   36.16
   8   4   4  717.11   36.18
  -4  -8   4  778.27   36.23
  -8   4   4  799.62   36.37
  -8   4   4  749.79   36.19
  -4   8   4  758.96   36.23
  -8   4   6  189.24    8.82
  -4  -8   6  187.09    8.93
   4  -8   6  189.20    8.90
   8  -4   6  198.15    8.82
  -4   8   6  187.34    8.87
  -8  -4   6  195.24    8.99
  -8   4   6  163.40    8.82
  -4  -8   6  188.83    8.93
  -8   4   6  201.85    9.04
  -8   4   6  189.80    8.83
  -4   8   6  185.82    8.87
  -4  -8   8  733.85   35.41
   8  -4   8  774.77   35.41
  -8  -4   8  744.47   35.37
   8  -4   8  776.84   35.32
  -8  -4   8  733.71   35.47
  -4   8   8  730.54   35.36
  -8   4   8  748.73   35.46
  -4  -8   8  690.01   35.43
   4   8   8  750.91   35.37
  -4   8   8  721.62   35.39
   8  -4  10  347.49   15.54
  -8  -4  10  322.30   15.47
  -4  -8  10  299.08   15.51
   8  -4  10  342.30   15.43
  -8  -4  10  335.12   15.61
  -8   4  10  334.04   15.58
  -4   8  10  301.54   15.47
   4   8  10  309.73   15.49
   4  -8  10  346.30   15.45
  -4   8  10  298.81   15.51
  -8  -4  12  502.73   23.71
   8  -4  12  542.42   23.81
  -4  -8  12  491.09   23.77
   4  -8  12  482.35   23.66
   8  -4  12  545.22   23.69
  -4   8  12  498.38   23.74
  -8  -4  12  533.62   23.89
  -8   4  12  536.59   23.84
  -4   8  12  520.82   23.80
   4  -8  12  519.52   23.71
   4   8  12  539.46   23.77
  -4  -8  14  252.44   12.18
   8  -4  14  259.00   12.08
  -4  -8  14  232.47   12.01
  -4   8  14  248.26   12.02
  -8  -4  14  258.25   12.17
  -8   4  14  256.29   12.11
   4  -8  14  254.26   11.98
   4   8  14  263.21   12.05
  -4   8  14  251.30   12.07
  -4  -8  14  259.53   12.05
  -4  -8  16  312.76   14.75
   4  -8  16  294.23   14.68
   8  -4  16  308.89   14.64
  -8   4  16  303.77   14.55
  -4   8  16  287.59   14.57
  -8   4  16  302.47   14.66
  -8  -4  16  310.27   14.74
  -4  -8  16  294.92   14.72
   4   8  16  301.16   14.61
   4  -8  16  304.64   14.54
   8   4  16  366.53   14.64
  -4   8  16  293.77   14.64
  -4  -8  16  312.92   14.61
   8  -4  18  221.44   10.52
  -4  -8  18  207.45   10.64
   4  -8  18  203.04   10.56
  -8  -4  18  216.90   10.60
  -4   8  18  198.01   10.45
  -8  -4  18  230.06   10.66
  -8   4  18  209.65   10.56
  -4  -8  18  201.97   10.62
   4   8  18  211.18   10.49
   8  -4  18  251.84   10.46
   4  -8  18  209.85   10.42
  -4   8  18  203.39   10.52
  -8   4  18  227.92   10.56
  -4  -8  18  214.99   10.49
  -4  -8  20  274.26   13.89
   8  -4  20  277.48   13.77
   4  -8  20  270.65   13.82
  -8  -4  20  277.73   13.84
  -8   4  20  278.21   13.82
  -8  -4  20  275.47   13.90
  -4  -8  20  284.16   13.91
   4   8  20  280.06   13.75
  -4   8  20  277.83   13.79
   4  -8  20  285.74   13.68
  -8  -4  20  292.34   13.83
   8  -4  20  316.19   13.73
  -8   4  20  273.93   13.82
  -4  -8  20  291.65   13.76
   8   4  20  333.92   13.79
  -8  -4  22  155.02    7.67
   4  -8  22  150.83    7.66
  -4  -8  22  143.62    7.70
   8  -4  22  150.22    7.58
  -8   4  22  149.32    7.65
  -4  -8  22  151.45    7.79
  -8  -4  22  157.49    7.79
   4   8  22  151.07    7.57
  -4  -8  22  152.00    7.57
   8  -4  22  173.33    7.53
  -4   8  22  145.78    7.60
   4  -8  22  150.77    7.48
  -8  -4  22  160.64    7.65
   8   4  22  182.11    7.62
  -8   4  22  148.02    7.66
  -8  -4  24  120.15    6.54
   4  -8  24  132.46    6.58
  -4  -8  24  126.15    6.65
  -8  -4  24  122.12    6.68
  -8   4  24  120.08    6.55
   8   4  24  157.05    6.59
   4   8  24  133.09    6.48
   8  -4  24  138.37    6.42
   4  -8  24  134.67    6.39
  -4   8  24  130.08    6.55
  -8   4  24  123.95    6.56
  -4  -8  24  132.45    6.49
  -8  -4  24  125.30    6.55
  -8  -4  26   94.60    5.08
   4  -8  26   95.77    5.11
  -8   4  26   97.44    5.16
  -8  -4  26   99.58    5.31
   4  -8  26   97.08    4.89
   4   8  26   95.98    5.01
  -8  -4  26  104.65    5.14
  -4   8  26  105.51    5.13
  -8   4  26   99.35    5.13
  -4  -8  26  101.13    5.03
   4  -8  28   81.69    4.38
  -8  -4  28   81.75    4.68
  -8  -4  28   78.77    4.39
  -8   4  28   74.91    4.38
  -4  -8  28   87.17    4.31
  -4   8  28   83.14    4.37
   4  -8  28   85.54    4.17
   4   8  28   80.85    4.28
   4  -8  30   22.67    1.93
  -4  -8  30   22.66    2.00
   4  -8  30   22.98    1.62
   4   8  30   25.27    1.80
  -8  -4  30   21.63    1.99
  -8   4  30   24.10    1.99
  -4   8  30   25.07    1.97
  -4  -8  30   21.42    1.82
   4  -8  32   74.94    4.22
  -8  -4  32   73.41    4.27
  -8   4  32   69.56    4.27
  -4  -8  32   75.68    4.16
   4   8  32   75.63    4.15
  -4   8  32   77.01    4.27
  -4   8  34   19.81    2.09
   4   8  34   26.08    2.17
  -8   4  34   26.33    2.14
  -8  -4  34   24.57    2.08
  -4  -8  34   26.68    1.99
  -4   8  36   27.28    2.30
  -4  -8  36   31.86    2.12
   4   8  36   30.30    2.27
  -8  -4  36   32.51    2.35
  -5   8 -35   -1.95    5.62
  -8  -5 -35   -0.36    6.06
  -8   5 -35   -3.57    5.99
  -5  -8 -35   11.16    5.60
  -5   8 -35    0.24    3.01
  -8  -5 -35   -0.35    3.36
  -8  -5 -33   -3.11    5.60
  -5  -8 -33    2.19    5.71
  -8   5 -33   -9.39    5.87
  -8   5 -33   -0.50    3.79
  -5   8 -33    7.23    2.99
  -8  -5 -33   -1.09    3.46
  -8  -5 -31    7.81    5.42
  -5  -8 -31    5.61    5.45
  -8   5 -31   15.54    5.72
  -8  -5 -31    3.24    2.81
  -8   5 -31    4.62    3.07
  -8  -5 -31    3.39    3.31
  -5   8 -31    2.20    3.05
  -5  -8 -31    4.52    2.98
  -5  -8 -29   -3.02    4.96
  -8  -5 -29    3.05    5.03
  -8  -5 -29    3.49    2.92
  -5   8 -29    2.15    2.91
  -8   5 -29    3.48    2.98
  -5  -8 -29    2.52    2.93
  -8  -5 -27    2.56    4.78
  -5  -8 -27    3.17    4.79
  -8  -5 -27    4.75    2.97
   5   8 -27   -1.36    2.06
  -5   8 -27    1.61    2.67
  -5  -8 -27    1.15    2.85
  -8   5 -27    5.75    2.94
  -8  -5 -25    1.19    4.40
  -5  -8 -25    0.99    4.47
   5  -8 -25   -0.50    3.24
  -8  -5 -25    4.78    3.02
  -5  -8 -25    2.89    2.71
  -8   5 -25    3.25    2.75
   5   8 -25    0.05    1.93
  -5   8 -25    0.15    2.59
  -8  -5 -23    2.34    2.82
   5  -8 -23    4.23    3.04
  -5  -8 -23   -1.98    4.05
   5   8 -23    5.98    1.83
  -8   5 -23    3.97    2.47
  -5  -8 -23    4.07    2.51
  -5   8 -23    8.01    2.50
  -8  -5 -21   18.25    2.92
   5  -8 -21   17.84    2.93
   8  -5 -21   10.72    2.37
  -5  -8 -21   16.98    4.06
   5   8 -21   13.09    1.92
   8   5 -21   12.82    1.46
  -8   5 -21   14.51    2.52
  -5   8 -21   16.92    2.50
  -5  -8 -21   14.39    2.62
  -8  -5 -19   -0.41    2.60
   8  -5 -19    1.09    1.96
   5  -8 -19    4.07    2.52
  -5  -8 -19   -0.45    3.75
   5   8 -19    2.73    1.40
  -5   8 -19    2.43    2.10
   8   5 -19    1.05    1.18
  -5  -8 -19   -0.18    2.30
   5  -8 -17    9.86    0.66
  -5  -8 -17    7.34    2.10
  -8  -5 -17   11.73    2.65
  -8  -5 -17   10.33    3.48
  -5  -8 -17   10.64    3.60
   5  -8 -17    9.30    2.53
   8  -5 -17    8.74    1.83
   8   5 -17    8.80    1.22
  -5  -8 -17    7.95    2.29
  -8  -5 -15   25.58    3.51
   5  -8 -15   23.53    2.61
   8  -5 -15   24.05    1.99
  -5  -8 -15   26.11    2.40
   5  -8 -15   23.31    1.26
  -8  -5 -15   24.10    2.77
  -5  -8 -15   27.94    2.69
  -8   5 -15   25.36    2.37
   5  -8 -13   35.08    1.78
  -8  -5 -13   28.35    3.70
   8  -5 -13   34.05    2.17
   5  -8 -13   37.23    2.77
  -5   8 -13   36.52    2.59
  -8   5 -13   37.52    2.58
  -5  -8 -13   38.71    2.90
   5  -8 -11   98.87    4.83
  -8  -5 -11  102.94    6.06
  -8   5 -11  114.75    5.34
   5  -8  -9   47.95    2.36
   5   8  -9   50.09    2.35
   8   5  -9   44.59    2.37
  -8  -5  -9   50.68    3.71
  -8   5  -9   51.83    2.94
  -8  -5  -9   50.59    3.20
  -8  -5  -7   19.32    2.05
   5  -8  -7   18.69    1.00
   5   8  -7   17.98    0.94
  -5  -8  -7   19.54    2.55
   8   5  -7   17.42    0.98
  -8  -5  -7   17.44    2.64
  -8   5  -7   18.17    1.64
  -5  -8  -7   17.24    1.51
  -5  -8  -7   16.70    1.79
   5  -8  -5   22.70    1.25
  -8  -5  -5   27.66    2.04
  -5  -8  -5   23.69    2.60
   8   5  -5   24.45    1.21
  -8  -5  -5   22.14    2.56
   5   8  -5   24.49    1.18
  -5  -8  -5   23.38    1.48
  -8   5  -5   27.65    1.72
  -5   8  -5   22.60    1.16
  -5  -8  -5   22.64    1.95
   5  -8  -3   48.70    2.41
   5   8  -3   47.64    2.36
  -5   8  -3   49.92    2.31
  -8  -5  -3   45.46    3.40
   8   5  -3   47.52    2.37
  -5  -8  -3   47.31    2.46
  -8   5  -3   49.14    2.65
  -8  -5  -3   49.97    2.99
  -5   8  -3   47.60    2.33
  -8  -5  -3   46.46    2.85
  -5  -8  -3   49.96    2.76
  -8  -5  -3   47.85    2.86
   5  -8  -1    9.76    0.70
   5  -8  -1    9.63    0.63
   5   8  -1    9.25    0.57
  -5   8  -1   10.51    0.53
   8   5  -1   10.53    0.58
  -8  -5  -1   13.37    1.61
  -8   5  -1    9.39    1.06
  -5  -8  -1    8.58    0.82
  -8  -5  -1   12.49    1.46
   5  -8   1    9.85    0.69
   8   5   1   11.08    0.59
   5   8   1    9.45    0.59
  -8  -5   1   10.13    1.38
  -5  -8   1    9.24    0.82
  -8  -5   1   11.72    1.23
   5  -8   3   47.90    2.33
  -5  -8   3   49.18    2.48
  -5   8   3   47.91    2.27
  -5  -8   3   48.83    2.36
  -5   8   3   45.48    2.61
  -8   5   3   47.65    2.88
   8  -5   3   45.61    2.22
   8   5   3   43.98    2.24
   5  -8   5   24.02    1.36
  -5  -8   5   24.98    1.49
  -8   5   5   24.34    1.27
  -8   5   5   23.24    1.84
  -5  -8   5   23.74    1.44
  -5   8   5   22.93    1.53
   8   5   5   23.32    1.26
   8  -5   5   26.43    1.21
  -8  -5   7   18.98    1.14
   8  -5   7   18.02    1.09
  -5  -8   7   17.54    1.16
   8  -5   7   18.00    0.89
  -8   5   7   16.64    1.44
  -5  -8   7   18.36    1.21
  -5   8   7   18.99    1.12
  -5  -8   9   48.98    2.51
   8  -5   9   44.44    2.50
  -8  -5   9   44.43    2.44
   5  -8   9   47.59    2.54
   8  -5   9   48.94    2.34
  -8   5   9   49.73    2.62
  -8  -5   9   44.21    2.63
  -5   8   9   49.88    2.45
   5   8   9   58.63    2.47
  -5   8   9   51.53    2.48
   5  -8  11  102.06    5.17
   8  -5  11  108.63    5.14
  -5  -8  11  100.12    5.10
  -8  -5  11  103.82    5.06
   8  -5  11  107.61    4.99
  -8   5  11  103.13    5.19
  -5   8  11  100.77    5.08
  -8  -5  11  105.18    5.26
   5   8  11  106.27    5.08
  -5   8  11  107.17    5.14
  -5  -8  13   38.11    1.84
   5  -8  13   36.60    2.00
  -8  -5  13   34.13    1.75
   8  -5  13   37.93    1.95
   8  -5  13   36.23    1.69
   5  -8  13   32.95    1.64
   5  -8  13   34.51    1.65
  -5   8  13   37.63    1.87
  -8  -5  13   39.07    2.16
  -8   5  13   35.23    2.02
  -5   8  13   38.31    1.93
   5  -8  13   46.41    1.77
   5   8  13   38.75    1.85
  -5  -8  15   25.28    1.43
  -5  -8  15   24.59    1.90
  -8   5  15   24.44    1.38
   5  -8  15   25.45    1.67
   8  -5  15   26.00    1.60
  -8   5  15   27.11    1.68
  -8  -5  15   22.62    1.81
  -5   8  15   25.26    1.50
  -5  -8  15   26.10    1.81
   5   8  15   27.92    1.51
   8   5  15   27.39    1.51
   5  -8  15   26.03    1.36
  -5   8  15   24.39    1.60
   5  -8  17   11.23    1.19
  -5  -8  17   12.07    1.45
   8  -5  17   11.10    1.08
  -8   5  17   11.14    1.18
  -5   8  17    9.38    0.97
  -5  -8  17   11.68    1.31
  -8  -5  17   12.44    1.43
  -5   8  17    9.71    1.09
   5  -8  17    9.36    0.79
   8   5  17   11.73    1.00
  -5  -8  17   11.21    1.03
  -8   5  17   10.54    1.13
   5   8  17    8.85    0.97
  -8  -5  19    2.54    1.23
   5  -8  19    2.00    1.03
  -5  -8  19    1.13    1.29
   8  -5  19    1.86    0.93
  -8  -5  19    1.81    1.30
  -5   8  19    2.72    0.84
  -8   5  19    3.07    1.07
  -5  -8  19    2.89    1.28
  -5  -8  19    2.12    0.91
  -5   8  19    2.52    0.93
  -8   5  19    1.15    1.01
   8   5  19    3.59    0.96
   5  -8  19    2.34    0.64
   5   8  19    1.70    0.83
  -5  -8  21   13.57    1.68
   5  -8  21   15.34    1.47
  -8  -5  21   13.48    1.57
   8  -5  21   16.09    1.33
  -5  -8  21   15.75    1.70
  -8  -5  21   12.74    1.74
  -5   8  21   14.35    1.26
  -8   5  21   15.13    1.45
  -5  -8  21   15.53    1.30
  -8  -5  21   16.41    1.42
   5   8  21   15.80    1.27
  -5   8  21   18.41    1.43
   5  -8  21   15.64    1.07
   8   5  21   18.68    1.43
  -8   5  21   13.37    1.43
   5  -8  23    6.06    1.25
  -8  -5  23    6.34    1.44
  -5  -8  23    4.98    1.44
   8  -5  23    3.87    1.10
  -5  -8  23    7.02    1.66
  -8   5  23    3.15    1.26
  -8  -5  23    6.06    1.59
  -5  -8  23    4.95    1.09
  -5   8  23    5.37    1.22
  -8   5  23    3.69    1.25
   8   5  23    4.10    1.12
  -8  -5  23    4.34    1.20
   5  -8  23    4.70    0.79
   5   8  23    5.37    1.02
  -8  -5  25    0.45    1.28
  -5  -8  25    1.24    1.45
   5  -8  25    2.14    1.30
  -8  -5  25    0.34    1.69
  -8   5  25    3.24    1.29
   8   5  25    2.10    1.12
  -8  -5  25    0.38    1.26
   5   8  25    1.56    1.06
  -5  -8  25    2.84    1.14
  -5   8  25    2.38    1.22
  -8   5  25    3.03    1.35
   5  -8  25    2.41    0.84
  -8  -5  27    2.12    1.41
   5  -8  27    2.41    1.31
  -8  -5  27    2.78    1.77
  -8   5  27    0.95    1.40
  -8  -5  27    2.33    1.34
   5   8  27    1.60    1.12
   5  -8  27    1.94    0.95
  -5  -8  27    1.32    1.19
  -5   8  27    1.99    1.31
   8   5  27    0.77    1.17
  -8   5  27    2.22    1.37
   5  -8  29    3.74    1.43
   5  -8  29    1.65    1.23
   5   8  29    3.61    1.18
  -8  -5  29    5.94    1.45
  -5   8  29    2.51    1.37
  -8   5  29    2.70    1.43
  -5  -8  29    2.03    1.26
   5  -8  31    6.80    1.52
  -5  -8  31    2.33    1.52
  -5   8  31    3.52    1.50
   5   8  31    5.03    1.43
  -8   5  31    4.41    1.53
  -8  -5  31    5.80    1.54
  -5  -8  31    4.49    1.41
  -5  -8  33    0.79    1.35
  -5   8  33    1.89    1.50
   5   8  33    2.06    1.55
  -8  -5  33    2.35    1.46
  -8   5  33   -1.03    1.52
  -5  -8  35    1.80    1.36
  -8  -5  35    4.22    1.56
  -5   8  35    0.66    1.48
  -8   6 -36   30.02    5.95
  -6  -8 -36   15.45    6.02
  -8  -6 -36   15.80    6.26
  -6   8 -36    7.57    5.80
  -8  -6 -34   15.09    5.95
  -6  -8 -34    5.35    5.82
  -8   6 -34    6.24    5.81
  -6   8 -34    4.30    3.08
  -8  -6 -34   -0.53    3.35
  -6  -8 -32   58.96    6.96
  -8  -6 -32   55.20    6.90
  -8   6 -32   51.17    6.92
  -6   8 -32   59.54    4.65
  -8   6 -32   66.17    4.71
  -8  -6 -32   70.17    4.89
  -6  -8 -32   65.65    4.68
  -8  -6 -30    7.17    5.24
  -6  -8 -30   -1.00    5.38
  -8   6 -30    6.99    3.13
  -6  -8 -30   -1.99    2.99
  -8  -6 -30   -4.12    3.33
  -6   8 -30    2.30    3.09
  -8  -6 -28   76.77    6.74
  -6  -8 -28   64.40    6.60
  -8  -6 -28   79.58    5.00
  -8   6 -28   77.49    5.14
  -6   8 -28   75.41    5.04
  -8  -6 -28   81.33    5.21
  -6  -8 -28   79.71    5.17
  -8  -6 -26    9.82    4.91
  -6  -8 -26    8.01    4.75
  -8  -6 -26    3.09    2.87
  -8   6 -26   10.65    2.83
  -6   8 -26    4.94    2.67
  -6  -8 -26    8.83    3.01
  -8  -6 -24  214.47   12.23
  -6  -8 -24  225.40   12.27
   6  -8 -24  210.31   11.29
   6   8 -24  212.48   10.89
  -6   8 -24  235.27   11.32
  -8   6 -24  234.79   11.33
  -6  -8 -24  221.17   11.31
  -8  -6 -24  225.62   11.34
  -8  -6 -22   21.70    2.82
   6  -8 -22   18.78    3.01
  -6  -8 -22   15.67    4.34
   6   8 -22   17.25    1.99
  -6  -8 -22   15.23    2.83
  -6   8 -22   22.68    2.72
   8   6 -22   17.89    1.73
  -8   6 -22   24.17    2.82
  -6  -8 -20  394.69   18.19
   8  -6 -20  356.73   18.04
   6  -8 -20  366.40   18.22
  -6  -8 -20  374.22   18.82
  -6   8 -20  403.41   18.28
   6   8 -20  348.83   17.96
  -6  -8 -20  387.53   18.25
  -8  -6 -20  397.64   18.34
  -8  -6 -18   35.87    3.13
  -6  -8 -18   31.57    2.87
   6  -8 -18   28.17    2.94
  -6  -8 -18   37.09    4.26
   8  -6 -18   35.12    2.57
   8   6 -18   32.43    2.09
  -6  -8 -18   32.33    2.94
  -6  -8 -16  519.94   22.54
   6  -8 -16  456.28   22.09
   8  -6 -16  470.90   22.32
  -8  -6 -16  466.81   22.98
   6  -8 -16  492.69   22.47
  -8   6 -16  524.06   22.58
  -6  -8 -16  515.77   22.61
  -8  -6 -16  531.00   22.66
   6  -8 -14   22.72    1.16
  -6  -8 -14   27.84    2.44
  -8  -6 -14   28.73    2.78
   6  -8 -14   23.04    2.18
  -8  -6 -14   20.40    3.29
   8  -6 -14   22.91    1.77
  -8   6 -14   23.05    2.24
  -6   8 -14   23.74    2.22
  -6  -8 -14   18.90    2.57
   6  -8 -12  856.82   41.67
  -6  -8 -12  957.13   41.99
  -8   6 -12  969.72   42.01
  -6   8 -12  931.63   41.98
  -8  -6 -12  918.46   42.35
   6  -8 -10   59.44    2.87
   8   6 -10   59.58    2.92
   6   8 -10   57.48    2.90
  -8  -6 -10   61.81    4.35
  -6  -8 -10   56.49    4.29
  -8   6 -10   71.63    3.53
   6  -8  -8  844.50   40.61
  -8  -6  -8  900.38   41.15
  -6  -8  -8  877.53   41.13
   8   6  -8  846.25   40.63
   6   8  -8  856.28   40.62
  -8   6  -8  940.24   40.84
  -8  -6  -8  896.34   40.91
  -6  -8  -8  873.81   40.87
   6  -8  -6  119.93    6.07
  -6  -8  -6  134.82    6.88
  -8  -6  -6  137.84    6.93
   6   8  -6  124.17    6.07
   8   6  -6  133.63    6.09
  -8   6  -6  137.61    6.34
  -6  -8  -6  122.29    6.25
  -8  -6  -6  138.30    6.46
  -8  -6  -6  138.60    6.46
  -8  -6  -6  136.62    6.46
  -6  -8  -6  123.63    6.44
  -8  -6  -4 1489.14   68.44
   6  -8  -4 1385.77   68.25
   6   8  -4 1386.92   68.24
   8   6  -4 1401.48   68.25
  -8  -6  -4 1479.11   68.63
  -8   6  -4 1551.94   68.21
  -6  -8  -4 1413.07   68.30
  -8  -6  -4 1517.96   68.43
  -6   8  -4 1401.78   68.22
  -6  -8  -4 1408.82   68.42
  -8  -6  -4 1380.50   68.43
   6  -8  -2  250.29   12.32
   6   8  -2  247.85   12.29
   8   6  -2  262.67   12.30
  -6   8  -2  265.52   12.26
  -8  -6  -2  274.31   12.51
  -6  -8  -2  252.07   12.36
  -8  -6  -2  258.15   12.53
   6  -8   0 1827.15   87.05
   6  -8   0 1912.82   87.08
   8   6   0 1818.85   87.05
   6   8   0 1794.77   87.04
  -6  -8   0 1868.57   87.09
  -8  -6   0 1925.21   87.17
  -8  -6   0 1904.86   87.19
   6  -8   2  247.50   11.75
  -8  -6   2  263.73   11.86
  -6  -8   2  257.82   11.79
  -8   6   2  240.46   11.99
   8   6   2  252.86   11.73
   6   8   2  234.83   11.72
  -6   8   4 1433.78   65.97
   6  -8   4 1453.31   66.02
  -6  -8   4 1436.98   66.07
  -8   6   4 1374.01   66.14
  -6   8   4 1360.50   66.07
  -6  -8   4 1476.98   66.04
   8   6   4 1367.16   65.97
   8  -6   4 1401.97   65.95
  -8   6   4 1320.72   65.97
  -6  -8   6  124.13    6.19
  -8  -6   6  132.75    6.20
  -6   8   6  120.91    6.06
  -6  -8   6  121.74    6.19
  -8   6   6  128.16    6.31
  -6   8   6  124.10    6.20
   8   6   6  127.92    6.10
   8  -6   6  133.58    6.05
  -6  -8   8  875.61   41.56
   8  -6   8  847.60   41.56
  -8  -6   8  861.53   41.54
  -6  -8   8  802.76   41.58
  -6   8   8  856.33   41.53
  -8   6   8  869.73   41.59
   8  -6   8  900.85   41.45
   8  -6  10   64.00    3.08
  -6  -8  10   61.11    3.06
   6  -8  10   60.14    3.11
  -8  -6  10   57.77    3.01
   8  -6  10   60.89    2.89
  -8   6  10   62.52    3.15
  -6   8  10   61.36    3.04
  -8  -6  10   58.07    3.19
   6  -8  12  882.70   43.84
  -8  -6  12  864.85   43.76
   8  -6  12  904.75   43.83
  -6  -8  12  872.38   43.78
   8  -6  12  927.26   43.70
  -8  -6  12  937.31   43.90
  -6   8  12  891.40   43.78
  -8   6  12  908.93   43.83
  -6   8  12  957.33   43.83
  -6  -8  14   23.23    1.23
  -8  -6  14   25.37    1.17
   8  -6  14   25.00    1.42
   6  -8  14   25.07    1.48
   8  -6  14   26.89    1.04
   6  -8  14   18.30    0.99
   6  -8  14   21.60    0.99
  -8  -6  14   24.14    1.66
  -6   8  14   22.66    1.32
  -8   6  14   24.62    1.47
   6   8  14   24.87    1.29
  -6   8  14   25.05    1.40
   6  -8  16  500.24   24.95
  -6  -8  16  490.26   24.83
   8  -6  16  525.39   24.93
  -6  -8  16  522.51   25.03
   8  -6  16  505.09   24.76
  -6  -8  16  506.17   25.00
  -8  -6  16  525.10   25.02
  -6   8  16  512.88   24.88
  -8   6  16  522.13   24.92
   6  -8  16  604.02   24.84
   6   8  16  529.25   24.87
   8   6  16  596.69   24.90
  -8   6  16  528.01   24.95
  -6   8  16  524.99   24.93
  -6  -8  18   31.03    2.27
   8  -6  18   39.89    2.06
  -8  -6  18   39.63    2.29
   6  -8  18   27.12    2.05
  -8  -6  18   40.71    2.29
  -6   8  18   29.19    1.94
  -6  -8  18   30.65    2.22
  -8   6  18   35.19    2.06
  -6   8  18   31.14    2.02
   8   6  18   44.26    2.00
   6   8  18   30.88    1.91
  -6  -8  18   30.90    1.96
  -8   6  18   34.72    2.08
   6  -8  18   36.37    1.85
  -8  -6  20  404.43   20.32
   8  -6  20  395.05   20.23
  -6  -8  20  412.54   20.35
   6  -8  20  390.01   20.25
  -8  -6  20  419.04   20.37
  -8   6  20  397.97   20.23
  -6  -8  20  401.85   20.35
  -6   8  20  377.17   20.17
   6   8  20  424.33   20.19
  -8   6  20  415.52   20.26
  -8  -6  20  441.86   20.27
   8   6  20  506.72   20.25
  -6   8  20  412.10   20.25
   6  -8  20  501.79   20.16
  -6  -8  20  429.65   20.23
  -6  -8  22   16.08    1.82
   6  -8  22   18.52    1.62
   8  -6  22   22.56    1.58
  -8  -6  22   19.05    1.82
  -8  -6  22   20.38    1.93
  -8   6  22   19.37    1.64
  -6  -8  22   16.89    1.88
   8   6  22   25.75    1.56
  -6   8  22   18.39    1.62
  -6  -8  22   21.68    1.56
  -8   6  22   20.54    1.66
   6   8  22   20.19    1.46
  -8  -6  22   21.12    1.62
   6  -8  22   23.75    1.37
   8  -6  24  235.26   12.25
  -8  -6  24  233.80   12.32
   6  -8  24  244.44   12.28
  -6  -8  24  234.43   12.35
  -8  -6  24  242.64   12.43
  -8   6  24  227.45   12.24
  -6  -8  24  242.83   12.44
  -8   6  24  249.03   12.31
  -6   8  24  244.54   12.29
  -6  -8  24  253.76   12.25
   8   6  24  289.44   12.26
   6   8  24  248.08   12.21
  -8  -6  24  249.86   12.30
  -6  -8  26    8.30    1.71
   6  -8  26    7.66    1.42
  -8  -6  26    5.90    1.58
  -8  -6  26    8.49    1.88
  -8   6  26    6.75    1.41
  -6  -8  26    9.57    1.36
   6   8  26    7.18    1.23
   6  -8  26    7.10    1.06
   8   6  26    9.70    1.26
  -6   8  26    8.38    1.41
  -8  -6  26    8.89    1.41
   6  -8  28   90.53    4.83
  -8  -6  28   91.46    5.13
  -8  -6  28   92.66    4.85
  -6  -8  28   95.17    4.80
  -6   8  28   89.69    4.87
  -8   6  28   84.92    4.85
   6   8  28  102.17    4.81
   6  -8  30   -0.79    1.38
   6   8  30    3.09    1.39
  -6  -8  30    2.55    1.31
  -8  -6  30    1.28    1.38
  -8   6  30    2.71    1.39
  -6   8  30    1.44    1.45
  -6  -8  32   82.52    4.42
  -8  -6  32   83.25    4.48
  -8   6  32   79.31    4.52
   6   8  32   91.37    4.44
  -6   8  32   78.79    4.50
  -6  -8  34   -0.36    1.36
  -8  -6  34    0.82    1.43
  -8   6  34   -1.92    1.53
  -8  -6  36   23.47    1.92
  -8   6  36   15.45    1.95
  -7  -8 -35    0.17    5.82
  -8  -7 -35   -3.42    5.86
  -8   7 -35   -6.41    5.71
  -7   8 -35    4.20    5.50
  -7   8 -35    1.58    3.10
  -8  -7 -33   -0.54    5.84
  -7  -8 -33    5.84    5.80
  -8   7 -33   -3.67    5.78
  -8  -7 -33    2.95    3.30
  -7   8 -33    1.39    3.13
  -8   7 -33    5.67    3.23
  -7  -8 -33   -1.01    3.25
  -7  -8 -31    6.30    5.47
  -8  -7 -31    6.94    5.49
  -8   7 -31    1.78    3.18
  -7   8 -31    1.06    3.05
  -7  -8 -31    4.60    3.16
  -8  -7 -31    3.73    3.42
  -8  -7 -29   -2.40    5.35
  -7  -8 -29   -7.39    5.28
  -8   7 -29    3.25    3.13
  -7   8 -29    2.22    3.05
  -8  -7 -29    0.54    3.24
  -7  -8 -29    3.21    3.25
  -8  -7 -27   -3.75    4.98
  -7  -8 -27    7.05    5.00
  -7   8 -27   -0.77    2.83
  -8   7 -27    1.74    2.96
  -8  -7 -27    3.36    3.14
  -7  -8 -27    2.12    3.07
  -8  -7 -25    7.80    4.93
  -7  -8 -25    5.74    4.91
  -8  -7 -25    3.99    2.73
  -8   7 -25   10.04    2.93
  -7   8 -25    7.85    2.83
  -8  -7 -25   10.64    3.00
  -7  -8 -25   10.47    3.10
  -8  -7 -23   10.39    4.55
  -7  -8 -23   22.17    4.61
  -8  -7 -23   17.07    2.95
   7   8 -23   18.59    1.97
  -7   8 -23   22.88    2.93
  -7  -8 -23   17.86    3.02
  -8  -7 -23   16.91    3.00
  -8   7 -23   18.86    2.87
  -8  -7 -21   26.31    2.90
  -7  -8 -21   22.23    2.60
   7  -8 -21   21.47    2.69
  -7  -8 -21   21.54    4.38
   8   7 -21   19.88    1.87
   7   8 -21   20.31    1.98
  -7  -8 -21   25.89    3.02
  -7   8 -21   21.81    2.85
  -8  -7 -19    6.10    2.56
  -7  -8 -19    1.44    2.23
   8  -7 -19    2.55    1.87
   7  -8 -19    3.53    2.13
   7   8 -19    3.79    1.41
   8   7 -19    4.24    1.35
  -7  -8 -19    3.38    2.56
   8  -7 -17   17.38    1.96
   7  -8 -17   20.04    2.18
  -7  -8 -17   19.85    2.54
  -8  -7 -17   21.60    2.76
  -7  -8 -17   21.27    2.55
  -8   7 -17   22.28    2.51
  -7  -8 -15   13.71    2.21
  -8  -7 -15   15.52    2.53
  -8   7 -15   12.43    2.10
  -7   8 -15   14.31    2.13
  -8  -7 -15    7.69    3.55
   7  -8 -13   58.33    2.82
  -7  -8 -13   66.76    3.75
  -7  -8 -13   54.13    4.64
  -8  -7 -13   73.07    4.83
  -8   7 -13   68.22    3.74
  -7   8 -13   68.90    3.62
   7  -8 -11   30.64    1.49
   7   8 -11   29.78    1.57
  -8  -7 -11   29.94    3.71
  -7  -8 -11   29.67    3.81
   8   7 -11   29.06    1.59
  -7   8 -11   34.47    2.39
  -8   7 -11   34.32    2.42
  -8  -7 -11   26.86    2.67
  -8  -7  -9   19.21    2.22
   7  -8  -9   15.26    0.86
  -7  -8  -9   13.68    3.01
  -8  -7  -9   14.75    3.08
   8   7  -9   16.41    0.92
   7   8  -9   15.56    0.90
  -8   7  -9   16.08    1.75
  -8  -7  -9   17.56    2.19
  -7  -8  -9   18.73    2.19
  -8  -7  -7   12.27    1.86
   7  -8  -7    9.14    0.62
  -8  -7  -7   12.45    2.71
  -7  -8  -7    9.14    2.78
   8   7  -7    9.29    0.61
   7   8  -7    9.35    0.60
  -8  -7  -7   10.99    1.89
  -7  -8  -7    9.92    1.63
  -8   7  -7    9.58    1.53
  -8  -7  -7    9.35    1.90
  -7  -8  -7    9.93    1.84
   7  -8  -5   17.18    0.96
  -8  -7  -5   22.70    2.82
   7   8  -5   16.64    0.93
   8   7  -5   17.84    0.94
  -7  -8  -5   22.63    2.68
  -7  -8  -5   18.72    1.59
  -8  -7  -5   21.60    1.87
  -8  -7  -5   22.37    1.95
  -7  -8  -5   17.09    1.88
   7  -8  -3   38.89    1.95
  -8   7  -3   37.96    1.87
  -7   8  -3   41.45    1.87
   8   7  -3   35.06    1.92
   7   8  -3   37.71    1.92
  -8  -7  -3   38.42    2.44
  -7  -8  -3   41.19    2.20
  -7  -8  -3   39.85    2.48
  -8  -7  -3   38.88    2.56
   7  -8  -1   36.05    1.76
   8   7  -1   33.70    1.72
   7   8  -1   33.94    1.71
  -8  -7  -1   37.28    2.10
  -7  -8  -1   37.98    1.94
  -8  -7  -1   36.29    2.27
   7  -8   1   34.94    1.71
  -8  -7   1   35.40    1.98
  -7  -8   1   35.25    1.85
   8   7   1   31.56    1.66
   7   8   1   34.15    1.67
   7  -8   3   38.11    1.84
  -8  -7   3   35.62    2.02
  -7   8   3   36.42    2.34
  -7  -8   3   38.20    1.97
  -8   7   3   36.83    2.38
   8  -7   3   36.05    1.81
   8   7   3   34.59    1.76
   7   8   3   34.24    1.76
  -7  -8   5   17.81    1.25
   7  -8   5   18.96    1.09
  -8  -7   5   16.74    1.27
  -7  -8   5   18.52    1.23
  -7   8   5   17.29    1.53
  -8   7   5   15.96    1.70
  -8  -7   5   18.57    1.32
  -8   7   5   15.62    1.15
   8   7   5   16.29    0.92
  -7   8   5   15.29    1.45
  -7   8   7    8.83    0.55
  -7  -8   7    9.16    0.95
  -8  -7   7   10.25    0.96
  -8   7   7    7.98    1.25
  -7   8   7    9.41    1.09
  -7  -8   7    9.05    1.02
  -8  -7   9   16.44    1.04
  -7  -8   9   16.98    1.07
  -7   8   9   16.33    1.12
  -8   7   9   16.01    1.22
   8  -7   9   14.38    0.70
  -7  -8  11   31.21    1.63
  -8  -7  11   27.50    1.58
   8  -7  11   30.22    1.72
   7  -8  11   31.13    1.74
   8  -7  11   29.05    1.39
  -8   7  11   30.39    1.76
  -7   8  11   28.36    1.68
  -7  -8  13   60.62    3.09
   8  -7  13   60.87    3.22
  -8  -7  13   59.91    3.07
   7  -8  13   63.92    3.23
   8  -7  13   63.19    2.96
  -7   8  13   60.12    3.14
  -8   7  13   61.11    3.18
  -8  -7  13   60.59    3.36
  -7   8  13   62.68    3.18
   7  -8  15   11.96    1.12
  -7  -8  15   12.57    0.85
  -8  -7  15   11.77    0.79
   8  -7  15   14.05    1.13
   7  -8  15   10.73    0.56
   8  -7  15   12.73    0.59
  -8   7  15   12.11    1.14
  -8  -7  15   11.96    1.32
  -7  -8  15   12.32    1.37
  -7   8  15   14.23    1.04
  -7   8  15   13.55    1.15
   7   8  15   14.37    1.02
  -8   7  15   14.37    1.14
  -7  -8  17   23.83    1.83
   8  -7  17   22.04    1.55
   7  -8  17   22.17    1.56
   8  -7  17   21.11    1.08
  -7   8  17   20.36    1.43
  -8  -7  17   20.03    1.73
  -7  -8  17   22.15    1.80
  -8   7  17   20.27    1.50
   8   7  17   23.27    1.41
  -8   7  17   22.00    1.54
  -7   8  17   21.64    1.54
   7   8  17   28.52    1.55
   8  -7  19    4.65    1.02
   7  -8  19    3.84    1.11
  -8  -7  19    3.95    1.39
  -7  -8  19    4.83    1.42
   8  -7  19    4.33    0.36
  -8   7  19    4.76    1.04
  -8  -7  19    5.46    1.45
  -7   8  19    3.61    0.96
  -7  -8  19    5.18    1.43
  -7  -8  19    4.45    0.97
  -8   7  19    2.99    1.06
  -7   8  19    4.91    1.05
   7   8  19    4.38    0.90
   8   7  19    6.18    0.96
  -8  -7  19    4.01    1.04
  -7  -8  21   27.91    2.04
  -8  -7  21   23.08    1.96
   8  -7  21   22.79    1.72
   7  -8  21   22.46    1.76
  -8  -7  21   25.20    2.05
  -8   7  21   22.46    1.70
  -7  -8  21   28.87    2.10
  -7   8  21   24.25    1.64
  -8   7  21   24.25    1.77
  -7  -8  21   24.82    1.68
  -7   8  21   20.55    1.77
   8   7  21   27.76    1.65
   7   8  21   25.65    1.65
  -8  -7  21   25.83    1.75
   7  -8  23   19.16    1.65
  -8  -7  23   16.46    1.85
  -7  -8  23   16.41    1.86
   8  -7  23   16.18    1.52
  -7  -8  23   17.40    1.99
  -8  -7  23   19.65    1.99
  -8   7  23   18.87    1.55
  -7  -8  23   18.24    1.57
  -8  -7  23   20.74    1.59
  -8   7  23   19.10    1.63
   8   7  23   22.11    1.49
   7   8  23   20.54    1.59
  -7   8  23   17.47    1.61
  -7  -8  25    8.76    1.66
  -8  -7  25    7.31    1.60
   8  -7  25    6.45    1.33
   7  -8  25    7.67    1.39
  -8  -7  25    8.14    1.87
  -7  -8  25    8.98    1.90
  -8  -7  25    8.39    1.36
   7   8  25   11.08    1.51
  -7  -8  25    7.49    1.35
  -8   7  25    6.74    1.44
  -7   8  25    8.68    1.37
   8   7  25    9.04    1.23
  -8  -7  27    3.35    1.51
  -7  -8  27   -0.40    1.51
   7  -8  27   -0.04    1.31
  -8  -7  27   -1.11    1.89
  -8  -7  27    2.98    1.30
  -7  -8  27    1.36    1.27
   7   8  27    2.53    1.23
  -8   7  27    0.88    1.34
  -7   8  27    0.77    1.32
   7  -8  29    2.19    1.38
  -8  -7  29    3.08    1.38
  -7  -8  29    2.48    1.31
  -8   7  29    3.75    1.44
   7   8  29    3.35    1.27
  -7   8  29    1.02    1.41
  -7  -8  31    1.79    1.44
  -7   8  31    3.11    1.50
  -8  -7  31    2.61    1.49
  -8   7  31    3.15    1.53
  -8   7  33    6.05    1.60
  -7   8  33    4.17    1.57
  -8  -7  33    2.69    1.48
  -7  -8  33    3.39    1.43
  -8   7  35    1.17    1.48
  -7   8  35   -0.05    1.58
  -7  -8  35    1.64    1.41
  -8  -7  35    0.86    1.41
  -8  -8 -34   -5.22    6.17
  -8   8 -34    4.71    5.70
  -8  -8 -34   -0.52    3.16
  -8   8 -34   -1.84    3.25
  -8  -8 -32   81.43    8.14
  -8  -8 -32  100.87    6.21
  -8   8 -32   99.29    6.04
  -8   8 -30    0.09    3.26
  -8  -8 -30   -9.83    3.35
  -8  -8 -28   36.28    5.89
  -8  -8 -28   45.09    4.10
  -8   8 -28   44.32    4.03
  -8  -8 -26    1.44    4.89
  -8  -8 -26   -3.62    3.09
  -8   8 -26    1.83    2.91
  -8  -8 -24  154.12   10.28
  -8  -8 -24  171.46    9.35
  -8  -8 -22   -1.88    2.39
  -8  -8 -22   -1.69    4.23
   8   8 -22    0.26    1.52
  -8   8 -22    2.67    2.63
  -8  -8 -22   -2.15    2.68
  -8  -8 -20  332.01   15.40
  -8  -8 -20  349.32   15.48
  -8  -8 -18    3.07    2.29
  -8  -8 -18   -1.00    2.47
  -8  -8 -16  762.64   37.34
  -8   8 -16  803.05   37.37
  -8  -8 -14   -0.83    2.21
  -8  -8 -14    3.01    3.37
  -8   8 -14   -0.86    1.93
   8   8 -12 1026.63   48.50
  -8  -8 -12 1011.70   49.15
  -8   8 -12 1104.85   48.79
  -8  -8 -12  951.10   48.80
  -8  -8 -10   -0.71    3.33
   8   8 -10    1.94    0.46
  -8   8 -10    0.77    1.63
  -8  -8 -10   -0.05    2.13
   8   8  -8 1475.01   70.96
  -8  -8  -8 1498.74   71.48
  -8  -8  -8 1600.60   71.14
  -8  -8  -8 1499.97   71.22
   8   8  -6    0.96    0.34
  -8  -8  -6    0.94    2.74
  -8  -8  -6    1.90    1.55
  -8  -8  -6    2.14    1.75
  -8   8  -4 1433.49   66.70
   8   8  -4 1350.37   66.75
  -8  -8  -4 1403.82   66.87
  -8  -8  -4 1364.69   66.96
   8   8  -2    0.49    0.32
  -8  -8  -2   -1.22    1.10
  -8  -8  -2   -0.10    1.42
  -8  -8   0 1533.28   72.24
   8   8   0 1527.21   72.16
  -8   8   2   -0.99    1.62
  -8  -8   2   -0.08    0.87
   8  -8   2    0.57    0.48
   8   8   2    0.12    0.31
   8  -8   4 1332.14   61.88
  -8   8   4 1277.73   62.00
  -8  -8   4 1343.64   61.93
   8   8   4 1316.21   61.85
  -8   8   4 1261.89   61.90
   8  -8   6    0.79    0.60
  -8  -8   6    2.36    0.89
  -8  -8   6    0.82    0.93
  -8   8   6    0.53    1.25
   8   8   6    1.14    0.40
  -8  -8   8 1466.71   67.43
  -8   8   8 1423.71   67.44
  -8  -8   8 1382.46   67.46
  -8  -8  10    2.77    0.75
  -8   8  10    2.74    0.92
   8  -8  12 1013.33   47.70
  -8  -8  12 1000.25   47.64
  -8   8  12 1012.91   47.66
  -8  -8  14    0.70    0.58
   8  -8  14    0.59    0.88
  -8   8  14    0.43    0.86
  -8   8  14    0.83    0.87
   8  -8  16  725.03   34.14
  -8  -8  16  705.06   34.01
  -8   8  16  717.31   34.08
  -8  -8  16  722.41   34.21
  -8   8  16  745.41   34.13
  -8  -8  18    1.95    1.40
   8  -8  18    1.96    1.04
  -8  -8  18    1.28    1.31
  -8   8  18    0.95    0.94
  -8   8  18    0.78    0.96
   8  -8  20  341.44   16.81
  -8  -8  20  350.76   16.93
  -8   8  20  332.67   16.76
  -8  -8  20  337.59   16.93
  -8   8  20  343.44   16.82
   8   8  20  382.59   16.77
  -8  -8  20  360.73   16.81
  -8  -8  22   -1.12    1.45
   8  -8  22    0.41    1.11
  -8  -8  22   -0.81    1.52
  -8  -8  22   -0.88    1.06
   8   8  22    0.90    0.96
  -8   8  22   -1.03    1.20
  -8  -8  24  179.95    9.34
   8  -8  24  187.08    9.25
  -8  -8  24  183.45    9.44
  -8   8  24  187.70    9.27
  -8  -8  24  201.72    9.26
  -8  -8  26   -1.09    1.57
   8  -8  26   -0.62    1.27
  -8  -8  26    2.55    1.87
  -8  -8  26    1.47    1.33
  -8   8  26    0.14    1.29
  -8  -8  28   48.99    3.25
  -8  -8  28   57.06    3.12
  -8   8  28   53.53    3.13
  -8  -8  30    1.55    1.35
  -8   8  30    0.80    1.46
  -8  -8  32  127.13    6.25
  -8   8  32  117.11    6.28
  -8   8  34    0.49    1.55
  -8  -8  34   -0.46    1.39
  -9   0 -35    2.68    5.76
  -9   0 -33    9.72    5.92
  -9   0 -33    0.18    3.55
   0  -9 -31    2.44    4.69
  -9   0 -31   -5.31    5.65
  -9   0 -31   -1.81    3.52
   0   9 -31    1.54    2.61
  -9   0 -29    4.54    5.08
   0  -9 -29    0.13    4.61
   0   9 -29    2.72    2.50
  -9   0 -29    1.14    3.52
   0  -9 -27   -0.51    4.29
  -9   0 -27   -1.05    3.49
   0  -9 -27    0.46    2.09
   0   9 -27   -0.48    2.47
   9   0 -25   -5.01    2.76
   0  -9 -25    1.44    4.27
   0  -9 -25   -0.87    2.03
  -9   0 -25    1.65    3.19
  -9   0 -25   -0.45    2.58
   0   9 -25   -0.13    2.28
   0  -9 -23    0.89    3.94
  -9   0 -23    3.56    3.84
   0   9 -23   -1.17    2.13
  -9   0 -23    1.24    2.48
   0  -9 -23   -0.90    1.91
   0  -9 -21    3.47    3.46
  -9   0 -21    4.55    3.56
   0   9 -21   -3.13    2.07
  -9   0 -21   -1.97    2.25
   0  -9 -21    1.90    1.84
   0  -9 -19   -0.56    3.31
  -9   0 -19    0.59    3.27
   0   9 -19   -1.78    1.78
   0  -9 -19   -1.74    1.82
  -9   0 -17    0.53    3.09
   0  -9 -17    1.36    3.12
   0  -9 -17   -1.28    1.79
   0  -9 -15   -1.29    3.04
  -9   0 -15   -1.15    1.97
   0  -9 -15   -0.57    1.63
   0  -9 -13   -1.35    2.73
   0  -9 -13   -2.14    1.53
  -9   0 -13   -1.61    1.80
   0  -9 -11   -2.73    2.39
  -9   0 -11    0.63    1.60
   0  -9 -11   -0.03    1.39
   0  -9  -9   -1.27    2.17
  -9   0  -9    1.02    2.25
  -9   0  -9   -0.35    1.46
   0   9  -7   -0.17    0.19
   9   0  -7    0.17    0.37
  -9   0  -7   -1.26    2.09
  -9   0  -7   -0.15    1.30
   0   9  -5    0.01    0.15
   9   0  -5    0.45    0.30
  -9   0  -5    0.05    1.87
   0  -9  -5   -0.25    0.75
  -9   0  -5   -0.34    1.17
   0   9  -3   -0.08    0.17
  -9   0  -3   -0.87    1.72
   9   0  -3   -0.66    0.69
  -9   0  -3   -2.52    1.16
  -9   0  -1   -1.25    1.58
  -9   0  -1   -1.11    1.93
  -9   0  -1   -2.05    1.08
   0  -9   1    0.25    0.71
  -9   0   1   -0.34    1.46
   0   9   1   -0.22    0.35
  -9   0   1   -1.06    1.94
  -9   0   1   -1.46    1.42
   0  -9   3   -0.71    0.66
  -9   0   3   -0.27    1.16
   9   0   3   -0.05    0.25
   0   9   3   -0.15    0.24
   0  -9   5   -0.15    0.62
   9   0   5   -0.24    0.22
  -9   0   5   -0.82    1.30
   0   9   5   -0.05    0.33
   0  -9   5   -0.15    0.16
   0  -9   7   -0.59    0.63
   9   0   7   -0.02    0.24
  -9   0   7   -0.91    1.15
   0   9   7   -0.11    0.41
   0  -9   7   -0.08    0.24
   0  -9   9   -0.51    0.65
   0  -9   9    0.05    0.82
   9   0   9    0.14    0.29
  -9   0   9   -1.13    1.08
   0  -9   9    0.20    0.34
   0   9   9   -0.05    0.49
   0  -9  11    0.19    0.98
   0  -9  11    0.09    0.61
  -9   0  11   -1.35    1.08
   0   9  11   -0.13    0.59
   0  -9  11   -0.34    0.43
   0  -9  13    0.50    1.03
   0  -9  13    0.39    0.64
  -9   0  13   -0.89    1.13
   0  -9  13   -0.09    0.51
   0   9  13   -0.12    0.66
   0  -9  15   -0.62    1.08
  -9   0  15    1.13    1.15
   0  -9  15    0.52    0.56
   0   9  15   -0.10    0.79
   0  -9  17    1.04    1.16
  -9   0  17   -0.24    1.18
   0  -9  17   -0.67    0.63
   0   9  17   -1.11    0.80
  -9   0  19   -0.34    0.92
   0  -9  19   -0.39    1.12
  -9   0  19   -0.96    1.17
   0   9  19    0.61    0.91
   0  -9  19   -0.23    0.70
  -9   0  21    0.87    1.01
  -9   0  21   -0.04    1.21
   0   9  21    0.77    0.91
   0  -9  21    0.47    0.76
  -9   0  23    0.75    1.38
   0   9  23   -0.30    1.02
   0  -9  23   -0.05    0.80
   0  -9  25   -0.41    1.39
  -9   0  25    0.80    1.53
   0  -9  25    1.45    0.94
   0   9  25   -0.72    1.12
   0  -9  27    0.75    1.47
  -9   0  27    0.11    1.57
   0   9  27   -0.78    1.24
   0  -9  27    0.68    1.05
   0  -9  29    1.93    1.52
  -9   0  29    2.11    1.73
   0   9  29   -1.89    1.27
   0  -9  29   -1.16    1.07
   0  -9  31   -1.09    1.57
   0   9  31    0.94    1.37
   0  -9  31    1.45    1.14
  -9   0  31    0.26    1.51
   0  -9  33   -1.14    1.46
  -9   0  33   -0.93    1.56
   0   9  33   -1.16    1.40
   0  -9  33   -0.37    1.14
   0   9  35    1.74    1.39
  -9   0  35   -2.14    1.55
  -9  -1 -36    5.66    5.99
  -9   1 -36   -3.05    5.61
  -9  -1 -34   34.23    6.06
  -9   1 -34   19.88    6.01
  -1  -9 -32    0.43    5.01
  -9  -1 -32    3.37    5.50
  -9   1 -32   -0.39    5.48
  -9  -1 -32   -2.44    3.49
  -9   1 -32    3.65    3.59
  -1   9 -32   -1.53    2.77
  -1  -9 -30   63.79    5.90
   1  -9 -30   50.99    5.50
  -9  -1 -30   49.48    6.07
  -9   1 -30   53.22    6.22
  -9  -1 -30   47.96    4.49
   1   9 -30   41.67    3.60
  -1   9 -30   46.46    3.79
  -9   1 -30   49.06    4.48
   1  -9 -28   16.81    4.54
  -9  -1 -28   12.38    3.56
   1   9 -28   16.25    2.65
  -1   9 -28   10.12    2.72
  -1  -9 -28   11.37    2.39
  -9   1 -28   20.17    3.79
  -1  -9 -26   70.68    5.73
   1  -9 -26   55.75    5.34
   1   9 -26   49.47    3.86
  -1   9 -26   59.01    4.05
  -9   1 -26   59.21    4.20
   1  -9 -26   60.17    3.55
  -1  -9 -26   59.69    3.87
  -9  -1 -26   56.11    4.69
  -9   1 -24    5.76    4.11
   1  -9 -24    8.77    3.98
   9  -1 -24    3.84    2.61
  -1  -9 -24    6.62    4.11
  -1   9 -24   11.44    2.33
  -9   1 -24    8.63    2.59
   1  -9 -24   12.33    1.95
   1   9 -24    8.06    2.23
  -1  -9 -24    9.94    2.22
  -9  -1 -24    7.82    3.19
   9  -1 -22   80.48    5.35
  -9  -1 -22   93.70    6.44
   1  -9 -22   99.66    6.22
  -9   1 -22   88.73    6.54
  -1  -9 -22   91.87    6.39
[truncated: 1,484,955 more chars]
