# Supplementary material for: Hydride and Seek: Comparing Crystallographic Hydride Placement Techniques with an Open-Shell Cobalt Complex
Source: ACS Cent Sci. 2026 Jun 23;12(7):972–80. doi: 10.1021/acscentsci.6c00632 (PMC13397283; doi:10.1021/acscentsci.6c00632)
Supplement: Supplementary file 2 [file oc6c00632_si_002.zip › DFT/tBuPCPCoH_B3LYP_inv.xyz]

71
	Energy:   -3006.3188699
Co        -8.06695        0.00000        8.32240
P         -7.94707        2.15791        8.48995
C         -7.83769        1.18745       11.03673
C         -6.93274        3.17031        6.05973
H         -7.55067        3.88827        5.96196
H         -6.14702        3.46879        5.61690
H         -7.27639        2.25875        5.67441
C         -9.53514        4.54653        8.32758
H         -9.01885        4.95311        7.61061
H        -10.50317        4.92084        8.26240
H         -9.13179        4.85630        9.16340
C         -8.06695        0.00000       13.12782
H         -8.06695        0.00000       13.99432
C         -9.59838        3.01672        8.23556
C        -10.52414        2.46687        9.33785
H        -10.21276        2.75890       10.27528
H        -11.39053        2.79116        9.25925
H        -10.59997        1.51659        9.29759
C         -6.56601        2.99832        7.54351
C        -10.18856        2.59917        6.86872
H        -10.19662        1.62952        6.80546
H        -11.05172        2.98477        6.74795
H         -9.64807        2.96864        6.05781
C         -6.12765        4.35131        8.11670
H         -5.77594        4.22708        9.08672
H         -5.34032        4.67883        7.66812
H         -6.79237        4.93697        8.08987
C         -8.06695        0.00000       10.28870
C         -7.51356        2.45881       10.27240
H         -7.98628        3.30745       10.62035
H         -6.55036        2.62983       10.35196
C         -5.38711        2.00060        7.62594
H         -5.61460        1.12937        7.20803
H         -4.63043        2.38782        7.20803
H         -5.14671        1.83926        8.56912
C         -7.85882        1.18423       12.43673
H         -7.69587        1.98447       12.93995
H         -8.06695        0.00000        6.86297
P         -8.18683       -2.15791        8.48995
C         -8.29621       -1.18745       11.03673
C         -9.20116       -3.17031        6.05973
H         -8.58324       -3.88827        5.96196
H         -9.98688       -3.46879        5.61690
H         -8.85751       -2.25875        5.67441
C         -6.59877       -4.54653        8.32758
H         -7.11505       -4.95311        7.61061
H         -5.63073       -4.92084        8.26240
H         -7.00211       -4.85630        9.16340
C         -6.53552       -3.01672        8.23556
C         -5.60976       -2.46687        9.33785
H         -5.92114       -2.75890       10.27528
H         -4.74337       -2.79116        9.25925
H         -5.53393       -1.51659        9.29759
C         -9.56789       -2.99832        7.54351
C         -5.94534       -2.59917        6.86872
H         -5.93727       -1.62952        6.80546
H         -5.08218       -2.98477        6.74795
H         -6.48583       -2.96864        6.05781
C        -10.00624       -4.35131        8.11670
H        -10.35796       -4.22708        9.08672
H        -10.79358       -4.67883        7.66812
H         -9.34153       -4.93697        8.08987
C         -8.62034       -2.45881       10.27240
H         -8.14762       -3.30745       10.62035
H         -9.58354       -2.62983       10.35196
C        -10.74679       -2.00060        7.62594
H        -10.51930       -1.12937        7.20803
H        -11.50347       -2.38782        7.20803
H        -10.98719       -1.83926        8.56912
C         -8.27508       -1.18423       12.43673
H         -8.43803       -1.98447       12.93995
