# Supplementary material for: Hydride and Seek: Comparing Crystallographic Hydride Placement Techniques with an Open-Shell Cobalt Complex
Source: ACS Cent Sci. 2026 Jun 23;12(7):972–80. doi: 10.1021/acscentsci.6c00632 (PMC13397283; doi:10.1021/acscentsci.6c00632)
Supplement: Supplementary file 2 [file oc6c00632_si_002.zip › ED Data/RSD-IV-17-16_auto_dyn.m50]

Version Jana2020
title rsd-iv-17-16_auto_a.res in i4(1)cd
cell 16.2264 16.2264 19.038 90 90 90
esdcell 0.0011 0.0011 0.0013 0 0 0
spgroup I41cd 110 4
lattice I
symmetry x y z
symmetry -x -y z
symmetry -y x+1/2 z+1/4
symmetry y -x+1/2 z+1/4
symmetry x -y z+1/2
symmetry -x y z+1/2
symmetry -y -x+1/2 z+3/4
symmetry y x+1/2 z+3/4
unitsnumb 16
atlist C4.375 H4.375 Co4.375 P4.375
formtab -62
atom C atradius 0.77 color 128073041 donor 0 acceptor 0
atom H atradius 0.46 color 255204204 donor 0 acceptor 0
atom Co atradius 1.25 color 175 donor 0 acceptor 0
atom P atradius 1.1 color 192156194 donor 0 acceptor 0
lambda 0.71075 radtype 1 lpfactor 1
monangle 6.0823 perfmono 0
roundmethod 1 autrefkeys 1
end
*******************************************************************************
refine
  cycles 20 damp 0.5 siglevel 2
  !fixed all *
  fixed u c3
  keep hydro tetrahed c7 1 3 c6 1.06 h7a h7b h7c
  keep ADP riding c7 1.5 h7a h7b h7c
  keep hydro tetrahed c8 1 3 c6 1.06 h8c h8a h8b
  keep ADP riding c8 1.5 h8c h8a h8b
  keep hydro tetrahed c9 1 3 c6 1.06 h9a h9c h9b
  keep ADP riding c9 1.5 h9a h9c h9b
  keep hydro tetrahed c12 1 3 c10 1.06 h12a h12b h12c
  keep ADP riding c12 1.5 h12a h12b h12c
  keep hydro tetrahed c13 1 3 c10 1.06 h13b h13a h13c
  keep ADP riding c13 1.5 h13b h13a h13c
  keep hydro tetrahed c11 1 3 c10 1.06 h11b h11c h11a
  keep ADP riding c11 1.5 h11b h11c h11a
  keep hydro tetrahed c5 2 2 c2 P1 1.06 h5a h5b
  keep ADP riding c5 1.2 h5a h5b
  keep hydro triang c3 2 1 c2 c4 1.06 h3
  keep ADP riding c3 1.2 h3
  keep hydro triang c4 2 1 c3 c3#s2c2t0,0,-1 1.06 h4
  keep ADP riding c4 1.2 h4
end refine
fourier
end fourier
dist
end dist
contour
end contour
