# Supplementary material for: Hydride and Seek: Comparing Crystallographic Hydride Placement Techniques with an Open-Shell Cobalt Complex
Source: ACS Cent Sci. 2026 Jun 23;12(7):972–80. doi: 10.1021/acscentsci.6c00632 (PMC13397283; doi:10.1021/acscentsci.6c00632)
Supplement: Supplementary file 2 [file oc6c00632_si_002.zip › ED Data/RSD-IV-17-16_auto_dyn.jdhst]

### 1 ###
drawmode 1 background 1 reduceoccrad 1 coorsystem 1 drawcell 0
drawbonds 1 drawhbonds 0 strmodel 1 useadpforh 1 magvecfrat 0
lastm40 0 lastm50 0
atrad 0.3 bondrad 0.06 atdmax 3.8123 occlim 0 zoom 1 dshort 50
adpprod 50 bohr2ang 1 dexpand 10 cellexten 0.01 dhmax 1.4 hamax 2.5 dhamin 110
mapshow 0 MapInclude 3 minuscolor 16711935 pluscolor 16776960
xortplus 1.5 multatradius 2
viewmatrix
     -67.726883     -16.940693      42.957104       0.000000
       2.514546      74.789223      33.458542       0.000000
     -46.108341      28.962225     -61.273438       0.000000
       0.000000       0.000000       0.000000       1.000000
atoms 38
Co1 x,y,z 1 1 -1 -1 0
P1 x,y,z 2 1 -1 -1 0
c2 x,y,z 3 1 -1 -1 0
c3 x,y,z 4 1 -1 -1 0
h3 x,y,z 5 1 -1 -1 0
c9 x,y,z 6 1 -1 -1 0
h9a x,y,z 7 1 -1 -1 0
h9b x,y,z 8 1 -1 -1 0
h9c x,y,z 9 1 -1 -1 0
c6 x,y,z 10 1 -1 -1 0
c13 x,y,z 11 1 -1 -1 0
h13a x,y,z 12 1 -1 -1 0
h13b x,y,z 13 1 -1 -1 0
h13c x,y,z 14 1 -1 -1 0
C1 x,y,z 15 1 -1 -1 0
c10 x,y,z 16 1 -1 -1 0
c7 x,y,z 17 1 -1 -1 0
h7a x,y,z 18 1 -1 -1 0
h7b x,y,z 19 1 -1 -1 0
h7c x,y,z 20 1 -1 -1 0
c12 x,y,z 21 1 -1 -1 0
h12a x,y,z 22 1 -1 -1 0
h12b x,y,z 23 1 -1 -1 0
h12c x,y,z 24 1 -1 -1 0
c8 x,y,z 25 1 -1 -1 0
h8a x,y,z 26 1 -1 -1 0
h8b x,y,z 27 1 -1 -1 0
h8c x,y,z 28 1 -1 -1 0
c4 x,y,z 29 1 -1 -1 0
h4 x,y,z 30 1 -1 -1 0
c5 x,y,z 31 1 -1 -1 0
h5a x,y,z 32 1 -1 -1 0
h5b x,y,z 33 1 -1 -1 0
c11 x,y,z 34 1 -1 -1 0
h11a x,y,z 35 1 -1 -1 0
h11b x,y,z 36 1 -1 -1 0
h11c x,y,z 37 1 -1 -1 0
H1 x,y,z 38 1 -1 -1 0
bonds 38 38
    1    2 -1 -1 0 0
    1   15 -1 -1 0 0
    1   38 -1 -1 0 0
    2   10 -1 -1 0 0
    2   16 -1 -1 0 0
    2   31 -1 -1 0 0
    3    4 -1 -1 0 0
    3   15 -1 -1 0 0
    3   31 -1 -1 0 0
    4    5 -1 -1 0 0
    4   29 -1 -1 0 0
    6    7 -1 -1 0 0
    6    8 -1 -1 0 0
    6    9 -1 -1 0 0
    6   10 -1 -1 0 0
   10   17 -1 -1 0 0
   10   25 -1 -1 0 0
   11   12 -1 -1 0 0
   11   13 -1 -1 0 0
   11   14 -1 -1 0 0
   11   16 -1 -1 0 0
   16   21 -1 -1 0 0
   16   34 -1 -1 0 0
   17   18 -1 -1 0 0
   17   19 -1 -1 0 0
   17   20 -1 -1 0 0
   21   22 -1 -1 0 0
   21   23 -1 -1 0 0
   21   24 -1 -1 0 0
   25   26 -1 -1 0 0
   25   27 -1 -1 0 0
   25   28 -1 -1 0 0
   29   30 -1 -1 0 0
   31   32 -1 -1 0 0
   31   33 -1 -1 0 0
   34   35 -1 -1 0 0
   34   36 -1 -1 0 0
   34   37 -1 -1 0 0
skipbonds 0
atfilter T T T T
labfilter T T T T
cellfrom 0 0 0
cellto 0 0 0
end
