# Supplementary material for: Hydride and Seek: Comparing Crystallographic Hydride Placement Techniques with an Open-Shell Cobalt Complex
Source: ACS Cent Sci. 2026 Jun 23;12(7):972–80. doi: 10.1021/acscentsci.6c00632 (PMC13397283; doi:10.1021/acscentsci.6c00632)
Supplement: Supplementary file 2 [file oc6c00632_si_002.zip › ED Data/RSD-IV-17-16_auto_dyn.m42]

commands
calcdyn 1 usewks 1 scalefc 1 usestdver 1 absflag 1
threads 12 tiltcorr 1 iedt 1 thickmodel 1
nzones 20 intsteps 150
ormat
    0.016267    0.017406   -0.048562
    0.045546   -0.041598    0.000159
   -0.038219   -0.042016   -0.019980
omega 0 gmax 1.45 sca 10 sgmax 0.01 sgmaxr 0.1 csgmaxr 0.66 dsgmin 0
mosaicity 0 isotropic 0
end
*******************************************************************************
 1.000000                                                   0
 0.000000 0.000000 0.000000                                 000
 0.005000 0.010000 0.000100                                 000
# Zone 1 67.3049
-1.000000-0.826120-0.452990-7.500000 0.000000 2.500000      T   1
 709.0868 1460.716 0.000000 0.000000                        1100
 0.000000 0.000000                                          00
# Zone 2 49.3987
-1.000000-0.926420-0.478860-4.500000 0.000000 2.500000      T   1
 1024.093 1460.716 0.000000 0.000000                        1000
 0.000000 0.000000                                          00
# Zone 3 52.6191
-0.963050-1.000000-0.488860-1.500000 0.000000 2.500000      T   1
 1129.964 1460.716 0.000000 0.000000                        1000
 0.000000 0.000000                                          00
# Zone 4 36.5065
-0.859010-1.000000-0.463750 1.500000 0.000000 2.500000      T   1
 1457.582 1460.716 0.000000 0.000000                        1000
 0.000000 0.000000                                          00
# Zone 5 40.6877
-0.764790-1.000000-0.441060 4.500000 0.000000 2.500000      T   1
 1470.155 1460.716 0.000000 0.000000                        1000
 0.000000 0.000000                                          00
# Zone 6 37.3526
-0.678450-1.000000-0.420180 7.500000 0.000000 2.500000      T   1
 1620.626 1460.716 0.000000 0.000000                        1000
 0.000000 0.000000                                          00
# Zone 7 39.6757
-0.598870-1.000000-0.401150 10.50000 0.000000 2.500000      T   1
 1709.679 1460.716 0.000000 0.000000                        1000
 0.000000 0.000000                                          00
# Zone 8 36.7117
-0.524760-1.000000-0.383430 13.50000 0.000000 2.500000      T   1
 1750.622 1460.716 0.000000 0.000000                        1000
 0.000000 0.000000                                          00
# Zone 9 32.4170
-0.455270-1.000000-0.366800 16.50000 0.000000 2.500000      T   1
 1875.232 1460.716 0.000000 0.000000                        1000
 0.000000 0.000000                                          00
# Zone 10 36.2675
-0.389560-1.000000-0.351090 19.50000 0.000000 2.500000      T   1
 1940.179 1460.716 0.000000 0.000000                        1000
 0.000000 0.000000                                          00
# Zone 11 51.4832
-0.326950-1.000000-0.336130 22.50000 0.000000 2.500000      T   1
 1608.899 1460.716 0.000000 0.000000                        1000
 0.000000 0.000000                                          00
# Zone 12 43.4095
-0.266890-1.000000-0.321770 25.50000 0.000000 2.500000      T   1
 1937.516 1460.716 0.000000 0.000000                        1000
 0.000000 0.000000                                          00
# Zone 13 46.4280
-0.209080-1.000000-0.307930 28.50000 0.000000 2.500000      T   1
 1889.260 1460.716 0.000000 0.000000                        1000
 0.000000 0.000000                                          00
# Zone 14 39.3818
-0.152890-1.000000-0.294510 31.50000 0.000000 2.500000      T   1
 1908.544 1460.716 0.000000 0.000000                        1000
 0.000000 0.000000                                          00
# Zone 15 39.6543
-0.098070-1.000000-0.281460 34.50000 0.000000 2.500000      T   1
 1876.730 1460.716 0.000000 0.000000                        1000
 0.000000 0.000000                                          00
# Zone 16 36.5173
-0.044350-1.000000-0.268570 37.50000 0.000000 2.500000      T   1
 1941.326 1460.716 0.000000 0.000000                        1000
 0.000000 0.000000                                          00
# Zone 17 42.9683
 0.008710-1.000000-0.255890 40.50000 0.000000 2.500000      T   1
 1891.507 1460.716 0.000000 0.000000                        1000
 0.000000 0.000000                                          00
# Zone 18 40.5035
 0.061400-1.000000-0.243400 43.50000 0.000000 2.500000      T   1
 1837.015 1460.716 0.000000 0.000000                        1000
 0.000000 0.000000                                          00
# Zone 19 40.7932
 0.114010-1.000000-0.230840 46.50000 0.000000 2.500000      T   1
 1802.919 1460.716 0.000000 0.000000                        1000
 0.000000 0.000000                                          00
# Zone 20 40.1349
 0.166760-1.000000-0.218270 49.50000 0.000000 2.500000      T   1
 1819.999 1460.716 0.000000 0.000000                        1000
 0.000000 0.000000                                          00
----------------------------   s.u. block   -----------------------------------
 0.000000
 0.000000 0.000000 0.000000
 0.000000 0.000000 0.000000
# Zone 1
 21.47070 12.30007 0.000000 0.000000
 0.000000 0.000000
# Zone 2
 18.72840 12.30007 0.000000 0.000000
 0.000000 0.000000
# Zone 3
 19.03922 12.30007 0.000000 0.000000
 0.000000 0.000000
# Zone 4
 23.71253 12.30007 0.000000 0.000000
 0.000000 0.000000
# Zone 5
 22.70776 12.30007 0.000000 0.000000
 0.000000 0.000000
# Zone 6
 23.28225 12.30007 0.000000 0.000000
 0.000000 0.000000
# Zone 7
 25.46143 12.30007 0.000000 0.000000
 0.000000 0.000000
# Zone 8
 24.88183 12.30007 0.000000 0.000000
 0.000000 0.000000
# Zone 9
 25.82153 12.30007 0.000000 0.000000
 0.000000 0.000000
# Zone 10
 29.18289 12.30007 0.000000 0.000000
 0.000000 0.000000
# Zone 11
 15.78728 12.30007 0.000000 0.000000
 0.000000 0.000000
# Zone 12
 29.75295 12.30007 0.000000 0.000000
 0.000000 0.000000
# Zone 13
 27.04900 12.30007 0.000000 0.000000
 0.000000 0.000000
# Zone 14
 25.89867 12.30007 0.000000 0.000000
 0.000000 0.000000
# Zone 15
 25.45038 12.30007 0.000000 0.000000
 0.000000 0.000000
# Zone 16
 27.30382 12.30007 0.000000 0.000000
 0.000000 0.000000
# Zone 17
 23.24601 12.30007 0.000000 0.000000
 0.000000 0.000000
# Zone 18
 25.55534 12.30007 0.000000 0.000000
 0.000000 0.000000
# Zone 19
 25.27496 12.30007 0.000000 0.000000
 0.000000 0.000000
# Zone 20
 25.27055 12.30007 0.000000 0.000000
 0.000000 0.000000
-------------------------------------------------------------------------------
