# Supplementary material for: Hydride and Seek: Comparing Crystallographic Hydride Placement Techniques with an Open-Shell Cobalt Complex
Source: ACS Cent Sci. 2026 Jun 23;12(7):972–80. doi: 10.1021/acscentsci.6c00632 (PMC13397283; doi:10.1021/acscentsci.6c00632)
Supplement: Supplementary file 2 [file oc6c00632_si_002.zip › ED Data/RSD-IV-17-16_auto_dyn.cif]

#=======================================================================
data_global
#=======================================================================

_audit_creation_method                             'Jana2020 2.1'


# 1. PROCESSING SUMMARY (IUCr Office Use Only)

_journal_date_recd_electronic                      ?
_journal_date_to_coeditor                          ?
_journal_date_from_coeditor                        ?
_journal_date_accepted                             ?
_journal_date_printers_first                       ?
_journal_date_printers_final                       ?
_journal_date_proofs_out                           ?
_journal_date_proofs_in                            ?
_journal_coeditor_name                             ?
_journal_coeditor_code                             ?
_journal_coeditor_notes
; ?
;
_journal_techeditor_code                           ?
_journal_paper_category                            ?
_journal_techeditor_notes
; ?
;
_journal_coden_ASTM                                ?
_journal_name_full                                 'Acta Crystallographica Section C'
_journal_year                                      ?
_journal_volume                                    ?
_journal_issue                                     ?
_journal_page_first                                ?
_journal_page_last                                 ?
_journal_suppl_publ_number                         ?
_journal_suppl_publ_pages                          ?

#=======================================================================

# 2. SUBMISSION DETAILS

_publ_contact_author_name                          ?
_publ_contact_author_address
; ?
;
_publ_contact_author_email                         ?
_publ_contact_author_fax                           ?
_publ_contact_author_phone                         ?

_publ_requested_journal                            'Acta Crystallographica Section C'
_publ_requested_category                           ?

_publ_contact_letter
; ?
;

#=======================================================================

# 3. TITLE AND AUTHOR LIST

_publ_section_title
; ?
;
_publ_section_title_footnote
; ?
;
loop_
 _publ_author_name
 _publ_author_footnote
 _publ_author_address
; ?      # name
;
; ?      # footnote
;
; ?      # address
;

#=======================================================================

# 4. TEXT

_publ_section_synopsis
; ?
;
_publ_section_abstract
; ?
;
_publ_section_comment
; ?
;
_publ_section_introduction
; ?
;
_publ_section_experimental
; ?
;
_publ_section_exptl_prep
; ?
;
_publ_section_exptl_refinement
; ?
;
_publ_section_exptl_solution
; ?
;
_publ_section_discussion
; ?
;
_publ_section_acknowledgements
; ?
;
_publ_section_references
;
;
_publ_section_figure_captions
; ?
;
_publ_section_table_legends
; ?
;

#=======================================================================
data_I
#=======================================================================

# 5. CHEMICAL DATA

_chemical_name_systematic
; ?
;
_chemical_name_common                              ?
_chemical_formula_moiety                           ?
_chemical_formula_structural                       ?
_chemical_formula_analytical                       ?
_chemical_formula_iupac                            ?
_chemical_formula_sum                              'C12 H22 Co0.5 P1'
_chemical_formula_weight                           226.7
_chemical_melting_point                            ?
_chemical_compound_source                          ?
_chemical_absolute_configuration                   ?

#=======================================================================

# 6. CRYSTAL DATA

_symmetry_cell_setting                             tetragonal
_symmetry_space_group_name_H-M                     'I 41 c d'
_symmetry_space_group_name_Hall                    'I 41b;-2c'
_symmetry_Int_Tables_number                        110

loop_
 _space_group_symop_id
 _space_group_symop_operation_xyz
 1   x,y,z
 2   -x+1/2,-y+1/2,z+1/2
 3   -y,x+1/2,z+1/4
 4   y+1/2,-x,z+3/4
 5   x,-y,z+1/2
 6   -x+1/2,y+1/2,z
 7   -y,-x+1/2,z+3/4
 8   y+1/2,x,z+1/4
 9   x+1/2,y+1/2,z+1/2
 10  -x,-y,z
 11  -y+1/2,x,z+3/4
 12  y,-x+1/2,z+1/4
 13  x+1/2,-y+1/2,z
 14  -x,y,z+1/2
 15  -y+1/2,-x,z+1/4
 16  y,x+1/2,z+3/4

_cell_length_a                                     16.2264(11)
_cell_length_b                                     16.2264(11)
_cell_length_c                                     19.0380(13)
_cell_angle_alpha                                  90
_cell_angle_beta                                   90
_cell_angle_gamma                                  90
_cell_volume                                       5012.6(6)
_cell_formula_units_Z                              16

loop_
 _twin_individual_id
 _twin_individual_mass_fraction_refined
 _twin_individual_twin_matrix_11
 _twin_individual_twin_matrix_12
 _twin_individual_twin_matrix_13
 _twin_individual_twin_matrix_21
 _twin_individual_twin_matrix_22
 _twin_individual_twin_matrix_23
 _twin_individual_twin_matrix_31
 _twin_individual_twin_matrix_32
 _twin_individual_twin_matrix_33
 ? ? ? ? ? ? ? ? ? ? ?


_cell_measurement_reflns_used                      ?
_cell_measurement_theta_min                        ?
_cell_measurement_theta_max                        ?
_cell_measurement_temperature                      96
_cell_special_details
; ?
;

_exptl_crystal_density_diffrn                      1.2018
_exptl_crystal_density_meas                        ?
_exptl_crystal_density_method                      ?
_exptl_crystal_F_000                               811.09

_exptl_absorpt_coefficient_mu                      0
_exptl_crystal_description                         ?
_exptl_crystal_size_max                            ?
_exptl_crystal_size_mid                            ?
_exptl_crystal_size_min                            ?
_exptl_crystal_size_rad                            ?
_exptl_crystal_colour                              ?
_exptl_crystal_mosaicity                           ?
_exptl_crystal_mosaic_method                       ?
_exptl_absorpt_correction_type                     ?
_exptl_absorpt_process_details                     ?
_exptl_absorpt_correction_T_min                    ?
_exptl_absorpt_correction_T_max                    ?
loop_
 _exptl_crystal_face_index_h
 _exptl_crystal_face_index_k
 _exptl_crystal_face_index_l
 _exptl_crystal_face_perp_dist
 ? ? ? ?
_exptl_special_details                             ?

#=======================================================================

# 7. EXPERIMENTAL DATA


_diffrn_ambient_temperature                        96
_diffrn_source                                     ?
_diffrn_radiation_type                             electron
_diffrn_radiation_source                           ?
_diffrn_radiation_wavelength                       0.0251
_diffrn_radiation_monochromator                    ?
_diffrn_measurement_details                        ?
_diffrn_measurement_device                         ?
_diffrn_measurement_device_type                    ?
_diffrn_detector                                   ?
_diffrn_detector_area_resol_mean                   ?
_diffrn_measurement_method                         ?
_diffrn_source_ed_diffracting_area_selection       ?
_diffrn_measurement_specimen_support               ?

_diffrn_reflns_number                              11590
_diffrn_reflns_theta_min                           0.09
_diffrn_reflns_theta_max                           0.9
_diffrn_reflns_theta_full                          0.9
_diffrn_measured_fraction_theta_max                0.96
_diffrn_measured_fraction_theta_full               0.97
_diffrn_reflns_av_R_equivalents                    ?
_diffrn_reflns_av_unetI/netI                       0.1471
_diffrn_reflns_limit_h_min                         -20
_diffrn_reflns_limit_h_max                         20
_diffrn_reflns_limit_k_min                         -16
_diffrn_reflns_limit_k_max                         16
_diffrn_reflns_limit_l_min                         -22
_diffrn_reflns_limit_l_max                         22
_diffrn_radiation_probe                            electron
_diffrn_source_voltage                             ?
_diffrn_precession_semi_angle                      .
_diffrn_measurement_method_precession              ?
_diffrn_measurement_rotation_mode                  ?
_diffrn_radiation_illumination_mode                parallel
_diffrn_reflns_reduction_process                   ?

_diffrn_standards_number                           ?
_diffrn_standards_interval_count                   ?
_diffrn_standards_interval_time                    ?
_diffrn_standards_decay_%                          ?
loop_
_diffrn_standard_refln_index_h
_diffrn_standard_refln_index_k
_diffrn_standard_refln_index_l
  ? ? ?

#=======================================================================

# 8. REFINEMENT DATA

_refine_special_details
; ?
;

_reflns_number_total                               6745
_reflns_number_gt                                  3634
_reflns_threshold_expression                       'I>2\s(I)'

_refine_ls_structure_factor_coef                   Fsqd
_refine_ls_R_factor_gt                             0.1682
_refine_ls_wR_factor_gt                            0.4040
_refine_ls_R_factor_all                            0.1957
_refine_ls_wR_factor_ref                           0.4246
_refine_ls_goodness_of_fit_ref                     1.7038
_refine_ls_goodness_of_fit_gt                      2.1869
_refine_ls_restrained_S_gt                         ?
_refine_ls_restrained_S_all                        ?
_refine_ls_number_reflns                           6745
_refine_ls_number_parameters                       140
_refine_ls_number_restraints                       0
_refine_ls_number_constraints                      93
_refine_ls_weighting_scheme                        sigma
_refine_ls_weighting_details                       'calc w=1/[\s^2^(Fo^2^)+(0.02P)^2^+0.0000P] where P=(Fo^2^+2Fc^2^)/3'
_refine_ls_hydrogen_treatment                      'mixed'
_refine_ls_shift/su_max                            0.0630
_refine_ls_shift/su_mean                           0.0009
_refine_diff_potential_max                         2.55
_refine_diff_potential_min                         -0.64
_refine_ls_extinction_method                       'none'
_refine_ls_extinction_coef                         ?
_refine_ls_extinction_expression                   ?
_refine_diffraction_theory                         dynamical
_refine_ls_abs_structure_z-score                   ?
_refine_ls_sample_shape_expression                 ?
_refine_ls_sample_thickness                        1460.716
_refine_ls_abs_structure_details                   ?
_refine_ls_abs_structure_Flack                     ?
_refine_ls_abs_structure_Rogers                    ?

loop_
 _atom_type_symbol
 _atom_type_scat_source
 C   International_Tables_Vol_C
 H   International_Tables_Vol_C
 Co  International_Tables_Vol_C
 P   International_Tables_Vol_C

_computing_data_collection                         ?
_computing_cell_refinement                         ?
_computing_data_reduction                          ?
_computing_structure_solution                      ?
_computing_structure_refinement                    ?
_computing_molecular_graphics                      ?
_computing_publication_material                    ?

loop_
 _restr_distance_atom_site_label_1
 _restr_distance_site_symmetry_1
 _restr_distance_atom_site_label_2
 _restr_distance_site_symmetry_2
 _restr_distance_target
 _restr_distance_target_weight_param
 ? ? ? ? ? ?

loop_
 _restr_angle_atom_site_label_1
 _restr_angle_site_symmetry_1
 _restr_angle_atom_site_label_2
 _restr_angle_site_symmetry_2
 _restr_angle_atom_site_label_3
 _restr_angle_site_symmetry_3
 _restr_angle_target
 _restr_angle_target_weight_param
 ? ? ? ? ? ? ? ?

loop_
 _restr_torsion_atom_site_label_1
 _restr_torsion_site_symmetry_1
 _restr_torsion_atom_site_label_2
 _restr_torsion_site_symmetry_2
 _restr_torsion_atom_site_label_3
 _restr_torsion_site_symmetry_3
 _restr_torsion_atom_site_label_4
 _restr_torsion_site_symmetry_4
 _restr_torsion_angle_target
 _restr_torsion_weight_param
 ? ? ? ? ? ? ? ? ? ?

loop_
 _restr_equal_distance_atom_site_label_1
 _restr_equal_distance_site_symmetry_1
 _restr_equal_distance_atom_site_label_2
 _restr_equal_distance_site_symmetry_2
 _restr_equal_distance_class_class_id
 _restr_equal_distance_class_target_weight_param
 ? ? ? ? ? ?

loop_
 _restr_equal_angle_atom_site_label_1
 _restr_equal_angle_site_symmetry_1
 _restr_equal_angle_atom_site_label_2
 _restr_equal_angle_site_symmetry_2
 _restr_equal_angle_atom_site_label_3
 _restr_equal_angle_site_symmetry_3
 _restr_equal_angle_class_class_id
 _restr_equal_angle_class_target_weight_param
 ? ? ? ? ? ? ? ?

loop_
 _restr_equal_torsion_atom_site_label_1
 _restr_equal_torsion_site_symmetry_1
 _restr_equal_torsion_atom_site_label_2
 _restr_equal_torsion_site_symmetry_2
 _restr_equal_torsion_atom_site_label_3
 _restr_equal_torsion_site_symmetry_3
 _restr_equal_torsion_atom_site_label_4
 _restr_equal_torsion_site_symmetry_4
 _restr_equal_torsion_class_class_id
 _restr_equal_torsion_class_target_weight_param
 ? ? ? ? ? ? ? ? ? ?


#=======================================================================

# 9. ATOMIC COORDINATES AND DISPLACEMENT PARAMETERS

loop_
 _atom_site_label
 _atom_site_type_symbol
 _atom_site_fract_x
 _atom_site_fract_y
 _atom_site_fract_z
 _atom_site_adp_type
 _atom_site_U_iso_or_equiv
 _atom_site_site_symmetry_multiplicity
 _atom_site_occupancy
 _atom_site_calc_flag
 _atom_site_refinement_flags
 _atom_site_disorder_assembly
 _atom_site_disorder_group
  Co1 Co 0.5 0.5 0.43149(11) Uani 0.0288(9) 8 1 d . . .
  P1 P 0.3664(2) 0.5070(2) 0.4390(2) Uani 0.0240(10) 16 1 d . . .
  c2 C 0.4248(5) 0.5134(4) 0.5730(4) Uani 0.029(2) 16 1 d . . .
  c3 C 0.4274(5) 0.5119(5) 0.6445(4) Uani 0.037 16 1 d . . .
  h3 H 0.371315 0.520065 0.672194 Uiso 0.0444 16 1 d . . .
  c9 C 0.3041(6) 0.5712(7) 0.3145(4) Uani 0.057(3) 16 1 d . . .
  h9a H 0.257032 0.526492 0.308327 Uiso 0.086 16 1 d . . .
  h9b H 0.360023 0.548171 0.293498 Uiso 0.086 16 1 d . . .
  h9c H 0.287256 0.625871 0.287621 Uiso 0.086 16 1 d . . .
  c6 C 0.3157(5) 0.5902(5) 0.3930(4) Uani 0.033(2) 16 1 d . . .
  c13 C 0.3384(6) 0.3702(5) 0.3552(5) Uani 0.053(3) 16 1 d . . .
  h13a H 0.403261 0.373426 0.349238 Uiso 0.0788 16 1 d . . .
  h13b H 0.309568 0.403704 0.314254 Uiso 0.0788 16 1 d . . .
  h13c H 0.319308 0.30777 0.35314 Uiso 0.0788 16 1 d . . .
  C1 C 0.5 0.5 0.5367(6) Uani 0.034(4) 8 1 d . . .
  c10 C 0.3144(5) 0.4066(4) 0.4248(4) Uani 0.032(2) 16 1 d . . .
  c7 C 0.3723(7) 0.6655(6) 0.3975(5) Uani 0.064(4) 16 1 d . . .
  h7a H 0.385736 0.678337 0.450914 Uiso 0.0964 16 1 d . . .
  h7b H 0.427875 0.653259 0.370168 Uiso 0.0964 16 1 d . . .
  h7c H 0.34256 0.717087 0.374614 Uiso 0.0964 16 1 d . . .
  c12 C 0.2195(5) 0.4060(5) 0.4301(5) Uani 0.047(3) 16 1 d . . .
  h12a H 0.201294 0.431124 0.479098 Uiso 0.0706 16 1 d . . .
  h12b H 0.19428 0.441922 0.388841 Uiso 0.0706 16 1 d . . .
  h12c H 0.197701 0.344614 0.425987 Uiso 0.0706 16 1 d . . .
  c8 C 0.2309(5) 0.6175(5) 0.4202(4) Uani 0.045(3) 16 1 d . . .
  h8a H 0.235569 0.633473 0.474088 Uiso 0.0678 16 1 d . . .
  h8b H 0.210497 0.669365 0.391177 Uiso 0.0678 16 1 d . . .
  h8c H 0.188209 0.568614 0.414242 Uiso 0.0678 16 1 d . . .
  c4 C 0.5 0.5 0.6842(8) Uani 0.035(3) 8 1 d . . .
  h4 H 0.5 0.5 0.739836 Uiso 0.0417 8 1 d . . .
  c5 C 0.3487(5) 0.5332(5) 0.5322(4) Uani 0.036(3) 16 1 d . . .
  h5a H 0.335622 0.597031 0.536647 Uiso 0.043 16 1 d . . .
  h5b H 0.298698 0.498003 0.55179 Uiso 0.043 16 1 d . . .
  c11 C 0.3494(7) 0.3467(5) 0.4846(5) Uani 0.058(4) 16 1 d . . .
  h11a H 0.414748 0.34704 0.483228 Uiso 0.0869 16 1 d . . .
  h11b H 0.329024 0.367405 0.534484 Uiso 0.0869 16 1 d . . .
  h11c H 0.327745 0.28593 0.475805 Uiso 0.0869 16 1 d . . .
  H1 H 0.5 0.5 0.3525(17) Uiso 0.002(7) 8 1 d . . .

loop_
 _atom_site_aniso_label
 _atom_site_aniso_type_symbol
 _atom_site_aniso_U_11
 _atom_site_aniso_U_22
 _atom_site_aniso_U_33
 _atom_site_aniso_U_12
 _atom_site_aniso_U_13
 _atom_site_aniso_U_23
 Co1 Co 0.0254(15) 0.0371(17) 0.0239(15) 0.0062(19) 0 0
 P1 P 0.0228(17) 0.0253(19) 0.0239(18) -0.004(2) 0.0003(16) -0.0024(17)
 c2 C 0.045(5) 0.037(5) 0.007(3) 0.000(4) 0.002(3) 0.000(3)
 c3 C 0.048028 0.058592 0.004339 0.002151 0.006331 0.000687
 c9 C 0.066(6) 0.086(7) 0.021(4) -0.005(7) -0.007(4) 0.016(4)
 c6 C 0.027(4) 0.027(4) 0.046(5) -0.004(4) 0.006(4) -0.003(4)
 c13 C 0.055(6) 0.036(5) 0.066(6) -0.014(5) -0.001(5) -0.002(4)
 C1 C 0.028(6) 0.035(6) 0.039(7) 0.001(6) 0 0
 c10 C 0.046(5) 0.032(4) 0.018(3) -0.006(4) -0.007(3) -0.001(3)
 c7 C 0.096(8) 0.054(6) 0.043(6) -0.001(7) 0.014(6) -0.001(5)
 c12 C 0.038(4) 0.056(5) 0.047(5) -0.014(5) -0.003(4) -0.005(5)
 c8 C 0.056(5) 0.054(5) 0.025(4) 0.016(5) -0.005(4) 0.001(4)
 c4 C 0.028(5) 0.025(5) 0.051(7) -0.006(6) 0 0
 c5 C 0.039(5) 0.039(4) 0.030(4) -0.004(5) 0.007(4) 0.005(4)
 c11 C 0.102(9) 0.042(5) 0.030(5) -0.026(6) 0.000(5) 0.002(4)

loop_
 _atom_site_anharmonic_ADP_atom_site_label
 _atom_site_anharmonic_ADP_tens_elem
 _atom_site_anharmonic_ADP_coeff
 ? ? ?


#=======================================================================

# 10. MOLECULAR GEOMETRY


loop_
 _geom_bond_atom_site_label_1
 _geom_bond_atom_site_label_2
 _geom_bond_site_symmetry_1
 _geom_bond_site_symmetry_2
 _geom_bond_distance
 _geom_bond_publ_flag
  co1 p1 . . 2.176(3) ?
  co1 p1 . 10_665 2.176(3) ?
  co1 c1 . . 2.004(12) ?
  co1 H1 . . 1.50(3) ?
  p1 c6 . . 1.807(8) ?
  p1 c10 . . 1.855(8) ?
  p1 c5 . . 1.847(8) ?
  c2 c3 . . 1.364(10) ?
  c2 c1 . . 1.417(10) ?
  c2 c5 . . 1.495(11) ?
  c3 h3 . . 1.06 ?
  c3 c4 . . 1.412(11) ?
  c9 h9a . . 1.06 ?
  c9 h9b . . 1.06 ?
  c9 h9c . . 1.06 ?
  c9 c6 . . 1.538(11) ?
  c6 c7 . . 1.531(13) ?
  c6 c8 . . 1.535(12) ?
  c13 h13a . . 1.06 ?
  c13 h13b . . 1.06 ?
  c13 h13c . . 1.06 ?
  c13 c10 . . 1.501(12) ?
  c10 c12 . . 1.544(11) ?
  c10 c11 . . 1.602(12) ?
  c7 h7a . . 1.06 ?
  c7 h7b . . 1.06 ?
  c7 h7c . . 1.06 ?
  c12 h12a . . 1.06 ?
  c12 h12b . . 1.06 ?
  c12 h12c . . 1.06 ?
  c8 h8a . . 1.06 ?
  c8 h8b . . 1.06 ?
  c8 h8c . . 1.06 ?
  c4 h4 . . 1.06 ?
  c5 h5a . . 1.06 ?
  c5 h5b . . 1.06 ?
  c11 h11a . . 1.06 ?
  c11 h11b . . 1.06 ?
  c11 h11c . . 1.06 ?

loop_
 _geom_angle_atom_site_label_1
 _geom_angle_atom_site_label_2
 _geom_angle_atom_site_label_3
 _geom_angle_site_symmetry_1
 _geom_angle_site_symmetry_2
 _geom_angle_site_symmetry_3
 _geom_angle
 _geom_angle_publ_flag
 ? ? ? ? ? ? ? ?

loop_
 _geom_torsion_atom_site_label_1
 _geom_torsion_atom_site_label_2
 _geom_torsion_atom_site_label_3
 _geom_torsion_atom_site_label_4
 _geom_torsion_site_symmetry_1
 _geom_torsion_site_symmetry_2
 _geom_torsion_site_symmetry_3
 _geom_torsion_site_symmetry_4
 _geom_torsion
 _geom_torsion_publ_flag
 ? ? ? ? ? ? ? ? ? ?

loop_
 _geom_hbond_atom_site_label_D
 _geom_hbond_atom_site_label_H
 _geom_hbond_atom_site_label_A
 _geom_hbond_site_symmetry_D
 _geom_hbond_site_symmetry_H
 _geom_hbond_site_symmetry_A
 _geom_hbond_distance_DH
 _geom_hbond_distance_HA
 _geom_hbond_distance_DA
 _geom_hbond_angle_DHA
 _geom_hbond_publ_flag
 ? ? ? ? ? ? ? ? ? ? ?


#=======================================================================

# 11. STRUCTURE-FACTOR LIST

loop_
 _refln_index_h
 _refln_index_k
 _refln_index_l
 _refln_F_meas
 _refln_F_sigma
 _refln_A_calc
 _refln_B_calc
