# Supplementary material for: Hydride and Seek: Comparing Crystallographic Hydride Placement Techniques with an Open-Shell Cobalt Complex
Source: ACS Cent Sci. 2026 Jun 23;12(7):972–80. doi: 10.1021/acscentsci.6c00632 (PMC13397283; doi:10.1021/acscentsci.6c00632)
Supplement: Supplementary file 2 [file oc6c00632_si_002.zip › ED Data/RSD-IV-17-16_auto_dyn.tba]

Positional parameters
Atom;Occ;x;y;z;Ueq/Uiso
Co1;1; 0.5; 0.5; 0.43149(11); 0.0288(9)
P1;1; 0.3664(2); 0.5070(2); 0.4390(2); 0.0240(10)
c2;1; 0.4248(5); 0.5134(4); 0.5730(4); 0.029(2)
c3;1; 0.4274(5); 0.5119(5); 0.6445(4); 0.036986
h3;1; 0.3713; 0.5201; 0.6722; 0.044384
c9;1; 0.3041(6); 0.5712(7); 0.3145(4); 0.057(3)
h9a;1; 0.257; 0.5265; 0.3083; 0.086007
h9b;1; 0.36; 0.5482; 0.2935; 0.086007
h9c;1; 0.2873; 0.6259; 0.2876; 0.086007
c6;1; 0.3157(5); 0.5902(5); 0.3930(4); 0.033(2)
c13;1; 0.3384(6); 0.3702(5); 0.3552(5); 0.053(3)
h13a;1; 0.4033; 0.3734; 0.3492; 0.07877
h13b;1; 0.3096; 0.4037; 0.3143; 0.07877
h13c;1; 0.3193; 0.3078; 0.3531; 0.07877
C1;1; 0.5; 0.5; 0.5367(6); 0.034(4)
c10;1; 0.3144(5); 0.4066(4); 0.4248(4); 0.032(2)
c7;1; 0.3723(7); 0.6655(6); 0.3975(5); 0.064(4)
h7a;1; 0.3857; 0.6783; 0.4509; 0.096431
h7b;1; 0.4279; 0.6533; 0.3702; 0.096431
h7c;1; 0.3426; 0.7171; 0.3746; 0.096431
c12;1; 0.2195(5); 0.4060(5); 0.4301(5); 0.047(3)
h12a;1; 0.2013; 0.4311; 0.4791; 0.070586
h12b;1; 0.1943; 0.4419; 0.3888; 0.070586
h12c;1; 0.1977; 0.3446; 0.426; 0.070586
c8;1; 0.2309(5); 0.6175(5); 0.4202(4); 0.045(3)
h8a;1; 0.2356; 0.6335; 0.4741; 0.067763
h8b;1; 0.2105; 0.6694; 0.3912; 0.067763
h8c;1; 0.1882; 0.5686; 0.4142; 0.067763
c4;1; 0.5; 0.5; 0.6842(8); 0.035(3)
h4;1; 0.5; 0.5; 0.7398; 0.04168
c5;1; 0.3487(5); 0.5332(5); 0.5322(4); 0.036(3)
h5a;1; 0.3356; 0.597; 0.5366; 0.042975
h5b;1; 0.2987; 0.498; 0.5518; 0.042975
c11;1; 0.3494(7); 0.3467(5); 0.4846(5); 0.058(4)
h11a;1; 0.4147; 0.347; 0.4832; 0.086923
h11b;1; 0.329; 0.3674; 0.5345; 0.086923
h11c;1; 0.3277; 0.2859; 0.4758; 0.086923
H1;1; 0.5; 0.5; 0.3525(17); 0.002(7)

ADP harmonic parameters
Atom;U11;U22;U33;U12;U13;U23
Co1; 0.0254(15); 0.0371(17); 0.0239(15); 0.0062(19); 0; 0
P1; 0.0228(17); 0.0253(19); 0.0239(18);-0.004(2); 0.0003(16);-0.0024(17)
c2; 0.045(5); 0.037(5); 0.007(3); 0.000(4); 0.002(3); 0.000(3)
c3; 0.048028; 0.058592; 0.004339; 0.002151; 0.006331; 0.000687
c9; 0.066(6); 0.086(7); 0.021(4);-0.005(7);-0.007(4); 0.016(4)
c6; 0.027(4); 0.027(4); 0.046(5);-0.004(4); 0.006(4);-0.003(4)
c13; 0.055(6); 0.036(5); 0.066(6);-0.014(5);-0.001(5);-0.002(4)
C1; 0.028(6); 0.035(6); 0.039(7); 0.001(6); 0; 0
c10; 0.046(5); 0.032(4); 0.018(3);-0.006(4);-0.007(3);-0.001(3)
c7; 0.096(8); 0.054(6); 0.043(6);-0.001(7); 0.014(6);-0.001(5)
c12; 0.038(4); 0.056(5); 0.047(5);-0.014(5);-0.003(4);-0.005(5)
c8; 0.056(5); 0.054(5); 0.025(4); 0.016(5);-0.005(4); 0.001(4)
c4; 0.028(5); 0.025(5); 0.051(7);-0.006(6); 0; 0
c5; 0.039(5); 0.039(4); 0.030(4);-0.004(5); 0.007(4); 0.005(4)
c11; 0.102(9); 0.042(5); 0.030(5);-0.026(6); 0.000(5); 0.002(4)
