# Supplementary material for: Hydride and Seek: Comparing Crystallographic Hydride Placement Techniques with an Open-Shell Cobalt Complex
Source: ACS Cent Sci. 2026 Jun 23;12(7):972–80. doi: 10.1021/acscentsci.6c00632 (PMC13397283; doi:10.1021/acscentsci.6c00632)
Supplement: Supplementary file 2 [file oc6c00632_si_002.zip › ED Data/RSD-IV-17-16_auto_dyn.fcf]

#
# h,k,l, Fo, sigma(Fo), Ac and Bc
#
data_I
_shelx_title                                       'rsd-iv-17-16_auto_a.res in i4(1)cd'
_shelx_refln_list_code                             3
_shelx_F_calc_maximum                              0.00
_exptl_crystal_F_000                               811.09
_reflns_d_resolution_high                          0.7990

loop_
 _symmetry_equiv_pos_as_xyz
 'x, y, z'
 '-x+1/2, -y+1/2, z+1/2'
 '-y, x+1/2, z+1/4'
 'y+1/2, -x, z+3/4'
 'x, -y, z+1/2'
 '-x+1/2, y+1/2, z'
 '-y, -x+1/2, z+3/4'
 'y+1/2, x, z+1/4'
 'x+1/2, y+1/2, z+1/2'
 '-x, -y, z'
 '-y+1/2, x, z+3/4'
 'y, -x+1/2, z+1/4'
 'x+1/2, -y+1/2, z'
 '-x, y, z+1/2'
 '-y+1/2, -x, z+1/4'
 'y, x+1/2, z+3/4'

_cell_length_a                                     16.2264(11)
_cell_length_b                                     16.2264(11)
_cell_length_c                                     19.0380(13)
_cell_angle_alpha                                  90
_cell_angle_beta                                   90
_cell_angle_gamma                                  90

_shelx_F_squared_multiplier                        1.000

loop_
 _refln_index_h
 _refln_index_k
 _refln_index_l
 _refln_F_meas
 _refln_F_sigma
 _refln_A_calc
 _refln_B_calc
