# Supplementary material for: Hydride and Seek: Comparing Crystallographic Hydride Placement Techniques with an Open-Shell Cobalt Complex
Source: ACS Cent Sci. 2026 Jun 23;12(7):972–80. doi: 10.1021/acscentsci.6c00632 (PMC13397283; doi:10.1021/acscentsci.6c00632)
Supplement: Supplementary file 2 [file oc6c00632_si_002.zip › ED Data/RSD-IV-17-16_auto_dyn.m70]

#=======================================================================
# MakeRefFile
#=======================================================================

_diffrn_reflns_number                              11590
_diffrn_reflns_theta_min                           0.09
_diffrn_reflns_theta_max                           0.9
_diffrn_reflns_limit_h_min                         -20
_diffrn_reflns_limit_h_max                         20
_diffrn_reflns_limit_k_min                         -16
_diffrn_reflns_limit_k_max                         16
_diffrn_reflns_limit_l_min                         -22
_diffrn_reflns_limit_l_max                         22
_diffrn_reflns_av_unetI/netI                       0.1471
_diffrn_reflns_theta_full                          0.9
_diffrn_measured_fraction_theta_max                0.96
_diffrn_measured_fraction_theta_full               0.97

#=======================================================================
# Refine
#=======================================================================

_exptl_crystal_F_000                               811.09
_refine_ls_weighting_scheme                        sigma
_refine_ls_weighting_details                       'calc w=1/[\s^2^(Fo^2^)+(0.02P)^2^+0.0000P] where P=(Fo^2^+2Fc^2^)/3'
_refine_ls_structure_factor_coef                   Fsqd
_reflns_threshold_expression                       'I>2\s(I)'
_refine_ls_extinction_method                       'none'
_refine_ls_number_constraints                      93
_refine_ls_number_restraints                       0
_reflns_number_total                               6745
_reflns_number_gt                                  3634
_refine_ls_R_factor_gt                             0.1682
_refine_ls_wR_factor_gt                            0.4040
_refine_ls_R_factor_all                            0.1957
_refine_ls_wR_factor_all                           0.4246
_refine_ls_wR_factor_ref                           0.4246
_refine_ls_number_reflns                           6745
_refine_ls_number_parameters                       140
_refine_ls_goodness_of_fit_all                     1.7038
_refine_ls_goodness_of_fit_ref                     1.7038
_refine_ls_goodness_of_fit_gt                      2.1869
_refine_ls_shift/su_max                            0.0630
_refine_ls_shift/su_mean                           0.0009


#=======================================================================
# Fourier
#=======================================================================

_refine_diff_potential_max                         2.55
_refine_diff_potential_min                         -0.64

#=======================================================================
# Dist
#=======================================================================

loop_
 _geom_bond_atom_site_label_1
 _geom_bond_atom_site_label_2
 _geom_bond_site_symmetry_1
 _geom_bond_site_symmetry_2
 _geom_bond_distance
 _geom_bond_publ_flag
  co1 p1 . . 2.176(3) ?
  co1 p1 . 10_665 2.176(3) ?
  co1 c1 . . 2.004(12) ?
  co1 H1 . . 1.50(3) ?
  p1 c6 . . 1.807(8) ?
  p1 c10 . . 1.855(8) ?
  p1 c5 . . 1.847(8) ?
  c2 c3 . . 1.364(10) ?
  c2 c1 . . 1.417(10) ?
  c2 c5 . . 1.495(11) ?
  c3 h3 . . 1.06 ?
  c3 c4 . . 1.412(11) ?
  c9 h9a . . 1.06 ?
  c9 h9b . . 1.06 ?
  c9 h9c . . 1.06 ?
  c9 c6 . . 1.538(11) ?
  c6 c7 . . 1.531(13) ?
  c6 c8 . . 1.535(12) ?
  c13 h13a . . 1.06 ?
  c13 h13b . . 1.06 ?
  c13 h13c . . 1.06 ?
  c13 c10 . . 1.501(12) ?
  c10 c12 . . 1.544(11) ?
  c10 c11 . . 1.602(12) ?
  c7 h7a . . 1.06 ?
  c7 h7b . . 1.06 ?
  c7 h7c . . 1.06 ?
  c12 h12a . . 1.06 ?
  c12 h12b . . 1.06 ?
  c12 h12c . . 1.06 ?
  c8 h8a . . 1.06 ?
  c8 h8b . . 1.06 ?
  c8 h8c . . 1.06 ?
  c4 h4 . . 1.06 ?
  c5 h5a . . 1.06 ?
  c5 h5b . . 1.06 ?
  c11 h11a . . 1.06 ?
  c11 h11b . . 1.06 ?
  c11 h11c . . 1.06 ?
