# Supplementary material for: Hydride and Seek: Comparing Crystallographic Hydride Placement Techniques with an Open-Shell Cobalt Complex
Source: ACS Cent Sci. 2026 Jun 23;12(7):972–80. doi: 10.1021/acscentsci.6c00632 (PMC13397283; doi:10.1021/acscentsci.6c00632)
Supplement: Supplementary file 2 [file oc6c00632_si_002.zip › ED Data/RSD-IV-17-16_auto_dyn.m40]

   38    0    0    1    0
 1.000000 0.000000 0.000000 0.000000 0.000000 0.000000      000000
 0.000000 0.000000 0.000000                                 000
 0.000000 0.000000 0.000000 0.000000 0.000000 0.000000      000000
 0.000000 0.000000 0.000000 0.000000 0.000000 0.000000      000000
Co1       3  2     0.500000 0.500000 0.500000 0.431487
 0.025433 0.037127 0.023945 0.006244 0.000000 0.000000      0001111100
P1        4  2     1.000000 0.366387 0.507014 0.439003
 0.022753 0.025331 0.023894-0.003694 0.000275-0.002392      0111111111
c2        1  2     1.000000 0.424842 0.513418 0.572969
 0.045018 0.036516 0.006755 0.000320 0.001618-0.000279      0111111111
c3        1  2     1.000000 0.427409 0.511855 0.644529
 0.048028 0.058592 0.004339 0.002151 0.006331 0.000687      0111000000
h3        2  1     1.000000 0.371315 0.520065 0.672194
 0.044384 0.000000 0.000000 0.000000 0.000000 0.000000      0000000000
c9        1  2     1.000000 0.304094 0.571211 0.314523
 0.065575 0.085794 0.020646-0.005062-0.006973 0.015737      0111111111
h9a       2  1     1.000000 0.257032 0.526492 0.308327
 0.086007 0.000000 0.000000 0.000000 0.000000 0.000000      0000000000
h9b       2  1     1.000000 0.360023 0.548171 0.293498
 0.086007 0.000000 0.000000 0.000000 0.000000 0.000000      0000000000
h9c       2  1     1.000000 0.287256 0.625871 0.287621
 0.086007 0.000000 0.000000 0.000000 0.000000 0.000000      0000000000
c6        1  2     1.000000 0.315656 0.590214 0.393038
 0.027323 0.027300 0.045768-0.004446 0.006045-0.002992      0111111111
c13       1  2     1.000000 0.338397 0.370195 0.355249
 0.055300 0.036236 0.066003-0.014428-0.001401-0.002026      0111111111
h13a      2  1     1.000000 0.403261 0.373426 0.349238
 0.078770 0.000000 0.000000 0.000000 0.000000 0.000000      0000000000
h13b      2  1     1.000000 0.309568 0.403704 0.314254
 0.078770 0.000000 0.000000 0.000000 0.000000 0.000000      0000000000
h13c      2  1     1.000000 0.319308 0.307770 0.353140
 0.078770 0.000000 0.000000 0.000000 0.000000 0.000000      0000000000
C1        1  2     0.500000 0.500000 0.500000 0.536731
 0.027551 0.035255 0.039172 0.001068 0.000000 0.000000      0001111100
c10       1  2     1.000000 0.314408 0.406558 0.424783
 0.045768 0.032058 0.018290-0.005598-0.007495-0.000576      0111111111
c7        1  2     1.000000 0.372319 0.665522 0.397529
 0.096038 0.053898 0.042926-0.000953 0.013922-0.001254      0111111111
h7a       2  1     1.000000 0.385736 0.678337 0.450914
 0.096431 0.000000 0.000000 0.000000 0.000000 0.000000      0000000000
h7b       2  1     1.000000 0.427875 0.653259 0.370168
 0.096431 0.000000 0.000000 0.000000 0.000000 0.000000      0000000000
h7c       2  1     1.000000 0.342560 0.717087 0.374614
 0.096431 0.000000 0.000000 0.000000 0.000000 0.000000      0000000000
c12       1  2     1.000000 0.219486 0.406012 0.430093
 0.038200 0.056373 0.046598-0.014337-0.002971-0.004793      0111111111
h12a      2  1     1.000000 0.201294 0.431124 0.479098
 0.070586 0.000000 0.000000 0.000000 0.000000 0.000000      0000000000
h12b      2  1     1.000000 0.194280 0.441922 0.388841
 0.070586 0.000000 0.000000 0.000000 0.000000 0.000000      0000000000
h12c      2  1     1.000000 0.197701 0.344614 0.425987
 0.070586 0.000000 0.000000 0.000000 0.000000 0.000000      0000000000
c8        1  2     1.000000 0.230934 0.617528 0.420239
 0.055711 0.054349 0.025467 0.015523-0.005272 0.000543      0111111111
h8a       2  1     1.000000 0.235569 0.633473 0.474088
 0.067763 0.000000 0.000000 0.000000 0.000000 0.000000      0000000000
h8b       2  1     1.000000 0.210497 0.669365 0.391177
 0.067763 0.000000 0.000000 0.000000 0.000000 0.000000      0000000000
h8c       2  1     1.000000 0.188209 0.568614 0.414242
 0.067763 0.000000 0.000000 0.000000 0.000000 0.000000      0000000000
c4        1  2     0.500000 0.500000 0.500000 0.684158
 0.027852 0.025232 0.051117-0.005538 0.000000 0.000000      0001111100
h4        2  1     0.500000 0.500000 0.500000 0.739836
 0.041680 0.000000 0.000000 0.000000 0.000000 0.000000      0000000000
c5        1  2     1.000000 0.348660 0.533236 0.532171
 0.039208 0.038619 0.029610-0.004377 0.007204 0.004504      0111111111
h5a       2  1     1.000000 0.335622 0.597031 0.536647
 0.042975 0.000000 0.000000 0.000000 0.000000 0.000000      0000000000
h5b       2  1     1.000000 0.298698 0.498003 0.551790
 0.042975 0.000000 0.000000 0.000000 0.000000 0.000000      0000000000
c11       1  2     1.000000 0.349444 0.346668 0.484637
 0.101744 0.041766 0.030336-0.026246-0.000154 0.001770      0111111111
h11a      2  1     1.000000 0.414748 0.347040 0.483228
 0.086923 0.000000 0.000000 0.000000 0.000000 0.000000      0000000000
h11b      2  1     1.000000 0.329024 0.367405 0.534484
 0.086923 0.000000 0.000000 0.000000 0.000000 0.000000      0000000000
h11c      2  1     1.000000 0.327745 0.285930 0.475805
 0.086923 0.000000 0.000000 0.000000 0.000000 0.000000      0000000000
H1        2  1     0.500000 0.500000 0.500000 0.352486
 0.001998 0.000000 0.000000 0.000000 0.000000 0.000000      0001100000
--------------------------   s.u. block   --------------------------------------
 0.000000 0.000000 0.000000 0.000000 0.000000 0.000000
 0.000000 0.000000 0.000000
 0.000000 0.000000 0.000000 0.000000 0.000000 0.000000
 0.000000 0.000000 0.000000 0.000000 0.000000 0.000000
Co1                0.000000 0.000000 0.000000 0.000112
 0.001460 0.001744 0.001497 0.001944 0.000000 0.000000
P1                 0.000000 0.000212 0.000217 0.000206
 0.001656 0.001887 0.001808 0.001973 0.001612 0.001705
c2                 0.000000 0.000512 0.000437 0.000355
 0.004682 0.004514 0.003335 0.004341 0.002881 0.002908
c3                 0.000000 0.000529 0.000461 0.000357
 0.000000 0.000000 0.000000 0.000000 0.000000 0.000000
h3                 0.000000-0.100000-0.100000-0.100000
 0.000000 0.000000 0.000000 0.000000 0.000000 0.000000
c9                 0.000000 0.000571 0.000653 0.000405
 0.006232 0.007145 0.003979 0.006707 0.004042 0.004321
h9a                0.000000-0.100000-0.100000-0.100000
 0.000000 0.000000 0.000000 0.000000 0.000000 0.000000
h9b                0.000000-0.100000-0.100000-0.100000
 0.000000 0.000000 0.000000 0.000000 0.000000 0.000000
h9c                0.000000-0.100000-0.100000-0.100000
 0.000000 0.000000 0.000000 0.000000 0.000000 0.000000
c6                 0.000000 0.000471 0.000461 0.000424
 0.004111 0.004255 0.004578 0.004159 0.003630 0.003544
c13                0.000000 0.000579 0.000505 0.000522
 0.005953 0.005002 0.006432 0.005364 0.005321 0.004429
h13a               0.000000-0.100000-0.100000-0.100000
 0.000000 0.000000 0.000000 0.000000 0.000000 0.000000
h13b               0.000000-0.100000-0.100000-0.100000
 0.000000 0.000000 0.000000 0.000000 0.000000 0.000000
h13c               0.000000-0.100000-0.100000-0.100000
 0.000000 0.000000 0.000000 0.000000 0.000000 0.000000
C1                 0.000000 0.000000 0.000000 0.000624
 0.005816 0.006338 0.007325 0.006339 0.000000 0.000000
c10                0.000000 0.000472 0.000416 0.000398
 0.004521 0.004003 0.003365 0.004391 0.003354 0.003147
c7                 0.000000 0.000683 0.000593 0.000494
 0.008013 0.006483 0.005763 0.007103 0.005561 0.004849
h7a                0.000000-0.100000-0.100000-0.100000
 0.000000 0.000000 0.000000 0.000000 0.000000 0.000000
h7b                0.000000-0.100000-0.100000-0.100000
 0.000000 0.000000 0.000000 0.000000 0.000000 0.000000
h7c                0.000000-0.100000-0.100000-0.100000
 0.000000 0.000000 0.000000 0.000000 0.000000 0.000000
c12                0.000000 0.000464 0.000511 0.000471
 0.004426 0.005407 0.005141 0.004828 0.004362 0.004796
h12a               0.000000-0.100000-0.100000-0.100000
 0.000000 0.000000 0.000000 0.000000 0.000000 0.000000
h12b               0.000000-0.100000-0.100000-0.100000
 0.000000 0.000000 0.000000 0.000000 0.000000 0.000000
h12c               0.000000-0.100000-0.100000-0.100000
 0.000000 0.000000 0.000000 0.000000 0.000000 0.000000
c8                 0.000000 0.000539 0.000516 0.000405
 0.005307 0.005414 0.004215 0.005152 0.003968 0.003820
h8a                0.000000-0.100000-0.100000-0.100000
 0.000000 0.000000 0.000000 0.000000 0.000000 0.000000
h8b                0.000000-0.100000-0.100000-0.100000
 0.000000 0.000000 0.000000 0.000000 0.000000 0.000000
h8c                0.000000-0.100000-0.100000-0.100000
 0.000000 0.000000 0.000000 0.000000 0.000000 0.000000
c4                 0.000000 0.000000 0.000000 0.000763
 0.005129 0.004988 0.006699 0.006260 0.000000 0.000000
h4                 0.000000-0.100000-0.100000-0.100000
 0.000000 0.000000 0.000000 0.000000 0.000000 0.000000
c5                 0.000000 0.000506 0.000521 0.000381
 0.004564 0.004445 0.004329 0.004589 0.003522 0.003536
h5a                0.000000-0.100000-0.100000-0.100000
 0.000000 0.000000 0.000000 0.000000 0.000000 0.000000
h5b                0.000000-0.100000-0.100000-0.100000
 0.000000 0.000000 0.000000 0.000000 0.000000 0.000000
c11                0.000000 0.000677 0.000470 0.000495
 0.008770 0.004946 0.004699 0.006016 0.004954 0.004182
h11a               0.000000-0.100000-0.100000-0.100000
 0.000000 0.000000 0.000000 0.000000 0.000000 0.000000
h11b               0.000000-0.100000-0.100000-0.100000
 0.000000 0.000000 0.000000 0.000000 0.000000 0.000000
h11c               0.000000-0.100000-0.100000-0.100000
 0.000000 0.000000 0.000000 0.000000 0.000000 0.000000
H1                 0.000000 0.000000 0.000000 0.001744
 0.007030 0.000000 0.000000 0.000000 0.000000 0.000000
--------------------------   Saved points   ------------------------------------
    0
--------------------------   Critical points   ---------------------------------
    0
--------------------------   Fourier maxima   ----------------------------------
    1    1    3
Max1      1  1     1.000000 0.864433 0.009276 0.941234      000  0  0  0
     0.55     0.40
Max2      1  1     1.000000 0.500000 0.500000 0.931052      000  0  0  0
     0.77     0.39
Max3      1  1     1.000000 0.654619 0.468311 0.530273      000  0  0  0
     0.31     0.19
Max4      1  1     1.000000 0.406831 0.182485 0.140394      000  0  0  0
     0.31     0.15
Max5      1  1     1.000000 0.245306 0.239097 0.605167      000  0  0  0
     0.16     0.14
Max6      1  1     1.000000 0.444855 0.162028 0.746329      000  0  0  0
     0.16     0.14
Max7      1  1     1.000000 0.500000 0.500000 0.533479      000  0  0  0
     0.27     0.14
Max8      1  1     1.000000 0.758008 0.248703 0.269351      000  0  0  0
     0.15     0.13
Max9      1  1     1.000000 0.925013 0.011070 0.069013      000  0  0  0
     0.25     0.11
Max10     1  1     1.000000 0.254460 0.243983 0.938723      000  0  0  0
     0.14     0.11
Max11     1  1     1.000000 0.420502 0.158639 0.806077      000  0  0  0
     0.13     0.11
Max12     1  1     1.000000 0.658107 0.845697 0.264525      000  0  0  0
     0.12     0.10
Max13     1  1     1.000000 0.068228 0.692867 0.062146      000  0  0  0
     0.23     0.10
Max14     1  1     1.000000 0.574152 0.177991 0.406042      000  0  0  0
     0.13     0.10
Max15     1  1     1.000000 0.399369 0.184944 0.673499      000  0  0  0
     0.19     0.10
Max16     1  1     1.000000 0.499109 0.155024 0.936363      000  0  0  0
     0.13     0.10
Max17     1  1     1.000000 0.555349 0.155561 0.135397      000  0  0  0
     0.12     0.09
Max18     1  1     1.000000 0.333451 0.118313 0.144741      000  0  0  0
     0.21     0.09
Max19     1  1     1.000000 0.504377 0.171639 0.607934      000  0  0  0
     0.14     0.09
Max20     1  1     1.000000 0.354470 0.155775 0.737501      000  0  0  0
     0.18     0.09
Max21     1  1     1.000000 0.782425 0.411681 0.930261      000  0  0  0
     0.16     0.08
Max22     1  1     1.000000 0.495562 0.170443 0.535552      000  0  0  0
     0.11     0.08
Max23     1  1     1.000000 0.657076 0.411039 0.731419      000  0  0  0
     0.11     0.08
Max24     1  1     1.000000 0.832574 0.435287 0.733143      000  0  0  0
     0.11     0.08
Max25     1  1     1.000000 0.664843 0.010244 0.277815      000  0  0  0
     0.12     0.08
Max26     1  1     1.000000 0.149799 0.071932 0.806519      000  0  0  0
     0.10     0.08
Max27     1  1     1.000000 0.625929 0.116056 0.874324      000  0  0  0
     0.10     0.08
Max28     1  1     1.000000 0.991185 0.169953 0.942374      000  0  0  0
     0.12     0.08
Max29     1  1     1.000000 0.370622 0.158113 0.605900      000  0  0  0
     0.19     0.07
Max30     1  1     1.000000 0.817665 0.074689 0.134486      000  0  0  0
     0.09     0.07
Max31     1  1     1.000000 0.990699 0.078011 0.471638      000  0  0  0
     0.11     0.07
Max32     1  1     1.000000-0.002911 0.838693 0.862054      000  0  0  0
     0.11     0.07
Max33     1  1     1.000000 0.490484 0.077408 0.399219      000  0  0  0
     0.22     0.07
Max34     1  1     1.000000 0.000000 0.500000 0.932200      000  0  0  0
     0.22     0.06
Max35     1  1     1.000000 0.500206 0.209125 0.812163      000  0  0  0
     0.09     0.06
Max36     1  1     1.000000 0.387584 0.095260 0.872171      000  0  0  0
     0.11     0.06
Max37     1  1     1.000000 0.906035 0.181978 0.073695      000  0  0  0
     0.09     0.06
Max38     1  1     1.000000 0.099713 0.368845 0.729778      000  0  0  0
     0.10     0.06
Max39     1  1     1.000000 0.256252 0.920602 0.263793      000  0  0  0
     0.11     0.06
Max40     1  1     1.000000 0.555403 0.160087 0.469250      000  0  0  0
     0.09     0.06
Max41     1  1     1.000000 0.170585 0.410074 0.732558      000  0  0  0
     0.09     0.06
Max42     1  1     1.000000 0.531720 0.167437 0.067678      000  0  0  0
     0.08     0.06
Max43     1  1     1.000000 0.668956 0.928982 0.064946      000  0  0  0
     0.09     0.05
Max44     1  1     1.000000 0.761557 0.173544 0.142076      000  0  0  0
     0.09     0.05
Max45     1  1     1.000000 0.191356 0.235652 0.146356      000  0  0  0
     0.07     0.05
Max46     1  1     1.000000 0.654085 0.069222 0.078955      000  0  0  0
     0.08     0.05
Max47     1  1     1.000000 0.118703 0.233447 0.670447      000  0  0  0
     0.14     0.05
Max48     1  1     1.000000 0.325966 0.096442 0.472809      000  0  0  0
     0.10     0.05
Max49     1  1     1.000000 0.081782 0.743111 0.264302      000  0  0  0
     0.10     0.05
Max50     1  1     1.000000 0.540962 0.141596 0.008363      000  0  0  0
     0.07     0.04
Max51     1  1     1.000000 0.086413 0.159809 0.068106      000  0  0  0
     0.07     0.04
Max52     1  1     1.000000 0.505289 0.082056 0.066509      000  0  0  0
     0.10     0.04
Max53     1  1     1.000000 0.749088 0.686659 0.732603      000  0  0  0
     0.08     0.04
Max54     1  1     1.000000 0.839138 0.740124 0.062845      000  0  0  0
     0.10     0.04
Max55     1  1     1.000000 0.927200 0.180601 0.143425      000  0  0  0
     0.08     0.04
Max56     1  1     1.000000 0.670712 0.081214 0.140140      000  0  0  0
     0.08     0.04
Max57     1  1     1.000000 0.984034 0.179951 0.611710      000  0  0  0
     0.06     0.04
Max58     1  1     1.000000 0.338223 0.249050 0.067748      000  0  0  0
     0.10     0.04
Max59     1  1     1.000000 0.658615 0.245968 0.808088      000  0  0  0
     0.07     0.03
Max60     1  1     1.000000 0.251840 0.154325 0.068361      000  0  0  0
     0.08     0.03
Max61     1  1     1.000000 0.843525 0.103739 0.067254      000  0  0  0
     0.06     0.03
Max62     1  1     1.000000 0.043794 0.474830 0.733799      000  0  0  0
     0.08     0.03
Max63     1  1     1.000000-0.001163 0.674419 0.861999      000  0  0  0
     0.06     0.03
Max64     1  1     1.000000 0.188516 0.070254 0.477898      000  0  0  0
     0.06     0.03
Max65     1  1     1.000000 0.229097 0.084884 0.677568      000  0  0  0
     0.06     0.03
Max66     1  1     1.000000 0.296511 0.925694 0.065564      000  0  0  0
     0.07     0.03
Max67     1  1     1.000000 0.043176 0.173725 0.141572      000  0  0  0
     0.06     0.03
Max68     1  1     1.000000 0.809349 0.355880 0.933028      000  0  0  0
     0.07     0.03
Max69     1  1     1.000000 0.419876 0.238087 0.940315      000  0  0  0
     0.07     0.03
Max70     1  1     1.000000 0.752374 0.185969 0.474137      000  0  0  0
     0.06     0.03
Max71     1  1     1.000000 0.195748 0.129032 0.203092      000  0  0  0
     0.06     0.03
Max72     1  1     1.000000 0.705126 0.070254 0.338436      000  0  0  0
     0.06     0.03
Max73     1  1     1.000000 0.278383 0.007547 0.467182      000  0  0  0
     0.04     0.02
Max74     1  1     1.000000 0.540665 0.117780 0.535763      000  0  0  0
     0.05     0.02
Max75     1  1     1.000000 0.419804 0.233605 0.600052      000  0  0  0
     0.05     0.02
Max76     1  1     1.000000 0.518599 0.671652 0.261258      000  0  0  0
     0.05     0.02
Max77     1  1     1.000000 0.652398 0.006199 0.537188      000  0  0  0
     0.05     0.02
Max78     1  1     1.000000 0.734911 0.926407 0.262252      000  0  0  0
     0.06     0.02
Max79     1  1     1.000000 0.180326 0.164758 0.347095      000  0  0  0
     0.05     0.02
Max80     1  1     1.000000 0.776883 0.075211 0.939175      000  0  0  0
     0.06     0.02
Max81     1  1     1.000000 0.677952 0.004324 0.934882      000  0  0  0
     0.05     0.02
Max82     1  1     1.000000 0.236499 0.085319 0.609503      000  0  0  0
     0.04     0.02
Max83     1  1     1.000000 0.463461 0.010473 0.609361      000  0  0  0
     0.08     0.02
Max84     1  1     1.000000 0.951640 0.190715 0.742874      000  0  0  0
     0.05     0.02
Max85     1  1     1.000000 0.815299 0.159285 0.942093      000  0  0  0
     0.07     0.02
Max86     1  1     1.000000-0.002016 0.062327 0.810989      000  0  0  0
     0.05     0.01
Max87     1  1     1.000000 0.647839 0.226736 0.404691      000  0  0  0
     0.05     0.01
Max88     1  1     1.000000 0.588088 0.095068 0.605719      000  0  0  0
     0.06     0.01
Max89     1  1     1.000000 0.974661 0.023597 0.606148      000  0  0  0
     0.04     0.01
Max90     1  1     1.000000 0.871356 0.164820 0.745791      000  0  0  0
     0.05     0.01
Max91     1  1     1.000000 0.002452 0.224354 0.144322      000  0  0  0
     0.05     0.01
Max92     1  1     1.000000 0.573583 0.248706 0.608318      000  0  0  0
     0.04     0.01
--------------------------------------------------------------------------------
