# Supplementary material for: Hydride and Seek: Comparing Crystallographic Hydride Placement Techniques with an Open-Shell Cobalt Complex
Source: ACS Cent Sci. 2026 Jun 23;12(7):972–80. doi: 10.1021/acscentsci.6c00632 (PMC13397283; doi:10.1021/acscentsci.6c00632)
Supplement: Supplementary file 2 [file oc6c00632_si_002.zip › ED Data/RSD-IV-17-16_auto_dyn.tbd]

co1-p1;2.176(3)
co1-p1^i^;2.176(3)
co1-c1;2.004(12)
co1-H1;1.50(3)
p1-c6;1.807(8)
p1-c10;1.855(8)
p1-c5;1.847(8)
c2-c3;1.364(10)
c2-c1;1.417(10)
c2-c5;1.495(11)
c3-h3;1.06
c3-c4;1.412(11)
c9-h9a;1.06
c9-h9b;1.06
c9-h9c;1.06
c9-c6;1.538(11)
c6-c7;1.531(13)
c6-c8;1.535(12)
c13-h13a;1.06
c13-h13b;1.06
c13-h13c;1.06
c13-c10;1.501(12)
c10-c12;1.544(11)
c10-c11;1.602(12)
c7-h7a;1.06
c7-h7b;1.06
c7-h7c;1.06
c12-h12a;1.06
c12-h12b;1.06
c12-h12c;1.06
c8-h8a;1.06
c8-h8b;1.06
c8-h8c;1.06
c4-h4;1.06
c5-h5a;1.06
c5-h5b;1.06
c11-h11a;1.06
c11-h11b;1.06
c11-h11c;1.06
 
(i)                 -x+3/2,-y+3/2,z+1/2
