# Supplementary material for: Hydride and Seek: Comparing Crystallographic Hydride Placement Techniques with an Open-Shell Cobalt Complex
Source: ACS Cent Sci. 2026 Jun 23;12(7):972–80. doi: 10.1021/acscentsci.6c00632 (PMC13397283; doi:10.1021/acscentsci.6c00632)
Supplement: Supplementary file 2 [file oc6c00632_si_002.zip › HAR/def2-TZVPP BP86.cif]

data_def2-TZVPP_BP86
_audit_creation_date               2026-03-31
_audit_creation_method
;
Olex2 1.5
(compiled 2026.03.18 svn.r0db52de7 for OlexSys, GUI svn.r7521)
;
_audit_contact_author_address      ?
_audit_contact_author_email        ?
_audit_contact_author_name         ''
_audit_contact_author_phone        ?
_publ_contact_author_id_orcid      ?
_publ_section_references
;
Bourhis, L.J., Dolomanov, O.V., Gildea, R.J., Howard, J.A.K., Puschmann, H.
 (2015). Acta Cryst. A71, 59-75.

Dolomanov, O.V., Bourhis, L.J., Gildea, R.J, Howard, J.A.K. & Puschmann, H.
 (2009), J. Appl. Cryst. 42, 339-341.

Kleemiss, F., Dolomanov, O.V., Bodensteiner, M., Peyerimhoff, N., Midgley, L.,
Bourhis, L.J., Genoni, A., Malaspina, L.A., Jayatilaka, D., Spencer, J.L.,
White, F., Grundkoetter-Stock, B., Steinhauer, S., Lentz, D., Puschmann, H.,
Grabowsky, S. (2021), Chem. Sci., 12, 1675-1692.

Sheldrick, G.M. (2015). Acta Cryst. A71, 3-8.
;
_chemical_formula_moiety           'C24 H44 Co P2'
_chemical_formula_sum              'C24 H44 Co P2'
_chemical_formula_weight           453.498
_chemical_absolute_configuration   .
_chemical_oxdiff_formula           'Co C P H'
loop_
  _atom_type_symbol
  _atom_type_scat_dispersion_real
  _atom_type_scat_dispersion_imag
  _atom_type_scat_source
  _atom_type_scat_dispersion_source
 C 0.00313 0.00162 'NoSpherA2: Chem.Sci. 2021, DOI:10.1039/D0SC05526C'
 'Brennan, Cowan, Rev. Sci. Instrum., 1992, 63, 850'
 Co 0.35001 0.97719 'NoSpherA2: Chem.Sci. 2021, DOI:10.1039/D0SC05526C'
 'Brennan, Cowan, Rev. Sci. Instrum., 1992, 63, 850'
 H 0.00000 0.00000 'NoSpherA2: Chem.Sci. 2021, DOI:10.1039/D0SC05526C'
 'Brennan, Cowan, Rev. Sci. Instrum., 1992, 63, 850'
 P 0.10265 0.09519 'NoSpherA2: Chem.Sci. 2021, DOI:10.1039/D0SC05526C'
 'Brennan, Cowan, Rev. Sci. Instrum., 1992, 63, 850'

_space_group_crystal_system        'tetragonal'
_space_group_IT_number             110
_space_group_name_H-M_alt          'I 41 c d'
_space_group_name_Hall             ' I 4bw -2c'
loop_
  _space_group_symop_id
  _space_group_symop_operation_xyz
 1 x,y,z
 2 -y+1/2,x,z+3/4
 3 y+1/2,-x,z+3/4
 4 -x,-y,z
 5 -x,y,z+1/2
 6 x,-y,z+1/2
 7 -y+1/2,-x,z+1/4
 8 y+1/2,x,z+1/4
 9 x+1/2,y+1/2,z+1/2
 10 -y+1,x+1/2,z+5/4
 11 y+1,-x+1/2,z+5/4
 12 -x+1/2,-y+1/2,z+1/2
 13 -x+1/2,y+1/2,z+1
 14 x+1/2,-y+1/2,z+1
 15 -y+1,-x+1/2,z+3/4
 16 y+1,x+1/2,z+3/4

_symmetry_Int_Tables_number        110
_cell_length_a                     16.1164(2)
_cell_length_b                     16.1164(2)
_cell_length_c                     19.1411(3)
_cell_angle_alpha                  90
_cell_angle_beta                   90
_cell_angle_gamma                  90
_cell_volume                       4971.68(12)
_cell_formula_units_Z              8
_cell_measurement_reflns_used      22471
_cell_measurement_temperature      100.0(3)
_cell_measurement_theta_max        44.7660
_cell_measurement_theta_min        2.1860
_exptl_absorpt_coefficient_mu      0.826
_exptl_absorpt_correction_T_max    1.00000
_exptl_absorpt_correction_T_min    0.66559
_exptl_absorpt_correction_type     multi-scan
_exptl_absorpt_process_details
;
CrysAlisPro 1.171.43.112a (Rigaku Oxford Diffraction, 2024)
Empirical absorption correction using spherical harmonics,
implemented in SCALE3 ABSPACK scaling algorithm.
;
_exptl_crystal_colour              black
_exptl_crystal_colour_lustre       .
_exptl_crystal_colour_modifier     .
_exptl_crystal_colour_primary      black
_exptl_crystal_density_diffrn      1.212
_exptl_crystal_description         prism
_exptl_crystal_F_000               1965.320
_exptl_crystal_size_max            0.5
_exptl_crystal_size_mid            0.4
_exptl_crystal_size_min            0.4
_diffrn_reflns_av_R_equivalents    0.0461
_diffrn_reflns_av_unetI/netI       0.0322
_diffrn_reflns_Laue_measured_fraction_full  1.0000
_diffrn_reflns_Laue_measured_fraction_max  0.9975
_diffrn_reflns_limit_h_max         31
_diffrn_reflns_limit_h_min         -31
_diffrn_reflns_limit_k_max         28
_diffrn_reflns_limit_k_min         -31
_diffrn_reflns_limit_l_max         37
_diffrn_reflns_limit_l_min         -37
_diffrn_reflns_number              61133
_diffrn_reflns_point_group_measured_fraction_full  0.9996
_diffrn_reflns_point_group_measured_fraction_max  0.9955
_diffrn_reflns_theta_full          25.2417
_diffrn_reflns_theta_max           44.86
_diffrn_reflns_theta_min           2.53
_diffrn_ambient_environment        N~2~
_diffrn_ambient_temperature        100.0(3)
_diffrn_detector                   'Hybrid Pixel Array Detector'
_diffrn_detector_area_resol_mean   5.8140
_diffrn_measured_fraction_theta_full  1.0000
_diffrn_measured_fraction_theta_max  0.9975
_diffrn_measurement_details
;
List of Runs (angles in degrees, time in seconds):

  # Type    Start    End  Width  t~exp~   \w     \q     \k     \f   Frames
--------------------------------------------------------------------------
  1  \w   -122.00 -50.00   0.50   12.87    --  -39.20 -57.00-150.00  144
  2  \w      3.00  50.00   0.50   12.87    --  -39.20  57.00-120.00   94
  3  \w    -55.00 -29.00   0.50   12.87    --  -39.20  38.00-180.00   52
  4  \w    -22.00   4.00   0.50   12.87    --  -39.20  38.00-180.00   52
  5  \w    -69.00  -8.00   0.50   12.87    --  -39.20  72.00-150.00  122
  6  \w     24.00  50.00   0.50   12.87    --  -39.20  72.00-150.00   52
  7  \w    -73.00 -14.00   0.50   12.87    --  -39.20 -38.00-120.00  118
  8  \w   -129.00-104.00   0.50   12.87    --  -39.20 -72.00  90.00   50
  9  \w    -87.00 -39.00   0.50   12.87    --  -39.20 -72.00  90.00   96
 10  \w   -118.00 -15.00   0.50   12.87    --  -39.20 -38.00 -30.00  206
;
_diffrn_measurement_device         'four-circle diffractometer'
_diffrn_measurement_device_type    'XtaLAB AFC12 (RCD3): Kappa single'
_diffrn_measurement_method         '\w scans'
_diffrn_orient_matrix_type        
 'CrysAlisPro convention (1999,Acta A55,543-557)'
_diffrn_orient_matrix_UB_11        0.0372449000
_diffrn_orient_matrix_UB_12        0.0199025000
_diffrn_orient_matrix_UB_13        -0.0103789000
_diffrn_orient_matrix_UB_21        0.0152075000
_diffrn_orient_matrix_UB_22        -0.0029555000
_diffrn_orient_matrix_UB_23        0.0346744000
_diffrn_orient_matrix_UB_31        0.0178677000
_diffrn_orient_matrix_UB_32        -0.0391384000
_diffrn_orient_matrix_UB_33        -0.0079177000
_diffrn_radiation_monochromator    mirror
_diffrn_radiation_probe            x-ray
_diffrn_radiation_type             'Mo K\a'
_diffrn_radiation_wavelength       0.71073
_diffrn_source                     'Rotating-anode X-ray tube'
_diffrn_source_type                'Rigaku (Mo) X-ray Source'
_reflns_Friedel_coverage           0.993
_reflns_limit_h_max                31
_reflns_limit_h_min                -31
_reflns_limit_k_max                22
_reflns_limit_k_min                -22
_reflns_limit_l_max                37
_reflns_limit_l_min                -37
_reflns_number_gt                  8513
_reflns_number_total               10142
_reflns_threshold_expression       I>=2u(I)
_computing_cell_refinement         'CrysAlisPro 1.171.43.112a (Rigaku OD, 2024)'
_computing_data_collection         'CrysAlisPro 1.171.43.112a (Rigaku OD, 2024)'
_computing_data_reduction          'CrysAlisPro 1.171.43.112a (Rigaku OD, 2024)'
_computing_molecular_graphics      'Olex2 1.5 (Dolomanov et al., 2009)'
_computing_publication_material    'Olex2 1.5 (Dolomanov et al., 2009)'
_computing_structure_refinement    'olex2.refine 1.5 (Bourhis et al., 2015)'
_computing_structure_solution      'SHELXT 2018/2 (Sheldrick, 2018)'
_refine_diff_density_max           0.4907
_refine_diff_density_min           -0.8361
_refine_diff_density_rms           0.0843
_refine_ls_abs_structure_details   'Refined as an inversion twin.'
_refine_ls_abs_structure_Flack     0.369(5)
_refine_ls_d_res_high              0.5038
_refine_ls_d_res_low               8.0582
_refine_ls_goodness_of_fit_ref     0.9903
_refine_ls_hydrogen_treatment      refall
_refine_ls_matrix_type             full
_refine_ls_number_constraints      0
_refine_ls_number_parameters       324
_refine_ls_number_reflns           10142
_refine_ls_number_restraints       1
_refine_ls_R_factor_all            0.0378
_refine_ls_R_factor_gt             0.0245
_refine_ls_restrained_S_all        0.9903
_refine_ls_shift/su_max            -0.0002
_refine_ls_shift/su_mean           0.0000
_refine_ls_structure_factor_coef   Fsqd
_refine_ls_weighting_details      
 'w=1/[\s^2^(Fo^2^)+(0.0275P)^2^] where P=(Fo^2^+2Fc^2^)/3'
_refine_ls_weighting_scheme        calc
_refine_ls_wR_factor_gt            0.0510
_refine_ls_wR_factor_ref           0.0546
_refine_special_details
;
The structure was modeled
as an inversion twin
;
_olex2_refinement_description
;
1. Twinned data refinement
 Scales: 0.631(5)
 0.369(5)
;
_olex2_refine_details
;
Refinement using NoSpherA2, an implementation of
NOn-SPHERical Atom-form-factors in Olex2.
Please cite:
F. Kleemiss et al. Chem. Sci. DOI 10.1039/D0SC05526C - 2021
NoSpherA2 implementation of HAR makes use of
tailor-made aspherical atomic form factors calculated
on-the-fly from a Hirshfeld-partitioned electron density (ED) - not from
spherical-atom form factors.

The ED is calculated from a gaussian basis set single determinant SCF
wavefunction - either Hartree-Fock or DFT using selected funtionals
- for a fragment of the crystal.
This fragment can be embedded in an electrostatic crystal field by employing cluster charges
or modelled using implicit solvation models, depending on the software used.
The following options were used:
   SOFTWARE:       D:\X-ray Data\Ryan Donnelly\007c-25019 HAR\def2-TZVPP BP86\olex2_007c-25019_auto\007c-25019_auto.tscb
   PARTITIONING:   NoSpherA2
   INT ACCURACY:   High
   METHOD:         BP
   BASIS SET:      def2-TZVPP
   CHARGE:         0
   MULTIPLICITY:   2
   DATE:           2025-11-19_18-53-52
;
_atom_sites_solution_primary       dual
loop_
  _atom_site_label
  _atom_site_type_symbol
  _atom_site_fract_x
  _atom_site_fract_y
  _atom_site_fract_z
  _atom_site_U_iso_or_equiv
  _atom_site_adp_type
  _atom_site_occupancy
  _atom_site_site_symmetry_order
  _atom_site_refinement_flags_posn
  _atom_site_refinement_flags_adp
  _atom_site_refinement_flags_occupancy
 Co1 Co 0.5 0.0 0.434308(7) 0.011343(17) Uani 1.000000 2 S T P
 H H 0.5 0.0 0.350(2) 0.055(11) Uani 1.000000 2 S T P
 P1 P 0.507321(7) 0.133773(8) 0.442951(9) 0.01177(2) Uani 1.000000 1 . . .
 C1 C 0.5 0.0 0.53689(4) 0.01310(11) Uani 1.000000 2 S T P
 C2 C 0.51413(3) 0.07359(3) 0.57571(3) 0.01419(7) Uani 1.000000 1 . . .
 C3 C 0.51281(4) 0.07370(4) 0.64883(3) 0.01754(9) Uani 1.000000 1 . . .
 H3 H 0.5217(9) 0.1314(7) 0.6769(7) 0.036(3) Uani 1.000000 1 . . .
 C4 C 0.5 0.0 0.68546(8) 0.01916(11) Uani 1.000000 2 S T P
 H4 H 0.5 0.0 0.7429(16) 0.041(7) Uani 1.000000 2 S T P
 C5 C 0.53405(4) 0.15240(4) 0.53577(3) 0.01721(8) Uani 1.000000 1 . . .
 H5a H 0.6015(7) 0.1641(8) 0.5384(7) 0.033(3) Uani 1.000000 1 . . .
 H5b H 0.5033(7) 0.2070(8) 0.5577(8) 0.030(3) Uani 1.000000 1 . . .
 C6 C 0.59306(3) 0.18600(3) 0.39350(3) 0.01631(8) Uani 1.000000 1 . . .
 C7 C 0.66597(4) 0.12439(5) 0.39779(4) 0.02451(12) Uani 1.000000 1 . . .
 H7a H 0.6844(7) 0.1109(10) 0.4520(8) 0.051(4) Uani 1.000000 1 . . .
 H7b H 0.6504(8) 0.0653(7) 0.3722(8) 0.036(3) Uani 1.000000 1 . . .
 H7c H 0.7199(8) 0.1487(11) 0.3704(9) 0.065(5) Uani 1.000000 1 . . .
 C8 C 0.62000(5) 0.26992(5) 0.42358(4) 0.02665(13) Uani 1.000000 1 . . .
 H8a H 0.5720(8) 0.3138(9) 0.4218(11) 0.059(5) Uani 1.000000 1 . . .
 H8b H 0.6445(10) 0.2624(10) 0.4759(7) 0.056(4) Uani 1.000000 1 . . .
 H8c H 0.6718(9) 0.2931(9) 0.3935(8) 0.050(4) Uani 1.000000 1 . . .
 C9 C 0.57021(4) 0.19643(4) 0.31613(3) 0.02155(10) Uani 1.000000 1 . . .
 H9a H 0.5486(9) 0.1366(8) 0.2943(6) 0.038(3) Uani 1.000000 1 . . .
 H9b H 0.5240(10) 0.2447(8) 0.3074(9) 0.047(4) Uani 1.000000 1 . . .
 H9c H 0.6253(8) 0.2154(8) 0.2861(7) 0.040(3) Uani 1.000000 1 . . .
 C10 C 0.40502(3) 0.18682(3) 0.42961(3) 0.01736(8) Uani 1.000000 1 . . .
 C11 C 0.34738(4) 0.15312(5) 0.48709(4) 0.02679(13) Uani 1.000000 1 . . .
 H11a H 0.3423(8) 0.0858(9) 0.4838(7) 0.043(3) Uani 1.000000 1 . . .
 H11b H 0.3698(10) 0.1704(10) 0.5393(7) 0.049(4) Uani 1.000000 1 . . .
 H11c H 0.2854(7) 0.1767(10) 0.4805(8) 0.049(4) Uani 1.000000 1 . . .
 C12 C 0.40872(4) 0.28172(4) 0.43447(4) 0.02537(11) Uani 1.000000 1 . . .
 H12a H 0.4375(9) 0.3033(9) 0.4826(7) 0.043(3) Uani 1.000000 1 . . .
 H12b H 0.4430(9) 0.3108(8) 0.3909(8) 0.044(4) Uani 1.000000 1 . . .
 H12c H 0.3457(8) 0.3045(9) 0.4328(9) 0.055(4) Uani 1.000000 1 . . .
 C13 C 0.36831(4) 0.16106(5) 0.35861(4) 0.02319(11) Uani 1.000000 1 . . .
 H13a H 0.4068(9) 0.1830(9) 0.3156(7) 0.048(4) Uani 1.000000 1 . . .
 H13b H 0.3672(9) 0.0938(8) 0.3526(8) 0.046(4) Uani 1.000000 1 . . .
 H13c H 0.3050(8) 0.1869(9) 0.3526(8) 0.046(4) Uani 1.000000 1 . . .

loop_
  _atom_site_aniso_label
  _atom_site_aniso_U_11
  _atom_site_aniso_U_22
  _atom_site_aniso_U_33
  _atom_site_aniso_U_12
  _atom_site_aniso_U_13
  _atom_site_aniso_U_23
 Co1 0.01508(3) 0.01271(3) 0.00624(3) -0.00018(3) -0.000000 0.000000
 H 0.08(2) 0.06(2) 0.02(2) -0.012(11) -0.000000 0.000000
 P1 0.01395(4) 0.01313(4) 0.00823(4) 0.00011(3) -0.00019(5) -0.00048(4)
 C1 0.0155(3) 0.0166(3) 0.0072(2) 0.00029(19) -0.000000 0.000000
 C2 0.01616(17) 0.0189(2) 0.00748(15) 0.00068(15) -0.00073(14) -0.00156(14)
 C3 0.0206(2) 0.0246(2) 0.00747(16) 0.00099(17) -0.00033(15) -0.00300(16)
 H3 0.057(8) 0.029(6) 0.023(7) -0.008(5) 0.003(7) -0.004(5)
 C4 0.0217(3) 0.0284(3) 0.0074(2) 0.0013(3) -0.000000 0.000000
 H4 0.036(13) 0.062(16) 0.025(15) -0.003(8) -0.000000 0.000000
 C5 0.0232(2) 0.0179(2) 0.01061(17) -0.00206(17) -0.00165(16) -0.00218(15)
 H5a 0.029(6) 0.037(7) 0.032(7) -0.006(6) -0.001(5) -0.003(5)
 H5b 0.057(9) 0.019(6) 0.014(6) 0.012(4) -0.000(4) -0.004(5)
 C6 0.01665(19) 0.0181(2) 0.01422(19) -0.00206(15) 0.00117(16) 0.00096(16)
 C7 0.0161(2) 0.0328(3) 0.0247(3) 0.0037(2) 0.0013(2) 0.0027(2)
 H7a 0.037(7) 0.085(12) 0.033(8) 0.025(7) -0.005(6) -0.003(8)
 H7b 0.025(6) 0.023(6) 0.059(9) 0.008(5) -0.000(6) -0.016(6)
 H7c 0.029(8) 0.099(13) 0.067(11) 0.011(8) 0.023(8) 0.019(10)
 C8 0.0303(3) 0.0235(3) 0.0262(3) -0.0114(2) 0.0027(2) -0.0016(2)
 H8a 0.042(8) 0.041(8) 0.094(15) 0.001(6) 0.006(9) -0.022(10)
 H8b 0.071(10) 0.065(10) 0.032(8) -0.024(8) -0.003(7) -0.002(7)
 H8c 0.054(9) 0.053(9) 0.043(9) -0.012(7) 0.012(7) -0.004(7)
 C9 0.0247(3) 0.0262(3) 0.0138(2) -0.0001(2) 0.00300(18) 0.00437(19)
 H9a 0.053(8) 0.037(7) 0.025(7) 0.002(7) 0.003(6) -0.012(5)
 H9b 0.066(9) 0.025(7) 0.050(10) 0.014(7) 0.005(9) 0.020(6)
 H9c 0.041(7) 0.047(8) 0.034(8) -0.002(6) 0.018(6) 0.008(6)
 C10 0.01616(17) 0.0212(2) 0.0147(2) 0.00408(15) 0.00059(16) 0.00032(17)
 C11 0.0183(2) 0.0389(4) 0.0232(3) 0.0043(2) 0.0061(2) 0.0054(3)
 H11a 0.034(7) 0.044(8) 0.050(9) 0.001(6) 0.020(7) 0.017(7)
 H11b 0.059(10) 0.066(10) 0.021(7) -0.006(8) 0.011(7) 0.007(6)
 H11c 0.016(6) 0.077(11) 0.053(9) 0.018(6) 0.008(6) 0.006(8)
 C12 0.0312(3) 0.0212(2) 0.0237(3) 0.0104(2) 0.0010(3) -0.0013(2)
 H12a 0.054(9) 0.038(8) 0.038(7) -0.007(6) 0.001(7) -0.015(6)
 H12b 0.054(9) 0.032(7) 0.045(9) -0.007(6) 0.021(7) 0.011(6)
 H12c 0.043(7) 0.077(11) 0.045(9) 0.033(7) 0.017(7) 0.017(9)
 C13 0.0189(2) 0.0310(3) 0.0198(2) 0.0026(2) -0.0052(2) 0.0006(2)
 H13a 0.049(8) 0.073(10) 0.023(7) -0.021(7) -0.009(6) 0.006(7)
 H13b 0.047(9) 0.036(7) 0.054(10) 0.003(6) -0.023(7) -0.022(7)
 H13c 0.017(6) 0.073(10) 0.048(9) 0.012(6) -0.014(6) 0.010(7)

loop_
  _geom_bond_atom_site_label_1
  _geom_bond_atom_site_label_2
  _geom_bond_distance
  _geom_bond_site_symmetry_2
  _geom_bond_publ_flag
 Co1 H 1.61(4) . ?
 Co1 P1 2.16550(13) . ?
 Co1 P1 2.16550(13) 4_655 ?
 Co1 C1 1.9635(8) . ?
 P1 C5 1.8526(6) . ?
 P1 C6 1.8746(6) . ?
 P1 C10 1.8747(5) . ?
 C1 C2 1.4180(7) 4_655 ?
 C1 C2 1.4180(7) . ?
 C2 C3 1.3999(7) . ?
 C2 C5 1.5168(8) . ?
 C3 H3 1.083(12) . ?
 C3 C4 1.3945(10) . ?
 C4 H4 1.10(3) . ?
 C5 H5a 1.105(11) . ?
 C5 H5b 1.093(12) . ?
 C6 C7 1.5406(8) . ?
 C6 C8 1.5327(9) . ?
 C6 C9 1.5352(9) . ?
 C7 H7a 1.101(14) . ?
 C7 H7b 1.099(11) . ?
 C7 H7c 1.088(13) . ?
 C8 H8a 1.049(14) . ?
 C8 H8b 1.084(14) . ?
 C8 H8c 1.082(14) . ?
 C9 H9a 1.107(12) . ?
 C9 H9b 1.090(13) . ?
 C9 H9c 1.101(11) . ?
 C10 C11 1.5390(9) . ?
 C10 C12 1.5334(8) . ?
 C10 C13 1.5393(9) . ?
 C11 H11a 1.089(14) . ?
 C11 H11b 1.099(14) . ?
 C11 H11c 1.075(11) . ?
 C12 H12a 1.088(14) . ?
 C12 H12b 1.106(13) . ?
 C12 H12c 1.081(12) . ?
 C13 H13a 1.090(14) . ?
 C13 H13b 1.090(13) . ?
 C13 H13c 1.108(13) . ?

loop_
  _geom_angle_atom_site_label_1
  _geom_angle_atom_site_label_2
  _geom_angle_atom_site_label_3
  _geom_angle
  _geom_angle_site_symmetry_1
  _geom_angle_site_symmetry_3
  _geom_angle_publ_flag
 P1 Co1 H 94.382(5) . . ?
 P1 Co1 H 94.382(5) 4_655 . ?
 P1 Co1 P1 171.237(11) 4_655 . ?
 C1 Co1 H 180.0 . . ?
 C1 Co1 P1 85.618(5) . . ?
 C1 Co1 P1 85.618(5) . 4_655 ?
 C5 P1 Co1 104.317(19) . 4_655 ?
 C6 P1 Co1 116.656(18) . 4_655 ?
 C6 P1 C5 103.89(3) . . ?
 C10 P1 Co1 113.311(19) . 4_655 ?
 C10 P1 C5 105.14(3) . . ?
 C10 P1 C6 112.01(3) . . ?
 C2 C1 Co1 121.60(4) . . ?
 C2 C1 Co1 121.60(4) 4_655 . ?
 C2 C1 C2 116.80(7) 4_655 . ?
 C3 C2 C1 121.50(6) . . ?
 C5 C2 C1 118.06(5) . . ?
 C5 C2 C3 120.41(5) . . ?
 H3 C3 C2 119.7(7) . . ?
 C4 C3 C2 120.26(7) . . ?
 C4 C3 H3 120.1(7) . . ?
 C3 C4 C3 119.64(12) 4_655 . ?
 H4 C4 C3 120.18(6) . . ?
 H4 C4 C3 120.18(6) . 4_655 ?
 C2 C5 P1 107.36(4) . . ?
 H5a C5 P1 107.5(7) . . ?
 H5a C5 C2 109.1(7) . . ?
 H5b C5 P1 113.1(7) . . ?
 H5b C5 C2 112.6(7) . . ?
 H5b C5 H5a 106.9(9) . . ?
 C7 C6 P1 104.24(4) . . ?
 C8 C6 P1 114.54(4) . . ?
 C8 C6 C7 109.43(6) . . ?
 C9 C6 P1 111.06(4) . . ?
 C9 C6 C7 107.76(5) . . ?
 C9 C6 C8 109.50(5) . . ?
 H7a C7 C6 112.6(6) . . ?
 H7b C7 C6 111.1(7) . . ?
 H7b C7 H7a 108.1(11) . . ?
 H7c C7 C6 110.6(8) . . ?
 H7c C7 H7a 108.1(12) . . ?
 H7c C7 H7b 106.2(12) . . ?
 H8a C8 C6 112.0(8) . . ?
 H8b C8 C6 110.6(8) . . ?
 H8b C8 H8a 111.9(14) . . ?
 H8c C8 C6 108.9(7) . . ?
 H8c C8 H8a 108.6(12) . . ?
 H8c C8 H8b 104.5(11) . . ?
 H9a C9 C6 110.2(7) . . ?
 H9b C9 C6 112.9(9) . . ?
 H9b C9 H9a 110.4(11) . . ?
 H9c C9 C6 109.9(7) . . ?
 H9c C9 H9a 107.4(10) . . ?
 H9c C9 H9b 105.8(10) . . ?
 C11 C10 P1 105.81(4) . . ?
 C12 C10 P1 114.36(4) . . ?
 C12 C10 C11 109.40(6) . . ?
 C13 C10 P1 109.59(4) . . ?
 C13 C10 C11 107.70(6) . . ?
 C13 C10 C12 109.72(5) . . ?
 H11a C11 C10 110.8(6) . . ?
 H11b C11 C10 111.3(8) . . ?
 H11b C11 H11a 109.2(11) . . ?
 H11c C11 C10 110.6(8) . . ?
 H11c C11 H11a 106.0(11) . . ?
 H11c C11 H11b 108.8(12) . . ?
 H12a C12 C10 112.7(7) . . ?
 H12b C12 C10 113.4(7) . . ?
 H12b C12 H12a 106.8(10) . . ?
 H12c C12 C10 107.5(9) . . ?
 H12c C12 H12a 108.5(12) . . ?
 H12c C12 H12b 107.7(11) . . ?
 H13a C13 C10 111.2(7) . . ?
 H13b C13 C10 111.6(8) . . ?
 H13b C13 H13a 104.6(11) . . ?
 H13c C13 C10 110.2(8) . . ?
 H13c C13 H13a 108.9(11) . . ?
 H13c C13 H13b 110.3(11) . . ?

loop_
  _geom_torsion_atom_site_label_1
  _geom_torsion_atom_site_label_2
  _geom_torsion_atom_site_label_3
  _geom_torsion_atom_site_label_4
  _geom_torsion
  _geom_torsion_site_symmetry_1
  _geom_torsion_site_symmetry_2
  _geom_torsion_site_symmetry_3
  _geom_torsion_site_symmetry_4
  _geom_torsion_publ_flag
 Co1 P1 C5 C2 -17.80(3) . . . . ?
 Co1 P1 C6 C7 -35.37(3) . . . . ?
 Co1 P1 C6 C8 -154.91(4) . . . . ?
 Co1 P1 C6 C9 80.41(3) . . . . ?
 Co1 P1 C10 C11 60.32(4) . . . . ?
 Co1 P1 C10 C12 -179.20(4) . . . . ?
 Co1 P1 C10 C13 -55.54(3) . . . . ?
 Co1 C1 C2 C3 178.98(4) . . 4_655 4_655 ?
 Co1 C1 C2 C3 178.98(4) . . . . ?
 Co1 C1 C2 C5 -3.24(3) . . 4_655 4_655 ?
 Co1 C1 C2 C5 -3.24(3) . . . . ?
 P1 C5 C2 C1 14.42(4) . . . . ?
 P1 C5 C2 C3 -167.78(4) . . . . ?
 C1 C2 C3 C4 2.06(5) . . . . ?
 C2 C1 C2 C3 -1.02(4) . . 4_655 4_655 ?
 C2 C1 C2 C5 176.76(3) . . 4_655 4_655 ?
 C2 C3 C4 C3 -1.01(9) . . . 4_655 ?
 C2 C5 P1 C6 -140.49(4) . . . . ?
 C2 C5 P1 C10 101.68(4) . . . . ?
 C3 C2 C1 C2 -1.02(8) . . . 4_655 ?
 C3 C4 C3 C2 -1.01(4) . . 4_655 4_655 ?
 C4 C3 C2 C5 -175.67(5) . . . . ?
 C5 P1 C6 C7 78.78(4) . . . . ?
 C5 P1 C6 C8 -40.76(4) . . . . ?
 C5 P1 C6 C9 -165.44(4) . . . . ?
 C5 P1 C10 C11 -52.98(4) . . . . ?
 C5 P1 C10 C12 67.50(4) . . . . ?
 C5 P1 C10 C13 -168.84(4) . . . . ?
 C5 C2 C1 C2 176.76(3) . . . 4_655 ?
 C6 P1 C10 C11 -165.17(5) . . . . ?
 C6 P1 C10 C12 -44.69(4) . . . . ?
 C6 P1 C10 C13 78.97(4) . . . . ?
 C7 C6 P1 C10 -168.25(4) . . . . ?
 C8 C6 P1 C10 72.21(5) . . . . ?
 C9 C6 P1 C10 -52.47(5) . . . . ?

loop_
  _diffrn_refln_index_h
  _diffrn_refln_index_k
  _diffrn_refln_index_l
  _diffrn_refln_intensity_net
  _diffrn_refln_intensity_u
 0 0 -36 23.14 5.36
 0 0 -34 -5 5.02
 0 0 -32 53.23 5.65
 0 0 -30 -0.43 4.39
 0 0 -28 448.65 22.5
 0 0 -26 1.56 2.11
 0 0 -24 868.97 43.17
 0 0 -24 945.77 43.16
 0 0 -22 2.17 1.69
 0 0 -20 1299.55 61.56
 0 0 -18 -1.62 1.57
 0 0 -16 1214.7 57.5
 0 0 -14 0.92 1.23
 0 0 -12 1108.52 52.43
 0 0 -10 1.43 1.1
 0 0 -8 7352.63 346.81
 0 0 -6 3.14 0.38
 0 0 2 2.15 0.12
 0 0 2 0.44 0.12
 0 0 4 9823.79 467.41
 0 0 4 9989.54 467.41
 0 0 4 9819.1 467.42
 0 0 4 9999 467.41
 0 0 6 3.03 0.35
 0 0 6 0.72 0.51
 0 0 6 2.53 0.39
 0 0 6 2.66 0.32
 0 0 8 7408.48 347.4
 0 0 8 7342.96 347.41
 0 0 8 7341.64 347.4
 0 0 10 8.01 0.73
 0 0 10 10.8 0.86
 0 0 10 8.65 0.76
 0 0 12 1195.26 56.48
 0 0 14 2.49 0.79
 0 0 16 1236.69 58.43
 0 0 18 2.04 0.76
 0 0 20 1408.47 66.56
 0 0 22 -0.62 0.81
 0 0 24 1025.57 48.53
 0 0 26 -0.71 0.86
 0 0 26 -0.64 1.12
 0 0 28 574.73 27.4
 0 0 30 -0.87 1.31
 0 0 32 71.13 3.9
 0 0 34 -1.51 1.4
 0 0 36 27.32 2.11
 0 1 -37 -7.62 5.24
 -1 0 -37 12.83 5.28
 1 0 -35 -1.62 4.87
 -1 0 -35 -6.4 5.23
 0 1 -35 3.2 5.06
 0 -1 -35 -0.6 4.98
 1 0 -33 0.9 4.9
 -1 0 -33 1.94 4.87
 0 1 -33 -2.05 4.86
 0 -1 -33 2.12 4.84
 -1 0 -31 4.15 4.48
 1 0 -31 4.57 4.34
 0 -1 -31 -8.72 4.52
 0 1 -31 -1.36 4.66
 1 0 -29 2.99 4.3
 -1 0 -29 4.78 4.26
 0 -1 -29 -1.1 4.18
 0 1 -29 1.15 4.09
 -1 0 -27 5.12 3.93
 1 0 -27 1.51 3.64
 0 -1 -27 -2.82 3.84
 0 -1 -27 -4.27 2.12
 -1 0 -27 -0.05 2.33
 0 1 -27 -3.65 2.07
 0 1 -27 -0.95 2.33
 0 -1 -25 0.7 3.51
 0 -1 -25 -1.22 1.98
 0 1 -25 -0.39 1.91
 1 0 -25 -0.09 1.9
 -1 0 -25 -0.98 2.28
 -1 0 -25 -0.56 2.01
 0 1 -23 -1.6 1.83
 0 -1 -23 -1.8 1.99
 -1 0 -23 0.56 1.85
 1 0 -23 -1.7 1.69
 -1 0 -21 -0.8 1.77
 0 -1 -21 0.27 1.64
 1 0 -21 -0.44 1.58
 0 1 -21 -0.62 1.73
 0 1 -19 -1.92 1.61
 1 0 -19 -0.83 1.55
 -1 0 -19 0.19 1.67
 0 -1 -19 -1.72 1.6
 0 -1 -17 -0.46 1.48
 0 1 -17 -0.75 1.5
 -1 0 -17 1.16 1.49
 1 0 -17 -0.36 1.48
 -1 0 -15 -0.86 1.31
 0 -1 -15 0.05 1.32
 0 1 -15 0.94 1.27
 1 0 -15 1.2 1.23
 0 1 -13 1.15 1.1
 1 0 -13 -0.9 0.98
 -1 0 -13 -0.49 1.11
 0 -1 -13 -0.57 1.1
 1 0 -11 -1.19 1.02
 -1 0 -11 -0.48 1.1
 0 -1 -11 0.82 0.99
 0 1 -11 -0.75 1.05
 0 1 -9 -0.15 1.06
 0 -1 -9 -0.86 1.11
 1 0 -9 1.67 1.07
 0 -1 -7 -0.38 0.35
 0 1 -7 -0.11 0.24
 0 -1 -5 -0.16 0.27
 0 1 -5 -0.68 0.35
 -1 0 -5 0.2 0.28
 0 -1 -5 -0.61 0.3
 0 1 -3 0.95 0.31
 1 0 -3 0.55 0.33
 -1 0 -3 1.36 0.55
 0 -1 -3 0.22 0.22
 -1 0 -3 0.39 0.21
 -1 0 1 -0.04 0.02
 0 -1 1 -0.1 0.04
 1 0 1 -0.09 0.06
 0 -1 3 0.45 0.18
 0 -1 3 1.26 0.32
 1 0 3 0.97 0.23
 0 1 3 0.71 0.16
 0 -1 3 0.89 0.32
 0 1 3 0.68 0.24
 1 0 3 2.69 0.54
 -1 0 3 1.09 0.32
 0 -1 3 0.73 0.22
 1 0 3 0.7 0.22
 0 1 3 2.42 0.49
 0 1 3 0.75 0.24
 0 -1 5 -0.18 0.38
 -1 0 5 -0.04 0.33
 0 1 5 0.08 0.3
 0 -1 5 0.07 0.38
 1 0 5 -1 0.6
 -1 0 5 -0.02 0.37
 1 0 5 -0.02 0.27
 0 1 5 -0.05 0.27
 0 -1 5 -0.41 0.28
 0 1 5 -0.14 0.58
 0 -1 7 -0.05 0.42
 -1 0 7 -0.17 0.41
 0 1 7 -0.53 0.4
 -1 0 7 -0.79 0.45
 0 -1 7 -0.1 0.43
 0 1 7 -1.23 0.69
 1 0 7 -0.32 0.36
 0 1 7 -0.66 0.38
 -1 0 7 -0.16 0.4
 -1 0 9 1.01 0.57
 0 -1 9 -0.25 0.61
 0 1 9 1.02 0.61
 0 -1 9 0.63 0.67
 -1 0 9 0.49 0.73
 1 0 9 0.69 0.53
 -1 0 9 -0.17 0.58
 0 1 9 -0.01 0.57
 0 -1 11 0.68 0.6
 1 0 11 -0.24 0.49
 -1 0 11 -0.23 0.53
 0 1 11 0.21 0.62
 0 -1 11 -0.12 0.69
 -1 0 11 0.37 0.67
 -1 0 11 0.26 0.58
 0 1 11 -0.26 0.58
 0 1 13 -0.13 0.48
 1 0 13 0.54 0.54
 -1 0 13 -0.44 0.58
 0 -1 13 -0.67 0.7
 -1 0 13 0.59 0.68
 0 1 13 -0.56 0.69
 0 1 13 -0.38 0.58
 1 0 15 0.05 0.61
 0 1 15 0.11 0.59
 0 -1 15 -1.44 0.83
 -1 0 15 -0.2 0.86
 0 1 15 -0.15 0.65
 1 0 17 -0.32 0.71
 0 1 17 -0.42 0.62
 -1 0 17 0.42 0.96
 0 1 17 -0.47 0.8
 -1 0 19 0.82 0.75
 1 0 19 -1.11 0.73
 0 1 19 -0.09 0.7
 0 -1 19 -0.75 0.81
 0 -1 21 0.7 0.81
 1 0 21 0.06 0.78
 0 1 21 -0.15 0.7
 -1 0 21 -0.64 0.8
 0 -1 21 0.28 0.93
 0 -1 23 0.86 0.85
 0 1 23 -0.41 0.76
 1 0 23 -1.03 0.86
 -1 0 23 -0.02 0.84
 0 -1 23 0.21 0.98
 0 1 25 0.3 0.77
 -1 0 25 0.84 0.84
 0 -1 25 1.04 0.89
 1 0 25 -0.27 0.83
 1 0 25 0.36 1.07
 -1 0 25 -0.21 1.06
 0 -1 25 0.47 1.09
 1 0 27 -0.91 0.95
 0 -1 27 1.32 0.98
 0 -1 27 -1.42 1.21
 -1 0 27 -0.61 1.19
 1 0 27 0.18 1.14
 0 -1 29 0.51 1.27
 -1 0 29 -1.88 1.29
 1 0 29 -1.43 1.24
 0 1 29 0.61 1.29
 1 0 31 -0.37 1.28
 0 -1 31 -1.91 1.34
 0 1 31 1.37 1.32
 -1 0 31 -1.53 1.38
 0 1 33 1.05 1.39
 -1 0 33 -1.16 1.39
 1 0 33 -0.54 1.36
 0 -1 33 -1.4 1.41
 1 0 35 0.79 1.38
 -1 0 35 0.31 1.42
 0 -1 35 -2.04 1.41
 0 1 35 0.75 1.43
 0 -1 37 0.53 1.35
 1 0 37 -1.34 1.42
 0 1 37 0.46 1.44
 -1 0 37 -0.9 1.38
 1 1 -36 -13.46 5
 -1 1 -36 -3.09 5.31
 -1 -1 -36 -2.66 5.3
 1 1 -34 10.6 4.99
 -1 -1 -34 15.14 5.19
 1 -1 -34 19.6 4.93
 -1 1 -34 15.51 5.22
 1 1 -32 1.19 4.51
 -1 -1 -32 4.37 4.62
 -1 1 -32 1.11 4.57
 1 -1 -32 4.05 4.65
 1 -1 -30 86.01 6.39
 -1 -1 -30 85.77 6.65
 1 1 -30 81.69 6.51
 -1 1 -30 89.34 6.78
 -1 -1 -28 -6.02 4.26
 1 -1 -28 -0.51 4
 -1 -1 -28 -1.57 2.27
 -1 1 -28 1.28 2.51
 1 -1 -26 43.54 4.67
 -1 -1 -26 41.31 4.69
 1 1 -26 49.44 3.32
 -1 1 -26 57.31 3.41
 1 1 -26 46 3.2
 1 -1 -26 49.22 3.13
 -1 -1 -26 50.51 3.44
 -1 -1 -24 6.22 3.32
 1 -1 -24 -0.63 1.81
 1 1 -24 -0.3 1.76
 -1 1 -24 -0.64 1.87
 -1 -1 -24 2.39 2.18
 1 1 -22 442.79 21.04
 -1 -1 -22 426.43 21.13
 -1 1 -22 442.36 21.09
 1 -1 -22 433.02 21.04
 -1 -1 -22 449.62 21.09
 1 1 -20 0.67 1.61
 1 -1 -20 -0.62 1.59
 -1 -1 -20 0.44 1.68
 -1 1 -20 1.42 1.71
 -1 1 -18 463.45 22.64
 -1 -1 -18 492.92 22.63
 1 -1 -18 467.01 22.58
 1 1 -18 472.34 22.6
 -1 -1 -16 -1.03 1.47
 -1 1 -16 1.46 1.51
 1 1 -16 0.42 1.39
 1 -1 -16 -0.19 1.28
 1 1 -14 954.28 46.93
 -1 1 -14 1010.36 46.97
 -1 -1 -14 1036.51 46.97
 1 -1 -14 976.8 46.93
 1 -1 -12 2.4 1.01
 -1 1 -12 -0.22 1.08
 -1 -1 -12 0.68 1.11
 1 1 -12 0.72 0.93
 -1 1 -10 1633.21 78.23
 1 1 -10 1672.23 78.2
 -1 -1 -10 1692.73 78.23
 1 -1 -10 1629.87 78.2
 1 1 -8 4.48 0.4
 1 1 -8 3.13 0.93
 1 -1 -8 3.25 0.93
 -1 -1 -6 890.33 41.87
 1 1 -6 910.47 41.85
 -1 -1 -6 841.84 41.87
 1 -1 -6 894.35 41.89
 -1 1 -4 0.71 0.34
 -1 1 -4 0.88 0.63
 1 1 -4 1.2 0.38
 -1 1 -4 0.92 0.35
 -1 -1 -4 1.09 0.68
 -1 1 -4 0.78 0.26
 -1 -1 -4 0.84 0.26
 -1 1 -2 4255.11 197.22
 1 1 -2 4345.22 197.2
 -1 -1 -2 4246.16 197.27
 1 1 -2 4043.1 197.22
 -1 -1 -2 4270.85 197.23
 -1 -1 -2 3993.46 197.21
 -1 1 -2 4172.25 197.2
 1 -1 0 -0.06 0.04
 -1 -1 2 4246.43 202.44
 -1 -1 2 4372.57 202.44
 1 1 2 4257.09 202.5
 -1 -1 2 4201.51 202.45
 -1 1 2 4417.98 202.45
 1 -1 2 4232.64 202.44
 1 1 2 4393.83 202.47
 1 1 2 4241.51 202.44
 -1 -1 4 0.68 0.2
 1 -1 4 0.58 0.35
 -1 1 4 0.94 0.26
 1 1 4 0.83 0.24
 -1 -1 4 1.1 0.42
 -1 1 4 1.16 0.34
 1 1 4 1.42 0.67
 1 1 4 1.12 0.28
 -1 1 4 1.63 0.47
 1 1 6 929.14 43.4
 1 -1 6 933.63 43.42
 -1 1 6 929.16 43.4
 -1 -1 6 927.8 43.42
 -1 -1 6 909.38 43.42
 -1 1 6 883.02 43.42
 -1 1 6 914.87 43.41
 1 1 6 954.2 43.45
 -1 1 6 910.37 43.41
 1 1 6 909.09 43.41
 -1 1 8 5.64 0.53
 -1 -1 8 5.35 0.66
 1 1 8 5.16 0.5
 -1 1 8 4.79 0.64
 1 -1 8 5.85 0.67
 -1 -1 8 5.13 0.7
 -1 1 8 2.63 0.83
 1 1 8 5.43 0.59
 -1 1 8 5.17 0.64
 -1 1 10 1644.28 79.78
 1 1 10 1660.87 79.78
 -1 -1 10 1710.12 79.81
 -1 -1 10 1682.98 79.82
 -1 1 10 1708.7 79.81
 1 1 10 1719.9 79.8
 -1 1 10 1734.94 79.81
 -1 -1 12 2.21 0.63
 1 1 12 2.58 0.49
 -1 1 12 2.16 0.63
 -1 1 12 1.56 0.58
 1 1 12 2.72 0.52
 -1 -1 14 1021.33 48.52
 1 1 14 1018.12 48.49
 -1 1 14 1023.61 48.53
 -1 -1 14 1028.12 48.54
 -1 1 14 1051.18 48.53
 1 1 14 1020.58 48.51
 1 1 16 0.64 0.6
 1 -1 16 1.19 0.73
 -1 1 16 1.38 0.89
 -1 -1 16 1.38 0.92
 -1 1 16 1.19 0.8
 1 1 16 0.9 0.73
 1 1 18 483.84 23.03
 -1 1 18 482.43 23.03
 1 -1 18 489.37 23.06
 -1 -1 18 503.97 23.14
 -1 1 18 474.42 23.1
 1 -1 20 0.41 0.81
 1 1 20 0.84 0.71
 -1 -1 20 -0.16 0.83
 -1 1 20 0.98 0.73
 1 -1 20 0.47 0.87
 -1 1 22 497.94 24.11
 1 -1 22 492.53 24.14
 1 1 22 506.3 24.12
 -1 -1 22 495.78 24.15
 -1 -1 22 532.2 24.2
 1 -1 22 539.34 24.19
 1 1 24 -0.02 0.77
 -1 1 24 0.36 0.77
 -1 -1 24 -0.45 0.91
 1 -1 24 0.57 0.9
 1 -1 24 -0.9 1.01
 -1 -1 24 0.74 1.02
 -1 -1 26 52.29 2.87
 1 -1 26 50.68 2.86
 -1 -1 26 59.08 3.01
 1 -1 26 56.23 3
 1 -1 28 -0.14 1
 1 -1 28 -1.97 1.23
 1 1 28 1.72 1.24
 -1 -1 28 1.1 1.2
 1 1 30 120.32 6.29
 -1 1 30 124.59 6.31
 -1 -1 30 128.17 6.31
 1 -1 30 125.99 6.28
 1 -1 32 -1.83 1.39
 1 1 32 0.17 1.34
 -1 1 32 0.85 1.38
 -1 -1 32 1.04 1.35
 1 1 34 24.34 1.96
 1 -1 34 23.48 1.9
 -1 -1 34 21.8 1.97
 -1 1 34 25.06 2.02
 -1 -1 36 -0.91 1.42
 1 1 36 0.55 1.41
 -1 1 36 1.91 1.46
 1 -1 36 -1.58 1.36
 -2 0 -36 47.59 6.03
 0 2 -36 48.47 6.02
 2 0 -34 15.6 4.85
 -2 0 -34 2.34 5.36
 0 -2 -34 -3.56 4.97
 0 2 -34 8.37 4.97
 2 0 -32 63.23 6.07
 -2 0 -32 75.46 6.47
 0 -2 -32 71.36 6.21
 0 2 -32 67.06 6.34
 -2 0 -30 8.88 4.62
 0 -2 -30 11.31 4.59
 0 2 -30 11.94 4.47
 2 0 -30 6.01 4.21
 -2 0 -28 240.67 12.64
 2 0 -28 208.86 12.36
 0 -2 -28 230.54 12.47
 -2 0 -28 232.87 11.59
 0 2 -28 223.59 11.56
 0 2 -28 243.2 11.51
 -2 0 -26 15.7 4.1
 0 -2 -26 11.38 3.84
 0 -2 -26 12.23 2.07
 -2 0 -26 15.9 2.67
 0 2 -26 12.88 2.18
 0 -2 -24 147.45 8.59
 0 -2 -24 166.28 7.81
 0 2 -24 151.29 7.81
 -2 0 -24 154.85 7.86
 2 0 -24 147.88 7.69
 0 -2 -22 92.42 6.17
 -2 0 -22 105.78 5.52
 0 2 -22 99.76 5.47
 2 0 -22 102.79 5.35
 0 -2 -22 110.9 5.49
 0 -2 -20 456.95 21.92
 0 2 -20 452.49 21.91
 2 0 -20 455.83 21.84
 -2 0 -20 466.27 21.94
 0 2 -18 146.19 7.16
 0 -2 -18 147.06 7.13
 -2 0 -18 139.48 7.2
 2 0 -18 136.7 7.07
 0 -2 -18 147.29 7.22
 0 2 -16 431.19 20.46
 -2 0 -16 423.68 20.48
 2 0 -16 422.68 20.39
 0 -2 -16 435.53 20.44
 0 2 -14 201.75 9.39
 0 -2 -14 208.44 9.37
 2 0 -14 182.18 9.31
 -2 0 -14 183.29 9.4
 -2 0 -12 789.06 36.7
 0 2 -12 781.87 36.69
 2 0 -12 753 36.63
 0 -2 -12 781.9 36.67
 2 0 -10 695.74 32.92
 0 2 -10 734.15 33.04
 2 0 -10 656.31 32.99
 0 -2 -10 727.28 33.03
 2 0 -8 2419.7 113.19
 0 -2 -8 2413.36 113.21
 2 0 -8 2288.77 113.23
 0 -2 -8 2446.43 113.27
 0 -2 -6 756.47 33.61
 0 2 -6 715.31 33.61
 2 0 -6 679.3 33.62
 -2 0 -6 714.09 33.68
 0 -2 -6 689.63 33.61
 0 -2 -6 691.37 33.66
 0 2 -4 774.19 36.89
 -2 0 -4 843.9 36.93
 2 0 -4 756.57 36.89
 0 -2 -4 793.34 36.88
 -2 0 -4 771.44 36.87
 0 2 -2 2951.09 135.92
 -2 0 -2 3150.68 135.92
 2 0 -2 2850.19 135.91
 0 -2 -2 2794.41 135.97
 2 0 -2 2884.56 135.94
 -2 0 -2 2955.58 135.94
 0 2 -2 2903.55 135.92
 -2 0 -2 2724.47 135.91
 0 -2 -2 2796.66 135.94
 2 0 0 3817.19 178.43
 -2 0 0 3820.69 178.43
 -2 0 0 3759.63 178.46
 0 2 0 3575.17 178.44
 0 -2 0 3800.77 178.44
 -2 0 0 3807.66 178.44
 0 -2 2 3017.92 137.99
 0 2 2 2855.37 138.03
 -2 0 2 2813.33 137.98
 0 -2 2 3026.58 137.99
 2 0 2 3151.03 138.01
 -2 0 2 2850.8 138
 0 2 2 2900.27 137.98
 0 2 2 2914.07 138
 0 -2 4 814.1 39.18
 0 2 4 843.18 39.15
 0 -2 4 842.56 39.16
 2 0 4 830.37 39.17
 -2 0 4 816.37 39.18
 0 -2 4 800.63 39.18
 0 2 4 811.69 39.16
 2 0 4 909.73 39.21
 0 2 4 830.7 39.17
 2 0 4 826.07 39.16
 0 2 4 814.42 39.19
 2 0 6 734.19 34.88
 0 2 6 746.7 34.86
 0 -2 6 740.48 34.89
 0 -2 6 740.06 34.89
 0 2 6 769.59 34.87
 -2 0 6 719.01 34.89
 0 2 6 761.15 34.88
 0 2 6 700.24 34.9
 2 0 6 715.53 34.87
 -2 0 8 2349.92 113.24
 0 -2 8 2502.44 113.26
 2 0 8 2398.89 113.24
 0 2 8 2408.66 113.22
 0 2 8 2432.82 113.24
 -2 0 8 2350.97 113.25
 0 -2 8 2415.13 113.26
 0 2 8 2450.44 113.25
 2 0 8 2317.25 113.23
 0 2 10 724.16 33.5
 -2 0 10 684.57 33.53
 0 -2 10 739.3 33.55
 2 0 10 678.75 33.52
 0 2 10 720.62 33.53
 0 -2 10 725.65 33.56
 -2 0 10 677.41 33.54
 0 2 10 748.55 33.53
 -2 0 10 685.95 33.54
 0 2 12 785.27 36.98
 0 -2 12 791.13 37.03
 -2 0 12 777.72 37.01
 2 0 12 773.78 37
 0 -2 12 790.81 37.05
 0 2 12 781.14 37.02
 -2 0 12 779.23 37.04
 -2 0 12 768.03 37.02
 0 2 12 800.74 37.02
 0 2 14 215.73 9.43
 0 -2 14 218.75 9.5
 2 0 14 177.72 9.44
 -2 0 14 167.3 9.44
 0 -2 14 230.12 9.55
 -2 0 14 177.94 9.5
 0 -2 14 198.78 9.46
 0 2 14 217.72 9.49
 -2 0 16 443.19 21.76
 2 0 16 447.98 21.75
 0 2 16 452.89 21.73
 -2 0 16 450.71 21.81
 0 -2 16 477.44 21.78
 0 2 16 489.22 21.79
 2 0 18 126.99 6.96
 0 2 18 150.72 6.94
 -2 0 18 136.27 7.06
 0 -2 18 161.18 7.01
 0 2 18 148.99 7.03
 2 0 20 493.27 23.96
 0 2 20 487.21 23.92
 0 -2 20 498.63 23.99
 -2 0 20 512.68 24.06
 0 -2 20 545.2 24.01
 0 2 20 511.85 24.02
 0 2 22 114.18 5.52
 0 -2 22 114.08 5.61
 -2 0 22 107.46 5.56
 2 0 22 104.73 5.56
 0 2 22 120.13 5.65
 0 -2 22 127.45 5.65
 0 -2 24 189.38 9.14
 2 0 24 182.78 9.08
 -2 0 24 184.99 9.08
 0 2 24 177.24 9.03
 2 0 24 207.28 9.16
 0 -2 24 203.43 9.17
 0 -2 26 12.73 1.26
 2 0 26 14.95 1.18
 2 0 26 13.53 1.36
 0 -2 26 14.14 1.39
 -2 0 26 14 1.46
 0 -2 28 272.03 13.69
 0 -2 28 292.04 13.77
 -2 0 28 283.57 13.79
 2 0 28 296.94 13.76
 2 0 30 13.43 1.55
 -2 0 30 15.3 1.64
 -2 0 32 91.2 4.89
 0 -2 32 97.6 4.86
 0 2 32 87.88 4.87
 2 0 32 94.52 4.84
 0 -2 34 7.25 1.48
 -2 0 34 3.18 1.5
 0 2 34 7.88 1.54
 2 0 34 5.27 1.42
 2 0 36 54.92 3.12
 0 2 36 48.62 3.13
 0 -2 36 54.33 3.14
 -2 0 36 56.68 3.19
 -2 1 -37 2.62 5.36
 -1 2 -37 3.74 5.24
 -2 -1 -37 4.48 5.23
 1 2 -35 -0.47 4.9
 -1 2 -35 3.86 5.41
 -2 1 -35 7.51 5.38
 2 1 -35 8.35 4.94
 -2 -1 -35 -1.95 5.22
 -1 -2 -35 2.02 5.1
 1 -2 -35 -3.26 5.04
 1 2 -33 2.61 4.76
 -1 2 -33 0.16 4.98
 2 -1 -33 11.01 4.67
 1 -2 -33 0.84 4.63
 -2 1 -33 -5.86 5.19
 -2 -1 -33 -2.27 5.05
 2 1 -33 -2.04 4.66
 -1 -2 -33 4.27 4.97
 2 1 -31 4.23 4.4
 -2 -1 -31 6.79 4.95
 1 -2 -31 2.48 4.32
 1 2 -31 0.15 4.32
 2 -1 -31 10.89 4.41
 -1 2 -31 11.05 4.78
 -1 -2 -31 -3.29 4.66
 -2 1 -31 10.12 4.74
 -2 1 -29 -3.51 4.34
 -1 -2 -29 -4.98 4.48
 2 -1 -29 3.18 4.19
 1 -2 -29 5.41 4.27
 2 1 -29 0.94 4.07
 -2 -1 -29 -0.15 4.33
 -2 1 -29 3.03 2.63
 -1 2 -29 3.54 2.34
 -2 -1 -27 -3.68 4
 -1 -2 -27 -1.3 3.86
 2 -1 -27 2.73 3.88
 1 -2 -27 5.58 3.69
 -1 -2 -27 1.31 2.18
 -2 -1 -27 0.69 2.5
 -2 1 -27 2.28 2.33
 -2 1 -27 0.19 2.57
 -1 2 -27 2.03 2.15
 1 2 -27 -1.72 2.1
 1 -2 -25 3.99 3.3
 2 -1 -25 2.94 3.27
 -2 -1 -25 2.63 3.59
 -1 -2 -25 3.1 3.43
 1 -2 -25 0.11 1.66
 -1 -2 -25 -0.1 2.06
 2 -1 -25 0.71 1.61
 -2 1 -25 1.64 1.99
 -1 2 -25 -1 1.96
 2 1 -25 1.13 1.86
 1 2 -25 0.28 1.84
 2 1 -25 1.33 1.72
 -2 -1 -25 1.02 2.31
 1 -2 -23 3.72 3.11
 -1 -2 -23 2.6 3.28
 1 -2 -23 4.01 1.72
 2 -1 -23 1.74 1.62
 -1 -2 -23 4.47 2
 -2 -1 -23 3.24 1.86
 1 2 -23 0.8 1.81
 -1 2 -23 3.17 1.86
 -2 -1 -23 6.15 2.3
 2 1 -23 7.56 1.66
 -2 1 -23 2.31 1.92
 -1 -2 -21 -1.74 2.93
 1 -2 -21 0.49 1.69
 -2 -1 -21 0.49 1.79
 1 2 -21 -0.6 1.65
 -1 2 -21 0.59 1.79
 2 1 -21 0.86 1.56
 -1 -2 -21 -0.09 2
 2 -1 -21 2.27 1.6
 -2 1 -21 0.71 1.8
 -1 -2 -19 18.12 2.13
 -1 2 -19 16.91 1.9
 -1 -2 -19 20.37 1.96
 1 2 -19 13.84 1.84
 2 1 -19 17.01 1.76
 -2 -1 -19 17.11 1.97
 1 -2 -19 15.39 1.89
 2 -1 -19 17.37 1.72
 -2 1 -19 17.3 1.93
 1 2 -17 26.2 2
 -1 -2 -17 27.41 2.15
 2 1 -17 24.95 1.96
 1 -2 -17 31.57 2.01
 2 -1 -17 28.3 1.91
 -2 1 -17 28.11 2.21
 1 -2 -17 24.07 2.15
 -1 2 -17 25.29 2.15
 -2 -1 -17 30.36 2.23
 -1 2 -15 165 7.78
 -2 1 -15 160.33 7.8
 2 1 -15 153.79 7.69
 1 2 -15 156.97 7.74
 -2 -1 -15 155.72 7.79
 -1 -2 -15 158.91 7.76
 1 -2 -15 163.11 7.72
 2 -1 -15 151.69 7.67
 1 2 -13 87.1 4.46
 -2 1 -13 89.75 4.55
 -1 2 -13 91.19 4.53
 2 1 -13 87.32 4.44
 -1 -2 -13 86.31 4.5
 2 -1 -13 86.7 4.42
 -2 -1 -13 93.02 4.57
 1 -2 -13 91.41 4.46
 1 2 -11 104.95 4.96
 -1 2 -11 108.02 5.01
 2 1 -11 94.79 4.9
 -2 1 -11 90.93 5.01
 -2 -1 -11 99.76 5.01
 1 -2 -11 105.6 4.95
 -1 -2 -11 103.57 4.99
 2 -1 -11 96.35 4.91
 2 1 -9 244.75 11.46
 1 2 -9 238.59 11.56
 2 1 -9 242.97 11.54
 2 -1 -9 239.98 11.53
 1 -2 -9 243.02 11.56
 -1 -2 -9 235.23 11.59
 1 2 -7 261.79 12.07
 2 1 -7 249.6 12.06
 -1 -2 -7 254.85 12.07
 -1 -2 -7 254.03 12.08
 1 -2 -7 260.79 12.13
 2 -1 -7 254.07 12.1
 1 2 -5 209.09 10.06
 -1 -2 -5 202.7 10.05
 2 1 -5 221.54 10.05
 -1 -2 -5 190.92 10.22
 1 -2 -5 206.85 10.06
 -1 -2 -5 202.31 10.06
 -2 1 -5 248.79 10.14
 1 -2 -5 215.22 10.08
 2 -1 -5 209.46 10.06
 -2 1 -5 223.56 10.06
 -1 2 -5 209.61 10.06
 -2 -1 -5 237.29 10.14
 -1 2 -3 89.45 4.23
 -1 2 -3 92.56 4.25
 2 1 -3 89.2 4.22
 -2 -1 -3 93.3 4.47
 1 2 -3 92.5 4.21
 -1 -2 -3 89.62 4.44
 2 1 -3 94.85 4.27
 -1 2 -3 94.33 4.24
 1 2 -3 86.46 4.24
 -2 1 -3 95.48 4.3
 -2 -1 -3 86.66 4.22
 -1 -2 -3 83.48 4.32
 -2 1 -3 87.86 4.22
 -1 -2 -3 81.59 4.22
 -1 2 -3 87.15 4.21
 -2 -1 -3 90.42 4.32
 1 -2 -1 15.93 0.86
 -1 2 -1 16.72 0.86
 -2 1 -1 17.84 0.85
 -1 2 -1 16.12 0.87
 2 1 -1 17.37 0.83
 1 2 -1 16.41 0.83
 -1 -2 -1 17.95 1.19
 -2 -1 -1 18.49 1.16
 -2 1 -1 18.23 0.82
 2 -1 -1 17.22 0.84
 1 2 -1 15.94 0.87
 2 1 -1 19.41 1.02
 2 -1 -1 21.11 1.09
 -1 -2 -1 17.51 0.98
 -2 -1 -1 17.39 1.05
 2 -1 1 17.36 0.83
 1 -2 1 15.77 0.84
 -1 2 1 17.52 0.85
 -1 -2 1 15.95 0.88
 1 -2 1 15.75 0.85
 -2 -1 1 16.62 0.81
 2 1 1 19.88 1.15
 1 2 1 18.36 1.17
 -2 1 1 17.33 0.82
 -1 -2 1 15.07 0.85
 -2 1 1 17.73 1.05
 -2 -1 1 17.77 0.96
 -2 -1 1 16.56 0.89
 1 2 1 17.19 0.97
 2 1 1 18.82 0.95
 1 2 1 17.67 0.82
 -1 -2 3 95.09 4.34
 2 -1 3 96.42 4.35
 1 -2 3 92.49 4.34
 -2 -1 3 92.19 4.33
 -1 2 3 87.71 4.36
 1 -2 3 91.5 4.35
 1 2 3 86.98 4.55
 -2 -1 3 92.27 4.32
 -1 2 3 83.69 4.44
 -1 2 3 90.99 4.33
 -2 1 3 94.44 4.37
 -1 -2 3 89.76 4.35
 -2 -1 3 89.52 4.36
 2 1 3 97.05 4.41
 1 2 3 89.35 4.33
 1 2 3 82.19 4.44
 2 1 3 88.4 4.33
 -1 -2 5 218.99 10.49
 2 -1 5 232.47 10.51
 1 -2 5 211.03 10.51
 2 1 5 243.63 10.5
 -2 -1 5 234.64 10.48
 -1 2 5 213.97 10.48
 -1 -2 5 210.22 10.48
 -1 2 5 218.39 10.5
 -2 1 5 211.03 10.5
 -1 -2 5 216.35 10.52
 -2 -1 5 229.1 10.52
 -2 1 5 226.53 10.51
 2 1 5 247.3 10.57
 2 1 5 234.46 10.5
 1 2 5 220.54 10.5
 -1 2 5 209.32 10.5
 -1 2 5 214.06 10.52
 1 2 5 222.49 10.55
 -1 -2 7 266.61 12.29
 1 2 7 272.41 12.24
 -1 2 7 259.84 12.24
 2 -1 7 245.68 12.27
 1 -2 7 265.66 12.28
 2 1 7 257.04 12.25
 -2 1 7 252.3 12.25
 -1 2 7 260.91 12.26
 -2 1 7 249.23 12.27
 -1 2 7 263.53 12.29
 -1 -2 7 264.76 12.29
 1 -2 7 269.59 12.29
 -2 1 7 239.18 12.26
 -2 -1 7 246.64 12.28
 1 2 7 265.77 12.26
 2 1 7 255.46 12.26
 -1 2 7 267.34 12.27
 1 2 9 243.18 11.6
 -2 -1 9 250.93 11.65
 -1 -2 9 239.15 11.65
 2 1 9 254.08 11.62
 1 -2 9 239.27 11.65
 -2 1 9 246.85 11.62
 2 -1 9 248.89 11.64
 -2 1 9 244.73 11.66
 -1 2 9 241.86 11.64
 1 -2 9 236.51 11.66
 -2 -1 9 248.55 11.67
 -1 -2 9 240.01 11.67
 -1 2 9 236.77 11.64
 -2 1 9 256.12 11.65
 1 2 9 236.6 11.63
 2 1 9 252.9 11.63
 -2 -1 11 101.85 4.98
 -1 -2 11 106.22 5
 1 2 11 106.2 4.93
 2 -1 11 96.74 4.97
 2 1 11 99.66 4.94
 -2 1 11 98.39 4.95
 -1 2 11 107.6 4.98
 -2 1 11 96.04 5
 -2 -1 11 102.07 5.01
 -1 -2 11 107.51 5.02
 -2 1 11 105.69 4.98
 -1 2 11 103.93 4.98
 2 1 11 102.93 4.97
 1 2 11 108.1 4.97
 -2 -1 13 88.08 4.38
 -2 1 13 88.18 4.34
 1 2 13 90.47 4.32
 2 1 13 86.07 4.33
 -1 -2 13 93.75 4.39
 2 -1 13 88.09 4.36
 -2 -1 13 88.49 4.42
 -2 1 13 90.18 4.4
 -1 2 13 87.93 4.38
 -1 -2 13 88.96 4.42
 -1 2 13 95.45 4.38
 1 2 13 92.8 4.37
 2 1 13 90.79 4.36
 1 -2 13 88.4 4.34
 -2 1 13 87.5 4.39
 2 -1 15 161.16 7.71
 1 2 15 153.62 7.66
 2 1 15 162.34 7.68
 -2 -1 15 158.98 7.72
 -1 -2 15 162.3 7.74
 -1 2 15 155.64 7.66
 -2 1 15 161.87 7.75
 -1 -2 15 162.96 7.78
 -2 -1 15 161.38 7.77
 -1 2 15 163.42 7.74
 1 -2 15 162.7 7.71
 1 2 15 169.41 7.72
 -1 2 15 167.99 7.74
 -2 1 15 158.33 7.74
 2 1 15 153.08 7.71
 2 -1 17 27.64 1.64
 1 2 17 28.55 1.55
 1 -2 17 27.47 1.64
 -2 -1 17 29.74 1.68
 2 1 17 28.8 1.57
 -1 2 17 27.11 1.54
 -2 -1 17 26.85 1.78
 -1 2 17 28.64 1.72
 -1 -2 17 28.72 1.81
 -2 1 17 28.94 1.77
 -1 2 17 28.31 1.68
 -1 -2 17 30.27 1.68
 1 2 17 29.1 1.68
 1 -2 17 30.92 1.65
 -2 1 17 27.94 1.69
 1 2 19 16.76 1.08
 -2 1 19 16.19 1.13
 2 -1 19 16.45 1.2
 2 1 19 16.86 1.13
 -1 2 19 16.93 1.08
 1 -2 19 17.83 1.26
 -2 1 19 16.91 1.39
 -2 -1 19 15.15 1.47
 2 -1 19 18.56 1.23
 -1 2 19 15.97 1.25
 1 2 19 14.82 1.2
 1 -2 19 17.56 1.23
 -1 -2 19 17.08 1.25
 1 2 21 0.8 0.66
 2 1 21 -0.44 0.7
 -2 1 21 0.25 0.72
 1 -2 21 0.82 0.84
 -1 2 21 1.31 0.65
 2 -1 21 0.61 0.81
 2 -1 21 -1.02 0.87
 1 2 21 0.36 0.93
 -1 2 21 1.13 0.86
 -1 -2 21 0.36 0.92
 1 -2 21 -1.08 0.88
 1 2 23 4.03 0.72
 2 1 23 4.49 0.78
 -2 1 23 4.73 0.83
 -1 2 23 5.55 0.75
 2 -1 23 5.66 0.92
 1 -2 23 5.59 0.97
 -1 -2 23 5.34 1.01
 -2 -1 23 3.27 0.93
 -1 -2 23 5.13 1.03
 -1 2 23 4.55 1.07
 -2 -1 23 5.73 1.11
 2 -1 23 3.42 0.96
 1 -2 23 4.99 1.01
 2 1 25 1 0.78
 1 -2 25 -0.35 0.95
 -2 -1 25 1.99 0.91
 -1 -2 25 1.71 1.01
 2 -1 25 0.99 0.92
 -2 -1 25 1.99 1.09
 1 -2 25 2.75 1
 2 -1 25 -0.06 1
 -1 -2 25 1.69 1.06
 2 -1 27 0.44 0.92
 1 -2 27 -0.09 1.02
 -1 -2 27 1.2 1.04
 2 1 27 2.41 1.15
 -1 -2 27 1.23 1.15
 1 -2 27 1.23 1.06
 2 -1 27 0.27 1.12
 -2 -1 27 0.47 1.12
 1 -2 29 -0.27 1.1
 1 -2 29 2.96 1.24
 2 1 29 1.89 1.24
 -1 -2 29 2.65 1.26
 -2 -1 29 2.13 1.32
 2 -1 29 1.54 1.21
 -2 -1 31 5.58 1.43
 -2 1 31 4.69 1.42
 1 -2 31 4.31 1.35
 2 -1 31 4.17 1.32
 -1 -2 31 4.81 1.4
 2 1 31 4.51 1.32
 -1 -2 33 -1.29 1.4
 2 -1 33 1.89 1.34
 1 -2 33 2.18 1.34
 -2 -1 33 -0.45 1.4
 1 2 33 -1.76 1.36
 -1 2 33 -2.09 1.48
 2 1 33 0.74 1.34
 -2 1 33 0.74 1.44
 -1 2 35 1.45 1.45
 1 2 35 2.73 1.41
 2 1 35 3.13 1.38
 -1 -2 35 0.09 1.43
 -2 -1 35 4.48 1.51
 2 -1 35 2.07 1.38
 -2 1 35 0.41 1.47
 1 -2 35 2.08 1.37
 -2 -1 37 5.07 1.55
 -1 2 37 5.04 1.45
 -1 -2 37 2.98 1.47
 2 1 37 3.81 1.41
 2 -1 37 2.98 1.36
 -2 1 37 3.11 1.5
 1 2 37 4.2 1.48
 1 -2 37 4.37 1.43
 -2 -2 -36 53.36 6.35
 -2 2 -36 54.57 6.54
 2 -2 -34 -0.68 4.58
 -2 -2 -34 -2.56 5.2
 2 2 -34 8.06 4.85
 -2 2 -34 5.31 5.26
 2 -2 -32 54.76 5.49
 -2 -2 -32 59.3 6.11
 -2 2 -32 65.38 6.14
 2 2 -32 49.58 5.69
 2 -2 -30 -0.26 4.12
 -2 2 -30 0.48 4.74
 -2 -2 -30 -3.64 4.56
 -2 -2 -28 166.22 9.76
 2 -2 -28 164.67 9.53
 -2 2 -28 171.39 8.71
 -2 -2 -28 168.31 8.64
 -2 -2 -26 1.41 3.89
 2 -2 -26 -3.77 3.62
 -2 -2 -26 -2.37 2.28
 -2 2 -26 0.69 2.21
 2 2 -26 -0.18 1.81
 2 -2 -24 65.04 5.05
 -2 -2 -24 67.27 5.19
 2 -2 -24 66.92 3.77
 -2 2 -24 77.52 4.21
 2 2 -24 67.62 3.95
 -2 -2 -24 74.45 4.23
 -2 -2 -22 -0.11 3.19
 2 -2 -22 -2.56 3.01
 2 -2 -22 0.47 1.48
 2 2 -22 0.91 1.67
 -2 -2 -22 -2.37 2.2
 -2 2 -22 2.15 1.92
 -2 -2 -20 216.66 11.64
 -2 -2 -20 231.15 11.16
 2 2 -20 223.97 10.99
 2 -2 -20 222.29 10.93
 -2 2 -20 223.11 11.08
 -2 -2 -20 234.14 11.08
 -2 -2 -18 -0.08 1.57
 -2 2 -18 -0.08 1.67
 2 -2 -18 -1.05 1.46
 2 2 -18 0.54 1.44
 2 2 -16 142.45 7.23
 -2 2 -16 154.64 7.36
 2 -2 -16 144.48 7.23
 -2 -2 -16 149.63 7.32
 2 2 -14 1.43 1.1
 -2 -2 -14 0.38 1.37
 2 -2 -14 1.12 1.19
 -2 2 -14 0.95 1.39
 2 -2 -14 0.27 1.05
 -2 2 -12 457.8 20.87
 2 2 -12 435.15 20.81
 2 -2 -12 443.92 20.78
 2 -2 -12 421.94 20.79
 -2 -2 -12 437.75 20.85
 2 2 -10 -0.61 0.87
 2 -2 -10 0.54 0.92
 2 -2 -10 0.41 0.99
 -2 -2 -10 1.06 1.22
 2 2 -8 335.44 15.95
 2 -2 -8 341.1 16
 2 2 -6 -0.06 0.29
 -2 -2 -6 -0.13 0.28
 2 -2 -6 -0.49 0.43
 -2 2 -6 0.04 0.73
 2 -2 -6 -0.34 0.46
 -2 -2 -6 -0.26 0.31
 -2 2 -4 973.21 43.47
 -2 2 -4 937.96 43.45
 2 2 -4 889.82 43.45
 2 -2 -4 870.58 43.49
 -2 -2 -4 939.64 43.6
 2 2 -4 946.68 43.44
 2 2 -4 910.61 43.47
 2 -2 -4 891.3 43.45
 -2 -2 -4 908.68 43.45
 -2 2 -4 937.38 43.44
 -2 -2 -4 890.3 43.52
 -2 2 -2 1.07 0.27
 -2 -2 -2 2.36 0.83
 2 2 -2 0.84 0.16
 -2 -2 -2 2.02 1.17
 2 2 -2 1.41 0.52
 -2 -2 -2 1 0.22
 2 2 0 1415.35 66.15
 -2 2 0 1458.61 66.12
 -2 2 0 1415.95 66.12
 2 -2 0 1361.67 66.12
 -2 2 0 1418.06 66.11
 2 2 0 1449.83 66.2
 -2 -2 0 1343.86 66.12
 2 2 0 1402.47 66.12
 2 2 0 1398.11 66.15
 -2 -2 0 1387.77 66.16
 2 2 0 1418.32 66.15
 -2 2 2 1.26 0.25
 2 -2 2 1.12 0.29
 -2 -2 2 1.58 0.42
 2 2 2 2.97 1.16
 -2 -2 2 0.72 0.44
 -2 2 2 2.33 0.7
 2 2 2 0.88 0.83
 2 2 2 1.04 0.2
 -2 -2 4 933.73 44.48
 -2 -2 4 924.58 44.5
 -2 2 4 995.43 44.5
 2 2 4 967.55 44.48
 -2 2 4 888.33 44.48
 2 2 4 992.86 44.53
 -2 -2 6 0.43 0.23
 -2 2 6 -0.14 0.39
 -2 -2 6 -0.03 0.44
 2 2 6 -0.09 0.31
 -2 2 6 -0.27 0.49
 2 2 8 368.85 16.71
 -2 2 8 354.13 16.71
 -2 -2 8 349.49 16.76
 -2 2 8 354.85 16.74
 -2 2 8 330.95 16.74
 -2 2 8 347.89 16.74
 2 2 8 354 16.73
 -2 2 10 1.07 0.45
 -2 -2 10 0.51 0.68
 2 2 10 0.79 0.38
 -2 -2 10 0.27 0.73
 -2 2 10 1.24 0.63
 -2 2 10 0.21 0.58
 2 2 10 0.79 0.54
 2 2 12 448.67 21.05
 -2 2 12 440.45 21.05
 -2 -2 12 451.71 21.1
 -2 -2 12 458.06 21.12
 -2 2 12 431.24 21.09
 -2 2 12 461.84 21.1
 2 2 12 446.87 21.08
 2 -2 12 429.27 21.06
 2 -2 14 1.58 0.7
 -2 -2 14 0.99 0.72
 2 2 14 1.24 0.53
 -2 -2 14 1.49 0.81
 -2 2 14 1.85 0.75
 2 -2 14 1.2 0.61
 -2 2 14 1.04 0.66
 2 2 14 1.48 0.63
 2 -2 16 153.04 7.36
 2 2 16 146.09 7.3
 -2 -2 16 148.56 7.38
 -2 -2 16 155.93 7.43
 -2 2 16 151.84 7.38
 2 -2 16 162.72 7.35
 2 2 16 155.24 7.36
 -2 2 16 149.27 7.38
 2 -2 18 0.66 0.77
 -2 2 18 0.27 0.6
 -2 -2 18 0.86 0.88
 2 2 18 0.98 0.58
 -2 -2 18 0.67 1.06
 -2 2 18 0.6 0.98
 2 2 18 0.78 0.76
 -2 2 18 -0.48 0.82
 2 -2 18 -0.37 0.77
 -2 -2 18 0.92 0.86
 2 2 20 241.4 11.76
 -2 2 20 241.25 11.76
 2 -2 20 238.2 11.83
 -2 2 20 235.8 11.87
 -2 -2 20 258.61 11.95
 -2 2 20 257.96 11.87
 -2 -2 20 260.3 11.85
 2 -2 20 255.61 11.83
 2 2 20 242.9 11.83
 2 2 22 1.21 0.66
 2 -2 22 -0.11 0.86
 -2 2 22 0.09 0.67
 -2 -2 22 -0.76 0.94
 2 -2 22 1.05 0.86
 -2 2 22 0.6 0.97
 2 -2 24 80.65 4.26
 -2 -2 24 80.59 4.28
 -2 -2 24 88.28 4.33
 2 -2 24 88.94 4.3
 -2 -2 26 0.3 1.02
 2 -2 26 0.21 0.94
 -2 -2 26 0.19 1.07
 2 -2 26 1.49 1.04
 2 -2 28 183.45 9.4
 -2 -2 28 200.3 9.51
 2 -2 28 201.07 9.46
 -2 -2 30 -0.34 1.34
 2 -2 30 0.92 1.22
 2 2 32 60.13 3.5
 2 -2 32 62.03 3.44
 -2 -2 32 65.58 3.55
 2 2 34 -1.38 1.43
 -2 2 34 -0.75 1.51
 -2 -2 34 0.71 1.41
 2 -2 34 -0.82 1.3
 2 -2 36 78.84 4.03
 2 2 36 68.68 4.01
 -2 -2 36 77.43 4.09
 -2 2 36 72.69 4.12
 0 3 -37 -6.62 5.28
 -3 0 -37 -0.33 5.31
 -3 0 -35 1.01 5.27
 0 -3 -35 2.48 5.01
 0 3 -35 -6.21 5.16
 3 0 -33 8.46 4.58
 0 3 -33 -5.08 4.92
 0 -3 -33 -5.97 4.9
 -3 0 -33 2.57 5.2
 -3 0 -31 -3.27 4.79
 3 0 -31 -0.13 4.17
 0 -3 -31 -2.8 4.51
 3 0 -29 1.5 3.91
 -3 0 -29 7.67 4.65
 0 -3 -29 -0.13 4.12
 -3 0 -29 3.02 2.72
 0 3 -29 0.4 2.25
 3 0 -27 -1.17 3.6
 0 -3 -27 -2.4 4.19
 -3 0 -27 2.29 4.08
 -3 0 -27 1.73 2.64
 0 3 -27 -2.06 2.16
 0 -3 -25 -5.17 3.57
 0 -3 -25 0.79 1.78
 0 3 -25 0.11 2.04
 -3 0 -25 -1.08 2.13
 0 -3 -23 2.25 3.1
 0 -3 -23 0.24 1.77
 0 3 -23 -2.22 1.79
 -3 0 -23 -0.94 2.02
 3 0 -23 -0.15 1.57
 0 -3 -21 -0.09 3
 0 -3 -21 0.57 1.74
 0 3 -21 0.26 1.64
 -3 0 -21 -1.23 1.84
 3 0 -21 -1.24 1.43
 0 -3 -19 -1.32 2.71
 0 -3 -19 -2.59 1.74
 -3 0 -19 -2.48 1.83
 3 0 -19 -0.55 1.32
 0 3 -19 -0.2 1.58
 0 -3 -17 2.39 2.56
 0 -3 -17 0.85 1.6
 0 3 -17 2.07 1.55
 -3 0 -17 1.29 1.68
 3 0 -17 1.12 1.32
 0 -3 -15 0.19 2.31
 0 3 -15 0.22 1.34
 0 -3 -15 1.76 1.56
 3 0 -15 -0.27 1.15
 -3 0 -15 -0.24 1.52
 0 -3 -13 -0.59 1.97
 0 3 -13 -0.25 1.13
 -3 0 -13 0.65 1.31
 0 -3 -13 -1.47 1.36
 3 0 -13 0.02 0.9
 3 0 -11 0.97 0.28
 0 -3 -11 -0.9 1.9
 0 3 -11 -1.19 0.98
 0 -3 -11 -0.28 1.14
 3 0 -11 -0.72 0.78
 0 -3 -9 -0.07 2.06
 0 -3 -9 0.94 1.21
 0 -3 -9 -0.3 0.44
 3 0 -9 0.22 0.79
 0 -3 -7 0.7 1.01
 3 0 -7 -0.42 0.57
 0 -3 -7 -0.71 0.42
 -3 0 -7 -1.03 1.12
 0 -3 -5 0.26 0.22
 3 0 -5 -0.07 0.28
 0 3 -3 0.02 0.33
 -3 0 -3 -0.28 0.28
 0 3 -3 0.07 0.1
 3 0 -3 0.01 0.17
 0 3 -3 -0.11 0.35
 3 0 -3 -0.62 0.76
 -3 0 -3 -0.13 0.19
 -3 0 -3 0.76 0.74
 0 3 -1 0.64 0.41
 -3 0 -1 2 0.93
 -3 0 -1 0.29 0.13
 3 0 -1 0.17 0.14
 3 0 -1 1.06 1.03
 0 3 -1 0.65 0.26
 -3 0 -1 1.88 0.61
 0 -3 1 0.46 0.35
 3 0 1 0.27 0.12
 -3 0 1 1.47 0.66
 -3 0 1 0.25 0.12
 -3 0 1 0.38 0.99
 0 3 1 0.43 0.15
 0 -3 3 0.41 0.31
 0 3 3 -0.45 0.62
 0 3 3 0.11 1.05
 -3 0 3 0.04 0.17
 -3 0 3 0.23 0.6
 3 0 3 -0.38 0.69
 0 -3 3 -0.05 0.35
 0 3 3 -0.03 0.25
 0 3 3 -0.64 0.7
 0 -3 5 0.01 0.27
 0 -3 5 -0.31 0.44
 3 0 5 0.17 0.27
 0 -3 5 0.1 0.12
 -3 0 5 -0.44 0.45
 0 3 5 -0.25 0.23
 0 -3 5 0.01 0.36
 0 3 5 -0.12 0.25
 0 3 5 0.03 0.69
 3 0 5 -0.22 0.22
 0 -3 7 -0.44 0.64
 3 0 7 0.04 0.44
 0 -3 7 -0.15 0.33
 0 -3 7 0.09 0.2
 0 3 7 0.17 0.23
 -3 0 7 -0.26 0.64
 0 -3 7 0.47 0.56
 0 3 7 0.09 0.39
 3 0 7 -0.23 0.4
 0 -3 7 -0.01 0.37
 0 3 7 0.01 0.4
 0 -3 9 0.37 0.77
 3 0 9 0.39 0.51
 0 3 9 -0.08 0.34
 0 -3 9 -0.01 0.73
 -3 0 9 0.38 0.73
 0 3 9 -0.02 0.53
 0 -3 9 0.76 0.51
 0 3 9 0.75 0.57
 3 0 11 0.02 0.5
 -3 0 11 0.04 0.54
 0 3 11 0.4 0.34
 0 -3 11 -0.83 0.64
 -3 0 11 -0.4 0.68
 0 3 11 -0.26 0.53
 0 -3 11 -0.24 0.68
 0 3 11 -0.01 0.53
 0 -3 11 -0.79 0.5
 0 -3 13 -0.21 0.66
 0 3 13 0.28 0.4
 -3 0 13 -0.12 0.65
 3 0 13 -0.24 0.53
 -3 0 13 -0.54 0.73
 0 -3 13 -0.45 0.76
 0 -3 13 0.25 0.57
 0 3 13 0.13 0.57
 -3 0 13 0.39 0.63
 3 0 15 -0.3 0.61
 0 -3 15 0.15 0.8
 -3 0 15 0.15 0.67
 0 3 15 0.17 0.47
 -3 0 15 -0.62 0.88
 0 -3 15 0.81 0.87
 0 3 15 0.08 0.7
 0 -3 15 -0.17 0.66
 -3 0 17 0.75 0.81
 3 0 17 0.14 0.66
 0 3 17 -0.07 0.52
 -3 0 17 0.11 0.95
 0 3 17 -0.75 0.76
 0 -3 17 -0.91 0.75
 3 0 19 0.02 0.72
 0 3 19 0.16 0.54
 -3 0 19 0.37 1
 0 3 19 0.08 0.84
 0 -3 19 -0.3 0.82
 0 -3 21 -0.08 0.91
 3 0 21 0.48 0.77
 0 3 21 -0.17 0.56
 -3 0 21 -0.29 1.1
 0 3 21 -0.46 0.94
 0 -3 21 -0.9 0.88
 3 0 23 -0.37 0.77
 0 -3 23 -0.27 0.95
 -3 0 23 0.33 0.84
 3 0 23 -0.2 0.95
 0 3 23 0.45 0.96
 0 -3 23 -0.32 0.98
 3 0 25 -0.22 0.82
 0 -3 25 0.13 1.02
 -3 0 25 0.46 0.86
 0 -3 25 -0.1 1.02
 0 3 25 -0.99 1.14
 3 0 25 0.19 0.98
 0 -3 27 0.72 1.09
 3 0 27 -1.65 1.13
 -3 0 27 1.49 1.29
 0 -3 27 0.17 1.09
 0 -3 29 -0.46 1.13
 3 0 29 0.25 1.19
 -3 0 29 1.27 1.34
 0 -3 29 -0.87 1.21
 -3 0 31 -0.18 1.37
 3 0 31 -1.22 1.29
 0 -3 31 0.79 1.3
 -3 0 33 -0.14 1.49
 3 0 33 1.21 1.32
 0 -3 33 -0.2 1.35
 0 3 35 -2.01 1.55
 0 -3 35 -1.09 1.36
 -3 0 35 -1.69 1.53
 3 0 35 -0.94 1.35
 -3 0 37 -1.62 1.54
 0 3 37 -0.04 1.39
 3 0 37 -0.08 1.38
 0 -3 37 -1.2 1.4
 -1 3 -36 11.31 5.25
 -1 -3 -36 -0.91 5.22
 -3 -1 -36 8.2 5.34
 -3 1 -36 4.63 5.37
 1 3 -36 9.93 5.12
 -1 -3 -34 27 5.38
 3 1 -34 31.36 5.11
 -3 -1 -34 24.12 5.61
 1 3 -34 28.81 5.45
 -1 3 -34 21.43 5.43
 -3 1 -34 19.12 5.76
 1 -3 -34 31.65 5.17
 -3 1 -32 27.65 5.42
 -1 3 -32 30.28 5.37
 1 3 -32 21.12 4.99
 -1 -3 -32 35.87 5.22
 1 -3 -32 27.28 4.96
 3 1 -32 30.04 4.86
 -3 -1 -32 25.66 5.38
 3 -1 -32 29.41 4.79
 3 -1 -30 50.24 5.13
 -3 1 -30 55.14 5.86
 1 -3 -30 51.06 5.26
 -1 -3 -30 48.37 5.48
 3 1 -30 37.29 5.02
 -3 -1 -30 49.02 5.76
 -3 1 -30 55.67 4.02
 -1 3 -30 54.83 3.7
 3 -1 -28 16.87 3.91
 -1 -3 -28 16.71 4.53
 1 -3 -28 18.05 4.33
 -3 -1 -28 14.64 4.51
 -3 1 -28 13.02 4.69
 -3 -1 -28 18.97 2.94
 -3 1 -28 16.74 3.01
 -1 3 -28 17.98 2.58
 1 3 -28 18.66 2.38
 -3 -1 -26 26.79 4.32
 -1 -3 -26 26.77 4.23
 1 -3 -26 28.98 4.24
 3 -1 -26 29.44 3.92
 -1 -3 -26 25.9 2.52
 -3 1 -26 31.88 2.76
 -3 -1 -26 29.56 3.04
 1 3 -26 29.67 2.52
 -1 3 -26 31.39 2.71
 1 -3 -24 113.28 7.13
 -3 -1 -24 121.73 7.38
 -1 -3 -24 115.59 7.25
 3 1 -24 113.73 6.16
 -3 -1 -24 119.8 6.61
 3 1 -24 120.88 6.17
 -1 -3 -24 123.53 6.34
 -1 3 -24 128.71 6.4
 -3 1 -24 126.7 6.43
 1 -3 -24 121.35 6.15
 1 3 -24 124.99 6.32
 -1 -3 -22 127.6 7.59
 1 -3 -22 131.3 7.51
 -3 1 -22 133.21 6.91
 1 -3 -22 129.32 6.73
 -1 -3 -22 138.83 6.92
 3 -1 -22 132.74 6.65
 3 1 -22 133.52 6.71
 1 3 -22 130.96 6.85
 -3 -1 -22 143.7 6.96
 -1 3 -22 140.55 6.93
 -1 -3 -20 134.38 7.65
 1 -3 -20 136.99 7.59
 1 3 -20 143.3 6.99
 -1 3 -20 154.35 7.07
 3 -1 -20 129.38 6.82
 -3 -1 -20 135.68 7.07
 -1 -3 -20 142.77 7.07
 -3 1 -20 134.73 7.06
 3 1 -20 133.11 6.86
 1 -3 -20 141.17 6.9
 1 -3 -18 156.57 8.56
 -1 -3 -18 150.68 8.61
 1 3 -18 167.73 8.07
 -1 3 -18 171.32 8.13
 -3 1 -18 170.48 8.17
 1 -3 -18 165.49 8.03
 3 1 -18 162.32 7.98
 -3 -1 -18 169.27 8.13
 -1 -3 -18 170.48 8.18
 3 -1 -18 148.2 7.94
 3 -1 -18 161.96 7.95
 1 -3 -16 144.98 8.1
 -1 -3 -16 147.62 8.17
 -1 3 -16 164.66 7.74
 1 3 -16 160.2 7.68
 3 1 -16 151.04 7.59
 -3 1 -16 153.05 7.75
 1 -3 -16 165.93 7.66
 -3 -1 -16 153.65 7.73
 -1 -3 -16 165.1 7.79
 3 -1 -16 147.06 7.57
 1 -3 -14 467.71 24.21
 -1 -3 -14 475.34 24.26
 -1 3 -14 538.26 24.04
 -3 1 -14 531.07 24.06
 1 3 -14 547.83 24.02
 3 1 -14 475.22 23.93
 -1 -3 -14 500.57 24.05
 -3 -1 -14 521.4 24.06
 1 -3 -14 496.76 23.97
 3 -1 -14 492.2 23.92
 3 -1 -12 163.02 7.91
 1 -3 -12 158.53 8.38
 -1 -3 -12 167.99 8.45
 -1 3 -12 199.31 8.17
 1 3 -12 174.22 8.1
 3 1 -12 155.37 8.03
 -3 -1 -12 164.6 8.16
 1 -3 -12 177.01 8.09
 3 -1 -12 165.37 8.02
 -1 -3 -12 179.79 8.18
 3 1 -10 743.49 35.57
 1 -3 -10 717.08 35.81
 3 1 -10 748.14 35.63
 1 -3 -10 797.49 35.66
 3 -1 -10 741.28 35.61
 -1 -3 -10 803.02 35.73
 -1 -3 -8 742.8 34.31
 3 1 -8 709.66 34.29
 1 -3 -8 723.22 34.5
 -3 1 -8 712.71 34.42
 3 1 -8 696.25 34.33
 -1 -3 -8 780.05 34.43
 3 -1 -8 728.73 34.33
 1 -3 -8 764.75 34.37
 -1 -3 -6 1011.45 48.96
 1 -3 -6 1005.28 49.09
 1 -3 -6 1054.75 48.97
 -3 1 -6 1101.45 49.06
 -1 -3 -6 1043.56 48.97
 -3 -1 -6 1092.12 49.06
 3 -1 -6 1028 48.96
 -1 3 -4 37.67 1.71
 1 3 -4 41.6 1.68
 -1 -3 -4 27.49 2.06
 3 1 -4 30.26 1.68
 -1 3 -4 32.76 1.73
 3 1 -4 28.23 1.78
 1 -3 -4 38.09 1.7
 -3 1 -4 35.57 1.84
 1 3 -4 37.14 1.73
 -3 1 -4 27.55 1.68
 -3 -1 -4 32.49 1.85
 -1 3 -4 38.62 1.68
 1 3 -2 615.55 29.01
 -3 1 -2 654.84 29
 -1 3 -2 622.41 29
 -1 3 -2 613.07 29.01
 -3 -1 -2 601.93 29.11
 3 -1 -2 627.69 28.99
 -1 -3 -2 608.41 29.11
 1 3 -2 612.88 28.98
 3 1 -2 580.21 28.99
 -1 3 -2 649.3 29
 -3 1 -2 624.32 29.04
 3 1 -2 589.41 29.04
 1 3 -2 593.47 29
 -1 -3 -2 619.35 29.04
 -3 -1 -2 603.42 29.04
 1 -3 0 3337.13 154.88
 -1 3 0 3334.7 154.88
 -3 -1 0 3402.49 154.93
 3 1 0 3294.52 154.86
 -3 1 0 3348.22 154.86
 -3 -1 0 3281.79 154.86
 1 3 0 3169.26 154.87
 -3 1 0 3066 154.88
 -3 -1 0 3374.98 154.93
 -3 -1 0 3303.38 154.91
 1 -3 2 645.34 29.89
 1 -3 2 624.24 29.9
 1 3 2 638.61 29.92
 -1 -3 2 622.14 29.9
 3 1 2 661.05 29.99
 -1 3 2 644.16 29.95
 1 3 2 663.63 30
 -3 -1 2 629.11 29.87
 -3 1 2 575.47 29.88
 3 -1 2 661.26 29.89
 -3 -1 2 625.02 29.93
 -3 1 2 670.01 29.94
 -1 3 2 644.49 29.91
 3 1 2 691.25 29.93
 1 3 2 651.67 29.93
 1 3 2 634.98 29.87
 -1 -3 4 41.34 1.72
 1 -3 4 41.88 1.71
 1 -3 4 39.17 1.75
 -3 -1 4 28.6 1.68
 3 -1 4 29.82 1.71
 -1 -3 4 38.76 1.67
 -3 -1 4 30.98 1.68
 1 3 4 33.64 2.08
 -1 3 4 32.98 1.96
 -1 3 4 40.62 1.69
 -1 -3 4 35.63 1.74
 -3 1 4 31.21 1.77
 -3 -1 4 28.01 1.77
 1 3 4 38.37 1.7
 -1 3 4 37.44 1.71
 3 1 4 28.82 1.68
 1 3 4 35.21 1.88
 -1 3 4 36.4 1.77
 -1 -3 6 1101.72 50.91
 1 -3 6 1097.52 50.94
 -3 -1 6 1087.45 50.88
 -1 3 6 1086.88 50.88
 3 -1 6 1107.33 50.92
 -1 -3 6 1075.76 50.89
 -1 -3 6 1080.98 50.94
 -1 3 6 1051.61 50.9
 -3 -1 6 1083.37 50.94
 -3 1 6 1067.46 50.93
 3 1 6 1079.38 50.91
 1 -3 6 1047.08 50.9
 1 3 6 1089.97 50.92
 -1 3 6 1072.85 50.92
 -1 3 6 1036.41 50.93
 -1 -3 8 787.41 36.48
 3 -1 8 754.38 36.5
 -1 3 8 762.02 36.46
 3 1 8 765.29 36.49
 1 -3 8 784.73 36.53
 -1 -3 8 791.24 36.53
 -3 1 8 742.99 36.52
 -3 -1 8 735.03 36.53
 -1 -3 8 788.26 36.53
 -1 3 8 776.01 36.49
 1 -3 8 784.01 36.53
 -1 3 8 780.78 36.51
 3 1 8 775.54 36.49
 1 -3 8 786.4 36.49
 1 3 8 782.96 36.5
 3 1 10 803.7 38.24
 -3 1 10 770.22 38.24
 1 -3 10 814.41 38.28
 -1 -3 10 814.03 38.29
 3 -1 10 779.91 38.26
 1 3 10 823.89 38.22
 -1 3 10 791.8 38.21
 -3 1 10 775.03 38.27
 -3 -1 10 761.83 38.29
 -1 3 10 829.44 38.25
 -1 -3 10 840.4 38.29
 1 -3 10 852.29 38.25
 3 1 10 792.54 38.25
 -1 3 10 846.48 38.27
 1 3 10 827.75 38.26
 -1 -3 10 836.47 38.25
 1 3 12 191.72 8.47
 -3 1 12 159.02 8.49
 1 -3 12 193.3 8.55
 3 -1 12 163.3 8.5
 -3 -1 12 155.61 8.52
 3 1 12 162.4 8.49
 -1 -3 12 200.96 8.57
 -1 3 12 186.5 8.46
 -3 -1 12 164.77 8.55
 -1 3 12 190.68 8.52
 -1 -3 12 182.42 8.56
 -3 1 12 160.75 8.53
 -1 3 12 194.06 8.53
 3 1 12 160.31 8.49
 -1 -3 12 192.13 8.52
 -3 1 12 161.97 8.52
 1 -3 12 200.6 8.5
 1 3 12 190.01 8.52
 -1 -3 14 525.69 24.48
 -3 -1 14 512.7 24.46
 -1 3 14 510.39 24.39
 3 1 14 516.56 24.42
 -3 1 14 497.59 24.42
 1 3 14 507.56 24.39
 3 -1 14 510.05 24.44
 -1 3 14 505.68 24.44
 -1 -3 14 522.6 24.49
 -3 1 14 516.81 24.48
 -3 -1 14 530.73 24.5
 1 -3 14 543.38 24.43
 3 1 14 486.1 24.43
 -1 3 14 525.76 24.46
 -3 1 14 524.74 24.47
 1 3 14 512.91 24.45
 -1 -3 14 546.91 24.45
 3 -1 16 153.09 8.05
 1 3 16 168.64 8
 -1 -3 16 179.84 8.12
 3 1 16 158.03 8.03
 -1 3 16 172.79 8
 -3 -1 16 154 8.07
 -3 1 16 151.21 8.04
 -3 -1 16 157.32 8.13
 -1 3 16 174.75 8.1
 -1 -3 16 178.05 8.16
 -3 1 16 158.41 8.12
 -3 1 16 155.38 8.09
 -1 -3 16 187.87 8.09
 -1 3 16 178.15 8.1
 1 3 16 179.53 8.1
 1 -3 16 189.42 8.07
 1 3 18 160.54 7.74
 -1 3 18 159.73 7.74
 3 -1 18 161.02 7.81
 -3 -1 18 157.47 7.83
 3 1 18 160.13 7.78
 -3 -1 18 162.52 7.9
 -3 1 18 163.41 7.89
 -1 -3 18 169.88 7.94
 -1 3 18 163.35 7.84
 -1 -3 18 171.68 7.84
 1 3 18 161.24 7.84
 3 -1 18 157.11 7.81
 -3 1 18 151.66 7.85
 1 -3 18 174.77 7.83
 3 -1 20 144.6 7.46
 1 3 20 155.99 7.4
 -1 3 20 150.86 7.39
 1 -3 20 158.14 7.52
 3 1 20 140.59 7.43
 -3 -1 20 146.37 7.59
 -3 1 20 149.1 7.57
 3 -1 20 153.23 7.48
 -1 3 20 165.85 7.53
 1 3 20 166.72 7.52
 1 -3 20 168.85 7.5
 -1 -3 20 162.6 7.5
 -1 3 22 123.25 6.43
 3 1 22 137.1 6.5
 -3 1 22 137.28 6.49
 1 -3 22 128.68 6.57
 3 -1 22 137.15 6.53
 -3 1 22 139.45 6.67
 -3 -1 22 143.02 6.7
 1 -3 22 137.87 6.56
 3 -1 22 143.09 6.56
 1 3 22 130.53 6.58
 -1 -3 22 131.08 6.57
 -1 3 22 130.86 6.59
 -3 1 24 131.32 6.76
 1 -3 24 136.03 6.85
 3 -1 24 135.33 6.8
 -3 -1 24 132.19 6.81
 -1 -3 24 139.97 6.85
 1 3 24 143.42 6.87
 -1 3 24 140.99 6.9
 3 -1 24 147.05 6.84
 -3 -1 24 145.37 6.9
 -1 -3 24 146.35 6.88
 1 -3 24 143.16 6.85
 -3 -1 26 25.8 1.6
 1 -3 26 22.79 1.65
 -1 -3 26 21.82 1.67
 3 -1 26 24.52 1.54
 1 3 26 18.91 1.69
 -3 -1 26 22.78 1.75
 -1 3 26 22.41 1.73
 1 -3 26 22.51 1.64
 -1 -3 26 22.71 1.69
 3 -1 26 24.14 1.64
 -1 -3 28 22.53 1.7
 1 -3 28 23.23 1.7
 -1 -3 28 24.93 1.8
 3 -1 28 21.42 1.68
 1 -3 28 24.25 1.72
 3 1 28 22.36 1.74
 -3 -1 28 17.17 1.8
 1 -3 30 74.14 4.05
 3 -1 30 77.64 4.04
 3 1 30 75.16 4.04
 -3 -1 30 79.4 4.14
 -1 -3 30 75.63 4.07
 1 -3 32 38.64 2.32
 -1 -3 32 38.04 2.41
 3 -1 32 34.01 2.27
 3 1 32 36.55 2.3
 -3 1 32 30.61 2.39
 -3 -1 32 31.74 2.39
 -3 1 34 35.15 2.47
 -3 -1 34 34.52 2.44
 1 -3 34 35.93 2.35
 3 -1 34 34.33 2.3
 3 1 34 37.42 2.34
 -1 -3 34 32.93 2.37
 -3 -1 36 6.45 1.6
 3 1 36 6.55 1.44
 1 -3 36 7.94 1.49
 1 3 36 5.84 1.52
 -1 3 36 8.86 1.64
 3 -1 36 7.49 1.47
 -1 -3 36 9.35 1.51
 -3 1 36 8.01 1.63
 -2 3 -37 12.71 5.6
 -3 -2 -37 2.44 5.48
 -3 2 -37 5.34 5.48
 -2 -3 -37 -0.47 5.28
 -3 -2 -35 -1.66 5.47
 -2 -3 -35 -1.9 5.29
 -2 3 -35 7.65 5.3
 2 3 -35 -1.97 4.9
 -3 2 -35 6.21 5.48
 2 -3 -33 10.01 4.51
 3 2 -33 7.07 4.47
 -3 -2 -33 -4.56 5.2
 -2 3 -33 11.41 5.06
 2 3 -33 2.75 4.74
 -3 2 -33 5.17 5.09
 -2 -3 -33 -1.88 5.08
 2 -3 -31 -0.51 4.23
 -3 2 -31 -6.93 4.88
 3 2 -31 6.56 4.37
 -2 -3 -31 -1.66 4.79
 -2 3 -31 2.17 4.66
 3 -2 -31 -0.37 4.16
 -3 -2 -31 -8.75 4.92
 -2 -3 -29 7.92 4.59
 2 -3 -29 6.59 4.11
 3 -2 -29 4.82 3.99
 -3 -2 -29 2.28 4.48
 -3 -2 -29 10.25 2.63
 -3 2 -29 12.82 3.1
 2 3 -29 9.96 2.19
 -2 3 -29 4.78 2.51
 -3 2 -29 11.83 2.63
 2 -3 -27 3.02 3.76
 -3 -2 -27 -1.12 4.07
 3 -2 -27 3.35 3.51
 -2 -3 -27 0.27 4.25
 -2 -3 -27 3.35 2.2
 -3 -2 -27 2.91 2.43
 2 3 -27 4.52 1.94
 -3 2 -27 7.79 2.37
 2 -3 -27 2.95 1.9
 -2 3 -27 3.29 2.31
 2 -3 -25 -1.69 3.37
 -3 -2 -25 -1.01 3.81
 3 -2 -25 0.51 3.19
 -2 -3 -25 0.62 3.63
 -2 -3 -25 0.36 2.11
 -3 -2 -25 -0.71 2.32
 -2 3 -25 -1.42 2.12
 3 2 -25 0.95 1.66
 -3 2 -25 2.4 2.07
 2 3 -25 1.14 1.78
 3 -2 -23 2.13 2.98
 2 -3 -23 6.22 2.95
 -3 -2 -23 2.32 3.39
 -2 -3 -23 4.77 3.35
 3 -2 -23 3.75 1.25
 2 -3 -23 4.14 1.35
 -2 -3 -23 6.81 2.21
 -3 2 -23 5.04 2.1
 3 2 -23 4.98 1.62
 -3 -2 -23 2.36 2.32
 -2 3 -23 1.93 1.97
 2 3 -23 5.27 1.76
 -2 -3 -21 16.79 3.29
 -3 -2 -21 20.17 3.5
 2 -3 -21 22.37 3.16
 2 -3 -21 16.67 1.67
 3 -2 -21 16.65 1.59
 -2 -3 -21 21.3 2.29
 3 2 -21 15.76 1.78
 2 3 -21 19.9 1.93
 -2 3 -21 20.06 2.15
 -3 2 -21 19.96 2.22
 -3 -2 -21 20.52 2.49
 -3 -2 -19 12.26 3
 2 -3 -19 14.61 2.82
 -2 -3 -19 9.93 3.02
 2 -3 -19 13.37 1.57
 3 -2 -19 12.97 1.47
 -2 -3 -19 13.63 2.19
 -3 2 -19 13.41 1.94
 3 2 -19 16.21 1.58
 -2 3 -19 15.48 1.96
 2 3 -19 11.71 1.66
 -3 -2 -19 14.19 1.97
 2 -3 -17 10.55 2.58
 -2 -3 -17 12.52 2.92
 2 -3 -17 10.35 1.45
 3 -2 -17 11.96 1.39
 2 3 -17 12.15 1.6
 -3 2 -17 11.27 1.85
 -2 -3 -17 12.13 2.1
 3 2 -17 9.83 1.47
 -3 -2 -17 10.54 1.85
 -2 3 -17 14.11 1.8
 2 -3 -15 18.96 1.57
 3 -2 -15 16.85 1.49
 -2 -3 -15 20.15 2.83
 2 -3 -15 19.49 2.5
 2 3 -15 20.01 1.65
 -2 3 -15 19.74 1.87
 -2 -3 -15 19.24 2.07
 -3 -2 -15 17.54 1.79
 -3 2 -15 21.01 1.88
 3 2 -15 17.2 1.55
 3 -2 -13 81.84 3.77
 -2 -3 -13 67.7 4.55
 3 2 -13 73.55 3.97
 -3 2 -13 75.9 4.15
 -2 3 -13 88.75 4.14
 2 3 -13 78.85 4.01
 2 -3 -13 76.43 3.97
 3 -2 -13 74.17 3.93
 -2 -3 -13 76.11 4.26
 -3 -2 -13 79.38 4.13
 -2 -3 -13 77.54 4.13
 3 -2 -11 4.41 0.8
 2 -3 -11 5.47 0.9
 2 -3 -11 4.73 1.59
 3 2 -11 4.43 0.84
 -2 -3 -11 7.02 1.49
 2 -3 -9 4.34 1.83
 2 -3 -9 7.03 0.89
 3 -2 -9 5.24 0.72
 3 2 -9 4.65 0.5
 -2 -3 -9 5.47 1.56
 3 2 -7 36.93 1.81
 -2 -3 -7 35.97 1.79
 2 -3 -7 38.87 2.36
 -3 -2 -7 38.81 2.72
 -2 -3 -7 35.09 1.81
 -3 2 -7 40.32 2.21
 -3 -2 -7 37.34 2.16
 2 -3 -7 37.56 1.97
 2 3 -5 41.93 2.29
 -3 -2 -5 50.04 2.28
 3 2 -5 46.09 2.29
 -3 -2 -5 46.61 2.75
 -2 -3 -5 47.94 2.26
 -2 -3 -5 46.75 2.7
 3 -2 -5 44.49 2.39
 2 -3 -5 45.04 2.5
 2 3 -5 47.09 2.26
 3 2 -5 50.68 2.27
 2 -3 -5 45.11 2.33
 -3 2 -5 50.86 2.42
 3 -2 -5 46.46 2.38
 -3 2 -5 48.88 2.27
 2 -3 -5 45.77 2.33
 3 -2 -5 48.11 2.28
 -3 -2 -5 49.43 2.47
 -2 3 -5 44.46 2.27
 -2 3 -3 17.88 0.93
 3 -2 -3 17.98 0.87
 -2 3 -3 19.28 0.97
 2 -3 -3 18.42 1.15
 -2 -3 -3 17.47 1.55
 -3 -2 -3 19.6 1.57
 3 2 -3 17.58 0.88
 2 3 -3 18.78 0.87
 2 -3 -3 17.64 1.08
 2 3 -3 17.53 0.97
 3 2 -3 19.57 1.07
 -2 -3 -3 17.51 1.23
 -2 -3 -3 18.91 1.2
 -3 -2 -3 16.68 0.89
 -3 2 -3 18 0.88
 -2 3 -3 17.67 0.87
 -3 -2 -3 18.39 1.29
 -3 2 -1 17.47 0.9
 -2 3 -1 15.91 0.91
 -3 2 -1 16.65 0.87
 -2 3 -1 16.36 0.9
 -3 -2 -1 20.39 1.52
 -2 -3 -1 20.87 1.54
 2 3 -1 16.46 0.84
 3 2 -1 17.49 0.85
 -3 2 -1 18.26 0.83
 2 3 -1 16.54 1
 3 2 -1 16.58 1.23
 -3 -2 -1 19.97 1.19
 -2 -3 -1 17.19 1.13
 -2 3 1 15.43 0.87
 2 -3 1 16.18 0.87
 3 -2 1 16.88 0.86
 -3 2 1 17.2 0.84
 2 3 1 17.86 1.14
 2 3 1 19.02 1.6
 -3 2 1 17.06 0.82
 3 2 1 16.05 0.83
 -3 -2 1 17.62 0.83
 2 3 1 16.47 1.08
 -3 -2 1 17.96 1.09
 3 2 1 17.22 1.22
 -3 -2 1 18.26 1.05
 2 3 1 17.63 1.16
 -2 -3 3 18.22 0.98
 2 -3 3 18.7 0.95
 -3 2 3 17.29 0.91
 -3 -2 3 21.91 1
 3 -2 3 18.06 0.97
 2 3 3 16.44 1.54
 3 2 3 19.46 1.46
 -2 3 3 17.26 1.2
 3 -2 3 19.13 0.89
 -2 3 3 19.29 1.02
 -2 -3 3 17.08 0.99
 -3 2 3 19.2 1.12
 -3 -2 3 19.32 1.07
 -2 3 3 18.06 1.03
 2 3 3 18.15 0.92
 3 2 3 19.63 1.16
 2 3 3 18.77 1.27
 -2 -3 5 46.81 2.32
 3 -2 5 51.6 2.34
 -3 -2 5 49.39 2.3
 -2 -3 5 48.9 2.28
 -3 -2 5 47.71 2.38
 -3 2 5 51.94 2.37
 -2 -3 5 44.62 2.35
 -2 3 5 48.75 2.32
 -2 3 5 46.18 2.35
 2 -3 5 47.51 2.29
 -3 2 5 45.14 2.31
 3 2 5 48.96 2.31
 2 3 5 45.09 2.31
 3 -2 7 39.95 1.93
 -3 -2 7 37.86 1.85
 -2 3 7 35.97 1.83
 -2 -3 7 39.04 1.87
 -3 2 7 39.25 1.95
 -3 2 7 35.38 1.92
 -3 -2 7 40.52 2.01
 -2 3 7 38.01 1.91
 -2 -3 7 38.42 1.98
 3 2 7 37.59 1.89
 2 3 7 38.36 1.89
 -2 3 7 37.11 1.92
 2 -3 7 39.07 1.87
 -2 3 7 38.39 2.01
 -3 2 9 5.23 0.59
 3 -2 9 4.63 0.68
 -2 -3 9 6.68 0.47
 -2 3 9 6.86 0.68
 -3 2 9 4.6 0.75
 -2 -3 9 7.53 0.85
 -3 -2 9 4.75 0.87
 -3 2 9 5.03 0.74
 2 -3 9 6.59 0.56
 2 3 9 5.98 0.62
 3 2 9 5.73 0.62
 -2 3 9 6.61 0.65
 -2 -3 11 5.74 0.8
 -3 -2 11 4.85 0.72
 3 -2 11 4.8 0.66
 -3 2 11 6.09 0.55
 3 2 11 5.44 0.5
 -2 3 11 4.64 0.62
 -3 2 11 4.45 0.69
 -3 -2 11 5.59 0.79
 -2 -3 11 5.29 0.8
 2 -3 11 5.83 0.56
 3 2 11 5.72 0.59
 -2 -3 11 6.03 0.65
 3 -2 11 5.43 0.53
 -2 3 11 4.84 0.63
 2 3 11 4.94 0.56
 -3 2 11 6.16 0.68
 -3 2 13 76.23 3.96
 3 2 13 77.15 3.95
 -2 -3 13 85.61 4.08
 2 3 13 85.73 3.94
 -3 -2 13 77.39 4.05
 3 -2 13 78.15 4.01
 -2 -3 13 87.84 4.08
 -3 -2 13 80.05 4.07
 -2 3 13 84.52 4.02
 -3 2 13 79.45 4.03
 3 2 13 82.07 4
 2 3 13 83.25 4
 -2 -3 13 87.27 4.01
 2 -3 13 85.61 3.98
 3 -2 13 79.49 3.97
 -2 3 13 85.07 4.03
 -3 2 13 79.08 4.02
 -3 2 15 16.95 1.14
 -2 3 15 19.64 1.09
 -2 -3 15 19.72 1.35
 3 2 15 17.26 1.11
 2 3 15 20.28 1.09
 3 -2 15 17.3 1.24
 -3 -2 15 18.21 1.33
 -2 -3 15 20.73 1.41
 -3 -2 15 17.89 1.38
 -3 2 15 18.7 1.35
 -2 3 15 21.98 1.31
 3 -2 15 19.23 1.19
 -3 2 15 18.43 1.3
 -2 3 15 21.73 1.3
 2 3 15 19.88 1.24
 3 2 15 18.25 1.2
 -2 -3 15 21.97 1.27
 2 -3 15 21.52 1.19
 -2 -3 17 10.99 1.14
 -3 -2 17 11.02 1.1
 3 2 17 11.32 0.84
 3 -2 17 11.15 0.99
 2 3 17 12.44 0.82
 -2 3 17 12.15 0.83
 2 -3 17 13.42 1.09
 -3 -2 17 11.51 1.2
 -3 2 17 10.84 1.12
 -2 -3 17 11.83 1.26
 -2 3 17 12.18 1.11
 2 3 17 11.23 0.96
 3 -2 17 12.43 0.94
 -2 3 17 10.7 1.05
 -2 -3 17 11.69 1.04
 -3 2 17 11.4 1.08
 2 -3 17 14.34 1
 3 2 17 13.56 0.99
 -2 -3 19 13.4 1.29
 3 -2 19 15.42 1.18
 3 2 19 17.62 1.02
 -2 3 19 14.6 0.97
 -3 2 19 14.83 1.03
 -3 -2 19 14.03 1.25
 2 -3 19 13.99 1.19
 -2 -3 19 14.35 1.4
 -3 2 19 14.54 1.33
 -3 -2 19 16.34 1.41
 -2 3 19 15.02 1.29
 -2 3 19 14.57 1.23
 3 -2 19 16.19 1.12
 2 3 19 15.02 1.2
 -2 -3 19 15.42 1.23
 -3 -2 19 16.57 1.26
 2 -3 19 15.1 1.15
 3 2 19 13.96 1.17
 -3 2 19 14.93 1.24
 -2 3 21 18.18 1.16
 3 -2 21 19.21 1.37
 2 -3 21 19.54 1.42
 -3 2 21 18.07 1.21
 -3 -2 21 18.83 1.66
 -3 2 21 19.79 1.57
 2 3 21 20.22 1.42
 2 -3 21 19.36 1.34
 -2 3 21 21.61 1.47
 3 -2 21 21 1.36
 -2 -3 21 21.04 1.42
 -3 -2 21 18.87 1.44
 -3 2 21 20.66 1.41
 3 -2 23 3.21 0.94
 2 -3 23 2.53 1
 2 3 23 3.91 1.03
 -3 2 23 3.04 1.02
 3 -2 23 2.98 0.92
 2 -3 23 4.89 0.94
 -2 -3 23 3.36 1.04
 -3 -2 23 4.41 1.11
 -2 3 23 3.24 1.01
 3 -2 25 2.14 0.95
 2 -3 25 1.97 1.05
 -2 -3 25 1.82 1.08
 -3 -2 25 1.83 1.01
 2 -3 25 4.36 1.02
 3 -2 25 0.03 0.94
 -3 -2 25 2.69 1.08
 -2 -3 25 3.33 1.13
 2 3 25 1.31 1.12
 -2 3 25 0.87 1.12
 3 -2 27 4.43 1.03
 2 -3 27 6.28 1.14
 -2 -3 27 6.78 1.21
 -3 -2 27 4.33 1.1
 3 -2 27 7.11 1.17
 -2 -3 27 5.61 1.27
 2 -3 27 6.06 1.15
 -2 3 27 4.4 1.32
 -3 -2 27 7.62 1.3
 2 -3 29 8.65 1.26
 3 -2 29 7.66 1.17
 -3 -2 29 8.14 1.46
 2 -3 29 7.4 1.3
 3 -2 29 9.32 1.29
 -2 -3 29 8.98 1.44
 3 -2 31 -0.73 1.23
 3 2 31 0.7 1.27
 2 -3 31 -0.04 1.24
 -2 -3 31 0.55 1.34
 -3 -2 31 0.27 1.35
 3 -2 33 1.24 1.3
 -3 -2 33 4.42 1.49
 -2 -3 33 4.58 1.5
 2 -3 33 3.16 1.32
 3 2 33 2.5 1.37
 3 2 35 0.28 1.35
 -2 -3 35 2.36 1.41
 2 -3 35 0.08 1.31
 3 -2 35 -0.98 1.32
 -3 2 35 -0.33 1.51
 2 3 35 -0.63 1.45
 -3 -2 35 -0.54 1.54
 3 2 37 1.98 1.41
 -2 -3 37 3.77 1.5
 -3 2 37 2.14 1.48
 2 -3 37 2.66 1.37
 2 3 37 1.96 1.33
 3 -2 37 2.17 1.5
 -3 -2 37 3.29 1.48
 -2 3 37 -0.9 1.51
 -3 -3 -36 -13.04 5.67
 -3 3 -36 -6.07 5.41
 -3 -3 -34 78.69 7.18
 -3 3 -34 83.51 7.09
 3 3 -34 79.96 6.66
 -3 3 -32 -6.49 5.12
 3 -3 -32 -2.47 4.23
 -3 -3 -32 4.46 4.93
 3 3 -32 -2.04 4.56
 -3 -3 -32 -2.45 2.77
 -3 -3 -30 120.39 8.07
 3 -3 -30 115.02 7.53
 -3 3 -30 120.37 6.6
 3 -3 -28 3.17 3.78
 -3 -3 -28 4.05 4.42
 -3 -3 -28 0.34 2.44
 -3 3 -28 3.29 2.46
 3 3 -28 0.48 1.91
 3 -3 -26 128.72 7.42
 -3 -3 -26 114.33 7.73
 -3 3 -26 138.02 6.71
 3 -3 -26 118 6.31
 3 3 -26 120.7 6.37
 -3 -3 -26 128.94 6.71
 3 -3 -24 2.4 3.14
 -3 -3 -24 1.09 3.53
 -3 -3 -24 1.42 2.33
 3 3 -24 -1.33 1.64
 -3 3 -24 -0.3 2.15
 -3 -3 -22 100.6 6.5
 3 -3 -22 109.53 6.3
 -3 -3 -22 106.33 5.87
 -3 3 -22 115.92 5.77
 3 3 -22 102.96 5.51
 -3 -3 -20 2.55 3
 3 -3 -20 -2.98 2.57
 3 -3 -20 -0.02 1.07
 -3 3 -20 1.91 1.69
 3 3 -20 0.28 1.48
 -3 -3 -20 -1.93 2.18
 -3 -3 -18 133.98 7.77
 3 -3 -18 138.1 7.49
 3 3 -18 145.95 7.05
 -3 3 -18 154.12 7.23
 3 -3 -18 135.04 6.89
 -3 -3 -18 149.05 7.33
 3 -3 -16 -1.22 1.05
 3 -3 -16 3.21 2.35
 -3 -3 -16 3.73 2.7
 3 3 -16 -0.19 1.29
 -3 3 -16 0.12 1.58
 -3 -3 -16 -1.52 2.02
 3 -3 -14 317.03 16.62
 3 3 -14 345.66 16.41
 -3 3 -14 370.79 16.52
 -3 -3 -14 338.33 16.57
 3 -3 -14 333.73 16.33
 -3 -3 -14 364.86 16.51
 3 -3 -12 -1.7 1.61
 3 -3 -12 -0.15 0.7
 -3 -3 -12 0.28 1.62
 -3 -3 -12 -0.62 1.29
 3 -3 -10 66.23 3.77
 -3 -3 -10 72.43 3.81
 3 -3 -8 -0.02 1.42
 -3 -3 -8 1.93 2.25
 -3 3 -8 -0.31 1.2
 3 -3 -8 0.95 0.86
 3 -3 -6 141.2 6.43
 -3 -3 -6 147.57 6.7
 3 3 -6 137.06 6.27
 3 3 -6 125.32 6.29
 3 -3 -6 130.73 6.25
 3 -3 -6 128.4 6.29
 -3 -3 -4 0.86 0.95
 3 -3 -4 0.01 0.19
 3 -3 -4 -0.47 0.66
 3 3 -4 0 0.15
 3 -3 -4 0.03 0.73
 -3 3 -4 -0.07 0.18
 -3 3 -2 610.41 28.67
 3 3 -2 625.49 28.65
 -3 3 -2 602.23 28.64
 -3 -3 -2 617.81 28.83
 3 3 -2 613.02 28.7
 -3 -3 -2 594.55 28.73
 -3 -3 -2 596.5 28.73
 -3 3 0 0.03 0.25
 -3 3 0 0.3 0.26
 -3 3 0 -0.09 0.13
 3 3 0 0.4 0.15
 -3 -3 0 0.3 0.71
 3 -3 2 568.97 28.34
 -3 3 2 637.29 28.32
 -3 3 2 606.92 28.33
 3 3 2 585.49 28.46
 3 -3 2 592.86 28.31
 -3 3 2 594.13 28.39
 3 3 2 573.27 28.4
 3 -3 4 -0.01 0.36
 -3 -3 4 -0.01 0.36
 3 -3 4 0.02 0.07
 -3 3 4 -1.3 0.64
 -3 3 4 -0.55 0.52
 -3 -3 4 -0.05 0.49
 -3 3 4 -0.19 0.45
 3 3 4 0.16 0.22
 3 -3 6 127.18 6.05
 -3 -3 6 133.09 6.01
 -3 3 6 134.51 6.05
 -3 -3 6 134.19 6.07
 -3 3 6 112.16 6.02
 -3 3 6 118.53 6.02
 3 -3 6 129.15 5.99
 3 3 6 124.76 6.01
 3 -3 8 -0.5 0.63
 -3 3 8 0.38 0.39
 -3 -3 8 0.45 0.38
 -3 -3 8 -0.29 0.76
 -3 3 8 0.38 0.67
 3 -3 8 -0.17 0.41
 3 3 8 0.29 0.45
 -3 3 8 -0.16 0.77
 -3 -3 10 62.64 2.97
 -3 3 10 63.27 2.98
 3 -3 10 61.91 3.06
 -3 -3 10 62 3.11
 -3 3 10 53.71 3.06
 -3 3 10 64.05 3.05
 3 -3 10 61.71 3
 3 3 10 61.22 3.02
 -3 3 10 60.96 3.05
 -3 -3 12 -0.82 0.73
 3 -3 12 -0.08 0.59
 -3 3 12 0.01 0.4
 -3 -3 12 -0.31 0.77
 -3 3 12 0.73 0.66
 3 -3 12 -0.19 0.47
 3 3 12 0.11 0.54
 -3 3 12 -0.48 0.57
 -3 -3 14 351.5 16.24
 3 -3 14 336.97 16.21
 -3 -3 14 342.14 16.26
 -3 3 14 354.2 16.21
 -3 -3 14 343.06 16.21
 3 3 14 330.58 16.19
 3 -3 14 340.78 16.17
 -3 3 14 330.31 16.21
 -3 -3 16 1.26 0.95
 3 -3 16 1.95 0.8
 -3 -3 16 -0.26 0.99
 -3 3 16 -0.51 0.86
 -3 -3 16 0.92 0.79
 -3 3 16 0.37 0.78
 3 -3 16 0.28 0.64
 3 3 16 1.67 0.72
 3 -3 18 145.47 6.67
 -3 -3 18 140.26 6.69
 -3 3 18 133.08 6.55
 -3 -3 18 139.37 6.74
 -3 3 18 139.98 6.69
 3 -3 18 139.29 6.62
 3 3 18 132.83 6.64
 -3 3 18 130.83 6.68
 -3 -3 18 134.51 6.66
 -3 -3 20 -0.32 1.01
 -3 3 20 1.1 0.59
 3 -3 20 0.32 0.87
 -3 3 20 1.36 1.01
 -3 -3 20 0.44 1.09
 3 3 20 -0.81 0.83
 -3 3 20 -0.54 0.93
 -3 -3 20 0.08 0.91
 3 -3 20 1.51 0.78
 3 -3 22 104.55 5.3
 -3 -3 22 109.85 5.46
 3 3 22 110.78 5.31
 -3 3 22 104.27 5.35
 -3 -3 22 104.12 5.33
 3 -3 22 107.33 5.27
 3 -3 24 1.45 0.95
 -3 -3 24 -0.17 1.01
 -3 3 24 1.13 1.1
 3 3 24 -0.12 1
 3 -3 24 0.3 0.91
 -3 -3 26 121.05 6.35
 3 -3 26 125.2 6.34
 -3 -3 26 131.29 6.4
 -3 3 26 130.54 6.41
 3 -3 26 132.95 6.33
 3 -3 28 -0.1 1.08
 -3 -3 28 -0.03 1.16
 -3 -3 28 0.82 1.28
 3 -3 28 -0.2 1.13
 -3 3 28 -0.09 1.27
 3 -3 30 116.49 5.92
 3 -3 30 120.53 5.95
 -3 -3 30 118.27 6.03
 -3 -3 32 -1.4 1.4
 3 -3 32 0.07 1.23
 -3 -3 34 83.75 4.64
 3 -3 34 90.82 4.56
 3 3 34 85.91 4.58
 3 3 36 1.1 1.36
 -3 -3 36 -1.48 1.53
 3 -3 36 0.45 1.3
 -4 0 -36 40.51 6.18
 0 4 -36 53.09 6.08
 -4 0 -34 60.27 6.39
 0 -4 -34 43.23 5.86
 0 4 -34 50.81 6.09
 4 0 -32 72.52 6.21
 -4 0 -32 88.53 7.09
 0 -4 -32 78.84 6.49
 0 -4 -30 132.67 8.57
 4 0 -30 124.37 8.27
 -4 0 -30 147.78 9.03
 -4 0 -30 147.77 7.67
 0 4 -30 142.25 7.42
 -4 0 -28 130.13 7.88
 4 0 -28 103.51 7.29
 0 -4 -28 114.46 7.66
 0 4 -28 119.06 6.45
 -4 0 -28 118.97 6.79
 0 -4 -28 126.18 6.42
 0 -4 -26 83.27 6.06
 -4 0 -26 85.78 6.44
 0 4 -26 88.96 5
 -4 0 -26 88.3 5.07
 -4 0 -26 90.08 5.38
 -4 0 -24 64.92 3.8
 0 -4 -24 58.3 3.45
 0 4 -24 58.27 3.68
 0 -4 -22 232.26 11.93
 0 4 -22 241.44 11.36
 4 0 -22 219.12 11.09
 -4 0 -22 234.78 11.4
 0 -4 -22 237.48 11.24
 0 -4 -20 244.12 12.67
 0 4 -20 254.91 12.18
 -4 0 -20 268.62 12.24
 4 0 -20 244.61 12
 0 -4 -20 255.69 12.12
 4 0 -20 239.42 11.98
 0 -4 -18 161.72 8.7
 0 4 -18 172.14 8.17
 4 0 -18 151.45 7.97
 0 -4 -18 172.51 8.13
 -4 0 -18 172 8.24
 0 -4 -16 288.86 15.08
 0 4 -16 311.99 14.77
 0 -4 -16 314.89 14.74
 4 0 -16 300.78 14.63
 -4 0 -16 311.31 14.82
 0 -4 -14 380.27 19.12
 0 4 -14 415.49 18.88
 4 0 -14 379.84 18.76
 -4 0 -14 390.4 18.91
 0 -4 -14 413.16 18.86
 0 -4 -12 534.29 26.25
 0 4 -12 571.83 26.05
 4 0 -12 528.28 25.95
 0 -4 -12 570.77 26.05
 0 -4 -10 681.45 31.45
 0 -4 -10 663.13 31.75
 4 0 -10 625.36 31.48
 0 -4 -10 704.4 31.57
 0 -4 -8 1822.78 70.35
 4 0 -8 1801.68 70.1
 0 -4 -8 1797.81 70.09
 -4 0 -8 2001.73 70.25
 0 -4 -8 1898.32 70.18
 -4 0 -6 101.69 4.74
 4 0 -6 89.22 4.55
 0 -4 -6 101.73 4.55
 0 4 -4 523.42 23.03
 4 0 -4 469.83 23.05
 -4 0 -4 476.8 23.12
 0 -4 -4 431.93 23.05
 0 4 -2 985.6 45.33
 4 0 -2 888.45 45.31
 0 4 -2 989.63 45.29
 4 0 -2 925.02 45.39
 0 4 -2 992.28 45.32
 -4 0 -2 974 45.36
 0 -4 -2 931.52 45.3
 0 -4 0 109 4.7
 -4 0 0 99.61 4.78
 4 0 0 92.25 4.65
 -4 0 0 98.29 4.65
 -4 0 0 92.15 4.84
 0 4 0 103.87 4.65
 -4 0 0 91.94 4.71
 0 -4 2 1033.26 46.37
 -4 0 2 960.26 46.34
 0 4 2 1020.06 46.46
 -4 0 2 993.27 46.42
 0 4 2 989.7 46.34
 0 4 2 1015.67 46.4
 -4 0 2 930.93 46.37
 0 -4 4 511.39 23.71
 0 -4 4 486.06 23.73
 0 -4 4 515.63 23.67
 0 4 4 505.12 23.82
 -4 0 4 488.76 23.75
 0 -4 4 476.92 23.68
 0 4 4 489.95 23.74
 0 4 4 506 23.7
 4 0 6 101.58 5
 0 -4 6 104.96 5.05
 0 -4 6 110.18 5.01
 0 -4 6 110.31 4.96
 -4 0 6 96.11 5.06
 0 -4 6 103.05 5.04
 0 4 6 104.03 4.98
 0 4 6 105.47 5
 0 -4 6 104.69 4.98
 4 0 6 94.64 4.98
 4 0 8 2022.08 94.36
 0 -4 8 1999.97 94.35
 0 -4 8 2009.56 94.39
 0 -4 8 1951.49 94.32
 -4 0 8 1969.38 94.39
 0 4 8 2071.11 94.34
 0 -4 8 1952.59 94.38
 0 -4 8 2029.89 94.35
 0 4 8 2018.22 94.36
 0 -4 10 739.29 33.52
 4 0 10 660.84 33.46
 0 -4 10 693.27 33.51
 0 4 10 744.49 33.46
 -4 0 10 648.32 33.5
 0 -4 10 741.69 33.46
 0 4 10 716.42 33.48
 4 0 12 568.28 27.17
 -4 0 12 554.73 27.19
 0 -4 12 574.59 27.22
 0 4 12 574.17 27.13
 -4 0 12 570.38 27.22
 0 -4 12 600.55 27.24
 0 -4 12 597.67 27.18
 0 4 12 559.16 27.19
 4 0 14 402.4 19.76
 0 -4 14 440.51 19.82
 -4 0 14 385.1 19.77
 0 4 14 424.54 19.71
 -4 0 14 393.56 19.82
 0 -4 14 443.16 19.85
 -4 0 14 385.61 19.8
 0 -4 14 450.73 19.77
 0 4 14 423.95 19.79
 0 -4 16 320.92 15.43
 4 0 16 323.5 15.37
 0 4 16 308.36 15.3
 -4 0 16 317.52 15.38
 -4 0 16 332.62 15.45
 0 -4 16 338.49 15.38
 0 4 16 342.86 15.4
 4 0 18 167.8 8.7
 0 4 18 182.77 8.63
 -4 0 18 171.52 8.72
 -4 0 18 180 8.81
 0 4 18 196.03 8.75
 0 -4 18 192.84 8.73
 4 0 20 261.56 12.97
 -4 0 20 271.97 13.09
 0 -4 20 281.18 13.01
 0 4 20 275.17 13.03
 4 0 22 256.89 12.59
 0 -4 22 263.05 12.67
 -4 0 22 260.03 12.73
 0 4 22 269.15 12.67
 0 -4 22 275.94 12.64
 4 0 22 257.1 12.63
 0 -4 24 64.98 3.62
 -4 0 24 69.32 3.52
 4 0 24 71.11 3.51
 -4 0 24 71.53 3.78
 4 0 24 74.71 3.59
 0 4 24 65.83 3.62
 0 -4 24 64.86 3.57
 0 -4 26 95.13 5.03
 0 4 26 102.07 5.07
 4 0 26 100.65 5.01
 0 -4 26 100.02 5.03
 0 -4 28 130.57 6.92
 0 4 28 137.71 6.97
 -4 0 28 149.39 7.03
 4 0 28 142.76 6.91
 0 -4 28 140.42 6.93
 0 -4 30 149.58 7.9
 -4 0 30 156.77 8
 0 4 30 166.47 8.01
 0 -4 30 171.51 7.96
 4 0 30 161.44 7.92
 -4 0 32 100.78 5.54
 4 0 32 108.68 5.43
 0 -4 32 108.83 5.46
 -4 0 34 56.02 3.46
 4 0 34 59.46 3.35
 0 -4 34 63.38 3.37
 0 -4 36 63.2 3.56
 -4 0 36 58.24 3.66
 1 4 -37 -12.73 5.39
 -1 4 -37 5.55 5.25
 -4 1 -37 3.45 5.44
 -4 -1 -37 -1.02 5.64
 -4 1 -35 -1.26 5.61
 -4 -1 -35 -2.41 5.36
 -1 -4 -35 -7.09 5.27
 -1 4 -35 -2.22 5.31
 1 4 -35 -2.41 4.94
 1 4 -33 -1.13 4.83
 1 -4 -33 -1.5 4.75
 -4 1 -33 3.19 5.35
 -1 4 -33 9.77 5.09
 4 1 -33 7.81 4.37
 -1 -4 -33 6.88 4.98
 -4 -1 -33 10.75 5.3
 -4 1 -31 -1.35 4.94
 -4 -1 -31 -0.84 4.9
 4 -1 -31 0.24 4.08
 -1 -4 -31 3.62 4.5
 1 -4 -31 1.86 4.5
 4 1 -31 -0.51 4.15
 -1 4 -31 5.9 2.46
 1 -4 -29 -1.89 4.13
 4 1 -29 5.81 3.99
 -1 -4 -29 -0.41 4.25
 -4 -1 -29 5.33 4.71
 -4 1 -29 -3.87 4.36
 4 -1 -29 -2.9 3.83
 -4 -1 -29 1.58 2.85
 -4 1 -29 1.81 2.95
 -1 4 -29 -0.68 2.37
 -1 -4 -29 4.64 2.4
 1 4 -29 0.33 2.2
 1 -4 -27 -1.29 3.9
 4 -1 -27 7.13 3.57
 -4 1 -27 7.19 4.38
 -1 -4 -27 8.38 4.21
 -4 -1 -27 -0.29 4.13
 -1 -4 -27 1.25 1.8
 -4 -1 -27 5.17 2.73
 1 4 -27 -0.21 2.12
 -1 4 -27 0.3 2.29
 1 -4 -27 1.38 2.04
 -4 1 -27 2.85 2.46
 4 -1 -25 4.09 3.21
 -4 -1 -25 4.14 3.91
 -1 -4 -25 6.79 3.57
 1 -4 -25 7.49 3.51
 -1 -4 -25 5.44 1.9
 -4 1 -25 6.23 2.27
 1 4 -25 9.83 2.01
 -1 4 -25 4.67 2.11
 -4 -1 -25 3.38 2.64
 -4 -1 -23 10.05 3.45
 1 -4 -23 14.55 3.35
 -1 -4 -23 7.73 3.49
 -1 -4 -23 13.22 2
 4 1 -23 13.34 1.63
 -4 1 -23 14.06 2.28
 1 4 -23 13.7 2.03
 -4 -1 -23 8.5 2.62
 -4 -1 -23 17.18 2.26
 -1 4 -23 15.24 2.13
 4 1 -23 12.35 1.62
 1 -4 -21 4.38 2.93
 -1 -4 -21 9.46 3.18
 1 -4 -21 10.18 1.52
 4 -1 -21 7.16 1.19
 -1 -4 -21 8.08 1.97
 4 1 -21 9.09 1.43
 -4 -1 -21 7.24 1.98
 -4 1 -21 5.63 2.02
 1 4 -21 9.17 1.76
 -1 4 -21 7.93 1.9
 1 -4 -19 3.16 2.76
 -1 -4 -19 4.67 3.02
 -1 -4 -19 7.58 1.81
 4 -1 -19 6.86 1.22
 1 -4 -19 5.59 1.48
 -1 4 -19 6.41 1.74
 1 4 -19 1.11 1.65
 4 1 -19 5.09 1.34
 -4 -1 -19 5.19 1.87
 -4 1 -19 7.74 1.95
 1 -4 -17 8.17 1.48
 -1 -4 -17 10.92 1.91
 -1 -4 -17 4.96 2.82
 1 -4 -17 8.58 2.61
 1 4 -17 9.51 1.55
 -4 1 -17 5.69 1.78
 4 -1 -17 7.31 1.22
 4 -1 -17 6.88 1.19
 4 1 -17 7.74 1.3
 -4 -1 -17 7.4 1.78
 -1 4 -17 7.67 1.66
 -1 -4 -15 25.55 2.18
 1 -4 -15 25.99 2.75
 -1 -4 -15 23.8 2.91
 1 4 -15 29.06 1.92
 -1 4 -15 29.4 2.04
 4 1 -15 24.42 1.71
 1 -4 -15 26.97 1.93
 -4 1 -15 25.98 2.12
 4 -1 -15 24.73 1.67
 -4 -1 -15 26.65 2.17
 4 -1 -15 24.1 1.66
 -1 -4 -13 55.25 3.77
 1 -4 -13 57.23 3.63
 4 1 -13 58.57 3.02
 1 4 -13 62.22 3.16
 -1 4 -13 64.49 3.24
 1 -4 -13 57.01 3.13
 -1 -4 -13 60.19 3.33
 4 -1 -13 57.11 3
 4 1 -11 25.53 1.22
 -1 -4 -11 23.05 2.39
 1 -4 -11 24.97 2.33
 4 1 -11 21.55 1.41
 -1 -4 -11 24.47 1.81
 4 -1 -11 21.99 1.39
 1 -4 -11 24.57 1.55
 -1 -4 -9 21.52 0.78
 1 -4 -9 23.41 1.21
 1 -4 -9 20.94 2.03
 4 1 -9 23.11 1.01
 -4 1 -9 25.88 1.58
 4 -1 -9 24.26 0.95
 -1 -4 -9 24.52 1.57
 4 -1 -9 24.09 0.85
 -1 -4 -7 44.26 2.17
 1 -4 -7 50.86 2.87
 -4 1 -7 47.62 2.61
 -1 -4 -7 42.9 2.19
 1 -4 -7 45.49 2.22
 -4 -1 -7 46.4 2.6
 1 -4 -7 47.86 2.45
 -1 -4 -7 53.62 2.6
 1 -4 -5 199.45 10.16
 4 1 -5 196.31 10
 1 4 -5 223.48 9.98
 -4 1 -5 205.8 10.09
 1 -4 -5 212.33 9.99
 1 -4 -5 203.62 10.05
 -4 -1 -5 212.16 10.11
 1 4 -3 184.04 8.26
 4 1 -3 161.37 8.27
 -1 -4 -3 172.26 8.48
 4 -1 -3 169.06 8.28
 -4 -1 -3 188.38 8.49
 1 4 -3 169.78 8.29
 -1 4 -3 188.2 8.29
 -4 1 -3 178.47 8.35
 4 1 -3 163.69 8.3
 -4 -1 -3 186.66 8.36
 -4 1 -3 186.71 8.27
 -1 -4 -3 175.94 8.36
 -1 -4 -3 159.7 8.27
 -1 4 -1 105.68 4.92
 -4 1 -1 109.75 4.88
 4 1 -1 104.74 4.89
 1 4 -1 100.94 4.88
 -4 -1 -1 108.66 5.1
 4 1 -1 102.76 5.02
 -4 -1 -1 109.08 4.89
 1 4 -1 101.17 4.9
 4 1 -1 108.28 5.08
 -1 4 -1 104.95 4.9
 -1 -4 -1 99.2 4.88
 -4 1 -1 100.93 4.96
 -1 -4 -1 96.98 4.88
 -1 4 1 105.53 5
 1 -4 1 107.91 4.99
 -1 -4 1 107.23 5.01
 4 1 1 107.64 4.96
 -4 1 1 100.35 5.01
 1 4 1 111.69 5.2
 -4 1 1 104.33 4.95
 -4 -1 1 109.15 4.96
 -4 1 1 111.69 5.17
 1 4 1 103.76 4.97
 -4 1 1 94.1 4.99
 -4 -1 1 111.04 5.12
 -4 -1 1 101.27 5.01
 -1 4 1 100.98 4.95
 1 4 1 108.41 5.06
 -4 -1 1 102.92 5.04
 1 -4 3 187.73 8.6
 1 -4 3 179.28 8.62
 -1 -4 3 182.29 8.61
 1 4 3 179.32 8.66
 -1 -4 3 180.76 8.57
 1 4 3 183.92 8.77
 -1 4 3 188.98 8.72
 -4 1 3 175.14 8.67
 -1 4 3 183.19 8.57
 -4 -1 3 174.59 8.65
 1 4 3 181.98 8.67
 -1 4 3 182.27 8.59
 -1 4 3 183.06 8.64
 1 4 3 179.73 8.58
 1 -4 3 180.54 8.56
 -4 -1 5 186.86 9.91
 4 -1 5 205.23 9.95
 1 -4 5 217.71 9.98
 -1 -4 5 214.26 9.95
 1 -4 5 230.1 9.95
 -1 -4 5 215.29 9.91
 -1 4 5 199.17 10.09
 -1 -4 5 187.72 9.96
 -1 4 5 204.49 9.92
 -4 -1 5 196.62 9.98
 -4 1 5 200.97 9.98
 -1 4 5 213.68 9.94
 1 -4 5 217.51 9.92
 1 4 5 209.51 9.94
 -1 4 5 213.33 9.99
 4 1 5 247.64 9.95
 -1 -4 7 46.9 2.3
 1 -4 7 45.66 2.3
 4 -1 7 45.91 2.32
 1 -4 7 45.41 2.39
 -4 -1 7 45.33 2.23
 1 -4 7 47.54 2.23
 -1 -4 7 47.6 2.23
 -4 -1 7 46.3 2.4
 -4 1 7 48.36 2.41
 -1 -4 7 46.74 2.37
 -1 4 7 46.41 2.29
 -1 4 7 45.48 2.32
 1 -4 7 49.57 2.28
 4 1 7 44.53 2.28
 1 4 7 45.67 2.32
 -1 -4 9 23 1.25
 -1 4 9 23.62 1.18
 4 -1 9 26.4 1.32
 -1 -4 9 23.97 1.43
 1 -4 9 23.34 1.4
 4 1 9 26.82 1.28
 -1 -4 9 22.09 1.43
 -1 4 9 23.91 1.29
 -4 1 9 25.33 1.44
 -4 -1 9 26.35 1.45
 4 1 9 27.23 1.29
 -1 -4 9 23.74 1.29
 -1 4 9 22.38 1.33
 1 -4 9 23.66 1.26
 1 4 9 20.77 1.31
 -1 4 11 25.01 1.22
 1 -4 11 23.06 1.42
 4 -1 11 23.53 1.33
 4 1 11 23.62 1.3
 -1 -4 11 26.16 1.43
 -1 4 11 23.47 1.31
 -4 -1 11 23.43 1.44
 -4 1 11 23.49 1.43
 1 4 11 24 1.32
 -1 4 11 24.39 1.36
 -1 -4 11 26.04 1.32
 4 1 11 23.14 1.31
 1 -4 11 25.01 1.29
 -1 4 13 57.47 2.93
 -4 -1 13 61.54 3.08
 -4 1 13 63.55 3.03
 4 1 13 62.73 2.99
 -1 -4 13 61.3 3.12
 1 -4 13 59.79 3.1
 4 -1 13 62.27 3.03
 -4 -1 13 62.14 3.12
 -1 4 13 58.32 3.02
 -1 -4 13 59.49 3.12
 -4 1 13 61.3 3.09
 1 4 13 60.35 3.04
 1 -4 13 61.54 3
 -1 4 13 60.96 3.05
 -4 1 13 61.07 3.07
 -1 -4 13 63.7 3.03
 4 1 13 61.28 3.01
 -4 -1 15 26.97 1.59
 -1 4 15 25.11 1.38
 -1 -4 15 25.4 1.65
 -4 1 15 27.07 1.54
 4 -1 15 26.14 1.53
 4 1 15 27.53 1.48
 -4 -1 15 29.19 1.75
 -4 1 15 29.9 1.69
 -1 -4 15 27.41 1.69
 -1 4 15 26.39 1.58
 -1 4 15 27.64 1.58
 1 -4 15 26.18 1.5
 1 4 15 25.85 1.56
 -1 -4 15 28 1.55
 -4 1 15 28.78 1.6
 -4 1 17 8.64 0.87
 -1 -4 17 8.39 1.09
 -1 4 17 7.2 0.64
 -4 -1 17 8.98 1
 4 -1 17 8 0.89
 4 1 17 9.12 0.79
 -4 1 17 9.4 1.13
 -1 -4 17 8.96 1.19
 -4 -1 17 10.12 1.16
 1 4 17 8.07 0.92
 -1 4 17 7.76 0.94
 4 -1 17 9.51 0.85
 -1 -4 17 8.25 0.88
 -4 1 17 8.46 1
 1 -4 17 7.42 0.88
 4 -1 19 6.65 0.86
 -4 -1 19 7.08 0.94
 -1 4 19 5.41 0.58
 4 1 19 6.04 0.74
 -4 1 19 7.39 1.14
 -4 -1 19 6.6 1.19
 -1 4 19 5.74 0.96
 -4 1 19 5.95 1
 1 -4 19 5.48 0.87
 4 -1 19 6.1 0.89
 -1 -4 19 4.48 0.91
 1 4 19 5.85 0.9
 1 -4 21 10.32 1.15
 4 -1 21 8.74 0.98
 -4 1 21 10.24 1.29
 -4 -1 21 9.03 1.32
 -1 4 21 11.62 1.1
 1 4 21 9.59 1.1
 -1 -4 21 9.49 1.07
 4 -1 21 8.6 1.02
 1 -4 21 11.26 1.03
 1 -4 23 15.89 1.35
 4 -1 23 14.95 1.17
 -4 1 23 14.02 1.14
 -4 1 23 15.48 1.55
 -4 -1 23 10.75 1.57
 -4 -1 23 13.44 1.4
 4 -1 23 14 1.23
 1 -4 23 17.73 1.29
 1 4 23 16.39 1.27
 -1 4 23 15.39 1.37
 -1 -4 23 17.21 1.31
 4 -1 25 5.69 0.98
 -1 -4 25 6.03 1.18
 -4 -1 25 5.96 1.05
 1 -4 25 7.59 1.17
 1 4 25 8.01 1.15
 -4 -1 25 6.16 1.24
 -1 -4 25 6.3 1.14
 -1 4 25 6.7 1.23
 4 -1 25 6.08 1.09
 1 -4 25 8.31 1.12
 -1 -4 27 4.16 1.16
 1 -4 27 2.76 1.17
 1 4 27 3.03 1.18
 1 -4 27 3.8 1.16
 4 -1 27 4.34 1.13
 4 1 27 2.96 1.17
 -4 -1 27 3.54 1.25
 -1 4 27 2.38 1.24
 -1 -4 27 5.72 1.16
 1 -4 29 1.04 1.22
 -1 -4 29 2.28 1.22
 1 -4 29 2.16 1.2
 -1 -4 29 4.32 1.27
 -1 4 29 3.18 1.34
 1 4 29 1.09 1.33
 4 -1 29 1.87 1.14
 -4 -1 29 1.88 1.36
 4 1 29 2.59 1.22
 1 -4 31 2.3 1.24
 -1 -4 31 0.48 1.35
 4 1 31 1.91 1.28
 -4 -1 31 0.65 1.43
 4 -1 31 1.55 1.23
 -1 4 31 1.39 1.45
 -4 1 31 3.64 1.49
 1 -4 33 4.81 1.4
 -1 -4 33 4.66 1.45
 -4 -1 33 5.37 1.47
 4 -1 33 5.41 1.32
 -4 1 33 2.83 1.48
 4 1 33 4.26 1.33
 -1 -4 35 2.67 1.38
 4 1 35 1.83 1.37
 4 -1 35 0.7 1.34
 -4 -1 35 0.43 1.56
 -4 1 35 2.72 1.52
 1 -4 35 -0.64 1.37
 1 -4 37 0.43 1.3
 -4 -1 37 1.85 1.51
 4 -1 37 1.44 1.45
 -1 -4 37 1.23 1.4
 4 1 37 -0.27 1.54
 -4 1 37 -1.25 1.54
 -4 2 -36 80.33 7.35
 -2 -4 -36 74.11 7.04
 -2 4 -36 66.34 7.08
 2 4 -36 76.39 6.63
 -4 -2 -36 83.39 7.18
 2 4 -34 11.92 4.94
 -2 4 -34 3.01 5.26
 -2 -4 -34 10.33 5.24
 -4 -2 -34 -2.04 5.26
 -4 2 -34 2.35 5.44
 -4 -2 -32 103.88 7.48
 4 2 -32 87.13 6.73
 -2 -4 -32 80.71 7.16
 -4 2 -32 102.8 7.46
 2 -4 -32 84.49 6.68
 4 -2 -30 13.64 4.04
 2 -4 -30 13 4.27
 -4 -2 -30 16.39 4.94
 4 2 -30 8.62 4.04
 -2 -4 -30 10.08 4.84
 -4 2 -30 7.95 4.78
 -4 -2 -30 9.56 2.78
 -2 4 -30 12.21 2.63
 -4 2 -30 9.7 3.16
 -2 -4 -30 13.95 2.76
 -2 -4 -28 194.63 10.54
 4 -2 -28 191.95 10.18
 -4 -2 -28 175.59 10.71
 2 -4 -28 190.06 10.28
 -2 -4 -28 185.77 9.3
 2 4 -28 175.13 9.31
 -4 2 -28 188.08 9.57
 -4 -2 -28 188.28 9.63
 -2 4 -28 190.72 9.54
 -2 -4 -26 -1.03 3.99
 2 -4 -26 0.32 3.46
 -4 -2 -26 2.89 3.82
 4 -2 -26 -2.12 3.34
 -4 -2 -26 0.72 2.67
 -2 -4 -26 -0.39 2.07
 -2 4 -26 1.33 2.28
 -4 2 -26 0.89 2.22
 2 -4 -26 0.5 1.85
 2 4 -26 1.89 1.99
 4 2 -26 0.33 1.61
 2 -4 -24 176.08 9.71
 -4 -2 -24 181.76 9.95
 4 -2 -24 171.52 9.55
 -2 -4 -24 177.85 9.9
 -4 2 -24 192.63 9.15
 -2 -4 -24 179.59 9.02
 2 -4 -24 171.74 8.89
 -4 -2 -24 184.92 9.26
 4 2 -24 174.45 8.83
 2 4 -24 175.74 8.96
 -2 4 -24 195.4 9.12
 -2 -4 -22 36.99 2.87
 -2 -4 -22 43.58 4.03
 2 -4 -22 32.74 3.68
 4 -2 -22 31.56 3.45
 -4 -2 -22 30.09 3.99
 2 4 -22 36.62 2.61
 -2 4 -22 42.27 2.82
 -4 2 -22 35.36 2.84
 -4 -2 -22 30.36 3.17
 4 2 -22 33.74 2.38
 2 -4 -20 225.74 11.22
 2 -4 -20 224.1 11.82
 -2 -4 -20 230.46 12.02
 -4 -2 -20 234.38 12.03
 -2 4 -20 252.68 11.51
 2 4 -20 246.9 11.4
 -4 -2 -20 246.57 11.5
 4 2 -20 234.69 11.29
 -4 2 -20 254.38 11.52
 -2 -4 -20 244.57 11.5
 4 -2 -20 216.76 11.14
 -4 -2 -20 238.38 11.63
 -2 -4 -18 30.59 2.54
 2 -4 -18 29.64 3.1
 -2 -4 -18 30.02 3.29
 2 4 -18 30.5 2.17
 4 2 -18 25.76 1.96
 -2 4 -18 33.91 2.45
 2 -4 -18 28.41 1.88
 -4 -2 -18 27.8 2.37
 -4 2 -18 28.61 2.35
 4 -2 -18 28.63 1.74
 2 -4 -16 300.83 15.34
 -2 -4 -16 315 15.52
 -2 4 -16 338.32 15.14
 4 2 -16 298.24 14.97
 2 4 -16 328.64 15.07
 -4 2 -16 346.61 15.16
 4 -2 -16 297.5 14.88
 -4 -2 -16 326.47 15.12
 2 -4 -16 304.29 14.94
 -2 -4 -16 331.31 15.16
 2 -4 -14 157.56 7.68
 -2 -4 -14 161.13 8.33
 2 -4 -14 163.57 8.12
 4 2 -14 150.73 7.7
 -2 4 -14 188.19 7.92
 2 4 -14 163.87 7.76
 -2 -4 -14 173.97 7.96
 4 -2 -14 150.34 7.61
 -4 -2 -14 162.1 7.87
 2 -4 -12 378.5 17.74
 2 -4 -12 375.93 18
 -2 -4 -12 349.95 18.1
 4 2 -12 380.48 17.75
 4 -2 -12 369.58 17.68
 -2 -4 -12 379.72 17.9
 2 -4 -10 239.26 11.28
 4 2 -10 224.2 10.98
 -2 -4 -10 253.75 11.22
 2 -4 -10 239.74 11.08
 -2 -4 -8 565.87 27.07
 4 2 -8 555.55 27.07
 -4 -2 -8 627.67 27.45
 2 -4 -8 583.19 27.26
 -4 2 -8 614.14 27.24
 -4 -2 -8 602.68 27.22
 2 -4 -8 588.39 27.14
 -2 -4 -8 628.5 27.24
 4 -2 -8 556.48 27.07
 -2 -4 -6 321 14.99
 -4 -2 -6 327.07 15.34
 2 4 -6 324.22 14.99
 4 2 -6 312.03 15
 2 -4 -6 300.88 15.15
 -2 -4 -6 308.96 14.99
 -4 2 -6 345.9 15.13
 2 -4 -6 319.13 15.03
 2 -4 -6 313.73 15.05
 -2 4 -6 314.98 14.99
 -4 -2 -6 316.21 15.13
 2 -4 -4 1219.91 56.05
 -4 -2 -4 1259.39 56.24
 2 4 -4 1225.41 56.03
 2 -4 -4 1205.08 56.12
 4 2 -4 1185.45 56.04
 -2 -4 -4 1196.71 56.22
 -4 2 -4 1291.18 56.11
 2 -4 -4 1240.27 56.07
 -4 -2 -4 1178.54 56.16
 -2 -4 -4 1177.04 56.12
 -2 4 -4 1114.76 56.02
 -4 2 -4 1166.4 56.03
 2 -4 -2 458.53 21.17
 -2 4 -2 475.95 21.2
 2 4 -2 471 21.17
 -2 -4 -2 460.29 21.35
 -4 -2 -2 466.23 21.35
 4 2 -2 449.58 21.18
 -4 2 -2 467.21 21.16
 -2 -4 -2 475.68 21.2
 -4 2 -2 466.23 21.23
 2 4 -2 436.93 21.2
 4 2 -2 424.25 21.22
 -2 -4 -2 408.64 21.17
 4 2 -2 421.53 21.21
 -4 -2 -2 450.56 21.28
 -2 -4 -2 445.92 21.25
 -2 4 -2 433.78 21.16
 -2 4 0 3654.6 166.47
 -4 2 0 3806.68 166.47
 -2 4 0 3505.07 166.47
 -4 -2 0 3585.76 166.56
 4 2 0 3433.51 166.45
 -4 2 0 3547.42 166.45
 -4 -2 0 3591.29 166.45
 2 4 0 3282.06 166.45
 2 4 0 3540.58 166.48
 4 2 0 3616.09 166.54
 -4 -2 0 3476.17 166.5
 2 4 0 3610.22 166.51
 -4 -2 0 3556.91 166.51
 2 -4 2 468.86 21.19
 -2 4 2 459.72 21.16
 -2 4 2 466.08 21.19
 -2 -4 2 478.38 21.21
 -4 2 2 438.42 21.16
 4 -2 2 462.68 21.18
 -4 2 2 431.02 21.16
 4 2 2 442.82 21.16
 4 -2 2 438.63 21.15
 -4 2 2 465.17 21.27
 -4 -2 2 448.11 21.23
 -2 4 2 441.32 21.21
 2 -4 4 1262.3 57.85
 2 -4 4 1212.84 57.86
 -4 -2 4 1213.21 57.84
 4 -2 4 1258.57 57.85
 -2 -4 4 1223.62 57.85
 -2 4 4 1159.03 57.9
 4 -2 4 1243.75 57.81
 -2 -4 4 1226.1 57.81
 -4 -2 4 1215.35 57.87
 -2 4 4 1220.11 57.83
 -4 2 4 1226.38 57.88
 -2 4 4 1196.74 57.86
 2 -4 4 1243.54 57.81
 2 4 4 1167 57.83
 2 -4 6 323.91 14.99
 -4 -2 6 305.67 14.94
 -2 -4 6 321.22 14.96
 4 -2 6 313.12 14.97
 -2 4 6 318.33 14.95
 -2 -4 6 313.16 14.99
 -4 2 6 317.05 15
 -4 -2 6 315.08 15
 4 2 6 313.76 14.95
 -2 4 6 314.24 14.96
 -2 4 6 305.23 14.99
 2 4 6 328.35 14.96
 2 -4 6 320.09 14.94
 -2 -4 8 612.42 28.97
 4 -2 8 618.95 28.99
 -4 -2 8 597.02 28.94
 2 -4 8 621.7 29.01
 -2 4 8 611.7 28.92
 -2 4 8 610.61 28.97
 -2 -4 8 626.57 29.02
 -4 -2 8 607.57 29.02
 -4 2 8 616.12 29
 2 -4 8 642.88 28.96
 -2 4 8 599.77 28.99
 4 2 8 606.95 28.97
 2 4 8 616.05 28.98
 -2 4 10 236.23 11.48
 -2 -4 10 250.59 11.6
 4 -2 10 239.29 11.55
 -2 -4 10 249.02 11.51
 -2 -4 10 240.8 11.59
 -4 -2 10 247.86 11.59
 -4 2 10 238.17 11.56
 -2 4 10 240.94 11.53
 4 2 10 243.59 11.53
 2 4 10 244.55 11.54
 -2 4 10 249.94 11.56
 2 -4 10 260.83 11.52
 4 -2 10 228.22 11.51
 -4 2 12 391.3 18.59
 4 -2 12 397.83 18.63
 -2 -4 12 408.93 18.67
 -2 4 12 378.25 18.55
 -4 -2 12 395.57 18.67
 -2 -4 12 404.65 18.67
 -2 4 12 381.9 18.61
 -4 2 12 385.44 18.64
 2 -4 12 401.65 18.59
 2 4 12 387.92 18.61
 -2 4 12 374.5 18.63
 -2 -4 12 403.8 18.62
 4 2 12 408.08 18.61
 4 -2 12 401.42 18.6
 -2 4 14 164.03 7.86
 -4 -2 14 159.82 7.98
 -4 2 14 154.06 7.9
 4 -2 14 155.8 7.94
 -2 -4 14 174.37 8.01
 -2 4 14 173.07 7.94
 -2 -4 14 169.37 8.02
 -4 -2 14 158.23 8
 -4 2 14 155.19 7.98
 2 4 14 172.43 7.95
 -2 -4 14 177.64 7.94
 -2 4 14 174.31 7.97
 -4 2 14 157.07 7.96
 2 -4 14 178.89 7.92
 4 -2 14 165.44 7.92
 4 2 14 160.89 7.92
 -2 -4 16 319.43 15.19
 -4 -2 16 324.93 15.18
 4 -2 16 321.09 15.14
 -2 4 16 300.23 15.05
 -4 2 16 315.25 15.1
 -2 -4 16 320.93 15.22
 -2 4 16 316.21 15.14
 -4 2 16 322.32 15.18
 -4 -2 16 327.43 15.23
 -2 -4 16 327.52 15.14
 4 2 16 324.06 15.13
 -2 4 16 322.65 15.16
 -4 2 16 314.21 15.17
 4 -2 16 325.89 15.12
 2 -4 16 319.46 15.12
 2 4 16 315.17 15.14
 -4 -2 18 28.74 1.88
 -2 -4 18 35.11 1.94
 -2 4 18 32.04 1.63
 2 -4 18 34 1.87
 4 -2 18 26.55 1.8
 -2 4 18 36.1 1.9
 -2 -4 18 35.03 2.02
 -4 2 18 27.26 1.93
 -4 -2 18 28.49 2.02
 -2 4 18 36.45 1.85
 4 -2 18 27.43 1.76
 -4 2 18 28.49 1.86
 2 -4 18 35.8 1.78
 2 4 18 34.33 1.83
 4 2 18 27.83 1.8
 -2 -4 18 34.55 1.83
 -2 -4 20 241.19 11.81
 4 -2 20 243.62 11.76
 -4 -2 20 241.8 11.79
 -2 4 20 229.75 11.65
 2 -4 20 250.37 11.8
 -2 -4 20 252.87 11.89
 -4 2 20 239.28 11.82
 -4 -2 20 248.83 11.87
 -2 4 20 249.63 11.8
 -4 -2 20 250.33 11.81
 -2 -4 20 250.84 11.78
 -4 2 20 246.71 11.81
 2 4 20 250.6 11.78
 2 -4 20 254.03 11.75
 4 -2 20 255.36 11.75
 -4 2 22 37.41 2.11
 4 -2 22 35.43 2.2
 2 -4 22 44.36 2.32
 -4 2 22 36.46 2.39
 -4 -2 22 38.5 2.48
 -4 -2 22 37.32 2.33
 -2 4 22 42.66 2.33
 2 4 22 43.44 2.29
 -4 2 22 37.06 2.34
 4 -2 22 38.41 2.2
 2 -4 22 43.5 2.21
 -2 -4 22 45.5 2.29
 2 -4 24 184.03 9.35
 4 -2 24 193.22 9.33
 -4 -2 24 188.42 9.49
 2 4 24 190.91 9.36
 4 -2 24 197.37 9.33
 -2 -4 24 189.34 9.36
 -4 -2 24 203.5 9.41
 2 -4 24 196.04 9.33
 -2 4 24 189.33 9.39
 -4 2 24 194.4 9.41
 4 -2 26 1.89 0.96
 -4 -2 26 1.57 1.05
 -2 -4 26 1.02 1.12
 2 -4 26 0.03 1.09
 -4 -2 26 1.77 1.16
 2 4 26 0.88 1.17
 2 -4 26 0.77 0.99
 -2 4 26 -0.28 1.2
 4 -2 26 0.06 0.98
 -2 -4 26 3.03 1.12
 -2 -4 28 184.83 9.88
 2 -4 28 204.28 9.89
 4 -2 28 207.74 9.87
 -2 4 28 200 9.94
 2 -4 28 211.99 9.87
 -2 -4 28 209.04 9.92
 -4 -2 28 203.09 9.94
 2 4 28 202.17 9.91
 2 -4 30 13.25 1.48
 4 2 30 13.29 1.47
 -4 -2 30 16.09 1.67
 -2 -4 30 15.41 1.57
 2 -4 30 17.63 1.51
 4 -2 30 13.29 1.47
 -2 4 30 13.74 1.6
 4 2 32 106.58 5.46
 2 -4 32 106.1 5.44
 -2 4 32 103.74 5.57
 4 -2 32 112.1 5.44
 -4 -2 32 102.13 5.52
 -2 -4 32 109.31 5.5
 -4 2 34 7.26 1.62
 -4 -2 34 5.54 1.59
 2 -4 34 7.24 1.35
 4 -2 34 7.22 1.37
 -2 -4 34 6.71 1.53
 4 2 34 7.65 1.41
 -2 -4 36 91.44 5.03
 -4 -2 36 92.45 5.08
 4 2 36 103.95 5.14
 2 -4 36 97.77 4.99
 -3 -4 -37 4.93 5.47
 -3 4 -37 1.77 5.4
 -4 -3 -37 11.96 5.73
 -4 3 -37 8.64 5.83
 -4 -3 -35 -1.69 5.52
 -3 4 -35 -0.36 5.33
 -3 -4 -35 6.33 5.43
 -4 3 -35 -5.85 5.68
 3 4 -35 -7.58 4.94
 -3 4 -33 8.12 5.3
 -4 -3 -33 -5.69 5.26
 3 4 -33 1.65 4.61
 -4 3 -33 -1.27 5.21
 -3 -4 -33 -8.03 5.14
 4 3 -33 0.42 4.5
 -4 -3 -33 1.41 2.96
 4 -3 -31 1.71 3.95
 3 -4 -31 4.04 4.19
 -3 -4 -31 -1.09 4.78
 -4 -3 -31 -0.48 4.87
 -4 3 -31 1.41 4.91
 -3 -4 -31 -0.42 2.7
 -3 4 -31 -1.98 2.72
 -4 3 -31 -3.37 3.35
 -4 -3 -29 0.15 4.61
 -3 -4 -29 12 4.66
 3 -4 -29 -0.57 3.99
 4 -3 -29 0.11 3.75
 -4 -3 -29 7.64 2.66
 -3 4 -29 4.94 2.58
 -4 3 -29 3.94 2.57
 3 -4 -27 1.6 3.55
 4 -3 -27 -0.52 3.57
 -3 -4 -27 2.72 4.32
 -4 -3 -27 2.31 4.42
 -3 -4 -27 2.47 2.3
 -4 -3 -27 -1.28 2.6
 3 4 -27 -0.36 1.91
 4 3 -27 -0.08 1.78
 -4 3 -27 1.81 2.49
 -3 4 -27 2.47 2.31
 4 -3 -25 9.63 3.26
 -3 -4 -25 6.01 3.77
 -4 -3 -25 11.92 3.95
 3 -4 -25 6.26 3.38
 -4 -3 -25 9.33 2.56
 -3 -4 -25 11.73 2.38
 3 4 -25 7.74 1.88
 -4 3 -25 11.77 2.39
 4 -3 -25 9.83 1.64
 -3 4 -25 9.04 2.28
 4 3 -25 7.94 1.69
 3 -4 -25 7.8 1.74
 3 -4 -23 13.49 3.22
 -4 -3 -23 10.91 3.76
 4 -3 -23 14.31 3.07
 -3 -4 -23 11.95 3.64
 -4 -3 -23 11.22 2.53
 -3 -4 -23 10.3 2.26
 -3 4 -23 10.68 2.24
 -4 3 -23 12.19 2.22
 3 4 -23 13.86 1.88
 4 3 -23 9.08 1.7
 3 -4 -23 12.57 1.73
 -3 -4 -21 0.11 3.25
 -4 -3 -21 2.88 3.25
 4 -3 -21 2.45 2.64
 3 -4 -21 -0.57 2.88
 -3 -4 -21 -1.08 2.14
 3 -4 -21 0.81 1.44
 3 4 -21 0.31 1.53
 -3 4 -21 0.81 1.89
 -4 -3 -21 -1.25 2.3
 4 3 -21 0.03 1.42
 -4 3 -21 -0.7 1.95
 -4 -3 -19 18.19 3.29
 4 -3 -19 14.83 2.71
 -3 -4 -19 16.15 3.31
 3 -4 -19 25.06 2.93
 -3 -4 -19 16.8 2.39
 -4 -3 -19 13.75 2.45
 -4 3 -19 19.5 2.16
 -3 4 -19 22.01 2.15
 3 4 -19 18.26 1.76
 4 3 -19 18.77 1.7
 -3 -4 -17 6.78 2.12
 3 -4 -17 3.53 2.45
 4 -3 -17 1.58 2.15
 -3 -4 -17 2.77 2.88
 3 4 -17 4.24 1.42
 -4 3 -17 6.67 1.72
 4 3 -17 4.12 1.28
 -3 4 -17 6.13 1.78
 -4 -3 -17 4.45 2.06
 3 -4 -15 68.46 4.22
 -3 -4 -15 74.55 4.7
 4 -3 -15 65.63 4.1
 3 4 -15 71.4 3.75
 4 3 -15 67.66 3.68
 -3 4 -15 75.05 3.93
 -4 3 -15 75.19 3.98
 -3 -4 -15 72.14 4.09
 -4 -3 -15 72.56 3.94
 -4 -3 -15 67.86 4.19
 3 -4 -13 68.9 4.08
 4 -3 -13 67.07 3.99
 4 3 -13 69.37 3.54
 -4 -3 -13 71.45 3.83
 -3 -4 -13 72.45 3.93
 3 -4 -13 68.11 3.59
 -4 -3 -13 75.86 4.01
 3 -4 -11 52.91 3.08
 -4 -3 -11 47.6 3.39
 4 -3 -11 50.7 2.96
 -4 -3 -11 55.26 3.12
 3 -4 -11 52.71 2.68
 4 -3 -11 49.82 2.61
 -3 -4 -11 55.49 3.02
 -4 -3 -9 85.9 4.47
 4 -3 -9 69.08 3.96
 3 -4 -9 72.36 4.05
 -4 3 -9 86.07 3.98
 -3 -4 -9 80.99 4.09
 3 -4 -9 74.08 3.77
 4 -3 -9 75.85 3.71
 4 3 -7 4.46 0.4
 4 -3 -7 4.13 1.26
 3 -4 -7 4.04 1.44
 -4 -3 -7 8.41 2.4
 -3 -4 -7 8.1 2.35
 3 4 -7 4.74 0.39
 -4 3 -7 3.63 1.3
 3 -4 -7 5.26 0.81
 3 -4 -5 16.74 0.91
 4 -3 -5 16.6 0.84
 -4 -3 -5 18.14 1.73
 -4 -3 -5 17.66 2.11
 3 -4 -5 16.34 1.39
 4 3 -5 17.59 0.88
 -3 -4 -5 17.36 2.07
 4 -3 -5 16.68 1.16
 3 4 -5 18.44 0.87
 3 -4 -5 18.84 1.34
 -3 4 -5 17 0.88
 3 4 -3 85.22 3.98
 -4 -3 -3 86.88 4.34
 -3 -4 -3 88.97 4.41
 4 3 -3 82.53 3.99
 -3 -4 -3 81.65 4.14
 4 -3 -3 84.24 3.98
 3 -4 -3 83.33 4
 -4 -3 -3 86.79 4.21
 -4 3 -3 93.41 3.99
 -3 -4 -3 78.99 4.15
 4 3 -3 79.62 4.07
 -3 4 -3 78.66 3.98
 -3 4 -1 233.88 11.14
 -4 3 -1 229.46 11.13
 3 -4 -1 225.06 11.12
 -4 -3 -1 235.14 11.21
 -4 3 -1 242.14 11.14
 -3 4 -1 236.38 11.1
 4 3 -1 236.46 11.12
 3 4 -1 232.27 11.11
 -4 -3 -1 234.32 11.31
 -4 3 -1 244.66 11.1
 4 3 -1 229.89 11.22
 -3 -4 -1 220.46 11.16
 3 4 -1 232.42 11.17
 -4 -3 -1 231.5 11.21
 -3 -4 -1 239 11.22
 -4 3 1 247.21 10.93
 -3 4 1 226.49 10.94
 -4 3 1 228.83 10.93
 4 3 1 227.99 10.93
 4 -3 1 223.19 10.92
 -4 3 1 237.83 10.92
 3 4 1 226.89 11
 -4 -3 1 236.14 10.99
 -4 3 3 82.62 4.08
 -3 4 3 83.24 4.1
 4 -3 3 86.02 4.11
 3 -4 3 84.23 4.11
 -3 -4 3 84.63 4.14
 4 -3 3 88.86 4.06
 -3 4 3 84.86 4.21
 -3 4 3 84.42 4.18
 -4 -3 3 80.07 4.16
 -4 3 3 86.3 4.23
 -3 -4 5 18.43 1.02
 4 -3 5 17.5 1
 -4 -3 5 17 1
 -3 4 5 17.46 1.4
 4 -3 5 17.9 0.87
 -3 -4 5 16.35 1.1
 -3 4 5 18.5 1.07
 -4 -3 5 17.61 1.13
 -4 3 5 16.13 1.17
 3 -4 5 18.95 0.9
 -3 4 5 18.75 1.17
 4 3 5 19.7 0.97
 3 4 5 17.16 0.94
 -3 4 7 5.19 0.34
 4 -3 7 4.42 0.65
 -4 -3 7 3.88 0.48
 -3 -4 7 4.29 0.55
 -3 4 7 5.15 0.65
 -3 -4 7 4.58 0.84
 -4 -3 7 4.82 0.89
 -4 3 7 4.7 0.83
 4 3 7 5 0.51
 3 4 7 4.47 0.55
 -3 4 7 5.29 0.89
 -4 3 7 3.55 0.65
 4 -3 7 3.66 0.43
 3 -4 7 4.57 0.41
 -4 -3 9 81.93 3.72
 4 -3 9 82.25 3.8
 -3 4 9 74.73 3.69
 -3 -4 9 74.94 3.73
 -3 -4 9 78.25 3.84
 -4 3 9 83.6 3.81
 -4 3 9 66.11 3.76
 -3 4 9 77.23 3.77
 -4 -3 9 78.32 3.85
 4 -3 9 87.29 3.74
 4 3 9 81.3 3.76
 -3 4 9 67.61 3.8
 3 -4 9 80.62 3.73
 3 4 9 74.73 3.76
 -3 4 9 75.35 3.79
 -3 -4 11 55.67 2.74
 -4 3 11 57.2 2.76
 4 -3 11 56.34 2.83
 -4 3 11 50.23 2.79
 -4 3 11 52.47 2.83
 -3 4 11 57.62 2.81
 -4 -3 11 58.49 2.9
 -3 -4 11 54.7 2.89
 4 3 11 60.57 2.8
 3 -4 11 56.77 2.76
 3 4 11 59.52 2.81
 -3 4 11 56.91 2.84
 4 -3 11 58.95 2.77
 -3 -4 13 73.57 3.75
 3 -4 13 69.2 3.69
 -4 -3 13 77.35 3.74
 -4 3 13 72.9 3.6
 4 -3 13 74.06 3.68
 -3 4 13 72.18 3.67
 -4 -3 13 75.98 3.75
 -3 -4 13 73.12 3.76
 -4 3 13 73.51 3.69
 3 -4 13 74.64 3.62
 3 4 13 70.69 3.65
 4 3 13 77.89 3.65
 -3 4 13 69.73 3.69
 -4 3 13 76.6 3.7
 4 -3 13 79.41 3.63
 -3 -4 13 76.65 3.68
 -4 3 15 74.33 3.64
 -4 -3 15 75.51 3.79
 -3 4 15 66.52 3.59
 -3 -4 15 73.36 3.79
 4 -3 15 74.66 3.73
 3 -4 15 71.96 3.74
 -3 -4 15 70.46 3.81
 -3 4 15 75.02 3.73
 -4 3 15 74.17 3.76
 -4 -3 15 78.02 3.85
 -4 -3 15 83.71 3.74
 -3 -4 15 78.75 3.73
 3 -4 15 73.84 3.67
 -4 3 15 79.28 3.76
 3 4 15 75.63 3.71
 4 -3 15 81.85 3.68
 4 3 15 76.88 3.7
 -3 4 15 73.73 3.74
 3 -4 17 4.32 0.9
 -3 4 17 4.28 0.53
 -4 -3 17 5.94 1.04
 -3 -4 17 5.52 1.05
 4 -3 17 4.25 0.8
 -3 4 17 4.61 0.92
 -3 -4 17 3.27 1.12
 -4 3 17 4.75 1.02
 -4 -3 17 3.76 1.13
 4 3 17 5.45 0.79
 3 4 17 4 0.82
 3 -4 17 5.43 0.74
 4 -3 17 5.67 0.77
 -3 -4 17 4.37 0.87
 -4 3 17 6.25 0.94
 -3 4 17 4.09 0.89
 -4 -3 17 5.97 0.89
 -3 4 19 17.25 1.11
 -4 3 19 19.11 1.17
 3 -4 19 19.56 1.39
 -4 -3 19 19.76 1.46
 -3 -4 19 19.39 1.49
 4 -3 19 20.48 1.4
 -4 -3 19 21.52 1.6
 -3 4 19 18.17 1.43
 -4 3 19 21.5 1.47
 -3 -4 19 19.57 1.58
 -4 3 19 21.25 1.46
 3 4 19 20.09 1.33
 -3 4 19 20.07 1.44
 3 -4 19 20.57 1.29
 4 3 19 19.95 1.3
 4 -3 19 21.62 1.3
 -3 -4 19 19.14 1.33
 -4 -3 19 23.25 1.46
 -4 -3 21 -0.49 1.06
 -3 -4 21 -0.19 1.04
 4 -3 21 1.18 0.88
 3 -4 21 -0.26 0.93
 -4 3 21 -1.14 1.07
 -4 -3 21 -0.88 1.24
 -3 -4 21 -0.66 1.25
 -3 4 21 -0.76 0.96
 -4 3 21 -0.07 0.97
 -3 4 21 0.16 0.91
 -3 -4 21 -0.7 0.91
 -4 -3 21 0.71 0.94
 3 -4 21 0.89 0.76
 3 4 21 -0.27 0.92
 4 3 21 -0.67 0.88
 4 -3 21 0.5 0.78
 3 -4 23 12.01 1.29
 4 -3 23 14.39 1.25
 -4 -3 23 16.11 1.68
 -4 3 23 16.87 1.45
 -3 4 23 14.46 1.32
 4 -3 23 15.98 1.21
 4 3 23 14.39 1.29
 -4 -3 23 13.13 1.34
 -4 3 23 12.53 1.35
 -3 -4 23 16.59 1.33
 3 4 23 14.05 1.25
 3 -4 23 13.64 1.18
 4 -3 25 10.05 1.21
 3 -4 25 10.01 1.25
 -4 -3 25 12.34 1.3
 -3 4 25 9.94 1.35
 -3 -4 25 11.85 1.26
 4 -3 25 10.34 1.14
 -4 3 25 12.87 1.41
 3 -4 25 11.88 1.18
 3 4 25 11.33 1.22
 4 -3 27 1.45 1.06
 -3 -4 27 0.68 1.21
 -4 -3 27 0.83 1.15
 3 -4 27 -0.31 1.11
 -3 4 27 0.47 1.29
 -4 3 27 -0.77 1.27
 3 -4 27 0.46 1.06
 -4 -3 27 0.92 1.2
 4 -3 27 0.28 1.02
 3 4 27 -0.71 1.14
 -3 -4 27 0.16 1.24
 3 -4 29 5.29 1.23
 4 -3 29 4.94 1.17
 -3 -4 29 2.35 1.28
 -4 -3 29 3.18 1.36
 -3 4 29 4.21 1.39
 3 -4 29 3.02 1.14
 -4 3 29 0.69 1.44
 4 -3 29 4.41 1.15
 -3 -4 29 5.16 1.34
 3 -4 31 2.32 1.15
 4 -3 31 1.02 1.2
 -3 4 31 -1.11 1.43
 -3 -4 31 2.55 1.38
 -4 -3 31 3.68 1.43
 3 -4 31 1.95 1.19
 4 3 33 1.26 1.33
 4 -3 33 0.39 1.17
 -3 -4 33 1.09 1.4
 3 -4 33 0.74 1.22
 -4 -3 33 1 1.46
 -3 -4 35 1.04 1.44
 3 -4 35 1.6 1.29
 4 3 35 -0.29 1.36
 -4 -3 35 -1.05 1.55
 4 -3 35 1.36 1.45
 -4 3 37 -1.81 1.61
 4 -3 37 2.18 1.29
 3 4 37 -0.78 1.52
 3 -4 37 3.17 1.45
 -4 -3 37 4.41 1.52
 4 3 37 3.63 1.55
 -3 -4 37 1.36 1.4
 -4 4 -36 92.04 7.73
 -4 -4 -36 87.57 7.63
 -4 -4 -34 -2.67 5.43
 4 4 -34 8.92 4.74
 -4 4 -34 2.4 5.41
 -4 -4 -32 121.54 8.31
 -4 4 -32 103.11 8.15
 -4 4 -32 115.23 6.48
 -4 -4 -32 111.26 6.5
 -4 -4 -30 -1.72 4.77
 4 -4 -30 2.07 3.78
 -4 4 -30 -0.29 2.65
 4 -4 -28 125.66 7.65
 -4 -4 -28 132.32 8.24
 -4 4 -28 134.01 7
 -4 -4 -28 120.76 6.85
 4 -4 -26 -0.1 3.29
 -4 -4 -26 5.44 4.21
 -4 -4 -26 0.42 2.41
 4 4 -26 0.57 1.74
 -4 4 -26 3.24 2.45
 4 -4 -24 130.19 7.66
 -4 -4 -24 140.86 8.2
 4 4 -24 137.61 6.96
 4 -4 -24 129.39 6.81
 -4 -4 -24 141.93 7.3
 -4 4 -24 155.53 7.3
 -4 -4 -22 2.55 3.41
 4 -4 -22 -0.41 2.88
 -4 -4 -22 -2.3 2.31
 4 4 -22 0.22 1.54
 4 -4 -22 0.34 1.35
 -4 4 -22 1.05 2.03
 4 -4 -20 88.36 5.59
 -4 -4 -20 103.4 6.16
 4 4 -20 99.69 5.01
 -4 4 -20 110.97 5.32
 -4 -4 -20 98.56 5.38
 4 -4 -20 88.99 4.89
 -4 -4 -18 1.56 2.06
 -4 -4 -18 0.56 2.96
 4 -4 -18 -1.57 2.28
 4 4 -18 -1.23 1.34
 -4 4 -18 3.17 1.86
 4 -4 -18 0.86 1.23
 4 -4 -16 250.87 12.68
 -4 4 -16 278.84 12.59
 4 4 -16 257.76 12.41
 -4 -4 -16 263.56 12.65
 4 -4 -16 248.83 12.35
 4 -4 -14 -0.54 2.05
 4 4 -14 0.72 1.05
 -4 -4 -14 1.98 1.87
 4 -4 -14 -0.86 1.06
 4 -4 -12 76.73 4.1
 4 -4 -12 70.19 3.66
 -4 -4 -12 84.16 4.13
 -4 -4 -10 1.21 1.56
 -4 -4 -10 -1.03 2.15
 4 -4 -10 -2.71 1.38
 -4 4 -10 0.26 1.18
 4 -4 -10 -0.42 0.68
 4 -4 -8 117.73 5.74
 -4 4 -8 136.34 5.99
 -4 -4 -8 128.78 6.46
 4 -4 -8 119.14 5.96
 4 4 -8 124.34 5.77
 4 4 -6 1.18 0.29
 4 -4 -6 0.8 0.31
 4 4 -4 59.89 2.9
 -4 -4 -4 63.95 3.67
 4 -4 -4 60.15 2.9
 -4 4 -4 61.48 2.89
 -4 -4 -4 62.81 3.28
 4 -4 -2 0.22 0.26
 -4 -4 -2 0.4 1.57
 -4 4 -2 0.43 0.08
 4 4 -2 0.19 0.16
 -4 -4 -2 -1.57 0.94
 -4 -4 -2 -0.73 0.84
 -4 4 0 45.57 2.2
 -4 4 0 44.58 2.2
 4 4 0 45.74 2.18
 -4 4 0 45.82 2.17
 4 4 0 46.38 2.42
 -4 -4 0 43.05 2.35
 -4 4 2 0.2 0.23
 -4 4 2 -0.04 0.3
 -4 -4 4 59.5 2.9
 -4 4 4 59.52 2.8
 -4 4 4 57.52 2.84
 4 -4 4 57.42 2.88
 4 -4 4 59.34 2.78
 -4 4 4 49.97 2.95
 -4 4 4 56 3.01
 -4 -4 6 0.89 0.55
 4 -4 6 0.71 0.58
 4 -4 6 1.35 0.15
 -4 4 6 1.11 0.79
 -4 -4 6 1.64 0.83
 4 4 6 0.91 0.38
 -4 -4 8 118.98 5.59
 4 -4 8 121.54 5.64
 -4 -4 8 118.11 5.68
 -4 4 8 123.34 5.63
 4 -4 8 121.42 5.57
 4 4 8 111.01 5.59
 -4 4 8 104.56 5.6
 4 -4 10 -0.3 0.57
 -4 4 10 -0.09 0.32
 -4 -4 10 -0.13 0.36
 -4 4 10 0.27 0.58
 -4 -4 10 -0.06 0.7
 -4 4 10 0.79 0.67
 4 4 10 0.39 0.46
 4 -4 10 0.14 0.37
 -4 4 12 71.69 3.39
 4 -4 12 75.79 3.53
 -4 4 12 69.74 3.5
 -4 -4 12 72.13 3.57
 4 4 12 66.15 3.46
 -4 4 12 67.19 3.5
 4 -4 12 71.04 3.42
 -4 -4 14 0.22 0.93
 4 -4 14 0.6 0.73
 -4 4 14 0.09 0.73
 -4 -4 14 0.53 0.94
 4 4 14 -0.51 0.62
 -4 4 14 0.06 0.75
 4 -4 14 0.12 0.55
 4 -4 16 255.12 12.19
 -4 -4 16 258.47 12.23
 -4 -4 16 268.54 12.26
 -4 4 16 257.94 12.18
 -4 4 16 241.49 12.19
 4 4 16 245.41 12.15
 -4 -4 16 253.92 12.18
 4 -4 16 259.49 12.12
 4 -4 18 0.31 0.89
 -4 -4 18 0.03 1.07
 -4 4 18 -0.01 0.5
 -4 -4 18 -0.95 1.13
 -4 4 18 0.13 0.89
 -4 -4 18 0.46 0.83
 -4 4 18 -0.14 0.88
 4 4 18 0.04 0.76
 4 -4 18 0.38 0.68
 4 -4 20 97.54 4.82
 -4 -4 20 100.21 4.88
 -4 4 20 92.54 4.84
 -4 -4 20 98.08 4.97
 4 4 20 97.53 4.78
 -4 4 20 96.7 4.85
 4 -4 20 93.5 4.74
 -4 -4 20 97.75 4.83
 -4 -4 22 -0.68 1.1
 4 -4 22 -0.85 0.93
 -4 -4 22 -1.55 1.3
 -4 4 22 0.57 1.1
 4 -4 22 0.96 0.8
 -4 4 22 -0.52 1.06
 -4 -4 22 0.78 0.96
 4 4 22 0.63 0.88
 4 -4 24 146.39 7.25
 -4 -4 24 148.2 7.41
 -4 4 24 141.19 7.27
 -4 -4 24 149.24 7.27
 4 4 24 145.2 7.23
 4 -4 24 152.94 7.19
 4 -4 26 0.24 1.08
 -4 -4 26 -0.19 1.12
 4 4 26 -1.26 1.16
 4 -4 26 0.6 0.98
 -4 4 26 -0.78 1.21
 4 -4 28 134.13 6.68
 -4 -4 28 129.68 6.7
 -4 -4 28 138.33 6.76
 4 4 28 129.75 6.69
 4 -4 28 140.93 6.65
 -4 4 28 134.21 6.78
 4 -4 30 0.47 1.14
 -4 4 30 -0.89 1.42
 -4 -4 30 -0.43 1.39
 4 -4 30 0.91 1.13
 4 -4 32 123.66 6.12
 -4 4 32 115.92 6.25
 -4 -4 32 126.94 6.26
 4 -4 34 -0.46 1.27
 -4 -4 34 0.4 1.51
 -4 -4 36 103.72 5.68
 4 4 36 104.08 5.75
 4 -4 36 120.35 5.64
 0 5 -37 -2.12 5.19
 -5 0 -37 7.89 5.57
 -5 0 -35 -7.29 5.75
 0 5 -35 4.76 5.1
 -5 0 -33 4.14 5.54
 0 -5 -33 -8.23 4.86
 -5 0 -31 -3.81 4.91
 5 0 -31 2.13 4.01
 0 -5 -31 3.58 4.61
 -5 0 -31 -7.18 3.11
 0 5 -31 -0.12 2.41
 0 -5 -29 -1.31 4.34
 -5 0 -29 3.06 4.55
 5 0 -29 -7.53 3.91
 0 5 -29 0.6 2.34
 0 -5 -29 0.49 2.19
 -5 0 -29 0.69 2.98
 -5 0 -27 1.97 4.43
 0 -5 -27 -0.12 3.89
 5 0 -27 -0.11 3.43
 0 5 -27 -2.79 2.29
 -5 0 -27 2.86 2.98
 0 -5 -27 2.13 2.24
 -5 0 -25 -1.39 3.86
 0 -5 -25 6.53 3.61
 0 -5 -25 0.1 2.01
 0 5 -25 -0.56 2.03
 -5 0 -25 0.44 2.2
 0 -5 -23 -0.31 3.2
 0 5 -23 0.42 1.9
 -5 0 -23 2.37 2.12
 5 0 -21 -0.93 1.03
 0 -5 -21 0.1 1.49
 -5 0 -21 0.47 1.95
 0 5 -21 -0.68 1.8
 0 -5 -19 2.96 2.96
 0 -5 -19 0.57 1.49
 5 0 -19 0.73 1.14
 5 0 -19 0.53 1.02
 0 5 -19 1.78 1.67
 -5 0 -19 2.55 1.91
 0 -5 -17 -1.68 1.55
 0 -5 -17 -4.74 2.88
 0 5 -17 0.16 1.57
 -5 0 -17 0.18 1.84
 5 0 -17 -0.39 1.03
 0 -5 -15 -1.72 1.39
 0 -5 -15 -1.77 2.51
 0 5 -15 2.39 1.4
 5 0 -15 0.66 0.96
 0 -5 -13 -0.68 2.25
 0 -5 -13 -0.86 1.2
 5 0 -13 0.14 0.81
 0 -5 -11 -1.14 1.94
 0 -5 -11 -0.97 1.04
 0 -5 -11 2.31 0.34
 5 0 -11 0.72 0.62
 0 -5 -9 -2.25 1.95
 0 -5 -9 -1.41 1.18
 5 0 -9 -0.8 0.55
 -5 0 -9 -0.87 1.24
 0 -5 -7 2.2 2.03
 5 0 -7 1.24 0.47
 0 -5 -7 0.29 1.27
 -5 0 -7 1.25 1.39
 0 5 -5 -0.13 0.15
 5 0 -5 0.34 0.29
 0 5 -3 -0.11 0.09
 5 0 -3 -0.15 0.19
 0 5 -3 0.05 0.34
 0 -5 -3 -0.08 0.23
 -5 0 -3 0.21 0.71
 0 -5 -1 -0.2 0.49
 -5 0 -1 -0.12 0.15
 5 0 -1 -0.12 0.14
 -5 0 -1 -1.17 0.93
 0 5 -1 -0.4 0.25
 5 0 -1 -0.44 0.48
 -5 0 -1 -0.2 0.61
 0 -5 1 -0.29 0.43
 -5 0 1 -1.67 0.83
 0 5 1 -0.23 0.16
 0 -5 1 -0.47 0.26
 -5 0 1 -2.22 1.04
 5 0 1 -0.42 0.61
 -5 0 1 -0.02 0.49
 0 5 1 -0.16 0.13
 0 -5 3 0.04 0.36
 -5 0 3 -0.49 0.51
 -5 0 3 -0.46 0.88
 0 5 3 -0.16 0.22
 -5 0 3 0.23 0.38
 0 -5 5 -0.35 0.66
 0 -5 5 0.28 0.48
 0 -5 5 0.95 0.12
 -5 0 5 -0.26 0.85
 0 5 5 -0.17 0.34
 0 -5 5 -0.22 0.27
 0 -5 7 1.07 0.52
 0 -5 7 -0.17 0.71
 0 -5 7 0.18 0.16
 0 -5 7 1.35 0.72
 -5 0 7 0.47 0.94
 0 5 7 0.6 0.46
 0 -5 7 0.86 0.41
 0 -5 9 -0.14 0.76
 0 -5 9 -0.08 0.43
 5 0 9 -0.1 0.46
 0 -5 9 -0.44 0.65
 -5 0 9 -0.02 0.79
 0 -5 9 -0.12 0.42
 0 5 9 -0.21 0.5
 0 -5 11 0.02 0.71
 5 0 11 -0.13 0.47
 -5 0 11 -0.19 0.76
 0 -5 11 -0.27 0.66
 0 5 11 -0.15 0.53
 0 -5 11 0.11 0.44
 0 -5 13 0.11 0.8
 5 0 13 -0.25 0.53
 0 -5 13 -0.64 0.85
 -5 0 13 -0.88 0.82
 0 -5 13 0.42 0.52
 0 5 13 0.07 0.63
 0 -5 15 -0.03 0.9
 -5 0 15 -0.04 0.73
 5 0 15 0.03 0.62
 -5 0 15 -0.38 0.94
 0 -5 15 -0.21 0.63
 0 5 15 0.49 0.72
 -5 0 15 0.57 0.81
 0 -5 17 1.25 0.98
 -5 0 17 0.74 0.86
 5 0 17 -0.29 0.64
 -5 0 17 0.29 1.04
 0 -5 17 -0.04 0.71
 0 5 17 0.64 0.79
 -5 0 19 -0.53 0.83
 5 0 19 -0.49 0.73
 -5 0 19 -1.11 1.12
 0 -5 19 0.18 0.75
 0 5 19 -0.39 0.8
 -5 0 21 0.36 0.87
 5 0 21 -0.2 0.77
 -5 0 21 0.07 1.18
 0 -5 21 0.53 0.84
 5 0 21 -0.12 0.84
 0 5 21 -0.44 0.92
 0 -5 23 -0.17 1.08
 -5 0 23 1.52 1.23
 5 0 23 -1.46 0.95
 0 5 23 -0.49 0.95
 0 -5 23 -0.03 0.92
 0 -5 25 1.77 1.17
 -5 0 25 -0.7 1.34
 0 5 25 -0.04 1.07
 5 0 25 0.23 0.96
 0 -5 25 0.25 0.98
 0 -5 27 -0.19 1.24
 0 5 27 -0.93 1.25
 5 0 27 1.48 1.01
 0 -5 27 -0.57 1.11
 0 -5 29 0.88 1.24
 0 5 29 -1.04 1.31
 0 -5 29 -0.47 1.22
 5 0 29 1.31 1.12
 -5 0 29 -1.47 1.4
 0 -5 31 -2.2 1.35
 -5 0 31 -0.77 1.45
 0 5 31 -0.04 1.35
 0 -5 31 -0.34 1.29
 5 0 31 0.43 1.2
 -5 0 33 1.52 1.45
 5 0 33 -0.42 1.26
 0 -5 33 -1.22 1.3
 0 5 33 -2.82 1.47
 5 0 35 -1.36 1.51
 0 -5 35 -0.07 1.34
 -5 0 35 -2.03 1.53
 -5 0 37 -0.75 1.46
 0 -5 37 -0.47 1.32
 -1 5 -36 9.44 5.4
 -5 1 -36 -2.14 5.62
 1 5 -36 6.14 5.03
 -5 -1 -36 7.23 5.57
 -1 -5 -34 13.88 5.31
 -1 5 -34 20.29 5.39
 -5 1 -34 20.43 5.89
 -5 -1 -34 22.48 5.66
 1 5 -34 25.27 5.31
 -5 1 -32 10.53 5.39
 -5 -1 -32 13.59 5.51
 1 -5 -32 10.28 4.64
 5 1 -32 1.98 4.27
 -1 -5 -32 6 4.92
 -1 5 -32 8.78 2.62
 -1 -5 -30 51.28 5.7
 1 -5 -30 51.19 5.31
 -5 -1 -30 45.25 5.89
 5 -1 -30 52.24 4.89
 5 1 -30 46.37 4.99
 -5 1 -30 61.56 5.91
 -5 1 -30 53.66 4.25
 -1 5 -30 46.89 3.77
 1 5 -30 53.93 3.64
 -1 -5 -30 48.93 3.72
 -5 -1 -30 58.99 4.16
 5 -1 -28 60.12 4.98
 -5 1 -28 72.45 6.02
 -1 -5 -28 51.53 5.64
 1 -5 -28 52.52 5.45
 -5 -1 -28 57.58 5.96
 -5 -1 -28 61.66 4.48
 -5 1 -28 62.31 4.24
 -5 1 -28 58.29 4.63
 1 -5 -28 59.47 3.85
 -1 5 -28 63.6 4.16
 -1 -5 -28 68.41 4.13
 1 5 -28 62.48 4.05
 -1 -5 -26 65.97 5.6
 5 -1 -26 64.71 5.06
 -5 -1 -26 66.88 5.85
 1 -5 -26 68.11 5.42
 -5 -1 -26 70.36 4.67
 -1 5 -26 70.02 4.32
 -1 -5 -26 67.29 4.21
 1 -5 -26 65.86 4.04
 1 5 -26 69.22 4.15
 -5 1 -26 74.93 4.45
 -1 -5 -24 70.03 3.92
 -1 -5 -24 67.68 5.3
 -5 -1 -24 63.84 5.46
 5 -1 -24 65.94 4.79
 1 -5 -24 67.82 5.09
 -1 5 -24 68.4 4.16
 1 5 -24 70.49 4.09
 -5 -1 -24 72.64 4.58
 1 -5 -24 69.51 4.02
 -5 1 -24 70.48 4.24
 -5 -1 -24 72.46 4.26
 -5 -1 -22 101.83 6.89
 1 -5 -22 108.25 6.65
 -1 -5 -22 110.38 6.83
 -1 5 -22 120.47 6.03
 1 5 -22 115.19 5.95
 -5 1 -22 117.69 6.07
 5 1 -22 108.28 5.67
 1 -5 -22 115.68 5.89
 -5 -1 -22 115.48 6.06
 -1 -5 -22 115 5.87
 1 -5 -20 91.66 5.51
 -1 -5 -20 95.28 5.64
 1 5 -20 91.15 4.71
 -1 5 -20 97.7 4.81
 5 -1 -20 83.14 4.26
 -5 -1 -20 93.37 4.86
 -1 -5 -20 95 4.71
 5 1 -20 80.44 4.43
 -5 1 -20 87.44 4.89
 1 -5 -18 243.43 11.89
 -1 -5 -18 257.09 12.56
 1 -5 -18 255.99 12.51
 1 5 -18 271.66 12.05
 -1 5 -18 269.51 12.09
 -1 -5 -18 259.82 12.04
 -5 -1 -18 254.55 12.11
 5 -1 -18 236.82 11.75
 -5 1 -18 255.6 12.12
 5 1 -18 230.88 11.86
 1 -5 -16 102.89 4.85
 -1 -5 -16 97.52 5.63
 1 -5 -16 100.32 5.64
 -1 5 -16 104.68 5.09
 1 5 -16 101.86 4.98
 -1 -5 -16 104.99 5.06
 -5 -1 -16 97.56 5.09
 5 1 -16 88.19 4.77
 5 -1 -16 89.6 4.66
 -5 1 -16 105.08 5.11
 1 -5 -14 203.88 9.03
 -1 -5 -14 183.23 9.57
 1 -5 -14 188.3 9.46
 -1 5 -14 203.4 9.16
 5 1 -14 173.99 8.96
 -1 -5 -14 211.39 9.17
 5 -1 -14 179.9 8.89
 5 -1 -12 43.1 2.24
 -1 -5 -12 65.27 3.39
 1 -5 -12 60.04 3.23
 5 1 -12 53.13 2.43
 -1 -5 -12 64.77 2.8
 1 -5 -12 64.25 2.7
 5 -1 -12 50.25 2.28
 -1 -5 -10 589.86 28.15
 -1 -5 -10 604.6 28.51
 1 -5 -10 608.44 28.44
 5 1 -10 574.95 28.18
 -5 1 -10 619.27 28.34
 1 -5 -10 619.8 28.27
 -5 -1 -10 596.74 28.34
 -1 -5 -10 621.05 28.29
 -1 -5 -8 204.97 9.85
 -1 -5 -8 221.04 10.02
 1 -5 -8 210.5 10.21
 -1 -5 -8 207.04 9.86
 1 -5 -8 211.77 9.88
 -5 1 -8 201.15 10.07
 1 -5 -8 215.34 10.01
 -1 -5 -8 209.98 10.06
 -5 -1 -8 203.78 10.09
 5 1 -6 308.87 15.44
 1 -5 -6 320.75 15.66
 1 5 -6 333.64 15.41
 -5 1 -6 329.14 15.57
 1 -5 -6 326.34 15.51
 -5 -1 -6 341.78 15.59
 -5 -1 -4 728.81 36.03
 1 5 -4 765.3 35.82
 5 1 -4 693.38 35.84
 -1 5 -4 787.75 35.81
 1 -5 -4 714.09 35.96
 -5 1 -4 753.51 35.92
 5 1 -4 701.58 35.86
 -5 -1 -4 755.52 35.92
 1 -5 -2 739.2 34.21
 5 1 -2 715.43 34.28
 5 1 -2 703.1 34.21
 -5 -1 -2 742.77 34.36
 -5 1 -2 753.53 34.2
 -1 5 -2 726.33 34.19
 1 5 -2 738.55 34.2
 1 5 -2 698.03 34.22
 -5 1 -2 738.31 34.27
 -1 5 -2 750.79 34.22
 -1 -5 -2 665.27 34.2
 -5 -1 -2 758.55 34.28
 1 -5 0 963.73 45
 -1 -5 0 979.2 45.02
 -5 1 0 879.67 45.03
 5 1 0 909.98 45.06
 -5 -1 0 975.04 45.08
 -5 1 0 958.11 44.96
 5 1 0 972.38 44.97
 -5 -1 0 976.19 45.1
 -1 -5 0 955.8 44.97
 5 -1 0 863.17 44.99
 1 5 0 927.76 44.97
 -1 5 0 1071.72 44.97
 -5 1 0 881.33 45
 -5 -1 0 933.37 45.05
 5 1 0 909.37 45.01
 -1 -5 2 758.15 34.16
 1 -5 2 770.35 34.15
 -1 5 2 776.92 34.24
 -5 1 2 741.39 34.24
 -5 -1 2 737.11 34.22
 -5 1 2 685.76 34.13
 -5 -1 2 714.42 34.15
 -5 -1 2 717.12 34.16
 -1 5 2 715.91 34.12
 1 5 2 716.97 34.11
 -1 -5 4 754.32 34.8
 1 -5 4 763.82 34.79
 1 -5 4 750.54 34.81
 -1 -5 4 732.71 34.75
 -1 5 4 715.56 34.89
 5 -1 4 750.11 34.75
 -1 5 4 724.75 34.74
 -5 -1 4 746.37 34.84
 -5 1 4 742.06 34.85
 1 5 4 726.16 34.77
 -5 1 4 678.33 34.76
 1 -5 4 769.02 34.75
 -1 5 4 723.07 34.77
 5 -1 6 328.45 15.25
 1 -5 6 340.27 15.26
 -1 -5 6 327.05 15.25
 1 -5 6 333.28 15.29
 -5 -1 6 307.99 15.2
 -1 -5 6 325.8 15.2
 -5 -1 6 318.42 15.3
 -5 1 6 313.38 15.3
 -1 5 6 314.6 15.21
 1 -5 6 327.06 15.21
 -1 5 6 317.17 15.24
 1 5 6 326.45 15.23
 -1 -5 8 227.37 10.28
 1 -5 8 222.11 10.27
 -5 -1 8 191.48 10.15
 5 -1 8 199.87 10.21
 -1 -5 8 230.62 10.22
 1 -5 8 227.81 10.22
 1 -5 8 233.9 10.16
 -1 5 8 224.93 10.19
 -5 1 8 196.34 10.27
 -5 -1 8 189.53 10.27
 -1 -5 8 218.58 10.26
 5 1 8 191.83 10.19
 1 5 8 225.19 10.22
 -1 -5 8 231.53 10.2
 -1 5 8 214.46 10.22
 1 -5 8 226 10.19
 5 -1 10 626.01 29.86
 1 -5 10 621.41 29.9
 -1 -5 10 635.88 29.84
 -1 -5 10 630.46 29.91
 -1 5 10 621.11 29.84
 -5 -1 10 619.96 29.9
 -1 -5 10 645.66 29.9
 -5 1 10 610.91 29.89
 -1 5 10 628.74 29.87
 1 -5 10 647.95 29.84
 5 1 10 621.98 29.84
 -1 -5 10 655.26 29.85
 1 5 10 628.46 29.86
 -1 -5 12 70.6 3.28
 1 -5 12 69.91 3.26
 5 -1 12 54.48 3.15
 -5 1 12 54.2 3.23
 -1 5 12 68.92 3.15
 -5 -1 12 52.9 3.24
 -1 -5 12 69.65 3.26
 -1 -5 12 71.37 3.16
 1 -5 12 71 3.14
 -1 5 12 64.92 3.18
 1 5 12 72.58 3.19
 5 1 12 51.66 3.13
 -5 1 14 190.67 10.05
 5 -1 14 194.66 10.06
 -5 -1 14 191.6 10.09
 -1 -5 14 221.79 10.14
 1 -5 14 218.55 10.13
 -5 1 14 195.71 10.11
 -1 5 14 216.57 10.06
 -5 -1 14 199.96 10.13
 -1 -5 14 211.95 10.14
 1 5 14 224.39 10.08
 -1 -5 14 227.67 10.06
 1 -5 14 227.07 10.05
 -1 5 14 215.16 10.08
 -5 1 16 104.47 5.3
 -5 -1 16 100.67 5.35
 -1 -5 16 113.09 5.4
 5 -1 16 101.41 5.3
 -5 1 16 103.54 5.4
 -1 -5 16 117.24 5.45
 -5 -1 16 103.33 5.42
 1 5 16 117.36 5.34
 -5 1 16 99.42 5.37
 -1 -5 16 117.65 5.31
 5 -1 16 103.86 5.28
 1 -5 16 119.71 5.3
 -1 5 16 114.59 5.34
 -5 -1 18 262.36 12.68
 5 -1 18 261.56 12.64
 -5 1 18 251.88 12.63
 -1 -5 18 263.98 12.72
 -5 -1 18 258.58 12.76
 -5 1 18 258.03 12.73
 -1 -5 18 267.68 12.75
 -5 1 18 268.14 12.7
 5 -1 18 272.56 12.64
 -1 5 18 266.27 12.68
 -1 -5 18 278.14 12.66
 1 -5 18 271.06 12.64
 1 5 18 258.43 12.66
 5 -1 20 92.85 4.96
 -5 -1 20 93.62 5.01
 -5 1 20 94.22 5.1
 -5 -1 20 93.55 5.13
 -1 -5 20 112.24 5.01
 -5 1 20 92.41 5.05
 -1 5 20 106.92 5.05
 5 -1 20 100.61 4.97
 1 -5 20 112.07 4.99
 1 5 20 107.72 5.03
 5 -1 22 127.65 6.48
 1 -5 22 123.05 6.56
 -5 1 22 127.83 6.62
 -5 -1 22 130.07 6.66
 5 -1 22 138.67 6.51
 1 5 22 134.83 6.54
 -1 5 22 136.05 6.56
 1 -5 22 137.46 6.51
 -1 -5 22 138.53 6.53
 1 -5 24 77.45 4.1
 -1 -5 24 78.22 4.1
 5 -1 24 74.52 3.98
 -5 1 24 78.73 4.21
 -5 -1 24 76.87 4.24
 1 5 24 77.9 4.09
 -1 5 24 80.87 4.11
 -1 -5 24 81.6 4.05
 -5 -1 24 78.79 4.14
 1 -5 24 80.54 4.01
 5 -1 24 82.01 4.01
 -1 -5 26 74.81 3.96
 1 -5 26 71.78 3.93
 5 -1 26 78.64 3.87
 -1 5 26 74.2 3.96
 1 5 26 72.29 3.93
 1 -5 26 77.57 3.88
 5 1 26 75.5 3.88
 -5 -1 26 76.61 3.98
 -1 -5 26 71.03 3.9
 1 -5 28 72.74 3.9
 -1 -5 28 70.34 3.92
 5 -1 28 69.15 3.81
 -1 -5 28 73.78 3.87
 -1 5 28 79.13 3.95
 1 -5 28 77.97 3.86
 5 1 28 68.55 3.83
 1 5 28 75.51 3.92
 -5 -1 28 72.03 3.96
 1 -5 30 61.33 3.55
 -1 -5 30 60.33 3.56
 1 5 30 65.67 3.59
 5 1 30 71.21 3.53
 -5 -1 30 66.6 3.67
 -1 -5 30 66.46 3.57
 -1 5 30 63.88 3.63
 5 -1 30 66.6 3.5
 1 -5 30 64.59 3.52
 1 5 32 10.67 1.59
 -5 1 32 7.98 1.66
 5 -1 32 8.15 1.4
 -1 -5 32 11.34 1.51
 -1 5 32 13.03 1.58
 -5 -1 32 9.12 1.62
 5 1 32 8.42 1.43
 1 -5 32 12.58 1.42
 -5 -1 34 23.73 2.14
 -1 -5 34 23.61 1.97
 5 1 34 32.73 2.15
 1 -5 34 24.24 1.92
 -1 5 34 25.22 2.1
 -5 1 34 23.45 2.11
 5 -1 34 30.52 2.12
 1 5 34 24.02 2.05
 5 -1 36 9.08 1.47
 -1 -5 36 8.26 1.5
 5 1 36 7.54 1.51
 1 -5 36 7.36 1.38
 -5 1 36 5.85 1.6
 -5 -1 36 10.19 1.7
 -5 -2 -37 11.86 5.71
 -5 2 -37 3.02 5.39
 -2 5 -37 2.42 5.25
 -5 -2 -35 5.09 5.55
 -2 -5 -35 3.26 5.26
 2 5 -35 -2.23 4.96
 -2 5 -35 6.27 5.42
 -5 2 -35 -1.86 5.72
 -2 -5 -33 -8.02 5.16
 -5 2 -33 -2.74 5.3
 -5 -2 -33 -5.35 5.25
 2 -5 -31 10.33 4.42
 -5 -2 -31 12.7 5.22
 -5 2 -31 11.14 5.26
 5 2 -31 19.28 4.33
 -2 -5 -31 10.59 5.03
 -2 -5 -31 10.99 2.79
 -2 5 -31 17.11 2.77
 -5 2 -31 14.12 3.34
 5 -2 -29 -2.87 3.89
 -2 -5 -29 0.14 4.53
 -5 -2 -29 -5.47 4.76
 -5 2 -29 2.86 4.63
 2 -5 -29 0.95 4.01
 -5 -2 -29 3.27 2.9
 -5 2 -29 0.67 3.14
 -5 2 -29 -0.22 2.68
 -2 -5 -29 2.12 2.62
 -2 5 -29 1.21 2.56
 2 5 -29 0.37 2.16
 -5 -2 -27 8.94 4.36
 5 -2 -27 -2.41 3.51
 -2 -5 -27 0.79 4.18
 2 -5 -27 1.46 3.69
 -5 -2 -27 1.65 2.87
 2 -5 -27 -0.04 1.92
 -2 5 -27 -0.59 2.43
 2 5 -27 -1.82 2.17
 -5 2 -27 3.66 2.54
 -2 -5 -27 2.08 2.41
 2 -5 -25 1.75 3.35
 -5 -2 -25 3.12 3.89
 5 -2 -25 5.72 3.17
 -2 -5 -25 2.8 3.74
 -5 -2 -25 1.45 2.73
 -2 -5 -25 2.13 1.88
 -2 5 -25 3.08 2.23
 2 -5 -25 4.46 1.76
 5 2 -25 1.61 1.47
 -5 2 -25 4.95 2.24
 2 5 -25 0.4 1.94
 -2 -5 -23 21.52 3.82
 2 -5 -23 20.05 3.39
 5 -2 -23 18.25 3.12
 -5 -2 -23 16.51 3.99
 -2 -5 -23 24.28 2.36
 2 -5 -23 21.4 2.08
 -5 2 -23 24.16 2.58
 2 5 -23 24.8 2.24
 -2 5 -23 21.85 2.47
 -5 -2 -23 22.22 2.95
 5 2 -23 22.68 1.83
 -5 -2 -21 14.35 3.55
 -2 -5 -21 13.25 3.42
 5 -2 -21 11.41 2.69
 2 -5 -21 11.88 3.19
 -2 -5 -21 12 2.05
 2 -5 -21 11.01 1.72
 -5 -2 -21 12.82 2.58
 2 5 -21 9.14 1.83
 -5 -2 -21 8.89 2.03
 -2 5 -21 9.55 1.99
 5 2 -21 11.18 1.49
 -5 2 -21 12.57 2.19
 -2 -5 -19 0.72 1.91
 2 -5 -19 4.78 2.74
 -2 -5 -19 2.12 3.13
 2 5 -19 -0.94 1.58
 -5 2 -19 2.2 1.88
 -5 -2 -19 2.38 1.85
 5 2 -19 1.6 1.27
 -2 5 -19 2.13 1.77
 2 -5 -19 0.46 1.52
 -2 -5 -17 56.2 4.37
 2 -5 -17 61.7 4.27
 2 5 -17 61.53 3.5
 -5 2 -17 65.3 3.67
 -2 5 -17 67.93 3.63
 5 2 -17 57.18 3.28
 2 -5 -17 64.55 3.45
 -2 -5 -17 65.73 3.71
 -5 -2 -17 60.53 3.66
 -2 -5 -15 24 2.23
 5 -2 -15 22.7 1.14
 2 -5 -15 20.64 2.71
 -2 -5 -15 23.86 3.08
 5 2 -15 24.43 1.6
 2 5 -15 23.02 1.8
 -2 5 -15 27.98 2.1
 -5 -2 -15 29.24 2.18
 2 -5 -15 25.88 1.87
 2 -5 -13 77.41 4.56
 -2 -5 -13 83.06 4.89
 -5 -2 -13 74.07 4.83
 -2 5 -13 92.16 4.3
 5 2 -13 79.81 4.06
 -2 -5 -13 83.83 4.34
 2 -5 -13 78.91 4.18
 -2 -5 -11 9.87 1.47
 -5 -2 -11 12.99 2.01
 2 -5 -11 13.04 1.89
 5 2 -11 11.27 0.91
 -5 2 -11 12.68 1.48
 2 -5 -11 12.77 1.19
 2 -5 -9 3.56 1.62
 -5 -2 -9 3.91 2.13
 -2 -5 -9 4.06 1.31
 2 -5 -9 3.19 1
 -5 -2 -9 3.92 1.3
 -5 2 -9 3.84 1.24
 5 -2 -9 3.32 0.47
 -2 -5 -7 88.16 4.36
 2 -5 -7 94.79 4.78
 -5 -2 -7 101.4 5.15
 2 5 -7 96.57 4.37
 5 2 -7 98.19 4.39
 -2 -5 -7 83.72 4.37
 2 -5 -7 89.39 4.45
 -5 2 -7 101.01 4.67
 2 -5 -7 95.73 4.51
 -5 -2 -7 96.37 4.67
 2 -5 -5 149.95 7.08
 -5 -2 -5 157.98 7.52
 2 5 -5 155.93 7.04
 5 2 -5 137.37 7.05
 2 -5 -5 149.46 7.3
 2 -5 -5 172.67 7.12
 -5 2 -5 153.9 7.22
 -2 5 -5 142.16 7.04
 5 2 -5 141.63 7.09
 -5 -2 -5 152.23 7.25
 5 2 -3 13.67 1.02
 2 -5 -3 14.54 0.71
 2 -5 -3 14.33 0.83
 -5 -2 -3 13.64 1.64
 -2 -5 -3 13.48 1.72
 2 5 -3 15.54 0.72
 5 2 -3 14.13 0.74
 -5 2 -3 15.28 1.12
 -2 -5 -3 14.76 0.86
 -2 5 -3 14.45 0.71
 -2 -5 -3 13.62 0.75
 -2 -5 -3 15.05 1.17
 -5 -2 -3 11.84 1.43
 5 2 -3 12.37 0.95
 2 -5 -1 487.82 22.69
 -2 5 -1 492.99 22.71
 5 2 -1 484.24 22.68
 2 5 -1 470.74 22.68
 -5 -2 -1 488.14 22.85
 -5 2 -1 490.95 22.67
 5 2 -1 475.79 22.8
 -2 -5 -1 496.74 22.68
 2 5 -1 481.09 22.7
 -5 2 -1 501.41 22.74
 5 2 -1 451.88 22.75
 -2 -5 -1 454.48 22.67
 -5 -2 -1 492.76 22.79
 -5 -2 1 479.45 22.06
 2 -5 1 488.81 22.02
 -2 -5 1 479.52 22.05
 5 -2 1 440.7 21.98
 5 2 1 477.21 21.99
 5 2 1 448.47 22.12
 -5 2 1 478.61 21.98
 -5 -2 1 464.63 22.1
 -5 2 1 446.33 22.01
 -5 2 1 492.63 22.13
 -2 -5 1 460.81 22
 2 5 1 463.18 22.02
 -5 -2 1 475.16 22.05
 -5 2 3 13.6 0.72
 2 -5 3 14.7 0.84
 -2 -5 3 16.28 0.89
 -2 -5 3 15.35 0.72
 5 2 3 13.73 0.74
 5 -2 3 15.04 0.71
 -2 5 3 14.84 1.33
 -5 2 3 14.64 1.27
 -5 2 3 13.11 0.78
 -5 -2 3 15.45 1.12
 -2 5 3 14.37 0.91
 2 5 3 14.72 0.74
 -2 -5 5 150.33 7.16
 2 -5 5 151.8 7.18
 5 -2 5 143.61 7.15
 2 -5 5 155.09 7.16
 -5 -2 5 146.46 7.14
 -2 5 5 144.25 7.35
 5 -2 5 148.93 7.1
 -5 2 5 152.43 7.24
 -5 -2 5 141.79 7.22
 -2 5 5 151.56 7.12
 -2 5 5 145.23 7.14
 2 5 5 150.22 7.13
 2 -5 5 155.83 7.1
 2 -5 7 87.51 4.56
 -2 -5 7 90.92 4.51
 2 -5 7 92.41 4.5
 5 -2 7 100.73 4.52
 -5 -2 7 93.91 4.46
 -5 -2 7 100.24 4.62
 -5 2 7 101.07 4.6
 -2 5 7 90.07 4.48
 -2 5 7 87.62 4.62
 -2 5 7 86.3 4.5
 5 2 7 114.45 4.51
 2 -5 7 92.23 4.46
 2 5 7 86.5 4.49
 -5 -2 9 3.93 0.37
 -2 -5 9 4.88 0.53
 2 -5 9 4.42 0.71
 5 -2 9 3.75 0.59
 2 -5 9 6.33 0.3
 -2 5 9 4.79 0.53
 -5 2 9 2.61 0.77
 -2 -5 9 5.35 0.77
 -5 -2 9 3.14 0.83
 5 -2 9 3.9 0.46
 2 5 9 5.24 0.57
 -2 5 9 4.33 0.61
 5 2 9 3.79 0.5
 2 -5 9 4.99 0.45
 2 -5 11 12.36 0.95
 -2 -5 11 12.46 0.76
 5 -2 11 11.79 0.84
 -2 -5 11 11.17 1.05
 -2 5 11 12.8 0.82
 -5 -2 11 12.72 1.02
 -2 -5 11 10.91 0.99
 -5 2 11 12.85 1
 -2 -5 11 12.32 0.83
 2 -5 11 13.08 0.76
 5 2 11 11.7 0.8
 5 -2 11 13.56 0.78
 2 5 11 11.73 0.82
 -2 5 11 11.98 0.88
 -5 2 13 87.58 4.05
 -2 -5 13 81.01 4.16
 5 -2 13 85.07 4.08
 -2 5 13 77.87 3.95
 -2 5 13 80.57 4.05
 -5 -2 13 90.32 4.18
 -2 -5 13 78.93 4.14
 -5 2 13 86.38 4.13
 -2 5 13 82.67 4.08
 2 -5 13 82.73 4.02
 5 2 13 90.95 4.06
 -2 -5 13 81.92 4.06
 2 5 13 81.24 4.07
 5 -2 13 89.65 4.03
 -2 5 15 22.22 1.27
 -5 -2 15 27.25 1.62
 -2 -5 15 23.44 1.7
 -5 2 15 27.3 1.45
 5 -2 15 26.58 1.47
 -5 2 15 27.81 1.6
 -2 -5 15 23.81 1.65
 -5 -2 15 27.28 1.67
 -2 5 15 22.67 1.47
 2 -5 15 24.65 1.41
 5 2 15 27.97 1.46
 -2 -5 15 25.16 1.48
 2 5 15 23.76 1.46
 5 -2 15 27.8 1.43
 -5 2 15 29.43 1.57
 -2 5 15 26.84 1.52
 5 -2 17 64.3 3.21
 -2 5 17 59.6 3.04
 -2 -5 17 60.2 3.3
 -5 2 17 63.3 3.15
 -5 -2 17 65.24 3.27
 -5 2 17 66.45 3.3
 -2 5 17 65.97 3.23
 -5 -2 17 62.88 3.35
 -2 -5 17 59.33 3.33
 -5 2 17 62.75 3.26
 2 5 17 65.27 3.22
 -2 5 17 59.86 3.23
 5 -2 17 66.19 3.17
 2 -5 17 64.71 3.16
 -2 -5 17 65.76 3.21
 5 2 17 63.6 3.18
 2 -5 19 1.89 0.97
 5 -2 19 1.86 0.79
 -2 -5 19 1.93 1.04
 -5 -2 19 1.73 0.97
 -5 -2 19 1.91 1.14
 -5 2 19 0.25 1.06
 -2 -5 19 1.27 1.21
 2 5 19 0.69 0.82
 -2 5 19 1.32 0.87
 -5 2 19 2.57 0.97
 2 -5 19 1.11 0.73
 -2 -5 19 0.87 0.85
 5 -2 19 2.45 0.72
 -5 -2 19 1.01 0.94
 2 -5 21 10.96 1.22
 5 -2 21 10.95 1.07
 -5 -2 21 11.1 1.41
 -5 2 21 10.29 1.3
 2 5 21 10.81 1.12
 -2 -5 21 12.71 1.13
 2 -5 21 12.59 1.05
 -5 -2 21 11.87 1.24
 -5 2 21 12.71 1.24
 -2 5 21 10.21 1.14
 5 -2 21 11.22 1.02
 5 -2 23 24.54 1.61
 2 -5 23 24.51 1.74
 -5 -2 23 26.25 1.93
 -5 2 23 21.55 1.86
 -5 -2 23 24.58 1.79
 2 5 23 27.02 1.72
 -5 2 23 23.08 1.8
 -2 -5 23 27.07 1.69
 -2 5 23 27.35 1.74
 2 -5 23 27.02 1.65
 5 -2 23 24.85 1.61
 2 -5 25 5.84 1.18
 5 -2 25 3.9 0.98
 -5 2 25 3.68 1.41
 -5 -2 25 2.96 1.56
 2 5 25 4.53 1.09
 2 -5 25 4.61 1.02
 -2 5 25 5.08 1.15
 -2 -5 25 6.03 1.15
 -5 -2 25 4.54 1.19
 -5 2 25 4.83 1.29
 5 -2 25 3.98 0.98
 -2 -5 27 -0.34 1.25
 2 -5 27 0.3 1.21
 5 -2 27 0.81 1.04
 -2 -5 27 1.56 1.21
 2 -5 27 -0.22 1.03
 2 5 27 -1.32 1.26
 -2 5 27 0.33 1.24
 -5 -2 27 1.39 1.26
 -2 -5 29 3.5 1.34
 2 -5 29 2.71 1.29
 -5 -2 29 3.95 1.39
 5 2 29 0.98 1.19
 -2 -5 29 1.27 1.29
 5 -2 29 -0.35 1.09
 -2 5 29 -0.04 1.32
 2 5 29 1.85 1.27
 2 -5 29 0.43 1.17
 2 -5 31 13.83 1.56
 -2 -5 31 15.75 1.65
 5 -2 31 20.62 1.56
 -2 5 31 16.87 1.73
 5 2 31 15.11 1.55
 2 5 31 14.98 1.62
 -5 -2 31 16.7 1.76
 2 -5 31 14.75 1.53
 5 2 33 1.17 1.33
 -2 5 33 -0.23 1.46
 -2 -5 33 -0.08 1.41
 5 -2 33 1.6 1.29
 2 -5 33 2.22 1.25
 -5 -2 33 0.29 1.51
 2 5 33 -0.55 1.41
 2 -5 35 0.42 1.27
 -5 2 35 -2.9 1.6
 -2 -5 35 -1.04 1.38
 5 -2 35 0.92 1.44
 -5 -2 35 0.75 1.5
 5 2 35 1.54 1.54
 -2 5 35 0.88 1.54
 2 -5 37 1.43 1.31
 -5 2 37 0.76 1.52
 -5 -2 37 1.09 1.52
 -2 -5 37 1.23 1.37
 -3 -5 -36 4.94 5.44
 -5 -3 -36 -6.89 5.71
 -3 5 -36 0.9 5.36
 -5 3 -36 -0.56 5.49
 -3 -5 -34 52.03 6.45
 -5 -3 -34 66.83 6.62
 -5 3 -34 55.15 6.62
 3 5 -34 52.95 5.91
 -3 5 -34 55.87 6.42
 -5 -3 -32 11.83 5.27
 -5 3 -32 3.85 5.04
 5 3 -32 11.02 4.27
 -3 -5 -32 10.39 5.16
 -3 5 -32 9.53 2.84
 -3 -5 -32 8.83 2.86
 -5 3 -30 99.54 7.77
 3 -5 -30 109.22 7.18
 -3 -5 -30 114.8 7.78
 -5 -3 -30 117.12 7.98
 -3 5 -30 108.8 6.23
 -5 -3 -30 109.16 6.21
 -3 -5 -30 102.24 6.26
 -5 3 -30 118.56 6.3
 5 -3 -28 15.87 3.78
 -3 -5 -28 16.78 4.56
 3 -5 -28 16.17 4.01
 -5 -3 -28 14.36 4.85
 -5 -3 -28 15.66 2.95
 3 5 -28 17.09 2.29
 -5 3 -28 18.55 2.88
 -3 -5 -28 14.91 2.86
 -3 5 -28 17.25 2.89
 5 -3 -26 152.8 8.89
 -3 -5 -26 175.94 9.53
 -5 -3 -26 154.92 9.57
 3 -5 -26 171.13 9.17
 -3 -5 -26 158.08 8.34
 -5 3 -26 161.52 8.54
 3 5 -26 162.78 8.27
 -3 5 -26 175.1 8.55
 -5 -3 -26 166.12 8.58
 5 -3 -24 6.72 2.97
 3 -5 -24 0.09 3.21
 -3 -5 -24 -0.36 3.67
 -5 -3 -24 -1.44 3.78
 -3 -5 -24 2.22 2.1
 -5 -3 -24 3.06 2.57
 -3 5 -24 -0.31 2.21
 -5 3 -24 2.05 2.29
 5 3 -24 0.2 1.51
 3 -5 -24 4.5 1.61
 3 5 -24 4.31 1.77
 5 -3 -22 83.66 5.06
 3 -5 -22 77.46 5.11
 -3 -5 -22 77.71 5.5
 -5 -3 -22 77.96 5.73
 3 5 -22 77.73 4.33
 -3 5 -22 88.61 4.59
 -5 3 -22 88.69 4.64
 -3 -5 -22 75.33 4.51
 5 -3 -22 74.84 4.04
 -5 -3 -22 83.55 4.79
 3 -5 -22 74.26 4.2
 5 3 -22 77.03 4.16
 -3 -5 -20 2.33 3.14
 3 -5 -20 3.23 2.74
 5 -3 -20 6.74 2.57
 -5 -3 -20 6.62 3.16
 -3 -5 -20 3.67 2.14
 -5 -3 -20 2.56 2.41
 5 -3 -20 6.56 1.19
 -5 3 -20 5.8 1.97
 3 5 -20 3.95 1.6
 3 -5 -20 5.17 1.46
 5 3 -20 5.95 1.31
 -3 5 -20 6.19 1.9
 3 -5 -18 155.26 8.11
 -3 -5 -18 150.55 8.4
 5 -3 -18 146.08 7.98
 3 5 -18 160.91 7.67
 -3 5 -18 165.54 7.83
 5 3 -18 155.86 7.56
 -5 3 -18 166.52 7.86
 5 -3 -18 146.82 7.47
 -5 -3 -18 158.96 7.99
 3 -5 -18 145.58 7.58
 -3 -5 -18 160.34 7.83
 -3 -5 -16 4.14 1.99
 5 -3 -16 5.65 0.36
 5 -3 -16 4.71 2.07
 3 -5 -16 6.17 2.39
 -3 -5 -16 10.65 2.94
 5 3 -16 5.09 1.2
 -3 5 -16 4.3 1.76
 3 5 -16 2.27 1.31
 -5 -3 -16 3.3 2.27
 -5 -3 -16 7.93 1.8
 3 -5 -16 4.15 1.35
 5 -3 -16 7.44 1.07
 -3 -5 -14 45.27 3.68
 3 -5 -14 44.32 3.19
 5 -3 -14 43.3 2.9
 -3 5 -14 51.89 2.75
 5 3 -14 45.05 2.38
 -3 -5 -14 45.38 2.89
 3 -5 -14 39.53 2.45
 -5 -3 -14 45.68 3.11
 5 -3 -14 39.1 2.28
 3 -5 -12 39.56 2.75
 -5 -3 -12 38.92 3.19
 5 -3 -12 33.42 2.48
 3 -5 -12 36.47 2.17
 5 -3 -12 39.83 2
 -3 -5 -12 41.09 2.63
 3 -5 -10 296.49 14.16
 5 -3 -10 282.47 14.06
 -5 -3 -10 319.86 14.41
 -5 3 -10 336.43 14.14
 5 -3 -10 283.09 13.91
 3 -5 -10 291.32 13.98
 -3 -5 -10 319.19 14.16
 5 3 -8 19.67 0.98
 3 -5 -8 15.85 1.8
 3 5 -8 17.83 0.95
 -5 -3 -8 16.54 2.52
 5 -3 -8 15.76 1.45
 -5 3 -8 20.7 1.58
 3 -5 -6 175.23 8.68
 -5 -3 -6 196.79 9.21
 3 -5 -6 179.59 8.88
 5 3 -6 175.65 8.67
 -3 -5 -6 193.37 9.18
 5 -3 -6 180.37 8.71
 3 5 -6 182.3 8.66
 -5 3 -6 217.07 8.87
 3 -5 -6 193.96 8.79
 -3 5 -6 185.08 8.66
 -3 -5 -6 178.42 8.91
 -5 -3 -6 195.87 9
 3 -5 -4 193.23 8.99
 -5 -3 -4 203.04 9.39
 3 5 -4 191.02 8.97
 5 3 -4 194.07 8.98
 -3 -5 -4 207.73 9.42
 -5 3 -4 203.01 9.11
 -3 5 -4 180.22 8.96
 5 3 -4 186.93 9.05
 -3 -5 -4 194.3 9.17
 -5 -3 -4 201.95 9.23
 3 -5 -2 459.99 22.62
 3 -5 -2 459.81 22.65
 5 3 -2 469.11 22.63
 -3 5 -2 486.35 22.61
 -5 -3 -2 496.42 22.86
 3 5 -2 476.26 22.63
 -5 3 -2 494.75 22.62
 -3 -5 -2 481.8 22.66
 -5 -3 -2 488.16 22.76
 5 3 -2 458.43 22.69
 -3 -5 -2 468.77 22.73
 -3 5 0 9.5 0.51
 3 -5 0 7.91 0.47
 -5 -3 0 6.23 0.87
 -5 3 0 6.25 0.43
 3 5 0 7.24 0.39
 5 3 0 6.2 0.39
 5 -3 0 6.64 0.39
 -5 3 0 7.16 0.37
 -3 -5 0 6.75 0.58
 3 5 0 6.53 0.81
 -5 -3 0 4.89 0.93
 -3 -5 2 483.94 22.03
 -5 3 2 447.81 21.96
 -3 5 2 472.3 21.97
 -3 5 2 474.26 21.99
 3 -5 2 464.11 21.99
 5 -3 2 471.12 21.95
 5 3 2 458.8 21.97
 -5 3 2 452.6 22.11
 -3 -5 4 192.28 9.37
 -5 3 4 189.03 9.3
 -3 5 4 187.9 9.29
 5 -3 4 194.25 9.34
 3 -5 4 197.25 9.34
 -3 5 4 185.14 9.46
 5 -3 4 201 9.29
 -3 5 4 196.53 9.37
 -5 -3 4 194.35 9.4
 -5 3 4 205.15 9.46
 3 5 4 237.21 9.33
 -3 5 4 195.07 9.37
 -3 -5 6 174.52 7.93
 -5 -3 6 177.83 7.91
 5 -3 6 177.04 7.94
 5 -3 6 172.84 7.85
 -3 5 6 146.12 8.07
 -5 -3 6 165.23 7.99
 -5 3 6 170.43 7.99
 -3 5 6 179.02 7.91
 3 5 6 162.26 7.89
 3 -5 6 172.81 7.87
 -5 3 6 137.62 7.86
 -3 -5 8 16.26 1.03
 5 -3 8 19.92 1.08
 -5 -3 8 19.98 0.98
 -3 -5 8 15.19 1.18
 -5 3 8 19.59 1.19
 -3 5 8 16.17 1.04
 -5 -3 8 20.12 1.26
 -5 3 8 16.48 0.98
 -3 5 8 15.93 1.08
 3 -5 8 17.16 0.95
 5 -3 8 24.92 1
 -3 5 8 14.8 1.28
 3 5 8 17.02 1.02
 5 3 8 18.75 1
 -3 -5 10 298.09 14.11
 5 -3 10 308.27 14.15
 -5 -3 10 298.47 14.08
 -3 5 10 295.41 14.05
 -5 3 10 298.67 14.16
 -5 -3 10 299.42 14.19
 -3 -5 10 299.31 14.18
 -3 5 10 287.16 14.11
 5 -3 10 296.56 14.1
 3 -5 10 306.09 14.1
 3 5 10 298.27 14.12
 5 3 10 298.14 14.11
 -5 3 12 42.77 1.94
 -3 -5 12 36.01 2.12
 -3 -5 12 35.73 1.91
 -3 5 12 34.07 1.84
 5 -3 12 42.38 2.02
 -5 -3 12 45.06 2.15
 -3 -5 12 35.13 2.09
 -5 3 12 43.37 2.06
 -3 5 12 33.69 1.97
 5 -3 12 46.72 1.95
 3 5 12 38.84 1.98
 -3 5 12 35.16 2
 3 -5 12 37.03 1.93
 5 3 12 46.62 1.97
 -3 5 14 37.85 1.83
 -3 -5 14 41.52 2.17
 5 -3 14 40.27 2.03
 -5 3 14 40.92 1.95
 -5 3 14 38.4 2.09
 -3 -5 14 40.78 2.17
 -3 5 14 38.61 2.02
 -5 -3 14 41.19 2.17
 5 -3 14 37.69 1.94
 -5 3 14 34.56 2.04
 3 -5 14 36.75 1.92
 -3 -5 14 32.86 2
 5 3 14 35.36 1.97
 -3 5 14 33.63 2.03
 3 5 14 37.18 2
 -3 -5 16 6.6 1.08
 5 -3 16 8.38 0.87
 3 -5 16 5.22 0.96
 -3 5 16 5.13 0.48
 -5 -3 16 6.92 1.09
 -5 3 16 6.63 0.69
 -3 -5 16 5.65 1.11
 -5 -3 16 6.16 1.14
 -5 3 16 7.66 0.99
 -3 5 16 4.45 0.89
 5 -3 16 7.97 0.74
 -5 3 16 8.26 0.98
 -3 5 16 4.96 0.85
 5 3 16 7.75 0.77
 3 5 16 4.84 0.84
 -3 -5 16 4.82 0.86
 3 -5 16 5.52 0.72
 -5 -3 16 7.98 0.95
 5 -3 18 151.79 7.42
 3 -5 18 155.04 7.45
 -3 -5 18 157.73 7.5
 -5 -3 18 158.68 7.48
 -3 -5 18 152.47 7.51
 -3 5 18 146.65 7.4
 -5 3 18 156.19 7.47
 -5 -3 18 154.46 7.53
 -3 -5 18 151.59 7.41
 -3 5 18 146.36 7.43
 3 -5 18 157.47 7.36
 3 5 18 153.88 7.4
 5 -3 18 152.32 7.36
 -5 -3 18 153.82 7.45
 5 3 18 148.11 7.38
 -5 3 18 152.34 7.45
 -5 -3 20 7.51 1.15
 3 -5 20 6.41 1.06
 -3 -5 20 5.2 1.19
 5 -3 20 8.06 0.98
 -3 -5 20 6.74 1.33
 -5 3 20 8.07 1.12
 -3 5 20 7.19 1.06
 -5 -3 20 6.7 1.32
 -5 3 20 8.49 1.07
 -3 -5 20 4.52 0.95
 -5 -3 20 7.13 1.04
 3 5 20 5.95 0.96
 3 -5 20 6.59 0.88
 5 3 20 9.02 0.92
 5 -3 20 10.04 0.9
 -3 5 20 4.61 1.02
 3 -5 22 83.14 4.05
 -3 -5 22 80.67 4.11
 5 -3 22 77.96 3.99
 -5 -3 22 76.3 4.05
 -5 3 22 78.3 4.06
 -5 -3 22 80.73 4.19
 -3 -5 22 82.27 4.21
 -3 5 22 76.44 4.02
 -5 -3 22 78.49 4.06
 3 5 22 77.95 3.98
 -5 3 22 75.56 4.06
 5 3 22 76.02 3.96
 5 -3 22 78.67 3.93
 3 -5 22 80.23 3.93
 -3 -5 22 74.99 3.99
 3 -5 24 2.65 1.09
 5 -3 24 0.75 0.92
 -5 3 24 1.33 1.27
 -5 -3 24 2.15 1.46
 -5 3 24 0.78 1.15
 5 -3 24 1.56 0.87
 -5 -3 24 2.57 1.14
 3 5 24 2.71 1.05
 3 -5 24 2.1 0.88
 -3 5 24 3.31 1.14
 -3 -5 24 2.9 1.02
 5 -3 26 166.83 8.39
 3 -5 26 172.54 8.44
 5 -3 26 168.34 8.35
 -3 -5 26 173.05 8.44
 -5 -3 26 173.36 8.47
 3 -5 26 177.55 8.37
 -5 3 26 167.35 8.47
 3 5 26 174.98 8.42
 -3 5 26 173.87 8.48
 3 -5 28 14.72 1.57
 -3 -5 28 15.36 1.59
 -5 3 28 15.02 1.71
 -3 -5 28 19.69 1.65
 5 -3 28 17.02 1.42
 -3 5 28 20.03 1.71
 3 5 28 19.27 1.62
 -5 -3 28 16.67 1.66
 3 -5 28 19.21 1.47
 3 -5 30 104.84 5.62
 -3 -5 30 111.89 5.65
 3 5 30 110.45 5.64
 -5 3 30 106.47 5.73
 5 -3 30 115.25 5.58
 -3 5 30 107.38 5.69
 -5 -3 30 111.22 5.71
 3 -5 30 113.19 5.58
 -3 -5 30 114.99 5.67
 3 -5 32 9.11 1.43
 -3 5 32 12.32 1.65
 -3 -5 32 8.57 1.52
 3 -5 32 11.27 1.33
 5 -3 32 11.01 1.4
 -5 -3 32 9 1.54
 3 5 32 8.39 1.5
 3 -5 34 63.44 3.35
 -5 -3 34 53.22 3.48
 -3 5 34 57.79 3.53
 -3 -5 34 58.75 3.51
 5 3 34 62.55 3.54
 -5 -3 36 1.97 1.57
 -3 -5 36 2.76 1.46
 5 3 36 0.97 1.43
 3 -5 36 1.17 1.44
 -4 5 -37 1.09 5.64
 -4 -5 -37 -5.99 5.51
 -5 -4 -37 10.12 5.83
 -5 4 -37 -10.37 5.87
 -5 -4 -35 -3.44 5.65
 -4 5 -35 0.37 5.6
 -5 4 -35 6.94 5.38
 -4 -5 -35 -3.32 5.61
 -5 -4 -33 14.3 5.52
 -4 -5 -33 0.66 5.33
 -5 4 -33 -0.56 5.59
 5 4 -33 -1.37 4.42
 -4 5 -33 -1.49 5.41
 -5 -4 -33 9.56 3.13
 -4 5 -33 -0.83 2.9
 -4 -5 -31 -3.67 5.07
 -5 4 -31 -1.1 4.85
 -5 -4 -31 3.47 5.09
 -5 -4 -31 2.81 3
 -4 -5 -31 0.83 2.83
 -4 5 -31 2.64 2.75
 -5 4 -31 -2.09 2.88
 -4 -5 -29 3.19 4.8
 4 -5 -29 3.14 3.73
 5 -4 -29 -0.2 3.62
 -5 -4 -29 7.17 4.83
 -5 -4 -29 7.59 2.67
 -4 5 -29 1.91 2.69
 -5 4 -29 1.87 2.75
 -4 -5 -29 4.41 2.81
 5 -4 -27 1.31 3.36
 -4 -5 -27 -0.28 4.22
 -5 -4 -27 1.31 4.33
 4 -5 -27 -1.19 3.59
 -4 -5 -27 0.79 2.36
 -5 -4 -27 -0.79 2.6
 4 5 -27 -0.49 1.89
 -4 5 -27 1.88 2.66
 -5 4 -27 -0.29 2.62
 -4 -5 -25 -1.44 3.88
 4 -5 -25 2.03 3.19
 5 -4 -25 1.12 2.96
 -5 -4 -25 1.63 4.02
 -5 -4 -25 2.63 2.51
 -4 -5 -25 2.28 2.34
 -4 5 -25 -0.67 2.31
 4 5 -25 2.84 1.81
 -5 4 -25 -0.96 2.35
 5 4 -25 -0.29 1.66
 4 -5 -23 15.4 3.21
 5 -4 -23 15.21 2.91
 -4 -5 -23 7.99 3.67
 -5 -4 -23 8.13 3.68
 -5 -4 -23 12.78 2.56
 -4 -5 -23 11.56 2.4
 5 -4 -23 10.29 1.35
 -4 5 -23 11.3 2.27
 -5 4 -23 12.05 2.34
 4 -5 -23 11.27 1.53
 4 5 -23 11.75 1.85
 5 4 -23 11.59 1.65
 4 -5 -21 19.85 3.09
 -4 -5 -21 26.56 3.64
 5 -4 -21 20.28 2.92
 -5 -4 -21 21.69 3.77
 -5 -4 -21 24.07 2.78
 -4 -5 -21 26.92 2.62
 4 -5 -21 20.9 1.8
 5 -4 -21 20.05 1.67
 -5 4 -21 24.35 2.45
 5 4 -21 24.31 1.89
 4 5 -21 24.37 2.02
 -4 5 -21 23.5 2.49
 -5 -4 -19 14.14 2.51
 -4 -5 -19 17.5 2.37
 -4 -5 -19 18.33 3.43
 -5 -4 -19 19.89 3.44
 4 -5 -19 13.68 2.78
 5 -4 -19 16.74 2.67
 4 5 -19 16.71 1.72
 -5 4 -19 17.54 2.17
 4 -5 -19 15.78 1.55
 -4 5 -19 15.75 2.16
 5 4 -19 14.82 1.61
 5 -4 -19 13.64 1.39
 -4 -5 -17 19.72 2.43
 4 -5 -17 21.49 2.58
 -4 -5 -17 18.63 3.25
 5 -4 -17 19.05 2.47
 5 4 -17 17.04 1.64
 4 5 -17 21.1 1.74
 5 -4 -17 16.47 1.42
 -4 5 -17 19.89 2.18
 4 -5 -17 18.22 1.62
 -5 4 -17 24.42 2.22
 -5 -4 -17 21.85 2.49
 5 -4 -15 3.71 0.27
 5 -4 -15 4.27 0.33
 -4 -5 -15 0.8 2.11
 5 -4 -15 6.36 1.99
 4 -5 -15 6.58 2.25
 5 4 -15 2.52 1.12
 -5 -4 -15 0.14 2.14
 4 -5 -15 5.31 1.18
 5 -4 -15 3.91 0.95
 4 -5 -13 42.12 2.93
 5 -4 -13 43.98 2.88
 -4 -5 -13 51.49 2.98
 -5 -4 -13 44.35 3.04
 5 -4 -13 43.38 2.28
 4 -5 -13 42.42 2.37
 -4 -5 -11 27.32 2.21
 5 -4 -11 21.46 1.91
 -5 -4 -11 28.24 2.84
 4 -5 -11 27.04 2.07
 -5 4 -11 28.19 1.98
 -5 -4 -11 26.26 2.19
 4 -5 -11 24.47 1.5
 4 -5 -9 0.85 0.36
 -5 4 -9 1.12 1.2
 -5 -4 -9 -1.84 2.13
 4 -5 -9 0.05 1.35
 -4 -5 -9 -0.99 2.17
 5 -4 -9 -0.02 1.13
 5 -4 -7 7.69 0.43
 4 -5 -7 8.34 0.54
 -5 -4 -7 8.6 1.8
 -5 -4 -7 8.31 2.35
 5 -4 -7 7.55 1.11
 5 4 -7 7.9 0.51
 -4 -5 -7 7.59 2.42
 4 -5 -7 6.71 1.37
 4 5 -7 8.54 0.5
 -5 4 -7 9.08 1.29
 -5 -4 -5 172.88 8.08
 -4 -5 -5 170.79 8.08
 5 4 -5 156.52 7.44
 4 5 -5 161.33 7.44
 -4 -5 -5 159.74 7.7
 4 -5 -5 158.65 7.44
 5 -4 -5 153.89 7.42
 -4 5 -5 153.09 7.43
 -4 -5 -5 166.44 7.7
 -5 -4 -5 164.69 7.78
 5 -4 -3 146.66 7.2
 4 -5 -3 155.05 7.22
 5 4 -3 149.16 7.2
 -5 4 -3 150.7 7.18
 -4 -5 -3 152.67 7.68
 -5 -4 -3 161.37 7.69
 4 5 -3 155.31 7.2
 -4 -5 -3 162.05 7.37
 -5 -4 -3 163.12 7.46
 -5 -4 -3 151.54 7.41
 -4 5 -3 153.55 7.19
 -5 -4 -3 154.99 7.46
 -4 -5 -3 152.28 7.44
 4 -5 -1 151.18 7.31
 4 -5 -1 151.9 7.33
 4 5 -1 153.98 7.31
 -5 4 -1 153.33 7.29
 -5 -4 -1 156.42 7.68
 -4 5 -1 159.03 7.29
 5 4 -1 150.88 7.31
 -5 -4 -1 151.83 7.48
 -4 -5 -1 159.11 7.39
 -4 -5 -1 159.07 7.47
 -5 -4 -1 147.67 7.46
 -5 4 1 141.45 7.14
 -5 4 1 152.46 7.14
 4 5 1 152.95 7.13
 -5 4 1 151.05 7.12
 5 4 1 149.91 7.13
 4 5 1 156.22 7.29
 -4 -5 1 154.67 7.19
 -5 -4 1 152.37 7.25
 -5 4 3 143.77 7.07
 -4 -5 3 150.4 7.15
 -4 5 3 153.18 7.09
 4 -5 3 152.46 7.09
 -5 4 3 148.92 7.06
 -4 5 3 154.59 7.2
 5 -4 3 147.18 7.04
 -5 4 3 151.8 7.12
 -5 4 3 152.33 7.29
 -4 5 3 155.09 7.23
 -4 -5 5 161.84 7.69
 4 -5 5 156.28 7.68
 -5 -4 5 156.47 7.68
 -4 5 5 161.95 7.6
 5 -4 5 160.49 7.68
 5 -4 5 163.05 7.6
 -4 5 5 153.19 7.77
 -5 -4 5 156.03 7.73
 -5 4 5 161.41 7.76
 -4 5 5 162.73 7.71
 -4 5 5 160.37 7.71
 -5 4 5 153.65 7.66
 -5 4 7 7.66 0.7
 5 -4 7 8.66 0.73
 -4 -5 7 9.03 0.67
 4 -5 7 8.42 0.77
 -4 5 7 8.15 0.87
 -5 -4 7 7.18 0.65
 5 -4 7 7.88 0.43
 -5 4 7 6.95 0.91
 -5 -4 7 6.37 0.88
 -4 5 7 8.25 0.77
 4 5 7 8.39 0.59
 5 4 7 9.13 0.63
 4 -5 7 10.74 0.56
 -4 -5 9 1.22 0.43
 -5 -4 9 0.13 0.39
 4 -5 9 1 0.6
 5 -4 9 1.17 0.57
 -4 5 9 0.89 0.55
 -5 4 9 0.17 0.65
 -4 -5 9 0.76 0.7
 -5 -4 9 0.61 0.71
 -5 4 9 0.85 0.54
 4 -5 9 1.08 0.3
 5 4 9 0.35 0.4
 4 5 9 0.87 0.45
 5 -4 9 0.81 0.35
 -4 5 9 0.03 0.71
 -5 4 11 26.73 1.34
 -4 -5 11 26.37 1.36
 4 -5 11 26.1 1.51
 5 -4 11 25.97 1.49
 -5 -4 11 26.16 1.34
 -5 -4 11 24.43 1.56
 -5 4 11 23.42 1.41
 -4 5 11 25.28 1.45
 -4 -5 11 26.51 1.59
 -5 4 11 25.58 1.5
 5 4 11 26.63 1.4
 4 5 11 25.1 1.41
 -4 5 11 27.42 1.48
 4 -5 11 26.71 1.35
 5 -4 11 27.71 1.36
 5 -4 13 47.14 2.43
 -5 4 13 44.81 2.28
 -4 5 13 43.93 2.24
 4 -5 13 47.29 2.45
 -4 5 13 44.63 2.4
 -5 -4 13 47.7 2.55
 -4 -5 13 47.26 2.53
 -5 4 13 44.48 2.41
 4 -5 13 47.99 2.31
 5 -4 13 48.49 2.32
 -4 5 13 49.5 2.42
 -5 4 13 47.06 2.44
 5 4 13 49.86 2.37
 4 5 13 47.73 2.37
 4 -5 15 5.44 0.91
 -5 4 15 4.83 0.58
 -4 5 15 5.23 0.45
 -5 -4 15 7.28 1.1
 5 -4 15 5.89 0.86
 -4 -5 15 4.87 1.05
 -5 -4 15 7.02 1.11
 -5 4 15 4.7 0.9
 -4 -5 15 5.78 1.09
 -4 5 15 4.74 0.88
 4 5 15 5.37 0.74
 -4 -5 15 6.98 0.86
 5 -4 15 5.26 0.68
 -5 4 15 5 0.91
 4 -5 15 5.42 0.66
 5 4 15 6.12 0.76
 -4 5 15 4.33 0.87
 -5 -4 17 18.53 1.57
 5 -4 17 18.76 1.36
 -4 -5 17 20.26 1.58
 4 -5 17 20.29 1.41
 -5 4 17 20.4 1.45
 -4 5 17 21.88 1.4
 -4 -5 17 19.01 1.62
 -5 -4 17 20.53 1.62
 5 4 17 21.08 1.31
 -5 4 17 18.8 1.42
 5 -4 17 21.33 1.23
 4 5 17 20.5 1.33
 -4 -5 17 22.72 1.4
 -5 -4 17 21.47 1.45
 4 -5 17 21.58 1.25
 -4 5 17 20.37 1.44
 -4 -5 19 17.7 1.49
 -5 -4 19 17.12 1.52
 4 -5 19 17.04 1.34
 5 -4 19 18.08 1.32
 -5 -4 19 17.13 1.53
 -4 5 19 15.45 1.33
 -5 4 19 15.66 1.39
 -4 -5 19 16.76 1.56
 4 -5 19 16.57 1.16
 5 -4 19 17.85 1.16
 -4 5 19 18.8 1.32
 5 4 19 16.82 1.24
 4 5 19 17.19 1.26
 -5 4 19 20.38 1.37
 -4 -5 19 18.1 1.31
 -5 -4 19 18.17 1.32
 5 -4 21 22.97 1.61
 -5 -4 21 24.82 1.74
 -4 -5 21 24.07 1.78
 4 -5 21 25.75 1.69
 -5 -4 21 24.55 1.89
 -4 5 21 22.71 1.69
 -5 4 21 26.38 1.73
 -4 -5 21 25.27 1.88
 -4 5 21 24.11 1.68
 5 -4 21 24.63 1.51
 4 -5 21 24.42 1.51
 -5 4 21 26.72 1.71
 -5 -4 21 24.35 1.68
 5 4 21 26.22 1.6
 -4 -5 21 28.16 1.68
 4 5 21 25.48 1.59
 -4 -5 23 10.66 1.42
 -5 -4 23 13.54 1.41
 5 -4 23 10.89 1.22
 4 -5 23 11.09 1.27
 -5 4 23 12.99 1.43
 -4 -5 23 13.79 1.71
 -5 -4 23 15.47 1.62
 -5 4 23 12.01 1.32
 -4 -5 23 12.6 1.26
 -5 -4 23 15.33 1.38
 4 5 23 13.46 1.23
 -4 5 23 12.92 1.35
 4 -5 23 12 1.12
 5 -4 23 13.39 1.11
 5 4 23 13.49 1.21
 4 -5 25 0.35 1.08
 5 -4 25 1.73 1.02
 -5 -4 25 -0.69 1.54
 -5 4 25 0.37 1.15
 5 4 25 -1.26 1.07
 -5 -4 25 -1.03 1.14
 -4 5 25 1.43 1.14
 4 -5 25 0.92 0.91
 5 -4 25 1.02 0.88
 4 5 25 0.93 1.01
 -4 -5 25 0.14 1.15
 5 -4 27 1.9 1.11
 4 -5 27 0.15 1.16
 -5 -4 27 0.61 1.24
 5 4 27 0.57 1.1
 -4 5 27 0.22 1.33
 -5 4 27 2.23 1.35
 -4 -5 27 -0.31 1.23
 4 5 27 1.46 1.14
 4 -5 27 1.72 0.99
 5 -4 27 0.94 1
 4 -5 29 4.27 1.26
 -4 -5 29 2.17 1.31
 5 -4 29 2.66 1.09
 -4 5 29 4.78 1.41
 4 -5 29 3.56 1.09
 -4 -5 29 5.86 1.38
 4 5 29 3.72 1.23
 -5 4 29 4.74 1.43
 -5 -4 29 4.75 1.35
 4 -5 31 1.86 1.2
 4 5 31 1.44 1.32
 4 -5 31 0.51 1.12
 5 -4 31 0.23 1.11
 -5 4 31 -0.88 1.44
 -4 5 31 1.05 1.43
 -5 -4 31 2.67 1.44
 -4 -5 31 2.06 1.33
 -4 5 33 1.22 1.5
 -4 -5 33 1.68 1.37
 4 -5 33 3.41 1.23
 5 -4 33 1.97 1.45
 -5 4 33 -0.15 1.53
 -5 -4 33 1.74 1.43
 -4 -5 35 0.09 1.4
 -4 5 35 -0.92 1.54
 -5 -4 35 -0.63 1.51
 4 -5 35 0.27 1.4
 -4 -5 37 0.81 1.46
 -5 -4 37 -0.99 1.47
 -5 5 -36 -0.56 5.45
 -5 -5 -36 3.89 5.64
 -5 5 -34 20.84 5.8
 -5 -5 -34 36.28 5.81
 -5 -5 -32 -8.87 5.42
 -5 5 -32 -3.54 2.93
 -5 -5 -32 -5.66 3.12
 -5 -5 -30 99.94 7.31
 -5 5 -30 92.62 5.63
 -5 -5 -30 91.34 5.69
 -5 -5 -28 2.88 4.62
 5 -5 -28 0.57 3.6
 -5 -5 -28 2.78 2.42
 -5 5 -28 -1.53 2.74
 -5 -5 -26 27.29 4.65
 5 -5 -26 26.25 3.65
 -5 -5 -26 28.22 3.01
 5 5 -26 27.8 2.33
 -5 5 -26 27.91 3.04
 -5 -5 -24 -1.81 3.78
 5 -5 -24 0.41 2.95
 -5 -5 -24 2.94 2.44
 -5 5 -24 -2.45 2.3
 5 5 -24 1.39 1.6
 -5 -5 -22 74.15 5.33
 5 -5 -22 74.48 4.6
 5 5 -22 66.76 3.77
 -5 5 -22 84.03 4.27
 -5 -5 -22 77.1 4.34
 5 -5 -22 59.88 3.51
 -5 -5 -20 -0.43 3.18
 5 -5 -20 0.65 2.49
 -5 -5 -20 2.24 2.28
 5 -5 -20 0.64 1.08
 5 5 -20 1.51 1.41
 -5 5 -20 -2.51 2.06
 5 -5 -18 128.07 6.39
 -5 -5 -18 150.71 7.73
 5 -5 -18 158.26 7.21
 -5 5 -18 183.48 7.1
 5 5 -18 164.72 6.78
 5 -5 -18 141.3 6.58
 -5 -5 -18 168.27 7.17
 5 -5 -16 0.73 0.22
 -5 -5 -16 1.21 2.26
 5 -5 -16 0.77 0.32
 5 -5 -16 2.72 2.18
 5 5 -16 0.24 1.17
 5 -5 -16 0.99 0.96
 5 -5 -14 150.78 7.03
 5 -5 -14 136.02 6.51
 5 -5 -14 134.84 6.62
 5 -5 -12 2 0.29
 -5 5 -12 0.83 1.5
 5 -5 -12 2.39 1.56
 5 -5 -10 336.64 15.97
 -5 5 -10 366.35 16.23
 5 -5 -10 326.59 16.15
 -5 -5 -10 351.77 16.55
 5 5 -8 0.13 0.29
 5 -5 -8 -1.02 1.07
 -5 -5 -8 0.22 2.18
 5 -5 -8 0.29 0.25
 5 5 -6 89.83 4.26
 -5 -5 -6 94.77 5.08
 5 -5 -6 88.49 4.24
 -5 -5 -6 89.01 4.69
 -5 -5 -4 1.25 2.44
 5 5 -4 1.78 0.27
 -5 -5 -4 2.7 1.55
 5 -5 -4 2.07 0.37
 -5 -5 -4 1.76 1.45
 5 -5 -2 180.77 8.78
 5 5 -2 182.68 8.77
 -5 5 -2 186.75 8.74
 -5 -5 -2 189 9.27
 -5 -5 -2 192.53 8.95
 -5 -5 -2 182.23 8.97
 5 -5 0 0.81 0.37
 -5 5 0 0.33 0.19
 5 5 0 0.38 0.24
 5 -5 0 0.59 0.36
 -5 -5 0 1.42 1.19
 -5 5 2 185.13 8.66
 -5 5 2 203.05 8.89
 5 5 2 177.43 8.65
 -5 5 4 1.23 0.32
 -5 5 4 1.91 0.52
 -5 -5 4 3.1 0.84
 -5 5 4 1.11 1.09
 -5 5 4 3.65 1.38
 -5 -5 6 88.34 4.27
 -5 5 6 88.13 4.17
 5 -5 6 85.39 4.27
 5 -5 6 88.31 4.16
 -5 5 6 86.54 4.32
 -5 5 6 85.29 4.28
 5 -5 8 0.05 0.6
 -5 5 8 0.33 0.65
 -5 -5 8 1.1 0.46
 5 -5 8 0.27 0.12
 -5 5 8 0.21 0.64
 -5 -5 8 0.96 0.77
 5 5 8 -0.35 0.4
 -5 5 10 349.3 16.47
 5 -5 10 345.48 16.57
 -5 -5 10 339.25 16.51
 -5 -5 10 345 16.6
 -5 5 10 361.09 16.55
 -5 5 10 318.59 16.51
 5 5 10 359.26 16.52
 5 -5 10 366.6 16.49
 -5 5 12 1.57 0.35
 5 -5 12 2.24 0.76
 -5 -5 12 1.93 0.47
 -5 5 12 2.27 0.7
 -5 -5 12 1.63 0.89
 -5 5 12 2.15 0.71
 5 -5 12 1.14 0.46
 5 5 12 2.37 0.56
 5 -5 14 149.23 7.14
 -5 5 14 148.12 7.12
 -5 -5 14 147.53 7.21
 5 5 14 144.54 7.08
 5 -5 14 148.01 7.04
 -5 5 14 146.17 7.13
 -5 -5 16 1.38 1.05
 5 -5 16 1.72 0.87
 -5 5 16 0.96 0.39
 -5 5 16 1.41 0.84
 -5 -5 16 0.1 1.12
 5 5 16 2.52 0.74
 -5 5 16 1.65 0.85
 5 -5 16 1.77 0.61
 -5 -5 16 1.51 0.87
 -5 -5 18 155.26 7.7
 5 -5 18 158.46 7.63
 -5 -5 18 161.24 7.74
 -5 5 18 158.42 7.62
 5 5 18 153.61 7.57
 -5 5 18 150.74 7.62
 -5 -5 18 158.23 7.62
 5 -5 18 158.19 7.53
 5 -5 20 0.27 0.97
 -5 -5 20 1.47 1.19
 -5 -5 20 -1.08 1.24
 -5 -5 20 -0.06 0.94
 5 5 20 0.69 0.84
 -5 5 20 1.2 0.98
 5 -5 20 -0.58 0.71
 5 -5 22 72.66 3.71
 -5 -5 22 72.97 3.78
 -5 -5 22 72.7 3.87
 -5 5 22 74.85 3.73
 -5 -5 22 70.13 3.71
 5 -5 22 69.78 3.58
 -5 5 22 67.83 3.72
 5 5 22 69.85 3.65
 5 -5 24 -0.1 1.02
 -5 -5 24 0.97 1.2
 -5 -5 24 0.94 1.45
 -5 -5 24 0.07 1.04
 -5 5 24 -0.32 1.14
 5 5 24 0.89 0.98
 5 -5 24 0.41 0.81
 5 -5 26 29.61 1.96
 5 -5 26 28.73 1.79
 -5 -5 26 28.28 1.97
 5 5 26 29.22 1.91
 -5 5 26 28.77 2.02
 5 -5 28 -0.56 1.2
 -5 5 28 1.62 1.4
 -5 -5 28 -2.06 1.28
 5 5 28 0.21 1.13
 5 -5 28 -1.42 1.02
 5 -5 30 103.91 5.2
 5 5 30 101.48 5.18
 -5 -5 30 96.65 5.26
 -5 5 30 99.55 5.3
 5 -5 30 104.4 5.13
 -5 -5 32 -0.22 1.43
 5 -5 32 0.26 1.35
 -5 5 32 -1.72 1.49
 5 -5 34 34.13 2.08
 -5 5 34 31.51 2.31
 -5 -5 34 25.86 2.2
 -5 -5 36 1.29 6.05
 -5 5 36 262.98 6.92
 0 6 -36 17.01 5.6
 -6 0 -36 26.98 6.16
 -6 0 -34 6.03 5.6
 0 -6 -34 2.66 5.05
 -6 0 -32 62 6.54
 0 -6 -32 52.24 5.85
 6 0 -30 49.27 4.79
 0 -6 -30 56.87 5.61
 -6 0 -30 48.19 5.95
 -6 0 -30 51.47 4.33
 0 6 -30 55.22 3.81
 0 -6 -28 122.83 8.26
 6 0 -28 128.1 7.79
 -6 0 -28 137.64 8.67
 0 -6 -28 136.52 7.03
 -6 0 -28 133.07 7.53
 0 6 -28 135.96 7.13
 0 -6 -26 48.97 4.86
 6 0 -26 52.71 4.49
 -6 0 -26 58 5.51
 0 6 -26 52.73 3.65
 -6 0 -26 52.8 4.23
 0 -6 -26 52.08 3.59
 -6 0 -26 56.23 3.89
 0 -6 -24 220.61 11.79
 -6 0 -24 213.31 12.07
 0 6 -24 218.14 11.13
 0 -6 -24 232.51 11.1
 -6 0 -24 226.25 11.22
 0 -6 -22 5.67 3.22
 -6 0 -22 -0.4 2.1
 0 6 -22 3.82 1.92
 0 -6 -22 3.58 1.9
 0 -6 -20 579.63 28.68
 0 6 -20 594.42 28.3
 -6 0 -20 599.65 28.35
 0 -6 -20 589.41 28.26
 0 -6 -18 15.38 3.02
 0 6 -18 22.4 2.08
 -6 0 -18 16.32 2.13
 6 0 -18 17.82 1.1
 0 -6 -18 19.42 2.04
 0 -6 -16 403.46 18.17
 0 6 -16 412.34 17.8
 6 0 -16 371.2 17.57
 0 -6 -16 396.99 17.78
 6 0 -16 356.16 17.51
 0 -6 -14 135.17 6.65
 6 0 -14 127.23 5.81
 0 -6 -14 139.94 6.12
 0 -6 -12 945.92 44.15
 0 -6 -12 978.96 43.95
 6 0 -12 910.87 43.79
 0 -6 -10 234.22 10.97
 6 0 -10 215.89 10.5
 0 -6 -10 238.95 10.7
 -6 0 -10 231.84 10.73
 0 -6 -8 721.89 30.14
 0 -6 -8 699.79 29.96
 -6 0 -8 721.22 30
 0 6 -6 145.45 6.75
 0 -6 -6 134.92 7.21
 -6 0 -6 128.37 6.99
 0 -6 -6 133.49 6.96
 6 0 -4 1285.1 64.58
 0 6 -4 1394.89 64.55
 -6 0 -4 1373.04 64.67
 0 6 -2 731.57 33.35
 6 0 -2 686.31 33.37
 -6 0 -2 722.86 33.53
 6 0 -2 687.11 33.42
 6 0 -2 673.58 33.39
 0 6 -2 705.8 33.38
 -6 0 -2 743.86 33.45
 0 -6 -2 695.42 33.36
 0 -6 0 5975.01 272.92
 -6 0 0 5861.99 272.96
 -6 0 0 6108.42 273.01
 6 0 0 5569.2 272.91
 0 6 0 5756.96 272.86
 -6 0 0 5735.95 272.91
 0 -6 2 753.79 34.37
 -6 0 2 749.59 34.47
 0 -6 2 767.23 34.34
 -6 0 2 683.34 34.38
 0 6 2 710.2 34.31
 0 -6 4 1424.33 64.4
 6 0 4 1314.81 64.35
 -6 0 4 1414.04 64.47
 0 6 4 1351.18 64.36
 0 -6 4 1382.42 64.34
 0 -6 6 137.27 6.57
 -6 0 6 124.78 6.45
 0 -6 6 138.52 6.53
 0 -6 6 143.87 6.45
 -6 0 6 132.4 6.63
 0 6 6 137.35 6.5
 0 -6 6 137.55 6.47
 0 -6 8 745.77 35.06
 0 -6 8 739.65 35.02
 0 -6 8 753.54 34.95
 -6 0 8 709.85 35.06
 0 6 8 713.56 35
 0 -6 8 739.08 34.98
 0 -6 10 255.66 12.35
 0 -6 10 255.8 12.28
 0 -6 10 266.51 12.34
 0 -6 10 261.43 12.26
 0 6 10 253.78 12.28
 0 -6 12 975 47.44
 -6 0 12 991.41 47.44
 0 -6 12 1045.18 47.45
 0 6 12 991.43 47.39
 0 -6 12 1010.52 47.36
 0 -6 14 152.19 7.14
 0 -6 14 144.39 7.13
 -6 0 14 129.16 7.11
 0 -6 14 153.51 7.03
 0 6 14 148.21 7.06
 -6 0 16 415.93 19.68
 0 -6 16 399.03 19.73
 -6 0 16 423.83 19.75
 0 6 16 419.4 19.69
 0 -6 16 411.87 19.65
 -6 0 18 23.59 1.43
 0 -6 18 18.7 1.57
 -6 0 18 20.62 1.6
 0 6 18 19.8 1.41
 0 -6 18 20.03 1.31
 -6 0 20 621.02 30.79
 -6 0 20 631.42 30.89
 0 -6 20 686.91 30.79
 0 6 20 652.85 30.82
 6 0 20 649.79 30.77
 -6 0 22 0.22 0.91
 -6 0 22 2.14 1.26
 0 6 22 0.78 0.97
 6 0 22 0.42 0.82
 0 -6 22 2.26 0.87
 0 -6 24 254.21 13.29
 -6 0 24 260.61 13.36
 0 -6 24 287.75 13.24
 6 0 24 288.14 13.23
 0 6 24 278.5 13.28
 0 -6 26 62.65 3.36
 -6 0 26 61.2 3.55
 0 -6 26 61.34 3.22
 6 0 26 57.7 3.2
 0 6 26 60.84 3.31
 0 -6 28 153.54 8.07
 0 6 28 155.93 8.07
 6 0 28 166.4 7.99
 0 -6 28 174.63 8.03
 0 -6 30 62.65 3.55
 -6 0 30 57.25 3.61
 6 0 30 63.17 3.47
 0 6 30 69.3 3.59
 0 -6 30 69.23 3.5
 0 6 32 79.61 4.56
 0 -6 32 84.42 4.47
 -6 0 32 79.33 4.6
 -6 0 34 8.01 1.64
 0 -6 34 8.62 1.41
 0 6 34 7.97 1.57
 6 0 34 8.79 1.48
 0 -6 36 34.21 2.12
 0 6 36 25.82 2.25
 -6 0 36 30.66 2.33
 -1 6 -37 5.09 5.07
 -6 1 -37 -1.44 5.71
 1 6 -37 0.8 5.06
 -6 -1 -37 -3.37 5.56
 -6 1 -35 1.86 5.69
 1 6 -35 -1.34 5.02
 -1 6 -35 -4.95 5.15
 -6 -1 -35 -5.96 5.54
 -6 1 -33 -2.99 5.53
 1 -6 -33 -5.7 4.82
 -6 -1 -33 0.36 5.3
 -1 -6 -33 -6.77 5.12
 -1 -6 -31 2.59 4.71
 -6 1 -31 -5.53 5.18
 1 -6 -31 7.06 4.57
 -6 -1 -31 -0.18 5.21
 -6 -1 -31 1.93 3.01
 -6 1 -31 -2.07 3.25
 -1 6 -31 -0.93 2.57
 6 1 -29 -5.89 3.86
 -6 -1 -29 2 4.77
 1 -6 -29 -0.37 4.21
 -6 1 -29 -2.36 4.86
 6 -1 -29 -0.1 3.62
 -1 -6 -29 1.09 4.44
 -6 -1 -29 6.14 3.16
 -1 -6 -29 6.93 2.44
 1 6 -29 1.5 2.35
 -6 1 -29 1.29 3.23
 -1 6 -29 1.01 2.58
 -6 1 -27 7.29 4.78
 -6 -1 -27 1.84 4.43
 6 -1 -27 4.1 3.35
 1 -6 -27 -0.12 3.95
 -1 -6 -27 -5.77 4.24
 -1 -6 -27 4.95 2.41
 -1 6 -27 3.61 2.43
 -6 1 -27 3.55 2.58
 1 -6 -27 2.65 2.02
 1 6 -27 1.39 2.27
 -6 -1 -27 -2.1 2.98
 1 -6 -25 7.3 3.84
 -6 -1 -25 4.78 4
 -1 -6 -25 -4.4 3.84
 6 -1 -25 5.36 2.99
 1 6 -25 2.92 2.04
 -1 -6 -25 4.31 2.26
 -6 1 -25 4.84 2.45
 -6 -1 -25 4.23 2.93
 1 -6 -25 2.96 1.92
 -1 6 -25 4.67 2.16
 1 -6 -23 26.16 3.57
 -1 -6 -23 25.79 3.86
 1 6 -23 23.52 2.38
 1 -6 -23 22.18 2.27
 -6 1 -23 23.13 2.55
 -1 -6 -23 26 2.54
 -1 6 -23 21.16 2.46
 -6 -1 -23 24.45 2.66
 -1 -6 -21 9.96 3.21
 1 -6 -21 11.82 3.17
 -6 -1 -21 14.5 2.23
 -1 -6 -21 8.15 2.02
 1 6 -21 10.71 1.91
 -6 1 -21 14.21 2.26
 6 1 -21 10.32 1.3
 -1 6 -21 14.87 2.07
 1 -6 -21 12.33 1.9
 -1 -6 -19 6.04 1.66
 -1 -6 -19 0.8 2.97
 1 -6 -19 5 2.75
 1 6 -19 4.59 1.71
 -1 6 -19 8.96 1.84
 1 -6 -19 6.73 1.76
 6 1 -19 4.46 1.11
 -6 1 -19 7.87 2.08
 -6 -1 -19 6.97 1.96
 -1 -6 -17 13.42 1.74
 -1 -6 -17 16.69 3.08
 1 -6 -17 11.17 2.85
 1 6 -17 14.09 1.79
 -1 6 -17 13.58 1.84
 6 1 -17 12.59 1.26
 -6 1 -17 13.71 2.03
 1 -6 -17 13.31 1.77
 -6 -1 -17 10.4 1.96
 -1 -6 -15 14.48 1.7
 -1 -6 -15 13.63 2.82
 1 -6 -15 15.66 2.75
 -1 6 -15 16.52 1.7
 1 -6 -15 12.94 1.7
 6 1 -15 12.75 1.19
 -1 -6 -13 21.86 1.7
 1 -6 -13 18.56 2.47
 -1 -6 -13 20.54 2.87
 6 1 -13 16.95 1.24
 1 -6 -13 21.21 1.74
 -1 -6 -13 21.11 1.87
 -1 -6 -11 18.29 0.93
 -1 -6 -11 17.12 2.45
 1 -6 -11 17.12 2.17
 6 1 -11 16.04 1.08
 -6 1 -11 18.22 1.71
 1 -6 -11 17.43 1.55
 -1 -6 -11 18.81 1.67
 -6 -1 -11 18.09 1.73
 -1 -6 -9 99.62 5.18
 1 -6 -9 93.87 5.04
 -6 1 -9 101.99 4.83
 -1 -6 -9 88.61 4.51
 1 -6 -9 99.13 4.54
 -6 -1 -9 107.69 4.84
 1 -6 -9 97.01 4.72
 -1 -6 -9 95.2 4.79
 1 6 -7 46 1.74
 -6 -1 -7 36.49 2.92
 1 -6 -7 41.38 2.7
 -6 1 -7 40.83 2.26
 -6 -1 -7 44.36 2.28
 1 -6 -7 44.72 2.12
 1 6 -5 50.6 2.47
 6 1 -5 44.88 2.51
 -6 -1 -5 55.08 3.38
 1 -6 -5 54.44 3.18
 -1 6 -5 52.88 2.46
 -6 1 -5 56.19 2.85
 -6 -1 -5 55.53 2.87
 6 1 -5 65.31 2.63
 1 -6 -3 37.45 1.9
 1 6 -3 39.35 1.87
 -6 -1 -3 45.31 2.67
 6 1 -3 40.76 2.27
 6 1 -3 37.84 1.9
 -1 6 -3 40.14 1.86
 -6 1 -3 41 2.21
 -6 -1 -3 41.51 2.2
 -1 -6 -3 34.96 1.9
 6 1 -3 43.34 1.98
 1 -6 -1 142.31 6.41
 1 6 -1 136 6.38
 -6 1 -1 131.66 6.57
 6 1 -1 133.71 6.55
 6 1 -1 134.78 6.39
 -6 -1 -1 144.5 6.66
 -1 6 -1 140.34 6.4
 -1 -6 -1 144.73 6.38
 6 -1 -1 121.67 6.42
 -6 1 -1 131.52 6.48
 1 6 -1 131.54 6.4
 -1 -6 -1 126.66 6.38
 6 1 -1 126.58 6.45
 1 -6 1 143.25 6.65
 -1 -6 1 145.77 6.68
 -6 -1 1 141.02 6.77
 -6 1 1 136.31 6.7
 6 1 1 135.99 6.81
 -6 -1 1 144.04 6.84
 1 6 1 136.06 6.6
 -1 6 1 144.64 6.59
 -1 -6 1 137.06 6.61
 -6 1 1 141.19 6.85
 -6 1 1 132.76 6.64
 -1 6 1 137.67 6.58
 -6 -1 1 134.85 6.73
 1 -6 3 38.72 1.95
 -1 -6 3 38 1.95
 -6 -1 3 38.85 1.99
 6 -1 3 38.5 1.82
 -1 -6 3 39.8 1.91
 -6 1 3 40.3 2.34
 -6 -1 3 38.18 2.27
 -6 -1 3 38.68 1.96
 -1 6 3 37.74 1.84
 1 6 3 35.87 1.83
 1 -6 5 48.09 2.46
 -1 -6 5 47.6 2.48
 1 -6 5 46.37 2.51
 6 -1 5 51.66 2.35
 -1 -6 5 50.1 2.34
 -6 1 5 54.81 2.78
 -1 6 5 46.9 2.34
 -6 -1 5 53.11 2.65
 -1 6 5 49.67 2.4
 1 6 5 47.8 2.39
 1 -6 5 49.03 2.35
 -1 -6 7 42.25 2.1
 -6 -1 7 39.45 2
 1 -6 7 38.6 2.17
 1 -6 7 43.31 2.1
 -6 -1 7 39.6 2.27
 -1 6 7 42.22 2.01
 -6 1 7 41.79 2.28
 1 -6 7 41.99 2.02
 1 6 7 43.03 2.07
 -1 6 7 42.21 2.07
 -1 -6 9 94.58 4.93
 6 -1 9 106.75 4.87
 -6 -1 9 98.16 4.77
 1 -6 9 95.65 4.92
 -1 -6 9 99.05 4.86
 1 -6 9 100.28 4.85
 1 -6 9 103.11 4.77
 -1 6 9 95.44 4.81
 -6 1 9 101.35 4.95
 -6 -1 9 101.09 4.95
 -1 6 9 96.29 4.86
 1 -6 9 98.78 4.81
 -1 -6 9 100.74 4.83
 1 6 9 99.92 4.85
 6 -1 11 19.13 1.08
 1 -6 11 20.24 1.24
 -1 -6 11 19.41 1.29
 -1 -6 11 18.1 1.05
 -6 -1 11 18.08 1.3
 -1 -6 11 17.58 1.23
 -6 1 11 17.81 1.24
 -1 6 11 18.1 1.03
 -1 -6 11 19.33 1.05
 1 -6 11 18.69 1.02
 1 6 11 19.64 1.11
 -1 6 11 17.75 1.1
 6 1 11 15.35 1.04
 1 -6 13 20.4 1.41
 -1 -6 13 21.11 1.48
 6 -1 13 21.72 1.27
 -6 -1 13 21.19 1.47
 -6 1 13 21.73 1.44
 -1 -6 13 21.68 1.43
 -1 -6 13 21.81 1.24
 1 -6 13 21.34 1.2
 1 6 13 20.46 1.28
 -1 6 13 22.04 1.32
 -6 1 15 14.51 1.12
 -6 -1 15 14.53 1.2
 6 -1 15 14.29 1.06
 1 -6 15 14.12 1.26
 -1 -6 15 13.06 1.28
 -1 -6 15 13.3 1.33
 -6 -1 15 15.69 1.33
 -6 1 15 14 1.3
 1 -6 15 15.71 0.99
 -1 6 15 15.24 1.1
 -1 -6 15 15.49 1.04
 6 -1 15 15.27 1.01
 1 6 15 16.31 1.12
 -6 -1 17 12.96 1.2
 -1 -6 17 13.45 1.28
 -6 1 17 11.52 1.06
 6 -1 17 13.53 1.05
 -1 -6 17 14.75 1.35
 -6 1 17 14.12 1.3
 -6 -1 17 12.69 1.33
 -1 6 17 12.98 1.11
 1 -6 17 14.1 1
 1 6 17 13.8 1.09
 6 -1 17 12.11 0.98
 -6 1 17 12.66 1.18
 -1 -6 17 12.36 1.01
 -6 1 19 7.24 0.92
 -6 -1 19 7.52 1.05
 -1 -6 19 6.86 1.17
 6 -1 19 5.76 0.87
 -6 1 19 9.18 1.24
 -6 -1 19 7.11 1.28
 -1 -6 19 6.91 0.9
 1 -6 19 7.19 0.87
 1 6 19 6.47 0.94
 -1 6 19 6.95 0.97
 -6 1 19 6.53 1.06
 6 -1 19 6.51 0.84
 -6 1 21 10.55 1.07
 -6 -1 21 11.81 1.23
 6 -1 21 11.87 1.07
 -6 1 21 13.07 1.43
 -6 -1 21 13 1.46
 -1 -6 21 13.74 1.11
 1 6 21 12.98 1.19
 -6 1 21 12.45 1.32
 6 -1 21 12.99 1.08
 -1 6 21 12.24 1.22
 1 -6 21 12.31 1.06
 -6 -1 23 22.09 1.65
 1 -6 23 23.37 1.81
 -6 1 23 27.71 1.91
 -6 -1 23 22.14 1.93
 1 6 23 24.47 1.7
 1 -6 23 26.6 1.58
 -1 -6 23 26.38 1.64
 -1 6 23 24.85 1.73
 6 -1 23 24.67 1.57
 -1 -6 25 4.06 1.22
 1 -6 25 4.16 1.25
 -6 -1 25 3.96 1.5
 -6 1 25 5.13 1.49
 1 -6 25 5.44 1.03
 6 -1 25 3.5 0.99
 -6 -1 25 4.17 1.23
 -1 -6 25 4.06 1.06
 1 6 25 3.78 1.14
 -1 6 25 4.59 1.19
 6 1 25 3.1 0.99
 -1 -6 27 1.61 1.28
 1 -6 27 1.36 1.31
 6 -1 27 1.83 1.04
 1 6 27 2.67 1.22
 1 -6 27 2.31 1.11
 6 1 27 0.97 1.07
 -1 6 27 1.03 1.27
 -1 -6 27 1.28 1.11
 -6 -1 27 1.06 1.31
 1 -6 29 3.4 1.36
 -1 -6 29 2.01 1.29
 6 1 29 3.22 1.15
 6 -1 29 2.39 1.12
 -1 -6 29 2.66 1.23
 -6 -1 29 3.84 1.41
 -1 6 29 3.78 1.33
 1 6 29 2.22 1.28
 1 -6 29 2.87 1.2
 -1 -6 31 1.21 1.29
 1 -6 31 1.7 1.31
 1 6 31 1.61 1.39
 -1 -6 31 -0.67 1.23
 -1 6 31 1.26 1.39
 6 1 31 0.11 1.28
 -6 -1 31 0.29 1.47
 1 -6 31 0.24 1.14
 6 -1 31 -0.26 1.25
 6 1 33 2.89 1.47
 -1 6 33 2.5 1.42
 -1 -6 33 3.74 1.34
 -6 -1 33 1.14 1.51
 1 6 33 1.56 1.41
 -6 1 33 1.9 1.55
 1 -6 33 0.73 1.27
 6 -1 33 1.1 1.32
 1 -6 35 0.62 1.27
 -1 -6 35 -0.04 1.37
 1 6 35 -0.34 1.39
 -1 6 35 -2.04 1.53
 -6 -1 35 0.68 1.5
 -6 1 35 1.13 1.51
 -1 -6 37 0.63 1.31
 1 -6 37 1.64 1.23
 -6 -1 37 0.66 1.51
 -6 1 37 1.34 1.58
 -6 2 -36 24.32 5.88
 2 6 -36 31.87 5.5
 -6 -2 -36 35.26 6.04
 -2 6 -36 28.46 5.98
 -6 -2 -34 7.16 5.59
 -2 -6 -34 5.53 5.19
 -6 2 -34 3.03 5.82
 -6 -2 -32 59.5 6.8
 -6 2 -32 73.71 7.03
 -2 -6 -32 78.1 6.84
 -2 6 -32 79.43 4.91
 -6 2 -32 81.25 5.37
 2 -6 -30 10.31 4.23
 6 2 -30 4.48 3.81
 -2 -6 -30 6.41 4.79
 -6 2 -30 5.85 4.9
 -6 -2 -30 5.22 4.98
 -6 -2 -30 5.04 2.97
 -6 2 -30 0.18 3.37
 -2 6 -30 2.59 2.63
 -2 -6 -30 2.84 2.52
 6 -2 -28 134.81 8.04
 2 -6 -28 138.04 8.42
 -6 -2 -28 132.55 8.95
 -6 2 -28 135.4 8.99
 -2 -6 -28 147.23 8.89
 2 6 -28 141.28 7.4
 -2 6 -28 148.11 7.63
 -2 -6 -28 137.42 7.55
 -6 -2 -28 145.26 7.8
 -6 2 -28 148.63 7.72
 6 -2 -26 19.18 3.43
 -2 -6 -26 19.89 4.31
 -6 -2 -26 22.86 4.66
 2 -6 -26 18.09 3.95
 -6 -2 -26 25.81 3.2
 -2 6 -26 18.28 2.63
 2 -6 -26 17.29 2.12
 -2 -6 -26 17.35 2.66
 2 6 -26 23.05 2.42
 -6 2 -26 21.43 2.76
 6 -2 -24 158.61 8.92
 2 -6 -24 162.64 9.22
 -6 -2 -24 165.12 9.57
 -2 -6 -24 165.05 9.48
 2 6 -24 163.83 8.53
 -2 6 -24 181.34 8.72
 -6 -2 -24 175.97 8.9
 -2 -6 -24 167.9 8.66
 2 -6 -24 168.43 8.43
 -6 2 -24 177.72 8.72
 2 -6 -22 18 3.42
 6 -2 -22 15.46 2.91
 -2 -6 -22 19.86 3.67
 -2 -6 -22 18.77 2.13
 6 2 -22 20.81 1.68
 -6 2 -22 23.84 2.52
 2 -6 -22 24 2.07
 -6 -2 -22 25.18 3
 2 6 -22 22.47 2.25
 -2 6 -22 22.73 2.46
 -2 -6 -20 371.86 17.24
 2 -6 -20 363.34 17.62
 -2 -6 -20 367.64 17.82
 6 -2 -20 332.44 17.43
 -2 6 -20 400.82 17.35
 2 6 -20 377.53 17.24
 6 2 -20 344.2 17.05
 -6 -2 -20 358.98 17.45
 -6 2 -20 391.86 17.39
 2 -6 -20 351.67 17.15
 6 -2 -20 334.56 16.99
 -6 -2 -20 371.78 17.34
 -2 -6 -18 21.71 2.17
 2 -6 -18 20.76 3.09
 -2 -6 -18 21.2 3.39
 -2 6 -18 20.8 2.2
 2 6 -18 20.93 1.99
 6 2 -18 18.88 1.54
 -6 2 -18 23.58 2.32
 -6 -2 -18 23.5 2.26
 2 -6 -18 20.5 1.91
 2 -6 -16 401.32 19.39
 -2 -6 -16 410.26 19.53
 -6 -2 -16 357.75 19.55
 -2 6 -16 460.67 19.2
 6 2 -16 370.41 18.95
 2 6 -16 409 19.09
 2 -6 -16 400.96 19.06
 -6 -2 -16 402.54 19.19
 -2 -6 -16 404.73 19.14
 -2 -6 -14 55.04 3.89
 2 -6 -14 57.13 3.71
 -6 -2 -14 55.68 3.79
 6 2 -14 48.08 2.7
 -2 6 -14 62.48 3.11
 6 -2 -14 49.99 2.61
 2 -6 -14 53.75 2.94
 -2 -6 -14 56.75 3.15
 -2 -6 -12 703.39 31.4
 2 -6 -12 659.19 31.52
 -6 -2 -12 670.08 31.72
 -2 -6 -12 689.44 31.67
 6 2 -12 638.35 31.24
 -6 2 -12 687.62 31.44
 6 -2 -12 654.68 31.19
 2 -6 -12 669.47 31.32
 2 -6 -10 12.3 1.93
 -6 -2 -10 17.6 2.35
 -2 -6 -10 13.38 1.5
 -6 -2 -10 18.35 1.57
 -6 2 -10 20.21 1.58
 2 -6 -10 13.73 1.28
 -2 -6 -10 17.35 1.68
 -2 -6 -8 1606.26 79.33
 2 6 -8 1834.71 79.34
 2 -6 -8 1645.21 79.53
 -6 -2 -8 1741.58 79.69
 2 -6 -8 1685.82 79.37
 -6 2 -8 1776.88 79.5
 -2 -6 -8 1616.24 79.33
 2 -6 -8 1715.75 79.41
 -6 -2 -8 1724.5 79.49
 2 -6 -6 26.66 1.41
 6 2 -6 22.87 1.27
 2 -6 -6 27.39 2.28
 2 6 -6 27.88 1.23
 -6 -2 -6 26.16 2.73
 -6 2 -6 24.76 1.8
 6 2 -6 23.7 1.49
 6 2 -6 33.6 1.43
 -6 -2 -6 24.64 1.93
 2 -6 -4 1190.48 58.52
 2 -6 -4 1288.88 58.58
 -6 -2 -4 1348.08 58.81
 2 6 -4 1308 58.53
 6 2 -4 1263.33 58.55
 -6 2 -4 1286.87 58.65
 -2 -6 -4 1275.08 58.54
 -2 -6 -4 1206.94 58.65
 6 2 -4 1200.44 58.6
 2 -6 -2 31.02 1.59
 -6 2 -2 37.42 1.57
 6 2 -2 34.27 1.58
 2 6 -2 30.58 1.56
 6 2 -2 32.1 2.19
 -6 -2 -2 33.92 2.42
 2 6 -2 30.05 1.67
 -6 2 -2 31.59 1.85
 -2 -6 -2 32.73 1.58
 -6 -2 -2 36.7 2.11
 -2 -6 -2 28.65 1.58
 2 -6 0 3599.61 175.16
 6 2 0 3554.77 175.14
 -6 -2 0 3527.15 175.28
 -6 2 0 3311.83 175.18
 2 6 0 3597.99 175.16
 -2 -6 0 3674.88 175.15
 -6 -2 0 3478.91 175.23
 -2 -6 0 4264.12 175.14
 -2 -6 2 30.83 1.81
 2 -6 2 30.35 1.73
 6 2 2 35.89 1.64
 -6 2 2 34.75 1.75
 6 -2 2 36.63 1.63
 -2 -6 2 32.9 1.7
 -6 2 2 29.74 1.74
 -6 2 2 34.45 2.25
 -6 -2 2 36.15 2.17
 -2 6 2 30.51 1.64
 -6 -2 2 34.5 1.85
 -6 2 4 1216.94 58.91
 2 -6 4 1309.98 58.97
 -2 -6 4 1287.13 58.98
 6 -2 4 1308.74 58.91
 -6 -2 4 1288.51 59.02
 -2 6 4 1273.64 58.92
 -6 2 4 1288.42 59.05
 -6 2 4 1171.21 58.91
 2 6 4 1242.96 58.92
 -2 6 4 1259.67 58.93
 2 -6 6 28.84 1.46
 -2 -6 6 28.86 1.48
 -6 -2 6 23.73 1.39
 2 -6 6 28.61 1.54
 6 -2 6 23.82 1.41
 6 -2 6 24.57 1.3
 -2 6 6 29.23 1.35
 -6 -2 6 22.89 1.7
 -6 2 6 22.82 1.74
 2 6 6 28.9 1.37
 -2 6 6 27.09 1.39
 2 -6 6 28.38 1.31
 2 -6 8 1698.26 80.56
 -6 -2 8 1668.38 80.48
 6 -2 8 1735.82 80.53
 -2 -6 8 1707.4 80.53
 2 -6 8 1726.08 80.53
 -6 2 8 1719.72 80.57
 -6 -2 8 1703.17 80.58
 -2 6 8 1692.39 80.49
 2 -6 8 1735.59 80.49
 2 6 8 1725.08 80.52
 -2 6 8 1687.88 80.52
 -2 -6 10 13.11 0.98
 -6 -2 10 19.49 0.86
 -2 -6 10 13.84 1.18
 2 -6 10 13.6 1.12
 6 -2 10 21.38 1.04
 2 -6 10 16.37 0.83
 -2 6 10 14.41 0.96
 -6 2 10 22.21 1.23
 -6 -2 10 22.94 1.25
 -2 -6 10 13.16 1.15
 2 6 10 14.13 0.99
 6 2 10 20.59 0.98
 2 -6 10 13.25 0.91
 -2 6 10 14.13 1.03
 2 -6 12 678.8 34.05
 -2 -6 12 689.61 34.07
 -2 -6 12 689.88 33.97
 6 -2 12 722.62 34.01
 -2 -6 12 704.17 34.06
 -2 6 12 701.15 33.97
 -6 2 12 734.21 34.04
 -6 -2 12 729.29 34.06
 6 2 12 731.17 33.98
 2 -6 12 707.01 33.96
 2 6 12 739.97 34
 6 -2 12 768.87 33.97
 -2 6 12 700.4 34.01
 -2 -6 12 745.53 33.99
 -6 2 14 54.91 2.92
 -2 -6 14 64.26 3.1
 6 -2 14 56.72 2.94
 -6 -2 14 53.35 3.08
 -2 6 14 58.99 2.92
 -2 -6 14 55.06 3.07
 -6 2 14 53.63 3.02
 -2 6 14 60.72 2.97
 2 -6 14 59.14 2.88
 -2 -6 14 61.64 2.94
 2 6 14 61.35 2.95
 6 -2 14 58.32 2.89
 6 2 14 57.93 2.92
 -6 -2 16 421.17 20.19
 -2 -6 16 418.75 20.23
 6 -2 16 416.91 20.15
 -6 2 16 421.91 20.12
 -2 -6 16 416.67 20.24
 -2 6 16 413.7 20.14
 -6 2 16 419.6 20.21
 -6 -2 16 420.54 20.24
 -2 6 16 416.59 20.17
 6 -2 16 444.87 20.12
 6 2 16 417.63 20.13
 2 -6 16 433.2 20.12
 2 6 16 417.6 20.15
 -2 -6 16 436.47 20.15
 -6 2 16 435.45 20.2
 6 -2 18 24.72 1.49
 -6 2 18 25.32 1.44
 -6 -2 18 23.18 1.6
 -2 -6 18 20.99 1.68
 -2 -6 18 21.16 1.69
 -6 -2 18 25.97 1.76
 -6 2 18 25.58 1.68
 -2 6 18 23.03 1.5
 6 -2 18 26.67 1.43
 2 -6 18 23.45 1.42
 -6 2 18 28.04 1.64
 2 6 18 21.45 1.49
 -2 -6 18 21.49 1.46
 -6 -2 20 386.56 18.95
 2 -6 20 385.91 18.97
 -2 -6 20 396.59 19
 6 -2 20 383.35 18.91
 -2 -6 20 392.53 19.03
 -6 -2 20 394.82 19.03
 -6 2 20 393.22 18.99
 -2 6 20 395.01 18.95
 -2 -6 20 410.68 18.92
 -6 2 20 408.34 18.99
 2 6 20 403.74 18.93
 2 -6 20 404.8 18.88
 6 -2 20 407.07 18.88
 -6 -2 20 388.59 18.96
 -6 -2 22 25.47 1.7
 2 -6 22 25.62 1.75
 6 -2 22 23.93 1.6
 -6 -2 22 26.06 1.93
 -6 2 22 24.32 1.81
 6 -2 22 23.51 1.53
 -2 6 22 22.73 1.69
 -6 2 22 27.34 1.8
 -2 -6 22 23.59 1.6
 2 -6 22 25.73 1.56
 2 6 22 23.74 1.65
 -6 -2 22 26.17 1.75
 2 -6 24 185.93 9.37
 -6 -2 24 181.06 9.45
 -6 2 24 187.62 9.41
 -2 -6 24 194.51 9.32
 -6 -2 24 199.75 9.39
 -6 2 24 192.52 9.39
 6 -2 24 192.84 9.27
 2 6 24 198.09 9.34
 -2 6 24 185.47 9.36
 2 -6 24 195.87 9.28
 -2 -6 26 21.92 1.81
 2 -6 26 21.33 1.76
 -6 2 26 17.94 1.96
 -6 -2 26 19.89 2.11
 2 -6 26 21.57 1.57
 -6 2 26 22.26 1.84
 6 -2 26 24.18 1.58
 -6 -2 26 22.44 1.8
 2 6 26 22.41 1.7
 -2 6 26 22.92 1.77
 -2 -6 26 24.44 1.7
 2 -6 28 160.42 7.67
 -2 -6 28 151.5 7.66
 2 -6 28 158.51 7.55
 2 6 28 147.7 7.61
 -6 -2 28 150.75 7.68
 -2 -6 28 162.77 7.62
 6 2 28 150.12 7.56
 6 -2 28 153.98 7.54
 -2 6 28 149.79 7.65
 -2 -6 30 4.93 1.39
 2 -6 30 3 1.32
 -2 6 30 5.53 1.44
 -2 -6 30 3.64 1.26
 6 -2 30 4.62 1.22
 -6 -2 30 4.57 1.42
 6 2 30 3.4 1.23
 2 6 30 4.62 1.33
 2 -6 30 4.05 1.22
 2 -6 32 89.17 5.25
 2 -6 32 101.35 5.21
 -2 -6 32 102.04 5.3
 2 6 32 102.32 5.31
 6 -2 32 119.39 5.34
 -6 -2 32 99.3 5.38
 -2 6 32 102.24 5.37
 6 2 32 111.12 5.36
 -2 -6 34 4.28 1.38
 -6 -2 34 6.17 1.63
 2 -6 34 5.48 1.25
 -2 6 34 5.67 1.57
 2 6 34 6.98 1.5
 6 2 34 7.81 1.41
 -2 -6 36 38.46 2.37
 -6 2 36 28.48 2.49
 2 6 36 29.36 2.42
 -2 6 36 37.84 2.48
 -6 -2 36 36.96 2.52
 2 -6 36 40.19 2.29
 -6 -3 -37 -8.03 5.91
 -6 3 -37 -0.19 5.95
 -3 6 -37 -2.13 5.6
 3 6 -35 -1.25 4.85
 -3 -6 -35 -3.34 5.49
 -6 3 -35 -0.38 5.61
 -6 -3 -35 -5.33 5.78
 -3 6 -35 2.22 5.26
 -6 3 -33 -3.94 5.34
 -3 -6 -33 2.07 5.25
 -6 -3 -33 -6.7 5.75
 -3 6 -33 3.87 2.81
 -6 -3 -33 6.85 3.19
 -6 -3 -31 -8.49 5.18
 -6 3 -31 2.03 5.13
 -3 -6 -31 6.65 5.03
 6 3 -31 0.12 4.01
 -6 -3 -31 0.99 2.75
 -3 -6 -31 -1.12 2.71
 -3 6 -31 1.1 2.75
 -6 3 -31 1.26 3.45
 -6 -3 -29 -5.29 4.86
 3 -6 -29 4.46 4.02
 -3 -6 -29 -0.44 4.62
 -6 3 -29 5.42 4.8
 -6 -3 -29 0.95 2.87
 -6 3 -29 4.53 2.68
 -3 -6 -29 4.31 2.72
 -3 6 -29 3.4 2.64
 -3 -6 -27 -0.14 4.31
 6 -3 -27 -0.44 3.27
 -6 -3 -27 -7.31 4.8
 3 -6 -27 0.42 3.76
 -6 -3 -27 -0.44 2.92
 3 6 -27 -2.91 2.12
 -3 -6 -27 0.93 2.59
 -6 3 -27 -1.02 2.59
 -3 6 -27 2.25 2.55
 3 -6 -25 0.68 3.52
 -6 -3 -25 6.94 4.39
 6 -3 -25 -0.92 2.95
 -3 -6 -25 6.92 3.89
 -6 -3 -25 8.08 2.81
 -3 -6 -25 4.13 1.96
 -6 3 -25 3.35 2.53
 3 6 -25 1.52 1.92
 -3 -6 -25 0.69 2.38
 3 -6 -25 1.4 1.61
 -3 6 -25 2.39 2.3
 -3 -6 -23 1.06 3.64
 6 -3 -23 6.17 2.72
 -6 -3 -23 0.65 3.75
 3 -6 -23 5.55 3.16
 -3 -6 -23 6.49 2
 -6 -3 -23 4.6 2.68
 6 3 -23 3.36 1.33
 -6 3 -23 7.66 2.33
 3 6 -23 1.6 1.78
 3 -6 -23 2.67 1.49
 -3 6 -23 5.56 2.16
 3 -6 -21 6.4 2.95
 6 -3 -21 2.36 2.49
 -3 -6 -21 7.49 3.46
 -3 -6 -21 5.18 2
 3 -6 -21 6.37 1.51
 6 3 -21 5.94 1.33
 -6 3 -21 5.57 2.14
 3 6 -21 5.91 1.72
 -6 -3 -21 8.29 2.52
 -3 6 -21 5.06 2.1
 6 -3 -21 5.8 1.05
 -3 -6 -19 1.07 1.94
 3 -6 -19 -4.11 2.75
 -3 -6 -19 -0.19 3.21
 6 -3 -19 2.39 2.27
 3 6 -19 -0.57 1.51
 -3 6 -19 1.57 1.79
 -6 -3 -19 -1.11 2.4
 3 -6 -19 1.48 1.34
 -6 3 -19 0.92 1.95
 6 -3 -19 1.98 0.93
 6 3 -19 1.17 1.23
 -3 -6 -17 1.56 1.88
 6 -3 -17 1.9 2.03
 3 -6 -17 -0.13 2.46
 -3 -6 -17 0.52 3.02
 -3 6 -17 0.53 1.78
 3 6 -17 1.25 1.38
 6 3 -17 0.88 1.12
 6 -3 -17 -0.1 0.87
 3 -6 -17 0.13 1.32
 -6 -3 -17 3.47 2.34
 -3 -6 -15 2.36 1.85
 3 -6 -15 3.53 2.35
 -3 -6 -15 1.41 2.99
 6 -3 -15 -0.12 1.94
 -6 -3 -15 5.73 2.92
 -3 6 -15 3.42 1.65
 6 3 -15 1.3 1.06
 -6 -3 -15 5.31 2.25
 6 -3 -15 3.35 0.77
 3 -6 -15 3.35 1.29
 -3 -6 -13 7.35 1.71
 -6 -3 -13 10.12 2.55
 3 -6 -13 10.03 2.12
 6 -3 -13 9.28 1.71
 -3 -6 -13 12.82 2.92
 6 3 -13 8.7 1.01
 -6 -3 -13 13.61 2.35
 6 -3 -13 10.26 0.74
 3 -6 -13 9.25 1.22
 -6 3 -13 9.03 1.66
 3 -6 -11 14.54 2
 -6 -3 -11 18.1 2.53
 6 -3 -11 13.86 1.5
 -3 -6 -11 13.95 1.73
 -6 3 -11 15.64 1.6
 3 -6 -11 13.85 1.2
 -3 -6 -9 17.27 1.61
 3 -6 -9 17.58 1.8
 -6 -3 -9 17.85 2.44
 6 -3 -9 16.45 1.3
 -6 3 -9 16.6 1.56
 3 -6 -7 19.64 1.12
 -6 -3 -7 18.17 2.36
 6 3 -7 19.19 1.03
 3 -6 -7 21.12 1.84
 3 6 -7 20.07 1.01
 6 -3 -7 19.41 1.18
 -6 3 -7 21.45 1.64
 3 -6 -7 19.34 1.43
 -6 -3 -7 19.66 2.11
 3 -6 -5 21 1.19
 6 3 -5 21.86 1.09
 3 6 -5 21.96 1.05
 -6 -3 -5 24.63 2.64
 -3 -6 -5 20.76 2.74
 -6 3 -5 21.58 1.69
 -3 6 -5 19.96 1.06
 -6 -3 -5 23.05 2.24
 -3 -6 -5 21.79 1.9
 6 3 -5 19.07 1.41
 3 -6 -3 75.77 3.58
 3 -6 -3 71.03 3.52
 -3 -6 -3 78.93 4.32
 -6 -3 -3 87.69 4.33
 -6 3 -3 75.45 3.51
 6 3 -3 73.93 3.54
 3 6 -3 78.42 3.52
 -6 3 -3 81.07 3.78
 -3 -6 -3 79.1 3.61
 -3 -6 -3 77.89 3.85
 -6 -3 -3 81.01 4
 -3 6 -3 70.93 3.51
 6 3 -3 69.96 3.7
 3 -6 -1 35.94 1.64
 6 -3 -1 29.59 1.62
 -6 3 -1 31.98 1.59
 6 3 -1 30.85 1.61
 -6 -3 -1 28.45 2.53
 3 6 -1 35.69 1.61
 -3 -6 -1 35.56 1.69
 -6 3 -1 30.15 1.85
 3 6 -1 35.36 1.83
 -6 -3 -1 34.13 2.13
 -6 -3 -1 29.96 2.04
 -3 -6 -1 35.97 1.61
 -3 6 1 35.42 1.56
 -6 3 1 26.69 1.51
 6 -3 1 30.58 1.49
 6 3 1 30.97 1.5
 -3 -6 1 34.8 1.59
 3 6 1 34.67 1.83
 -6 3 1 29.22 1.64
 -6 -3 1 30.35 1.84
 -6 3 3 71.92 3.51
 -3 -6 3 77.32 3.65
 3 -6 3 74.94 3.58
 6 -3 3 74.33 3.5
 -3 6 3 77.93 3.91
 6 3 3 70.03 3.52
 -3 6 3 79.97 3.72
 -6 3 3 77.3 3.97
 -6 -3 3 78.07 3.75
 -3 -6 3 73.94 3.59
 -3 -6 5 21.93 1.3
 -6 3 5 20.86 1.08
 3 -6 5 22.24 1.21
 6 -3 5 22.62 1.22
 6 -3 5 22.5 1.06
 -6 3 5 19.46 1.11
 -6 -3 5 22.94 1.54
 -6 3 5 22.07 1.7
 -3 6 5 21.39 1.25
 3 6 5 21.91 1.13
 -6 3 5 22.88 1.13
 6 -3 7 20.7 1.18
 -6 -3 7 19.43 1.11
 -3 -6 7 19.66 1.18
 3 -6 7 20.42 1.15
 6 -3 7 21.36 1.02
 -3 6 7 20.29 1.13
 -6 3 7 22.21 1.43
 -6 -3 7 20.54 1.41
 -3 6 7 19.54 1.16
 3 6 7 20.49 1.1
 3 -6 7 21.19 1.04
 -6 -3 9 18.29 0.99
 -3 -6 9 18.26 1.07
 6 -3 9 19.69 1.11
 -6 3 9 19.63 1.25
 -6 -3 9 19.48 1.29
 -3 6 9 17.6 1.04
 6 3 9 22.03 1.08
 3 -6 9 18.72 0.98
 3 6 9 18.74 1.03
 -3 6 9 17.34 1.08
 -6 -3 11 13.69 0.73
 6 -3 11 13.54 0.92
 -3 -6 11 14.58 0.86
 3 -6 11 11.57 0.66
 -6 3 11 14.78 1.09
 -6 -3 11 14.37 1.13
 -3 6 11 14.5 0.88
 -3 -6 11 13.82 1.09
 6 3 11 14.5 0.85
 3 -6 11 16.53 0.8
 -3 6 11 14.1 0.96
 6 -3 11 15.6 0.82
 3 6 11 15.69 0.89
 6 -3 13 10.7 0.91
 -6 3 13 10.7 0.82
 -3 -6 13 9.12 1.19
 -3 -6 13 10.65 0.74
 -3 6 13 10.77 0.86
 -6 3 13 10.67 1.05
 -6 -3 13 10.08 1.13
 -3 -6 13 10.55 1.09
 -3 6 13 10.03 0.87
 6 3 13 11.29 0.82
 3 6 13 10 0.87
 6 -3 13 10.95 0.76
 -3 -6 13 10.9 0.88
 3 -6 13 10.92 0.75
 -3 -6 15 2.48 1.11
 6 -3 15 4.49 0.81
 -6 3 15 3.06 0.65
 -3 -6 15 3.3 1.07
 -3 6 15 3.38 0.74
 -6 3 15 3.43 0.92
 -6 -3 15 3.76 1.02
 -3 -6 15 4.59 0.76
 6 -3 15 2.86 0.6
 3 -6 15 2.66 0.56
 6 3 15 3.11 0.64
 -3 6 15 2.15 0.79
 -6 3 15 4.16 0.9
 3 6 15 2.25 0.73
 6 -3 17 0.86 0.75
 -6 3 17 2.12 0.65
 -3 -6 17 1.73 1.11
 3 -6 17 1.57 0.9
 -6 -3 17 1.93 0.95
 -6 3 17 0.71 0.95
 -6 -3 17 1.11 1.11
 -3 6 17 1.11 0.75
 -3 -6 17 1.98 1.09
 -3 -6 17 1.3 0.79
 -6 3 17 2.99 0.94
 -3 6 17 0.48 0.83
 3 6 17 1.36 0.77
 6 3 17 1.02 0.72
 6 -3 17 2.11 0.63
 3 -6 17 0.96 0.65
 -6 -3 17 0.98 0.9
 3 -6 19 0.7 1.01
 -3 -6 19 0.65 1.09
 6 -3 19 0.97 0.87
 -6 -3 19 1.38 1.08
 -6 3 19 0.65 1.06
 -3 6 19 0.71 0.85
 -6 -3 19 1.2 1.24
 -3 -6 19 -0.57 1.15
 -3 -6 19 2.37 0.85
 -3 6 19 -0.26 0.89
 -6 -3 19 1.11 0.94
 -6 3 19 1.03 0.97
 6 3 19 0.5 0.77
 6 -3 19 -0.43 0.72
 3 -6 19 1.12 0.68
 3 6 19 0.71 0.84
 -3 -6 21 6.13 1.27
 3 -6 21 6.16 1.11
 -6 -3 21 5.99 1.16
 6 -3 21 6.19 0.94
 -6 -3 21 5.49 1.35
 -6 3 21 7.05 1.17
 -3 -6 21 7.75 1.41
 -3 6 21 5.05 1.04
 -6 3 21 5.52 1.1
 3 6 21 5.91 0.99
 6 3 21 5.93 0.94
 -3 -6 21 5.72 0.99
 6 -3 21 5.05 0.84
 3 -6 21 6.71 0.86
 -6 -3 21 4.63 1.08
 -6 -3 23 4.02 1.17
 3 -6 23 4.41 1.23
 6 -3 23 5.28 1
 -6 -3 23 3.79 1.35
 -6 3 23 4.71 1.25
 3 -6 23 5.02 0.89
 -3 -6 23 3.93 1.01
 -6 -3 23 3.62 1.15
 -6 3 23 5.15 1.17
 -3 6 23 5.13 1.14
 3 6 23 5.51 1.02
 6 -3 23 6.08 0.9
 3 -6 25 3 1.17
 6 -3 25 2.22 1.02
 -6 3 25 3.12 1.37
 -6 -3 25 4.89 1.54
 -6 -3 25 2.71 1.2
 3 6 25 2.98 1.11
 -3 6 25 3.68 1.21
 -6 3 25 2.05 1.21
 3 -6 25 3.43 0.94
 -3 -6 25 1.38 1.05
 6 -3 25 2.98 0.93
 -3 -6 27 0.53 1.31
 3 -6 27 -0.47 1.24
 3 -6 27 -0.11 1.06
 -3 6 27 2.11 1.33
 6 -3 27 0.34 0.99
 -6 -3 27 0.95 1.34
 -3 -6 27 2.7 1.22
 -6 3 27 -1.47 1.36
 3 6 27 0.94 1.15
 -3 -6 29 4.16 1.38
 3 -6 29 2.81 1.31
 -3 -6 29 1.39 1.25
 -6 3 29 2.74 1.4
 -3 6 29 3.59 1.38
 3 6 29 2.53 1.26
 3 -6 29 1.15 1.06
 6 -3 29 0.94 1.1
 -6 -3 29 1.49 1.33
 3 -6 31 0.24 1.27
 -3 6 31 0.05 1.45
 -3 -6 31 1.91 1.34
 3 -6 31 0.41 1.16
 -6 -3 31 2.05 1.48
 6 -3 31 1.1 1.4
 3 6 31 1.4 1.3
 -3 -6 33 2.09 1.43
 -3 6 33 0.72 1.5
 3 6 33 1.23 1.36
 6 3 33 -0.27 1.53
 6 -3 33 -1.16 1.28
 3 -6 33 0.97 1.19
 -6 -3 33 1.63 1.47
 -3 6 35 -0.71 1.54
 -3 -6 35 0.08 1.42
 3 6 35 -0.5 1.39
 3 -6 35 1.79 1.27
 -6 -3 35 -0.33 1.53
 -3 -6 37 -0.91 2.7
 -6 -3 37 0.63 2.74
 -4 6 -36 27.68 6.08
 -6 -4 -36 35.61 6.02
 -6 4 -36 35.48 6.28
 -4 -6 -36 35.85 6.05
 -6 4 -34 6.67 5.66
 -4 -6 -34 13.51 5.25
 -4 6 -34 14.6 5.69
 -6 -4 -34 11.27 5.76
 -6 -4 -34 12.11 3.35
 -4 6 -34 9.96 3.08
 -6 -4 -32 81.73 7.28
 -4 -6 -32 72.69 7.14
 -6 4 -32 77.7 7.16
 -4 6 -32 84.92 5.2
 -6 4 -32 81.03 5.26
 -4 -6 -32 83.01 5.2
 -6 4 -32 74.69 5.64
 -6 -4 -32 82.54 5.41
 -6 -4 -30 18.37 5.28
 -4 -6 -30 27.74 5.11
 -6 -4 -30 15.71 2.93
 -6 4 -30 17.7 3.2
 -4 6 -30 21.06 3.1
 -4 -6 -30 22.43 3.2
 4 -6 -28 53.71 4.78
 -6 -4 -28 43.6 5.59
 -4 -6 -28 46.86 5.6
 -6 -4 -28 45.93 3.86
 -6 4 -28 53.07 3.9
 -4 -6 -28 47.05 3.86
 -4 6 -28 46.32 3.82
 4 -6 -26 47.31 4.42
 -4 -6 -26 34.53 4.99
 -6 -4 -26 42.01 5.07
 6 -4 -26 45.39 4.03
 -6 -4 -26 42.14 3.64
 -4 -6 -26 44.7 3.22
 -4 -6 -26 41.7 3.59
 4 6 -26 40.83 3.01
 -4 6 -26 50.36 3.62
 -6 4 -26 47.11 3.61
 -4 -6 -24 110.59 6.04
 6 -4 -24 111.62 6.41
 4 -6 -24 118.81 6.65
 -4 -6 -24 108.68 7.15
 -6 -4 -24 121.22 7.33
 -4 6 -24 123.96 6.17
 4 6 -24 114.08 5.84
 -6 4 -24 127.74 6.26
 -6 -4 -24 119.06 6.33
 4 -6 -24 99.1 5.61
 6 4 -24 109.86 5.69
 -4 -6 -22 76.5 5.32
 6 -4 -22 59.88 4.39
 -6 -4 -22 68.98 5.33
 4 -6 -22 70.41 4.7
 -4 6 -22 70.11 4.14
 4 6 -22 67.06 3.82
 -6 -4 -22 70.03 4.39
 4 -6 -22 64.33 3.58
 -4 -6 -22 68.08 4.07
 6 4 -22 62.9 3.6
 -6 4 -22 70.57 4.21
 6 -4 -20 201.15 9.99
 4 -6 -20 198.46 10.1
 -4 -6 -20 198.18 10.52
 -4 6 -20 237.86 9.96
 4 6 -20 210.51 9.7
 -6 4 -20 226.41 9.95
 6 4 -20 190.67 9.56
 4 -6 -20 183.75 9.53
 6 -4 -20 181.58 9.42
 -4 -6 -20 214.23 9.88
 -6 -4 -20 207.74 10.02
 6 -4 -18 123.39 6.3
 -4 -6 -18 123.51 6.96
 4 -6 -18 117.96 6.45
 6 4 -18 110.32 5.78
 -4 6 -18 129.87 6.18
 -6 4 -18 128.45 6.2
 4 6 -18 114.76 5.91
 -4 -6 -18 119.43 6.17
 4 -6 -18 109.26 5.77
 -6 -4 -18 121.64 6.35
 6 -4 -18 115.1 5.64
 6 -4 -16 246.83 11.83
 -4 -6 -16 263.69 12.34
 4 -6 -16 243.67 11.95
 -4 6 -16 286.35 11.87
 6 4 -16 247.55 11.58
 6 -4 -16 225.23 11.44
 4 -6 -16 222.78 11.54
 -4 -6 -16 270.19 11.87
 -6 -4 -16 272.2 11.98
 6 -4 -14 66.56 3.9
 4 -6 -14 64.5 4.18
 -6 -4 -14 66.9 4.67
 4 -6 -14 69.06 3.56
 -4 -6 -14 76.54 4.03
 -6 -4 -14 76.7 4.26
 4 -6 -12 469.51 22.97
 -6 -4 -12 512.7 23.57
 6 -4 -12 485.48 23.14
 4 -6 -12 471.02 23.22
 -6 4 -12 537.15 23.25
 -4 -6 -12 540.58 23.26
 -6 -4 -12 481.62 23.31
 4 -6 -10 186.65 9.26
 4 -6 -10 194.62 9.53
 6 -4 -10 198.78 9.4
 -6 -4 -10 204.32 9.88
 -6 4 -10 229.63 9.57
 -4 -6 -10 204.4 9.57
 4 -6 -8 578.56 27.6
 4 6 -8 576.97 27.61
 6 4 -8 584.67 27.62
 6 -4 -8 575.62 27.64
 -6 -4 -8 620.68 28.04
 4 -6 -8 577.54 27.74
 -4 -6 -8 595.67 28.01
 -6 4 -8 666.67 27.8
 -6 -4 -8 571.91 27.84
 4 -6 -6 320.37 14.92
 4 6 -6 326.71 14.91
 -4 -6 -6 308.56 15.38
 -6 -4 -6 328.87 15.39
 6 4 -6 307.05 14.92
 -6 4 -6 338.93 15.09
 -4 -6 -6 305.14 15.13
 -4 6 -6 304.69 14.9
 -6 -4 -6 322.63 15.2
 4 -6 -4 317.21 14.93
 -4 -6 -4 325.29 15.37
 6 4 -4 334.86 14.93
 4 6 -4 330.24 14.91
 -6 -4 -4 344.19 15.39
 -6 4 -4 329.06 15.06
 -4 -6 -4 328.47 15.02
 -6 -4 -4 338.57 15.18
 -4 -6 -4 311.27 15.11
 -4 6 -4 291.02 14.9
 4 -6 -2 659.04 33.75
 4 -6 -2 717.32 33.78
 6 4 -2 709.03 33.76
 -6 -4 -2 710.91 34.06
 -6 4 -2 728.85 33.74
 4 6 -2 695.15 33.76
 -4 6 -2 741.67 33.74
 -6 -4 -2 731.51 33.92
 -4 -6 -2 701.2 33.8
 -4 -6 -2 705.04 33.89
 -6 -4 -2 719.97 33.91
 -6 -4 -2 711.32 33.9
 4 -6 0 5.34 0.55
 6 4 0 7.03 0.44
 4 6 0 7.35 0.44
 -4 -6 0 6.1 0.8
 -6 -4 0 8.41 1.37
 4 -6 2 660.8 32.42
 -4 6 2 686.97 32.4
 -6 4 2 686.98 32.4
 -6 4 2 708.8 32.58
 -4 -6 2 696.63 32.44
 6 4 2 689.84 32.39
 6 -4 2 687.17 32.38
 -4 -6 4 321.86 16.13
 4 -6 4 319.07 16.1
 -4 6 4 324.5 16.05
 -6 4 4 341.9 16.06
 6 -4 4 356.39 16.04
 -4 6 4 339.4 16.21
 -4 6 4 329.79 16.15
 -6 4 4 360.87 16.24
 -6 -4 6 328.73 15.95
 6 -4 6 318.78 15.96
 -4 -6 6 325.98 15.97
 6 -4 6 342.86 15.89
 -4 6 6 298.54 16.04
 -6 4 6 327.53 16.02
 -4 6 6 326.37 15.95
 -6 -4 6 313.63 16.01
 -6 4 6 323.74 15.92
 -4 -6 8 588.92 28.11
 -6 -4 8 585.63 28.09
 6 -4 8 616.18 28.13
 6 -4 8 626.33 28.04
 -6 -4 8 601 28.17
 -6 4 8 610.03 28.15
 -6 4 8 506.6 28.05
 -4 6 8 608.62 28.1
 4 -6 8 674.6 28.07
 4 6 8 580.57 28.09
 -4 6 8 584.76 28.12
 -6 -4 10 210.66 10.06
 6 -4 10 219.14 10.13
 -4 -6 10 187.63 10.08
 -4 -6 10 191.2 10.16
 -6 4 10 208.32 10.14
 -6 -4 10 227.22 10.19
 -4 6 10 199.16 10.09
 4 -6 10 206.21 10.05
 6 4 10 248.41 10.11
 6 -4 10 250.05 10.08
 4 6 10 199.05 10.09
 -4 6 10 202.55 10.12
 -6 -4 12 516.93 23.9
 6 -4 12 544.37 24
 4 -6 12 494.7 24
 -4 -6 12 517.07 23.94
 -6 -4 12 544.39 24.05
 -6 4 12 535.44 23.99
 -4 6 12 515.61 23.95
 -4 -6 12 520.74 24.04
 6 4 12 578.6 23.96
 -4 6 12 527.52 23.99
 6 -4 12 584.38 23.93
 4 6 12 528.23 23.96
 4 -6 12 548.92 23.92
 -4 -6 14 71.52 3.92
 6 -4 14 78.19 3.82
 -6 4 14 79.05 3.7
 4 -6 14 71.17 3.82
 -4 6 14 71.98 3.77
 -6 4 14 78.58 3.83
 -6 -4 14 74.65 3.92
 -4 -6 14 77.36 3.9
 4 6 14 76.68 3.77
 -4 6 14 72.68 3.81
 6 4 14 80.5 3.75
 6 -4 14 76.91 3.71
 4 -6 14 75.1 3.7
 6 -4 16 250.71 12.12
 -4 -6 16 256.98 12.2
 -6 4 16 246.55 12.02
 4 -6 16 239.17 12.14
 -6 -4 16 266.7 12.2
 -6 -4 16 257.2 12.22
 -6 4 16 262.4 12.14
 -4 6 16 258.62 12.1
 -4 -6 16 249.32 12.2
 6 4 16 246.3 12.08
 -6 4 16 255.73 12.15
 6 -4 16 260.81 12.05
 4 6 16 251.4 12.09
 4 -6 16 257.95 12.05
 -4 6 16 236.18 12.13
 -4 -6 16 259.35 12.11
 -4 -6 18 124.7 6.38
 -6 -4 18 134.27 6.36
 4 -6 18 115.18 6.28
 6 -4 18 132.03 6.28
 -4 -6 18 120.82 6.38
 -4 6 18 119.79 6.23
 -6 -4 18 135.7 6.41
 -6 4 18 134.96 6.31
 4 -6 18 121.88 6.18
 -4 6 18 121.31 6.28
 6 4 18 137.42 6.24
 -6 -4 18 142.53 6.32
 4 6 18 122.82 6.23
 6 -4 18 137.89 6.2
 -6 4 18 130.09 6.31
 -4 -6 18 123.36 6.26
 6 -4 20 212.1 10.22
 -4 -6 20 206.76 10.3
 -6 -4 20 206.66 10.28
 4 -6 20 211.41 10.26
 -4 6 20 194.34 10.2
 -6 -4 20 220.43 10.37
 -4 -6 20 212.87 10.34
 -6 4 20 212.23 10.26
 4 6 20 215.54 10.19
 -4 -6 20 219.78 10.23
 4 -6 20 215.87 10.15
 6 -4 20 215.95 10.15
 -6 -4 20 214.04 10.25
 -4 6 20 207.51 10.24
 6 4 20 212.35 10.19
 -6 4 20 210.19 10.26
 4 -6 22 73.83 3.92
 6 -4 22 74.9 3.88
 -6 -4 22 72.83 3.95
 -4 -6 22 70.9 3.99
 -6 4 22 75.85 3.95
 -4 -6 22 74.1 4.1
 -6 -4 22 81.89 4.09
 4 -6 22 72.86 3.77
 -4 6 22 71.88 3.89
 -6 4 22 75.52 3.95
 6 4 22 78.04 3.84
 -4 -6 22 71.97 3.87
 6 -4 22 80.51 3.79
 4 6 22 76.67 3.87
 -6 -4 22 79.26 3.93
 6 -4 24 110.85 5.48
 4 -6 24 106.06 5.54
 -6 -4 24 110.04 5.56
 -4 -6 24 110.69 5.59
 -6 -4 24 112.31 5.72
 -6 4 24 111.69 5.56
 -6 -4 24 107.41 5.53
 -4 6 24 108.99 5.54
 -4 -6 24 112.49 5.5
 4 6 24 113.49 5.47
 6 -4 24 107.18 5.39
 4 -6 24 111.88 5.4
 -6 4 24 108.17 5.55
 6 4 24 104.34 5.45
 6 -4 26 51.37 2.83
 4 -6 26 48.14 2.9
 -6 -4 26 54.71 3.25
 6 -4 26 52.98 2.73
 -6 4 26 50.48 2.96
 4 -6 26 49.53 2.73
 -4 6 26 49.63 2.97
 6 4 26 49.72 2.81
 4 6 26 47.94 2.81
 -4 -6 26 52.01 2.88
 -6 -4 26 53.83 2.94
 4 -6 28 52.81 3.07
 -4 -6 28 51.86 3.1
 4 -6 28 57.44 2.93
 4 6 28 53.37 3.01
 -4 6 28 55.24 3.13
 -4 -6 28 55.62 3.08
 -6 -4 28 52 3.09
 6 -4 28 51.88 2.92
 -6 4 28 52.66 3.11
 4 -6 30 23.23 1.87
 -4 -6 30 24.22 1.98
 -6 -4 30 23.7 1.99
 -4 -6 30 23.22 1.94
 4 6 30 24.02 1.87
 4 -6 30 25.39 1.73
 -4 6 30 26.47 2.04
 -6 4 30 22.07 2.03
 6 -4 30 30.29 1.91
 4 -6 32 90.84 5.06
 -4 -6 32 98.16 5.11
 6 -4 32 109.49 5.04
 -6 4 32 92.08 5.19
 4 6 32 96.23 5.06
 -4 6 32 96.37 5.17
 4 -6 32 101.09 4.99
 -6 -4 32 99.19 5.18
 -6 -4 34 15.88 1.73
 4 6 34 12.55 1.64
 -4 -6 34 17.87 1.68
 4 -6 34 16.4 1.6
 -6 4 34 11.98 1.82
 -4 6 34 11.62 1.75
 -6 -4 36 42.34 7.49
 -4 -6 36 41.08 7.46
 -6 5 -35 1.92 5.5
 -5 -6 -35 5.75 5.65
 -5 6 -35 4.8 5.73
 -6 -5 -35 -2.28 5.69
 -5 -6 -33 -1.18 5.46
 -6 5 -33 4.47 5.56
 -6 -5 -33 8.72 5.4
 -5 6 -33 1.51 2.98
 -6 5 -33 9.38 3.05
 -5 -6 -33 -2.11 3.07
 -6 -5 -33 4.01 3.24
 -5 -6 -31 -1.15 5.35
 -6 -5 -31 0.34 5.17
 -5 -6 -31 2.39 3.06
 -5 6 -31 1.03 2.85
 -6 5 -31 4.09 2.94
 -6 -5 -31 -2.23 3.13
 -6 -5 -29 0.64 4.71
 -5 -6 -29 2.04 4.8
 -6 -5 -29 2.77 2.57
 -5 6 -29 1.92 2.89
 -5 -6 -29 1.64 2.87
 -6 5 -29 -0.95 2.8
 -5 -6 -27 1.03 4.74
 5 -6 -27 6.24 3.51
 -6 -5 -27 9.96 4.7
 -5 -6 -27 7.04 2.4
 -6 -5 -27 3.94 2.67
 -6 5 -27 6.23 2.91
 -5 -6 -27 6.42 2.86
 -5 6 -27 7.33 2.65
 6 -5 -25 6.32 2.96
 5 -6 -25 1.52 3.2
 -6 -5 -25 9.35 4.16
 -5 -6 -25 7.66 4.19
 -5 -6 -25 4.82 2.32
 -6 -5 -25 8.9 2.68
 -6 5 -25 4.31 2.56
 6 5 -25 6.41 1.67
 5 6 -25 7.54 1.82
 -5 6 -25 7.1 2.61
 5 -6 -23 6.34 2.95
 -5 -6 -23 11.24 3.83
 -6 -5 -23 3.33 3.69
 6 -5 -23 4.78 2.69
 -6 -5 -23 6.66 2.57
 -5 -6 -23 11.38 2.43
 -5 6 -23 7.55 2.39
 6 5 -23 5.41 1.52
 -6 5 -23 5.88 2.41
 5 6 -23 6.11 1.68
 -5 -6 -21 3.35 3.55
 5 -6 -21 6.39 2.7
 6 -5 -21 7.61 2.59
 -6 -5 -21 9.01 3.65
 -6 -5 -21 10.1 2.5
 -5 -6 -21 7.01 2.32
 -5 6 -21 4.74 2.23
 -6 5 -21 5.96 2.17
 5 -6 -21 6.49 1.11
 5 6 -21 5.32 1.62
 6 5 -21 7.24 1.49
 -6 -5 -19 0.12 2.39
 -5 -6 -19 2.86 2.17
 6 -5 -19 1.68 2.24
 5 -6 -19 -0.86 2.41
 -5 -6 -19 -3.79 3.32
 5 6 -19 2.35 1.48
 6 5 -19 -0.3 1.33
 -5 6 -19 1.21 2.02
 5 -6 -19 2.73 1
 -6 5 -19 1.81 2.05
 5 -6 -17 22.18 1.15
 -6 -5 -17 24 2.63
 -5 -6 -17 26.95 2.49
 5 6 -17 24.74 1.8
 6 5 -17 24.04 1.73
 5 -6 -17 21.21 2.63
 -5 -6 -17 26.7 3.44
 6 -5 -17 20.72 2.44
 5 -6 -15 13.24 0.75
 -5 -6 -15 13.97 2.24
 -6 -5 -15 15.64 2.38
 5 -6 -15 10.23 2.31
 6 -5 -15 14.21 2.06
 -5 -6 -13 28.68 2.49
 -6 -5 -13 31.32 2.66
 5 -6 -13 27.28 1.38
 6 -5 -13 27.73 2.2
 -6 -5 -13 29.94 3.35
 5 -6 -13 25.77 2.4
 -6 5 -13 31.9 2.32
 5 -6 -11 48.93 2.4
 5 -6 -11 47.25 2.97
 -6 -5 -11 47.87 3.85
 6 -5 -11 46 2.85
 -5 6 -11 56.58 2.95
 -6 5 -11 54.8 3
 -5 -6 -11 59.73 3.2
 5 -6 -9 54.38 2.64
 5 -6 -9 53.54 2.99
 6 -5 -9 53.62 2.86
 5 6 -9 54.78 2.67
 -5 -6 -9 56.43 3.68
 -6 -5 -9 64.01 3.67
 6 5 -9 54.71 2.67
 -6 5 -9 59.48 3.07
 -6 -5 -7 11.05 1.76
 5 -6 -7 10.79 0.61
 6 -5 -7 10.38 0.55
 -5 -6 -7 7.85 2.16
 5 6 -7 10.02 0.6
 -6 -5 -7 9.46 2.29
 6 5 -7 10.56 0.62
 -6 5 -7 10.12 1.25
 -5 -6 -7 8.72 1.54
 5 -6 -5 13.69 0.81
 6 -5 -5 15.5 0.76
 -6 -5 -5 16.33 1.88
 6 5 -5 15.1 0.78
 -6 -5 -5 13.33 2.59
 5 6 -5 13.89 0.77
 -5 -6 -5 12.27 2.55
 -5 -6 -5 13.23 1.56
 -5 -6 -5 12.23 1.71
 -6 -5 -5 16.62 1.7
 5 -6 -3 3.6 0.44
 -6 -5 -3 1.76 1.43
 -6 5 -3 2.94 0.22
 5 6 -3 3.02 0.31
 -5 -6 -3 1.29 2.33
 6 5 -3 2.96 0.31
 -5 6 -3 3.16 0.18
 -6 -5 -3 6.22 2.44
 -5 -6 -3 3.66 1.26
 -6 -5 -3 2.22 1.66
 -6 -5 -3 2.3 1.55
 -5 -6 -3 1.74 1.5
 5 -6 -1 282.64 12.82
 5 -6 -1 267.14 12.79
 -5 6 -1 279.38 12.77
 6 5 -1 258.91 12.79
 5 6 -1 263.36 12.79
 -6 5 -1 267.18 12.77
 -6 -5 -1 277.02 12.96
 -5 -6 -1 281.12 12.87
 -5 -6 -1 276.33 12.97
 -6 -5 -1 258.31 12.97
 5 -6 1 269.71 12.35
 -6 -5 1 255.15 12.45
 -5 -6 1 287.3 12.41
 6 5 1 249.8 12.33
 5 6 1 257.58 12.33
 -6 5 3 3.16 0.41
 -5 6 3 2.56 1.42
 -6 5 3 1.13 1.71
 -5 -6 3 4.52 0.85
 6 -5 3 3.06 0.24
 6 5 3 2.84 0.35
 -5 -6 5 12.7 1.04
 -6 5 5 15.6 0.88
 -6 5 5 15.93 0.8
 -6 -5 5 14.99 1.06
 -6 5 5 13.85 1.42
 -5 6 5 13.04 1.25
 -5 6 5 14.41 1.37
 6 -5 5 15.39 0.75
 6 -5 7 10.46 0.82
 -6 -5 7 9.96 0.82
 -5 -6 7 11.3 0.84
 5 -6 7 10.99 0.87
 6 -5 7 11.73 0.57
 -5 6 7 11.12 0.93
 -6 5 7 10.78 1.01
 -6 -5 9 57.4 2.85
 6 -5 9 56.9 2.91
 -5 -6 9 56.2 2.87
 5 -6 9 55.61 2.92
 5 -6 9 58.68 2.75
 6 -5 9 60.11 2.77
 -6 5 9 57.12 2.94
 -5 6 9 58.54 2.9
 -6 -5 9 56.21 2.98
 -6 5 9 51.49 2.84
 6 5 9 60.44 2.86
 5 6 9 58.44 2.85
 -5 6 9 52.8 2.92
 -6 -5 11 49.47 2.6
 -5 -6 11 53.53 2.63
 6 -5 11 51.28 2.7
 5 -6 11 51.61 2.73
 -5 -6 11 52.63 2.8
 -6 -5 11 51.35 2.81
 -6 5 11 43.39 2.61
 -6 5 11 51.01 2.72
 -5 6 11 54.23 2.68
 5 -6 11 55.98 2.59
 6 -5 11 59.01 2.6
 5 6 11 53.89 2.64
 6 5 11 57.21 2.64
 -5 6 11 55.93 2.7
 5 -6 13 28.98 1.6
 -5 6 13 22.66 1.27
 -6 5 13 30.9 1.37
 -5 -6 13 28.1 1.42
 6 -5 13 30.52 1.6
 -6 -5 13 30.03 1.4
 -6 -5 13 33.03 1.78
 -6 5 13 29.93 1.6
 -5 -6 13 27.85 1.7
 -5 6 13 29.79 1.55
 6 5 13 31.06 1.47
 -5 6 13 30.01 1.6
 5 -6 13 28.12 1.4
 6 -5 13 32.91 1.43
 5 6 13 31.2 1.51
 -5 -6 15 16.12 1.43
 5 -6 15 13.97 1.16
 6 -5 15 13.32 1.11
 -5 6 15 13.9 1.12
 -6 5 15 11.79 1.18
 -5 -6 15 12.69 1.36
 -6 -5 15 13.54 1.35
 5 6 15 14.36 1.01
 -5 6 15 14.86 1.14
 -6 5 15 13.82 1.13
 5 -6 15 15.93 0.93
 6 -5 15 13.03 0.9
 6 5 15 13.5 1
 6 -5 17 23.43 1.58
 -6 -5 17 25.95 1.76
 5 -6 17 24.01 1.6
 -5 -6 17 25.45 1.78
 -6 5 17 21.8 1.6
 -5 -6 17 24.38 1.8
 -6 -5 17 23.56 1.78
 -5 6 17 24.36 1.55
 6 5 17 25.62 1.48
 6 -5 17 23.66 1.39
 5 -6 17 25.8 1.39
 -6 5 17 24.14 1.61
 -6 -5 17 26.51 1.58
 5 6 17 25.07 1.48
 -5 -6 17 25.12 1.57
 -5 6 17 25.4 1.61
 -6 -5 19 1.45 1.14
 6 -5 19 0.06 0.9
 -5 -6 19 2.11 1.23
 5 -6 19 0.63 0.96
 -6 5 19 1.13 0.96
 -6 -5 19 1.06 1.25
 -5 6 19 2.04 0.91
 -5 -6 19 1.42 1.24
 -6 5 19 1.53 0.95
 -6 -5 19 1.35 0.95
 -5 -6 19 2.72 0.91
 6 5 19 0.18 0.8
 6 -5 19 1.5 0.65
 5 6 19 1.08 0.8
 5 -6 19 2.08 0.63
 -5 6 19 2.1 0.95
 5 -6 21 5.92 1.12
 6 -5 21 7.27 1.09
 -6 -5 21 5.74 1.3
 -5 -6 21 4.86 1.29
 -5 6 21 4.48 1.03
 -5 -6 21 6.41 1.43
 -6 -5 21 9.01 1.43
 -6 5 21 7.35 1.15
 6 5 21 6.27 0.88
 6 -5 21 6.5 0.84
 5 -6 21 6.69 0.81
 -6 5 21 6.36 1.14
 -5 6 21 5.34 1.07
 5 6 21 6.08 0.96
 -5 -6 21 5.54 1.04
 -6 -5 21 6.59 1.07
 6 -5 23 6.52 1.12
 5 -6 23 6.56 1.15
 -5 -6 23 6.4 1.32
 -6 -5 23 5.98 1.32
 -5 6 23 5.19 1.14
 -6 -5 23 6.24 1.52
 -5 -6 23 6.07 1.53
 -6 5 23 5.43 1.18
 -6 -5 23 7.05 1.17
 6 -5 23 5.25 0.88
 -5 -6 23 7.98 1.15
 -6 5 23 8.33 1.26
 -5 6 23 6.74 1.17
 6 5 23 6.85 1.03
 5 6 23 6.62 1.04
 5 -6 23 5.98 0.89
 -5 -6 25 6.68 1.39
 -6 -5 25 4.54 1.4
 5 -6 25 8.8 1.26
 6 -5 25 6.02 1.19
 -6 -5 25 6.18 1.67
 -5 -6 25 5.99 1.62
 -6 5 25 5.32 1.31
 5 6 25 6.54 1.08
 6 -5 25 6.97 0.96
 -5 -6 25 6.83 1.23
 -6 -5 25 6.21 1.27
 5 -6 25 7.32 0.98
 6 5 25 5.95 1.08
 -6 5 25 4.05 1.28
 -5 6 25 5.97 1.3
 5 -6 27 4.97 1.31
 6 -5 27 4.6 1.17
 6 5 27 6.14 1.18
 6 -5 27 4.93 1.01
 5 6 27 4.06 1.16
 -6 5 27 4.84 1.39
 5 -6 27 6.04 1.01
 -5 6 27 4.34 1.36
 -5 -6 27 4.77 1.28
 -6 -5 27 6.55 1.36
 5 -6 29 2.05 1.24
 -5 -6 29 1.98 1.34
 6 -5 29 3.25 1.2
 5 -6 29 3.15 1.03
 6 5 29 1.65 1.21
 -5 -6 29 1.85 1.33
 -6 5 29 2.74 1.36
 -6 -5 29 4.48 1.33
 -5 6 29 1.42 1.35
 5 6 29 2.99 1.19
 5 6 31 1.99 1.25
 -5 -6 31 1.03 1.33
 5 -6 31 2.58 1.26
 6 -5 31 2.94 1.25
 -6 5 31 2.39 1.49
 -6 -5 31 -0.55 1.4
 -5 6 31 -0.97 1.49
 5 6 33 4.81 1.53
 5 -6 33 4.12 1.26
 -5 -6 33 4.04 1.46
 -5 6 33 3.86 1.51
 -6 -5 33 2.88 1.52
 -6 5 33 4.07 1.57
 -5 6 35 5.85 1.62
 -6 -5 35 5.72 1.49
 -5 -6 35 5.16 1.45
 -6 5 35 3.11 1.59
 -6 6 -36 24.57 6.12
 -6 -6 -36 29.72 6.31
 -6 6 -34 -6.69 5.83
 -6 -6 -34 -7.66 5.64
 -6 6 -34 -2.04 3.05
 -6 -6 -32 68.29 7.1
 -6 6 -32 75.32 5.15
 -6 -6 -32 86.26 5.35
 -6 -6 -30 8.61 5.11
 -6 6 -30 1.23 2.95
 -6 -6 -30 -1.08 3.09
 -6 -6 -28 39.62 5.64
 -6 -6 -28 50.2 3.55
 -6 6 -28 41.08 3.85
 -6 -6 -28 47.43 3.96
 6 -6 -26 -2.77 3.21
 -6 -6 -26 -5.72 4.63
 -6 -6 -26 1.23 2.52
 -6 6 -26 1.31 2.72
 -6 -6 -24 58.31 5.5
 6 -6 -24 61 4.31
 -6 6 -24 70 4.14
 6 6 -24 51.24 3.37
 -6 -6 -24 65.04 4.09
 6 -6 -22 -1.74 2.64
 -6 -6 -22 2.26 3.74
 -6 -6 -22 0.83 2.38
 6 6 -22 1.6 1.56
 -6 6 -22 -2.18 2.31
 6 -6 -20 300.93 15.45
 -6 -6 -20 310.64 16.01
 6 6 -20 298.44 15.17
 -6 6 -20 344.68 15.48
 -6 -6 -20 339.57 15.47
 -6 -6 -18 1.95 2.12
 6 -6 -18 -0.98 2.19
 6 6 -18 -0.87 1.29
 6 -6 -16 507.61 25.33
 -6 -6 -16 558.07 25.45
 -6 -6 -14 1.69 2.16
 6 -6 -14 0.53 1.95
 -6 6 -14 0.77 1.84
 6 -6 -12 1096.74 52.45
 -6 -6 -12 1181.95 53.06
 6 -6 -12 1136.78 52.66
 -6 6 -12 1304.67 52.8
 -6 -6 -12 1251.03 52.83
 6 -6 -10 1.46 0.24
 -6 6 -10 1.61 1.36
 -6 -6 -10 1.13 2.62
 6 6 -10 0.81 0.37
 -6 -6 -8 577.61 26.86
 6 6 -8 562.54 26.39
 6 -6 -8 555.11 26.35
 -6 -6 -6 2.33 2.22
 6 6 -6 0.29 0.26
 -6 -6 -6 -0.4 1.41
 6 -6 -6 0.36 0.3
 -6 -6 -6 0.57 1.5
 6 -6 -4 1230.64 58.83
 -6 -6 -4 1277.17 59.18
 6 6 -4 1248.83 58.83
 -6 -6 -4 1313.83 58.95
 -6 -6 -4 1215.23 59
 6 -6 -2 0.83 0.39
 6 6 -2 0.64 0.26
 -6 6 -2 0.72 0.14
 -6 -6 -2 0.07 1.15
 -6 -6 -2 0.08 1.38
 6 -6 0 496.9 22.43
 -6 -6 0 500.9 22.51
 6 6 0 451.17 22.41
 -6 -6 2 0.83 0.86
 -6 6 2 1.18 1.57
 6 6 2 0.94 0.3
 6 -6 2 1.28 0.47
 -6 -6 4 1224.82 58.74
 -6 6 4 1243.66 58.66
 -6 6 4 1233.4 58.72
 -6 6 4 1284.22 58.79
 -6 6 6 0.44 0.25
 -6 -6 6 0.65 0.65
 -6 6 6 -0.59 0.83
 -6 6 6 -0.77 0.88
 -6 6 6 0.36 0.73
 -6 6 8 574.04 27.17
 -6 -6 8 557.41 27.25
 6 -6 8 581.96 27.28
 6 -6 8 577.94 27.16
 -6 6 8 571.01 27.26
 -6 -6 10 2.04 0.53
 6 -6 10 2.75 0.72
 6 -6 10 1.67 0.16
 -6 -6 10 1.59 0.88
 -6 6 10 0.92 0.7
 6 6 10 1.81 0.58
 -6 -6 12 1124.63 58.72
 6 -6 12 1201.75 58.79
 -6 6 12 1197.01 58.76
 -6 -6 12 1248.81 58.83
 6 -6 12 1393.9 58.72
 6 6 12 1271.52 58.74
 6 -6 14 1.57 0.83
 -6 -6 14 1.18 0.5
 -6 -6 14 0.18 1.07
 -6 6 14 0.79 0.78
 6 -6 14 0.78 0.52
 -6 6 14 1.29 0.85
 6 6 14 0.88 0.61
 -6 -6 16 540.92 26.16
 6 -6 16 539.82 26.09
 -6 6 16 538.52 26.06
 -6 -6 16 538.63 26.15
 6 -6 16 566.18 25.99
 6 6 16 554.17 26.03
 -6 6 16 543.75 26.09
 6 -6 18 -0.23 0.96
 -6 -6 18 -0.07 1.19
 -6 -6 18 1.75 1.21
 -6 6 18 1.01 0.89
 6 -6 18 0.94 0.61
 -6 6 18 0.76 0.99
 6 6 18 1.87 0.75
 -6 -6 18 -0.3 0.93
 -6 -6 20 341.14 16.69
 6 -6 20 340.15 16.62
 -6 -6 20 355.45 16.74
 -6 6 20 330.72 16.59
 6 6 20 352.59 16.56
 -6 6 20 344.38 16.63
 -6 -6 20 367.11 16.62
 6 -6 20 347.65 16.51
 6 -6 22 -1.12 1.09
 -6 -6 22 0.57 1.26
 -6 6 22 0.31 1.02
 -6 -6 22 -0.73 1.38
 -6 -6 22 0.17 1.03
 6 -6 22 -0.02 0.74
 6 6 22 0.89 0.89
 -6 6 22 -0.97 1.19
 -6 -6 24 68.21 3.94
 6 -6 24 68.62 3.85
 -6 -6 24 70.99 4.12
 -6 6 24 72.84 3.87
 -6 -6 24 79.85 3.88
 6 -6 24 77.17 3.7
 6 6 24 72.42 3.78
 -6 6 24 72.6 3.92
 -6 -6 26 1.26 1.39
 6 -6 26 -0.57 1.16
 -6 -6 26 -0.06 1.67
 -6 -6 26 0.36 1.24
 6 -6 26 -1.61 0.93
 -6 6 26 -0.56 1.27
 6 6 26 1.31 1.05
 6 -6 28 58.31 3.48
 -6 -6 28 63.78 3.53
 -6 6 28 62.47 3.59
 6 6 28 62.01 3.43
 6 -6 28 73.78 3.44
 -6 -6 30 -0.31 1.42
 6 -6 30 -0.79 1.14
 -6 6 30 0.05 1.44
 6 6 30 -1.74 1.28
 -6 6 32 95 5.43
 -6 -6 32 98.04 5.38
 -6 6 34 -0.05 1.56
 -6 -6 34 2.66 1.45
 -6 6 36 35.88 2.67
 -6 -6 36 41.85 2.59
 -7 0 -37 -3.83 5.94
 0 7 -37 -1.01 5.11
 -7 0 -35 -4.63 5.71
 0 -7 -33 -3.2 5.06
 -7 0 -33 3.54 5.48
 0 -7 -31 -6 4.83
 -7 0 -31 -1.28 5.16
 -7 0 -31 0.78 3.25
 0 7 -31 -1.68 2.55
 -7 0 -29 -2.92 4.61
 0 -7 -29 0.92 4.39
 -7 0 -29 2.5 3.24
 0 7 -29 -0.39 2.42
 0 -7 -27 2.61 4.36
 7 0 -27 -1.13 3.17
 -7 0 -27 -3.34 4.54
 0 7 -27 -0.76 2.27
 0 -7 -27 4.3 2.21
 -7 0 -27 3.2 3.19
 0 7 -25 -1.09 2.23
 -7 0 -25 1.57 2.45
 0 -7 -25 2.93 2.09
 0 -7 -23 -2.12 3.52
 -7 0 -23 -2.78 2.29
 0 -7 -23 -1.72 2
 0 7 -23 1.96 2.05
 0 -7 -21 -2.8 3.29
 0 7 -21 0.11 1.85
 0 -7 -21 -0.05 1.93
 -7 0 -21 0.06 2.18
 0 7 -19 0.15 1.67
 -7 0 -19 0.68 1.98
 0 -7 -19 -0.17 1.82
 0 -7 -17 -0.08 2.87
 0 7 -17 -0.75 1.57
 0 -7 -17 1.06 1.85
 0 -7 -15 -5.89 2.92
 0 -7 -15 0.99 1.61
 0 -7 -13 1.41 2.39
 -7 0 -13 -1.62 1.58
 0 -7 -13 -0.38 1.52
 0 -7 -11 -0.42 2.16
 -7 0 -11 0.07 1.41
 0 -7 -11 -0.7 1.32
 0 -7 -9 0.09 2.02
 -7 0 -9 0.56 1.31
 0 -7 -9 -0.07 1.21
 0 -7 -7 -0.99 1.95
 -7 0 -7 -2.03 1.32
 0 -7 -7 -2.18 1.15
 0 7 -5 0 0.16
 -7 0 -5 0.48 2.09
 7 0 -5 -0.01 0.34
 -7 0 -5 0.62 1.34
 7 0 -3 0.31 0.34
 0 -7 -3 0.67 0.36
 0 7 -1 0.77 0.44
 -7 0 -1 2.03 1.04
 7 0 -1 1.9 0.84
 0 -7 1 1.88 0.67
 -7 0 1 3.47 1.38
 0 7 1 0.88 0.32
 -7 0 1 2.64 1.88
 0 7 1 0.41 0.22
 0 -7 3 0.14 0.72
 -7 0 3 2.17 1.06
 7 0 3 0.6 0.24
 0 -7 3 0.94 0.57
 -7 0 3 3.56 1.62
 -7 0 3 2.55 0.8
 0 7 3 0.31 0.31
 0 -7 5 0.06 0.66
 7 0 5 -0.54 0.26
 0 -7 5 0.16 0.63
 -7 0 5 0.8 1.37
 0 -7 5 0.36 0.26
 0 7 5 0.04 0.4
 -7 0 7 -0.1 0.22
 0 -7 7 0.1 0.56
 0 -7 7 -0.83 0.77
 0 -7 7 0.41 0.15
 -7 0 7 -0.3 1
 0 7 7 -0.15 0.46
 0 -7 7 -0.07 0.31
 0 -7 9 0.1 0.77
 0 -7 9 0.32 0.49
 -7 0 9 0.06 0.87
 0 7 9 0.62 0.45
 0 -7 9 -0.77 0.36
 0 -7 11 -0.33 0.81
 0 -7 11 -0.3 0.52
 -7 0 11 -0.56 0.89
 0 -7 11 -0.22 0.46
 0 7 11 -0.42 0.57
 0 -7 13 -0.95 0.97
 -7 0 13 -0.97 1
 0 -7 13 -0.54 0.88
 0 7 13 -0.16 0.67
 0 -7 13 -0.46 0.54
 0 -7 15 0.29 0.97
 -7 0 15 -1.37 1.04
 0 -7 15 -0.21 0.59
 0 7 15 -0.78 0.73
 0 -7 17 -0.35 1.05
 -7 0 17 0.34 0.89
 -7 0 17 1.21 1.09
 0 -7 17 0.04 0.64
 0 7 17 -0.16 0.78
 -7 0 19 -0.63 0.91
 -7 0 19 -0.79 1.18
 0 -7 19 -0.56 0.75
 7 0 19 0.42 0.73
 0 7 19 -0.29 0.86
 -7 0 21 -0.22 0.89
 -7 0 21 -0.2 1.22
 7 0 21 -0.52 0.81
 0 -7 21 -1.69 0.81
 0 7 21 0.09 0.89
 -7 0 23 -0.59 0.96
 -7 0 23 0.13 1.32
 0 7 23 0.16 0.99
 7 0 23 0.13 0.88
 0 -7 23 0.81 0.85
 0 -7 25 -1.06 1.23
 -7 0 25 0.19 1.47
 0 7 25 0.65 1.16
 7 0 25 -0.31 0.95
 0 -7 25 0.49 0.96
 0 -7 27 -0.84 1.34
 -7 0 27 -1.69 1.64
 0 -7 27 -2.67 1.12
 7 0 27 -0.31 1.07
 0 7 27 -1.38 1.18
 0 -7 29 -0.3 1.38
 7 0 29 0.6 1.25
 0 -7 29 -1.76 1.16
 -7 0 29 0.9 1.37
 0 7 29 0.37 1.29
 0 -7 31 -1.93 1.43
 0 -7 31 -1.68 1.22
 0 7 31 1.39 1.37
 -7 0 31 -2.54 1.51
 7 0 31 -0.61 1.31
 0 -7 33 -0.24 1.26
 0 7 33 0.53 1.39
 -7 0 33 3.21 1.54
 -7 0 35 2.1 1.57
 0 7 35 1 1.44
 0 -7 35 -0.14 1.22
 -7 1 -36 -2.41 5.59
 1 7 -36 5.5 5.14
 -7 -1 -36 -4.22 5.95
 -1 7 -36 -0.88 5.39
 -7 -1 -34 14.72 5.55
 -7 1 -34 7.04 5.8
 -1 -7 -32 3.76 4.9
 1 -7 -32 11.3 4.71
 -7 1 -32 11.81 5.72
 -7 -1 -32 8.43 5.42
 -7 -1 -32 11.93 3.31
 -7 1 -32 13.15 3.49
 -1 7 -32 8.2 2.68
 -7 -1 -30 91.06 7.53
 1 -7 -30 104.88 7.07
 -1 -7 -30 102.04 7.15
 -7 1 -30 92.41 7.47
 1 7 -30 96.06 5.57
 -1 7 -30 88.66 5.66
 -7 -1 -30 107.34 6.15
 -7 1 -30 103.12 6.18
 7 -1 -28 12.39 3.48
 -7 -1 -28 17.83 4.92
 1 -7 -28 2.2 4.27
 -1 -7 -28 10.17 4.79
 7 1 -28 13.68 3.55
 -7 1 -28 17.96 5.03
 -7 -1 -28 12.85 3.24
 -1 7 -28 11.37 2.6
 -1 -7 -28 11.11 2.53
 1 7 -28 12.36 2.54
 -7 1 -28 12.74 3.38
 1 -7 -26 100.25 6.69
 7 -1 -26 94.23 5.97
 -1 -7 -26 96.01 6.91
 -7 -1 -26 86.86 7.03
 1 7 -26 96.58 5.49
 -1 7 -26 98.45 5.62
 -1 -7 -26 102.71 5.55
 1 -7 -26 100.45 5.34
 -7 -1 -26 96.01 6.05
 -7 1 -26 106.49 5.75
 7 -1 -24 7.17 2.79
 -1 -7 -24 9.59 3.7
 1 -7 -24 0.11 3.55
 -1 -7 -24 7.22 2.16
 -7 1 -24 5.53 2.42
 1 -7 -24 9.31 1.94
 1 7 -24 7.02 2.1
 -1 7 -24 8.88 2.16
 -7 -1 -24 5.93 2.84
 1 -7 -22 351.85 17.91
 -1 -7 -22 345.5 17.95
 -1 7 -22 361.72 17.46
 1 7 -22 352.46 17.4
 -1 -7 -22 369.82 17.43
 -7 -1 -22 368.45 17.51
 -7 1 -22 344.96 17.5
 1 -7 -22 367.05 17.34
 -1 -7 -20 13.28 3.38
 1 -7 -20 13.11 3.36
 1 7 -20 8.83 1.83
 -1 7 -20 13.28 2.01
 -1 -7 -20 9.19 2.07
 7 -1 -20 11.44 1.03
 1 -7 -20 9.21 1.87
 -7 1 -20 10.86 2.28
 -7 -1 -20 13.11 2.21
 -1 -7 -18 429.97 21.33
 -7 -1 -18 424.53 21.42
 1 -7 -18 435.12 21.26
 -1 7 -18 461.79 20.96
 1 7 -18 450.85 20.9
 7 1 -18 414.8 20.65
 -7 -1 -18 438.18 20.97
 -1 -7 -18 457.77 20.93
 1 -7 -18 447.5 20.86
 1 -7 -16 44.68 3.81
 -1 -7 -16 46.79 4
 -7 -1 -16 44.29 3.89
 -1 7 -16 52.81 3.04
 7 1 -16 47.11 2.5
 1 -7 -16 48.47 2.92
 -1 -7 -16 50 3.13
 -1 -7 -14 620.1 27.14
 1 -7 -14 605.85 27.03
 -1 -7 -14 603.41 26.81
 1 -7 -14 614.04 26.75
 7 1 -14 559.56 26.57
 7 -1 -14 544.12 26.52
 1 -7 -12 183.66 5.65
 -1 -7 -12 188.31 5.81
 7 1 -12 183.6 4.68
 -7 -1 -12 201.32 5.22
 -1 -7 -12 175.62 5.15
 1 -7 -12 170.76 4.99
 -7 1 -12 202.78 5.27
 -1 -7 -10 1389.37 64.28
 1 -7 -10 1360.46 64.23
 -7 -1 -10 1393.07 64.35
 -7 1 -10 1435.31 64.12
 -1 -7 -10 1331.42 63.92
 1 -7 -10 1348.01 63.94
 7 1 -10 1331.04 63.92
 -7 -1 -10 1417.86 64.12
 -1 -7 -10 1396.88 64.09
 1 -7 -10 1394.02 64.05
 1 -7 -8 20.9 2.26
 -7 -1 -8 23.35 2.48
 -1 -7 -8 25.57 2.52
 -7 1 -8 23.09 1.81
 -7 -1 -8 26.42 1.8
 -1 -7 -8 22.78 1.72
 1 -7 -8 23.92 1.6
 -7 -1 -6 1027.22 49.12
 7 1 -6 960.82 48.83
 1 7 -6 1064.32 48.8
 -7 1 -6 1036.17 48.96
 -7 -1 -6 1059.15 48.96
 1 -7 -4 201.72 10.52
 1 -7 -4 209.65 10.61
 -1 7 -4 222.97 10.5
 -7 -1 -4 254.14 10.99
 1 7 -4 218.63 10.51
 7 -1 -4 219.19 10.55
 7 1 -4 248.48 10.56
 7 1 -4 249.1 10.71
 -7 1 -4 248.58 10.73
 -7 -1 -4 258.53 10.72
 7 1 -4 231.32 10.56
 1 -7 -2 3534.31 164.26
 -7 1 -2 3568.76 164.41
 -7 -1 -2 3609.27 164.44
 7 1 -2 3390.98 164.34
 1 7 -2 3429.37 164.24
 7 1 -2 3589.73 164.26
 -7 1 -2 3437.37 164.33
 -1 -7 -2 3408.55 164.25
 7 1 -2 3474.49 164.29
 -7 -1 -2 3695.89 164.35
 -1 -7 0 27.5 1.53
 1 -7 0 26.2 1.33
 -7 1 0 22.51 1.79
 -7 -1 0 22.03 2.06
 -7 1 0 25.12 2.25
 -7 -1 0 19.96 2.29
 -1 7 0 25.64 1.25
 -1 -7 0 25.26 1.24
 1 7 0 23.27 1.27
 -7 1 0 19.18 1.53
 -7 -1 0 22.59 1.9
 -1 -7 2 3724.64 168.99
 1 -7 2 3640.87 168.98
 7 -1 2 3635.66 168.92
 -7 1 2 3563.15 168.97
 -1 7 2 3526.99 168.91
 -7 1 2 3614.02 169.09
 -7 -1 2 3746.82 169.08
 -1 -7 2 3708.43 168.94
 1 7 2 3370.62 168.92
 1 7 2 3913.14 168.92
 -1 7 2 3466.33 168.92
 -7 -1 2 3568.63 168.97
 -7 -1 2 3591.6 169
 -7 1 2 3347.68 168.95
 1 -7 4 217.51 10.96
 -1 -7 4 212.89 10.97
 7 -1 4 264.09 10.9
 -7 1 4 259.42 11.15
 -7 -1 4 262.11 11.13
 -1 -7 4 206.28 10.94
 -1 7 4 208.9 10.91
 -7 1 4 246.25 10.92
 1 7 4 213.5 10.9
 -7 1 4 235.38 10.97
 -1 -7 6 1049.25 49.23
 1 -7 6 990.15 49.25
 1 -7 6 1045.2 49.23
 -1 -7 6 1052.45 49.16
 7 -1 6 1079.17 49.17
 7 1 6 1068.81 49.18
 -1 7 6 1027.25 49.15
 -7 -1 6 1064.06 49.29
 -7 1 6 1027.98 49.29
 1 -7 6 1042.12 49.16
 -1 7 6 1015.44 49.2
 1 7 6 1018.95 49.19
 1 -7 8 21.72 1.47
 -7 -1 8 28.4 1.2
 1 -7 8 23.93 1.36
 -1 -7 8 23.33 1.35
 -1 -7 8 23.42 1.5
 -7 1 8 30.82 1.6
 -1 7 8 23.26 1.22
 -7 -1 8 30.04 1.59
 -1 7 8 22.32 1.31
 1 -7 8 22.47 1.22
 1 7 8 21.41 1.29
 -1 -7 8 23.04 1.25
 1 -7 10 1425.14 68.1
 -1 -7 10 1429.34 68.16
 -1 -7 10 1443.84 68.1
 1 -7 10 1405.75 68.15
 1 -7 10 1443.27 68.03
 -7 1 10 1472.24 68.16
 -7 -1 10 1449.25 68.17
 -1 7 10 1440.67 68.1
 1 7 10 1435.28 68.1
 1 -7 10 1448.89 68.06
 -1 -7 10 1454.09 68.08
 -1 -7 12 174.74 8.63
 -1 -7 12 170.81 8.5
 1 -7 12 164.13 8.59
 -7 -1 12 229.94 8.65
 -1 -7 12 158.03 8.58
 -7 1 12 231.55 8.64
 -1 -7 12 176.49 8.49
 1 -7 12 171.46 8.48
 1 7 12 173.84 8.52
 -1 7 12 173.15 8.52
 1 -7 14 612.29 30.54
 -1 -7 14 644.41 30.57
 -7 -1 14 628.21 30.54
 -1 -7 14 654.6 30.55
 -7 1 14 619.9 30.53
 -1 7 14 640.09 30.48
 1 -7 14 650.88 30.44
 7 -1 14 648.56 30.45
 1 7 14 649.78 30.48
 -1 -7 14 661.24 30.45
 1 -7 16 48.36 2.8
 -7 1 16 55.26 2.67
 -1 -7 16 48.72 2.81
 -7 1 16 51.98 2.82
 -7 -1 16 54.4 2.85
 -1 -7 16 44.71 2.81
 1 7 16 49.47 2.65
 -1 -7 16 50.05 2.6
 7 -1 16 56.5 2.59
 1 -7 16 49.89 2.58
 -1 7 16 48.47 2.65
 -7 -1 18 472.8 22.98
 -7 1 18 472.42 22.95
 -1 -7 18 474.36 23.05
 -7 1 18 472.5 23.04
 -7 -1 18 483.4 23.06
 -7 1 18 512.27 23.03
 -1 -7 18 493.19 22.94
 -1 7 18 472.65 22.98
 1 -7 18 485.59 22.93
 7 -1 18 508.76 22.93
 1 7 18 462.14 22.96
 -1 -7 20 8.27 1.34
 -7 -1 20 17.06 1.31
 -7 1 20 15.5 1.13
 -7 -1 20 16 1.46
 -7 1 20 14.78 1.4
 -7 1 20 15.83 1.25
 1 7 20 9.68 1.15
 -1 -7 20 9.94 1.06
 7 -1 20 16.24 1.07
 1 -7 20 9.02 1.03
 -1 7 20 9.06 1.16
 1 -7 22 415.19 20.03
 -7 1 22 382.09 19.91
 -7 -1 22 396.8 19.96
 -7 1 22 399.1 20.05
 -7 -1 22 422.8 20.09
 -1 7 22 442.81 20
 -1 -7 22 440.15 19.96
 7 -1 22 440.68 19.93
 1 7 22 441.04 19.99
 -7 1 22 404.55 20.03
 1 -7 22 426.4 19.93
 1 -7 24 6.71 1.35
 -7 1 24 6.72 1.37
 -7 -1 24 5.52 1.45
 1 -7 24 7.4 1.05
 -1 7 24 10.07 1.25
 1 7 24 7.53 1.14
 7 1 24 6.29 1.02
 7 -1 24 6.26 1
 -1 -7 24 7.8 1.08
 1 -7 26 115.79 6.39
 -1 -7 26 116.12 6.4
 -7 -1 26 122.11 6.52
 -7 1 26 117.34 6.47
 1 7 26 133.79 6.37
 7 -1 26 135.37 6.29
 -7 -1 26 133.86 6.47
 -1 -7 26 130.03 6.31
 -1 7 26 126.67 6.36
 7 1 26 130.77 6.29
 1 -7 26 129.7 6.28
 -1 -7 28 14.81 1.62
 1 -7 28 9.57 1.6
 -7 -1 28 14.86 1.91
 -1 7 28 12.05 1.57
 7 1 28 16.66 1.45
 7 -1 28 14.63 1.39
 1 7 28 13.23 1.52
 1 -7 28 13.29 1.32
 -1 -7 28 12.9 1.39
 -7 -1 28 12.19 1.58
 -1 -7 30 112.1 6.46
 1 -7 30 119.93 6.47
 1 -7 30 121.95 6.36
 7 -1 30 152.8 6.48
 -7 -1 30 121.23 6.5
 7 1 30 149.3 6.49
 1 7 30 125.9 6.45
 -1 -7 30 129.77 6.41
 -1 7 30 123.82 6.49
 -1 -7 32 8.33 1.58
 1 -7 32 7.35 1.47
 1 -7 32 10.72 1.36
 7 1 32 14.49 1.46
 -7 -1 32 10.1 1.67
 -1 7 32 9.28 1.58
 1 7 32 7.5 1.54
 -1 -7 32 9.21 1.39
 -1 7 34 28.76 2.14
 1 7 34 28.21 2.13
 1 -7 34 29.83 1.98
 -1 -7 34 27.28 2
 -7 -1 34 26.65 2.23
 -7 1 34 28.21 2.23
 1 -7 36 2.02 1.21
 1 7 36 3.43 1.42
 -7 -1 36 3.03 1.58
 -1 7 36 1.89 1.5
 -7 1 36 3.28 1.55
 -1 -7 36 5.05 1.3
 -7 -2 -35 -13.53 5.85
 -2 -7 -35 -4.85 5.29
 -7 2 -35 2.31 5.67
 -7 -2 -35 -2.54 3.36
 -2 -7 -33 7.3 5.07
 -7 2 -33 13.42 5.71
 -7 -2 -33 10.34 5.43
 -2 7 -33 2.77 2.8
 2 -7 -31 3.8 4.45
 -7 2 -31 4.41 5.18
 -7 -2 -31 8.74 5.15
 -2 -7 -31 11.77 5.06
 -7 -2 -31 3 3.12
 -2 7 -31 0.72 2.7
 -7 2 -31 -2.85 3.53
 -7 2 -29 2.82 4.8
 -2 -7 -29 3.86 4.75
 -7 -2 -29 1.52 4.75
 2 -7 -29 5.66 4.16
 -7 -2 -29 3.98 3.12
 2 7 -29 2.92 2.33
 -7 2 -29 4.5 2.9
 -2 -7 -29 -0.13 2.49
 -2 7 -29 4.04 2.64
 -7 2 -29 3.8 3.45
 -7 -2 -27 1.11 4.6
 -2 -7 -27 8.07 4.51
 2 -7 -27 3.47 3.94
 7 -2 -27 -0.43 3.18
 -7 -2 -27 0.57 3
 2 7 -27 3.55 2.24
 -7 2 -27 3.29 2.66
 -2 7 -27 5.16 2.56
 -2 -7 -27 0.19 2.52
 7 -2 -25 5.99 2.97
 2 -7 -25 4.49 3.52
 -2 -7 -25 1.37 3.94
 -7 -2 -25 9.62 4.26
 -7 -2 -25 -0.39 2.88
 2 7 -25 1.76 2.08
 2 -7 -25 3.11 1.74
 -2 -7 -25 3.66 2.39
 -2 7 -25 3.93 2.32
 -7 2 -25 0.91 2.42
 7 -2 -23 11.96 2.66
 2 -7 -23 9.31 3.36
 -2 -7 -23 9.91 3.73
 -7 2 -23 16 2.48
 -2 -7 -23 11.32 2.36
 -7 -2 -23 9.05 2.77
 2 -7 -23 10.77 1.79
 -2 7 -23 11.61 2.19
 2 7 -23 11.59 2.07
 -2 -7 -21 1.16 3.21
 2 -7 -21 3.74 3.13
 7 -2 -21 -0.45 2.42
 2 7 -21 4.57 1.8
 -7 2 -21 4.41 2.18
 7 2 -21 3.87 1.09
 2 -7 -21 3.37 1.6
 -2 -7 -21 4.22 2.13
 -2 7 -21 4.24 1.95
 -7 -2 -21 6.53 2.73
 2 -7 -19 9.69 2.99
 7 -2 -19 3.54 2.2
 -2 -7 -19 8.71 3.25
 2 7 -19 6.16 1.63
 -2 7 -19 8.6 1.97
 2 -7 -19 8.45 1.6
 7 2 -19 6.35 1.1
 7 -2 -19 5.86 0.81
 -7 2 -19 6.18 2.03
 -7 -2 -19 5.51 2.02
 -2 -7 -19 7.92 2.06
 -2 -7 -17 12.27 3.07
 -7 -2 -17 8.08 3.05
 2 -7 -17 13.33 2.82
 2 7 -17 13.65 1.67
 -2 7 -17 14.4 1.99
 2 -7 -17 13.89 1.66
 7 -2 -17 12.86 0.9
 7 2 -17 11.2 1.2
 -2 -7 -17 12.55 2.15
 2 -7 -15 61.77 4.09
 -2 -7 -15 61.28 4.38
 -7 -2 -15 63.45 4.43
 7 2 -15 60.48 3.1
 -2 7 -15 71.97 3.55
 -2 -7 -15 70.63 3.68
 7 -2 -15 59.22 2.93
 2 -7 -15 62.91 3.38
 2 -7 -13 15.32 2.46
 -2 -7 -13 14.54 3.02
 -7 -2 -13 13.02 2.8
 7 2 -13 13.35 1.06
 2 -7 -13 13.51 1.45
 -2 -7 -13 14.56 2.01
 -7 2 -13 14.5 1.87
 -2 -7 -11 63.46 4.22
 -7 -2 -11 63.02 4.1
 2 -7 -11 61.07 3.82
 -7 2 -11 63.32 3.54
 -7 -2 -11 64.96 3.57
 -2 -7 -11 66.15 3.6
 2 -7 -11 63.57 3.33
 2 -7 -9 117.83 3.32
 -7 -2 -9 130.3 3.75
 -7 2 -9 125.98 3
 2 -7 -9 130.03 2.57
 -7 -2 -9 131.07 3.07
 -2 -7 -9 124.92 3.02
 2 -7 -7 22.7 1.16
 2 -7 -7 22.91 1.88
 7 2 -7 21.2 0.99
 -7 -2 -7 20.04 2.27
 2 7 -7 23.74 0.93
 -7 2 -7 22.92 1.61
 -7 -2 -7 23.97 1.63
 7 2 -7 24.41 1.22
 2 -7 -5 80.95 3.93
 -7 -2 -5 83.97 4.62
 2 7 -5 81.9 3.83
 7 2 -5 75.18 3.87
 -7 2 -5 87.44 4.14
 -7 -2 -5 87.19 4.18
 7 2 -5 81.18 4.01
 2 -7 -3 49.85 2.52
 2 -7 -3 47.92 2.41
 7 2 -3 55 2.42
 2 7 -3 50.48 2.39
 -7 -2 -3 60.03 3.36
 -2 7 -3 49.83 2.37
 7 2 -3 58.68 3.01
 -2 -7 -3 47.97 2.38
 -7 2 -3 53.47 2.77
 -7 -2 -3 58.32 3.2
 2 -7 -1 221.03 10.35
 -7 -2 -1 218.45 10.69
 7 2 -1 213.72 10.34
 2 7 -1 211.11 10.32
 -2 -7 -1 223.69 10.33
 -2 7 -1 231.98 10.35
 2 7 -1 215.79 10.37
 -7 2 -1 213.83 10.45
 -2 -7 -1 217.41 10.32
 -7 -2 -1 221.13 10.57
 2 -7 1 227.06 10.15
 -2 -7 1 226.78 10.22
 7 2 1 195.61 10.11
 7 -2 1 205.51 10.1
 -7 2 1 212.97 10.22
 -7 2 1 223.15 10.49
 -2 -7 1 226.63 10.13
 -7 2 1 201.83 10.17
 2 7 1 218.8 10.15
 -7 -2 1 216.85 10.41
 -7 -2 1 222.99 10.24
 -2 7 1 217.69 10.09
 -7 -2 1 218.48 10.27
 2 -7 3 50.46 2.66
 -2 -7 3 51.29 2.7
 7 -2 3 57.99 2.54
 -7 2 3 62.66 3.28
 -2 7 3 50.84 2.68
 -7 -2 3 60.42 3.05
 -2 -7 3 48.51 2.63
 -2 7 3 48.02 2.56
 -7 -2 3 59.26 2.75
 -7 2 3 51.9 2.64
 -7 2 5 77.69 3.79
 -2 -7 5 80.81 3.92
 2 -7 5 84.6 3.9
 7 -2 5 84.49 3.8
 -7 2 5 88.38 4.16
 -7 -2 5 77.39 4.07
 -2 7 5 79.59 3.81
 -2 -7 5 80.78 3.9
 2 7 5 77.02 3.82
 -2 7 5 76.54 3.84
 2 -7 7 24.96 1.4
 2 -7 7 24.92 1.3
 -7 -2 7 21.28 1.22
 -2 -7 7 24.2 1.33
 7 -2 7 22.22 1.15
 -2 7 7 23.28 1.17
 -7 2 7 22.05 1.57
 -7 -2 7 22.4 1.55
 -2 7 7 24.78 1.26
 2 -7 7 24.8 1.16
 2 7 7 23.56 1.23
 -2 -7 9 128.58 6.13
 -7 -2 9 121.47 6.05
 2 -7 9 132.14 6.13
 2 -7 9 126.54 6.17
 7 -2 9 132.94 6.14
 -7 -2 9 124.23 6.2
 -2 7 9 128.14 6.07
 -7 2 9 131.87 6.21
 2 7 9 128.52 6.11
 2 -7 9 128.58 6.06
 -2 7 9 129.92 6.12
 -2 -7 11 65.65 1.64
 7 -2 11 71.35 1.71
 -2 -7 11 64.38 1.92
 2 -7 11 61.65 1.82
 -7 2 11 67.32 1.85
 -2 7 11 63.19 1.54
 -7 -2 11 66.69 1.91
 -2 7 11 65.05 1.68
 2 -7 11 65.99 1.52
 2 7 11 65.55 1.63
 7 2 11 76.56 1.65
 -2 -7 11 63.31 1.6
 2 -7 13 14.5 1.21
 7 -2 13 14.51 0.99
 -2 -7 13 12.93 1.26
 -2 -7 13 13.68 0.91
 -2 7 13 14 0.93
 -2 -7 13 13.96 1.2
 -7 2 13 15.89 1.25
 -7 -2 13 12.36 1.33
 2 7 13 14.83 1.02
 2 -7 13 14.31 0.89
 -2 7 13 12.55 1.05
 7 2 13 13.77 0.94
 -2 -7 13 13.02 0.96
 7 -2 13 17.52 1.03
 -7 2 15 71.25 3.45
 -2 -7 15 66.95 3.62
 7 -2 15 70.84 3.46
 -2 7 15 63.86 3.41
 -2 -7 15 62.11 3.58
 -7 2 15 69.6 3.56
 -7 -2 15 68.67 3.59
 -2 7 15 68 3.48
 2 -7 15 67.03 3.38
 7 2 15 71.74 3.42
 -2 -7 15 69.65 3.44
 2 7 15 66.2 3.45
 7 -2 15 76.8 3.41
 7 -2 17 14.67 1.09
 -2 -7 17 11.56 1.35
 -7 -2 17 12.95 1.25
 -7 2 17 13.61 1.04
 -2 -7 17 12.45 1.32
 -7 -2 17 11.8 1.39
 -7 2 17 14.28 1.32
 -2 -7 17 12.76 1.04
 7 -2 17 13.48 0.98
 2 7 17 12.95 1.09
 -2 7 17 12.53 1.13
 2 -7 17 13.61 0.96
 -7 2 17 14.18 1.2
 -7 2 19 9.57 0.89
 -2 -7 19 8.02 1.28
 -7 -2 19 9.29 1.17
 7 -2 19 9.08 0.98
 -2 -7 19 7.59 1.3
 -7 2 19 8.9 1.24
 -7 -2 19 9.83 1.29
 7 -2 19 8.14 0.88
 2 -7 19 6.57 0.84
 -7 2 19 10.41 1.18
 -2 -7 19 6.7 0.94
 -2 7 19 8.54 1
 2 7 19 7.64 0.93
 -2 -7 21 4.19 1.26
 -7 -2 21 3.72 1.1
 2 -7 21 1.97 1.14
 -7 2 21 1.46 1.17
 -7 -2 21 3.05 1.37
 -2 7 21 3.44 1.03
 -7 2 21 3.32 1.07
 2 7 21 4.17 0.97
 -7 -2 21 5.42 1.13
 -2 -7 21 3.72 0.89
 7 -2 21 4.37 0.83
 2 -7 21 3 0.8
 -7 -2 23 12.11 1.31
 2 -7 23 12.5 1.4
 -7 2 23 12.09 1.49
 -7 -2 23 9.4 1.62
 2 -7 23 13.21 1.12
 -7 2 23 13.57 1.35
 -7 -2 23 11.24 1.38
 -2 7 23 13.8 1.34
 -2 -7 23 13.47 1.2
 2 7 23 15.32 1.25
 7 -2 23 12.27 1.12
 2 -7 25 2.83 1.27
 -7 2 25 2.9 1.4
 -7 -2 25 4.21 1.48
 -2 -7 25 4.09 1.06
 2 -7 25 3.95 0.96
 -7 -2 25 5.14 1.3
 -7 2 25 2.72 1.29
 7 -2 25 3.57 0.95
 2 7 25 3.46 1.16
 -2 7 25 1.9 1.14
 2 -7 27 2.41 1.35
 -2 -7 27 1.93 1.39
 -7 -2 27 0.28 1.74
 -7 2 27 1.79 1.54
 -2 7 27 0.25 1.25
 2 -7 27 2.14 1.06
 -7 -2 27 3.4 1.36
 -2 -7 27 2.85 1.2
 -7 2 27 2.84 1.35
 2 7 27 1.4 1.21
 7 -2 27 1.68 1.08
 -2 -7 29 2.26 1.42
 2 -7 29 3.63 1.42
 2 -7 29 2.74 1.12
 -2 7 29 3.92 1.36
 2 7 29 2.68 1.3
 -2 -7 29 3.53 1.28
 7 2 29 3.58 1.35
 7 -2 29 3.86 1.26
 -7 -2 29 0.75 1.34
 2 -7 31 4.89 1.42
 -2 -7 31 1.38 1.45
 7 -2 31 5.44 1.25
 -7 -2 31 5.28 1.5
 -2 7 31 4.86 1.48
 2 -7 31 2.76 1.15
 7 2 31 3.84 1.35
 2 7 31 6.53 1.34
 -2 -7 31 4.72 1.27
 2 -7 33 4.11 1.4
 2 -7 33 1.72 1.2
 -2 7 33 0.74 1.49
 2 7 33 3.19 1.4
 -2 -7 33 1.76 1.4
 -7 -2 33 3.79 1.61
 2 -7 35 1.64 1.17
 -2 7 35 -0.73 1.5
 2 7 35 0.62 1.34
 -2 -7 35 0.84 1.3
 -7 -2 35 -0.39 1.58
 -7 3 -36 24.49 6.21
 -7 -3 -36 14.96 5.91
 -3 -7 -36 15.23 5.8
 -3 7 -36 21.95 5.88
 -7 3 -34 18.07 5.98
 -3 -7 -34 23.25 5.79
 -7 -3 -34 4.71 5.55
 -7 -3 -34 22 3.48
 -3 7 -34 20.67 3.13
 -3 -7 -32 48.21 5.88
 -7 3 -32 42.65 6.35
 -7 -3 -32 45.41 6.21
 -3 7 -32 41.88 3.76
 -7 3 -32 45.27 4.46
 -7 -3 -30 66.57 6.94
 3 -7 -30 72.21 6.1
 -3 -7 -30 87.14 6.82
 -7 3 -30 83.75 6.95
 -3 -7 -30 82.2 5.01
 -7 3 -30 87.23 5.25
 -3 7 -30 76.82 5.06
 -7 -3 -30 80.18 5.25
 3 -7 -28 59.77 5.37
 -3 -7 -28 56.01 5.98
 -7 -3 -28 67.18 6.17
 -7 3 -28 68.9 4.56
 -7 -3 -28 65.57 4.67
 3 7 -28 63 4.03
 -3 -7 -28 61.6 4.35
 -3 7 -28 68.99 4.47
 7 -3 -26 73.94 5.15
 -3 -7 -26 81.92 6.35
 3 -7 -26 75.05 5.69
 -7 -3 -26 75.79 6.45
 -3 7 -26 86.43 4.91
 3 7 -26 80.62 4.6
 -7 3 -26 86.72 4.94
 -3 -7 -26 76.28 4.91
 -7 -3 -26 75.11 5.15
 -7 -3 -24 38.59 3.63
 -3 -7 -24 49.1 4.73
 7 -3 -24 40.58 3.65
 -7 -3 -24 35.8 4.91
 3 -7 -24 37.33 4.14
 3 7 -24 39.71 2.94
 -3 7 -24 42.14 3.28
 -7 3 -24 48.65 3.4
 3 -7 -24 42.56 2.65
 -3 -7 -24 40.42 3.37
 7 -3 -22 78.58 4.8
 3 -7 -22 68.3 5.13
 -3 -7 -22 84 5.67
 3 7 -22 78.93 4.33
 -3 7 -22 83.04 4.56
 3 -7 -22 78.09 4.13
 -3 -7 -22 83.22 4.64
 7 3 -22 68.87 3.96
 -7 -3 -22 84.56 4.84
 -7 3 -22 82.83 4.65
 -3 -7 -20 166.64 8.11
 7 -3 -20 153.57 8.3
 -3 -7 -20 166.82 8.99
 3 -7 -20 167.91 8.67
 3 7 -20 158.08 8.11
 -3 7 -20 168.84 8.27
 7 3 -20 150.6 7.85
 3 -7 -20 158.93 7.96
 -7 3 -20 183.72 8.34
 -3 -7 -20 170.69 8.28
 -7 -3 -20 163.86 8.47
 -3 -7 -18 232.87 10.78
 7 -3 -18 209.74 10.86
 -3 -7 -18 228.96 11.44
 3 -7 -18 225.47 11.14
 7 3 -18 201.71 10.52
 3 7 -18 225.78 10.7
 -3 7 -18 259.4 10.93
 -3 -7 -18 224.46 10.88
 -7 -3 -18 218.48 11.04
 3 -7 -18 211.83 10.61
 -3 -7 -16 88.17 4.98
 7 -3 -16 96.76 5.07
 -7 -3 -16 91.95 5.8
 3 -7 -16 93.54 5.43
 -3 -7 -16 102.74 5.84
 -3 7 -16 107.21 5.09
 7 3 -16 92.13 4.64
 3 -7 -16 87.12 4.74
 -3 -7 -16 92.29 5.1
 -7 -3 -16 101.5 5.37
 -3 -7 -14 127.49 5.82
 7 -3 -14 108.9 5.75
 -7 -3 -14 113.91 6.5
 3 -7 -14 113.76 6.08
 -3 -7 -14 123.27 6.51
 7 3 -14 100.29 5.47
 -7 3 -14 108.95 5.85
 -3 -7 -14 117.07 5.85
 3 -7 -14 121.71 5.58
 -7 -3 -14 112.95 6.08
 -3 -7 -12 665.03 31.1
 7 -3 -12 629.42 31.02
 -7 -3 -12 684.49 31.46
 -3 -7 -12 641.33 31.41
 3 -7 -12 637.18 31.2
 -7 3 -12 703.54 31.17
 -3 -7 -12 664.37 31.15
 -7 -3 -12 656.76 31.14
 3 -7 -12 641.25 30.98
 3 -7 -10 768.89 37.02
 7 -3 -10 757.61 36.85
 -7 -3 -10 800.98 37.26
 -7 3 -10 845.78 37.02
 -3 -7 -10 767.61 37
 3 -7 -8 166.03 7.87
 3 -7 -8 172.76 8.11
 7 3 -8 189.07 7.86
 3 7 -8 175.32 7.83
 -7 -3 -8 190.78 8.51
 -7 3 -8 201.15 8.11
 3 -7 -8 169.56 7.93
 -7 -3 -8 191.08 8.27
 7 3 -8 189.16 7.89
 3 -7 -6 432.08 20.38
 3 7 -6 436.98 20.35
 7 3 -6 422.17 20.37
 -7 -3 -6 458.41 20.77
 -7 3 -6 455.73 20.53
 7 3 -6 403.15 20.4
 -7 -3 -6 447.5 20.63
 -3 7 -6 431.57 20.34
 3 -7 -4 435.8 22.21
 3 -7 -4 483.37 22.27
 7 3 -4 495.96 22.25
 3 7 -4 499.73 22.23
 -7 -3 -4 528.23 22.63
 -3 -7 -4 494.95 22.6
 -3 -7 -4 485.21 22.24
 -7 3 -4 520.44 22.39
 -7 -3 -4 505.24 22.48
 -3 7 -4 470.5 22.21
 -3 -7 -4 472.65 22.41
 3 -7 -2 354.29 16.32
 3 -7 -2 334.05 16.27
 3 7 -2 341.2 16.27
 7 -3 -2 329.66 16.28
 7 3 -2 346.66 16.28
 -7 -3 -2 362.85 16.66
 -7 3 -2 364.66 16.4
 -3 -7 -2 352.27 16.28
 -7 -3 -2 371.17 16.5
 -3 7 -2 344.7 16.24
 7 -3 0 39.17 1.89
 3 7 0 37.23 1.89
 7 3 0 40.36 1.9
 -7 -3 0 41.48 2.85
 -7 3 0 37.58 2.18
 -3 -7 0 40.92 1.96
 3 7 0 37.88 2.16
 -7 -3 0 40.49 2.34
 -7 -3 0 38.68 2.4
 -3 -7 2 363.63 16.34
 3 -7 2 363.62 16.29
 7 -3 2 348.28 16.23
 7 3 2 347.82 16.24
 -7 3 2 310.04 16.27
 -7 3 2 311.91 16.28
 -7 3 2 344.33 16.51
 -3 -7 2 352.84 16.27
 -7 -3 2 359.85 16.34
 3 -7 4 476.59 23.23
 -7 3 4 490.52 23.17
 -3 -7 4 485.08 23.25
 7 -3 4 519.22 23.16
 -7 3 4 513.28 23.37
 -7 3 4 449.3 23.18
 -3 -7 4 518.14 23.23
 -7 -3 4 507.7 23.31
 -3 7 4 479.65 23.21
 -3 7 4 475.18 23.19
 -7 3 6 422.21 20.49
 -7 -3 6 432.65 20.55
 -3 -7 6 432.75 20.58
 3 -7 6 442.42 20.57
 7 -3 6 451.73 20.5
 -7 -3 6 455.68 20.64
 -3 7 6 443.98 20.52
 -7 3 6 442.11 20.65
 3 7 6 422.33 20.53
 -3 7 6 418.09 20.54
 -7 -3 8 191.94 8.73
 3 -7 8 169.15 8.81
 3 -7 8 177.52 8.77
 7 -3 8 207.49 8.79
 -3 -7 8 167.13 8.77
 7 -3 8 204.31 8.7
 -3 7 8 173.19 8.72
 -7 3 8 193.98 8.84
 -7 -3 8 196.3 8.86
 3 -7 8 178.12 8.7
 3 7 8 172.74 8.73
 -3 7 8 160.25 8.75
 -3 -7 10 794.36 38.95
 -7 -3 10 811.56 38.9
 7 -3 10 869.93 38.97
 -7 3 10 838.87 39
 -7 -3 10 824.24 39.02
 -3 7 10 838.3 38.92
 3 -7 10 837.14 38.9
 3 7 10 823.09 38.94
 -3 7 10 784.74 38.96
 -3 -7 12 634.12 32.53
 -3 -7 12 640.26 32.64
 -7 -3 12 679.15 32.48
 7 -3 12 701.49 32.57
 -7 3 12 705.01 32.6
 -3 -7 12 624.58 32.61
 -3 7 12 643.65 32.52
 -7 -3 12 723.69 32.64
 -3 7 12 642 32.56
 3 -7 12 650.3 32.5
 3 7 12 657.7 32.54
 -3 -7 14 125.96 6.76
 -3 -7 14 130.2 6.59
 7 -3 14 135.6 6.67
 -3 -7 14 121.94 6.75
 -7 -3 14 134.67 6.75
 -3 7 14 125.02 6.61
 -7 3 14 132.21 6.71
 7 3 14 150.5 6.63
 -3 7 14 133.65 6.67
 3 -7 14 137.09 6.59
 -3 -7 14 141.94 6.64
 3 7 14 139.33 6.64
 -7 3 16 114.39 5
 -3 -7 16 89.8 5.16
 7 -3 16 115.3 5.07
 -3 7 16 87.82 5
 -7 3 16 113.28 5.14
 -3 -7 16 92.55 5.15
 -7 -3 16 111.3 5.2
 -3 7 16 90.23 5.06
 7 3 16 118.29 5.02
 3 7 16 92.2 5.03
 7 -3 16 121.47 5.01
 3 -7 16 95.21 4.97
 -3 -7 16 95.5 5.02
 7 -3 18 237.17 11.58
 -3 -7 18 238.19 11.69
 -7 3 18 231.74 11.51
 -7 -3 18 236.59 11.65
 3 -7 18 233.36 11.63
 -7 3 18 235.99 11.65
 -3 7 18 238.45 11.55
 -3 -7 18 237.08 11.7
 -7 -3 18 244.82 11.71
 7 3 18 247.26 11.56
 -3 7 18 235.46 11.61
 3 7 18 244.05 11.58
 7 -3 18 253.06 11.53
 -3 -7 18 245.03 11.58
 -7 3 18 252.81 11.65
 3 -7 18 248.89 11.53
 7 -3 20 190.84 8.93
 -7 -3 20 189.47 8.99
 3 -7 20 173.38 8.98
 -3 -7 20 172.64 9.03
 -7 3 20 184.73 9
 -3 -7 20 183.16 9.08
 -7 -3 20 191.65 9.11
 -3 7 20 178.96 8.96
 -3 -7 20 183.05 8.92
 7 3 20 182.45 8.9
 3 -7 20 176.54 8.86
 7 -3 20 197.56 8.88
 -7 -3 20 193.21 9
 -7 3 20 191.87 9.01
 3 7 20 180.51 8.93
 -7 -3 22 80.71 4.46
 3 -7 22 88.41 4.5
 -3 -7 22 86.27 4.57
 7 -3 22 79.87 4.39
 -7 3 22 83.43 4.53
 -7 -3 22 91.65 4.64
 3 7 22 88.03 4.43
 -3 -7 22 89.87 4.4
 -3 7 22 94.06 4.48
 -7 3 22 80.51 4.48
 -7 -3 22 88.92 4.49
 3 -7 22 91.3 4.34
 7 -3 22 90.13 4.34
 3 -7 24 43.41 2.7
 -7 -3 24 43.58 2.66
 -7 3 24 43.96 2.73
 -7 -3 24 43.87 2.89
 3 -7 24 45.16 2.48
 -3 -7 24 47.23 2.59
 -7 3 24 46.58 2.75
 -3 7 24 46.63 2.71
 7 -3 24 50.32 2.5
 3 7 24 46.41 2.58
 -7 -3 24 50.81 2.75
 3 -7 26 89.27 4.48
 -7 -3 26 79.52 4.63
 -7 3 26 76.66 4.51
 -7 3 26 74.21 4.46
 3 -7 26 87.22 4.31
 -3 7 26 87.32 4.47
 -3 -7 26 92.3 4.41
 3 7 26 87.53 4.38
 7 -3 26 89.91 4.33
 -7 -3 26 79.41 4.47
 3 -7 28 70.82 4.02
 -3 -7 28 67.19 4.04
 -7 -3 28 68.04 4.23
 -3 7 28 68.3 4
 3 -7 28 78.88 3.86
 -3 -7 28 72.67 3.95
 3 7 28 73.3 3.96
 -7 -3 28 74.5 4.06
 -7 3 28 71.69 4.04
 -3 -7 30 88.15 4.94
 3 -7 30 93.44 4.92
 3 7 30 93.6 4.88
 3 -7 30 95.81 4.79
 7 -3 30 104.74 4.85
 -3 7 30 92.43 4.95
 -7 3 30 84.01 4.96
 -3 -7 30 101.07 4.89
 -7 -3 30 93.18 4.97
 3 -7 32 48.52 3.04
 -3 7 32 51.94 3.13
 -7 -3 32 57.16 3.18
 3 7 32 49.3 3.05
 3 -7 32 51.51 2.88
 7 3 32 56.72 3.03
 -3 -7 32 51.36 3.02
 -3 7 34 21.51 2.04
 3 7 34 21.15 1.87
 -3 -7 34 23.69 1.91
 3 -7 34 24.96 1.8
 -7 -3 34 25.75 2.1
 -3 7 36 29.63 2.23
 3 7 36 29.84 4.04
 -3 -7 36 28.71 2.12
 3 -7 36 30.43 2.03
 -7 -3 36 27.34 2.21
 -4 7 -35 -5.9 5.36
 -7 -4 -35 -2.71 5.73
 -4 -7 -35 4.41 5.57
 -7 4 -35 -1.76 5.6
 -7 -4 -33 -1.07 5.52
 -7 4 -33 -0.97 5.45
 -4 -7 -33 1.47 5.23
 -7 4 -33 -1.22 3.63
 -7 -4 -33 -4.31 3.26
 -4 7 -33 2.25 2.87
 -4 -7 -31 0.16 5.24
 -7 4 -31 -0.19 5.26
 -7 -4 -31 -2.43 5.44
 -7 -4 -31 0.14 2.78
 -4 7 -31 2.19 2.83
 -4 -7 -31 -0.44 2.84
 -7 4 -31 5.5 3.02
 -4 -7 -29 4.29 4.9
 -7 -4 -29 0.5 4.77
 -7 -4 -29 0.38 2.93
 -4 7 -29 3.22 2.79
 -7 4 -29 5.36 2.81
 -4 -7 -29 -2.74 2.8
 -7 -4 -27 2.01 4.51
 4 -7 -27 3.5 3.72
 -4 -7 -27 1.73 4.57
 -7 -4 -27 0.53 2.86
 4 7 -27 0.6 2.06
 -4 -7 -27 0.07 2.79
 -4 7 -27 2.26 2.64
 -7 4 -27 0.23 2.78
 7 -4 -25 1.23 2.84
 -4 -7 -25 3.89 4.15
 4 -7 -25 5.11 3.37
 -7 -4 -25 4.42 4.25
 -7 -4 -25 4.95 2.96
 -7 4 -25 6.94 2.53
 4 7 -25 4.26 1.92
 -4 -7 -25 3.11 2.61
 -4 7 -25 1.52 2.46
 7 -4 -23 14.58 2.77
 -4 -7 -23 16 3.9
 -7 -4 -23 18.88 4.1
 4 -7 -23 15.57 3.35
 -7 -4 -23 21.35 3.05
 -4 -7 -23 16.47 2.26
 -7 4 -23 15.82 2.62
 4 -7 -23 15.87 1.53
 -4 7 -23 16.37 2.55
 -4 -7 -23 16.82 2.6
 7 4 -23 14.35 1.59
 4 7 -23 15.19 2.03
 -4 -7 -21 8.08 2.08
 -7 -4 -21 -0.48 2.68
 7 -4 -21 3.93 2.32
 4 -7 -21 0.3 2.71
 -4 -7 -21 1.94 3.5
 4 7 -21 2.76 1.65
 -7 4 -21 3 2.23
 -4 -7 -21 7.15 2.33
 -4 7 -21 3.57 2.15
 4 -7 -21 1.39 1.25
 7 4 -21 2.33 1.25
 -4 -7 -19 4.95 2.06
 -7 -4 -19 8.42 2.52
 -4 -7 -19 9.89 3.28
 7 -4 -19 10.06 2.16
 4 -7 -19 8.22 2.74
 -4 7 -19 7.2 2.07
 4 7 -19 5.59 1.51
 7 4 -19 6.02 1.27
 -4 -7 -19 6.72 2.08
 4 -7 -19 5.78 1.23
 -4 -7 -17 18.79 2.25
 4 -7 -17 16.83 2.78
 -4 -7 -17 15.16 3.41
 7 -4 -17 15.12 2.22
 -4 7 -17 22.07 2.29
 7 4 -17 14.95 1.43
 -4 -7 -17 15.56 2.29
 4 -7 -17 17.64 1.47
 -7 -4 -17 13.89 2.55
 4 -7 -15 42.73 2.17
 -4 -7 -15 45.79 2.99
 -4 -7 -15 46.87 4.02
 -7 -4 -15 38.86 3.88
 4 -7 -15 42.27 3.24
 7 -4 -15 45.61 2.85
 7 4 -15 40.84 2.36
 -7 -4 -15 43.2 3.26
 -4 -7 -15 49.83 3.07
 -4 -7 -13 73.67 3.85
 4 -7 -13 66.18 3.25
 7 -4 -13 61.97 3.63
 -7 -4 -13 65.08 4.59
 4 -7 -13 62.2 4
 -7 4 -13 67.43 3.82
 -4 -7 -13 73.89 3.96
 4 -7 -11 91.51 4.46
 -4 -7 -11 99.25 4.87
 4 -7 -11 92.07 4.95
 -7 -4 -11 93.53 5.42
 7 -4 -11 88.57 4.63
 -7 4 -11 102.08 4.86
 4 -7 -9 5.69 0.57
 -7 -4 -9 5.53 2.44
 4 -7 -9 6.02 1.42
 4 7 -9 6.11 0.45
 7 4 -9 6.44 0.5
 -7 4 -9 5.63 1.35
 -7 -4 -9 9 1.82
 4 -7 -7 30.71 1.56
 -4 -7 -7 32.38 2.95
 4 7 -7 31.22 1.51
 -7 -4 -7 35.15 2.78
 7 4 -7 28.93 1.53
 -7 4 -7 35.86 2.07
 -7 -4 -7 29.07 2.3
 4 -7 -5 53.38 2.59
 7 4 -5 54.05 2.56
 -7 -4 -5 54.11 3.57
 -4 -7 -5 56.16 3.64
 4 7 -5 53.74 2.54
 -7 4 -5 56.36 2.88
 -4 -7 -5 54.86 2.75
 -4 7 -5 50.7 2.53
 -4 -7 -5 52.77 3
 -7 -4 -5 52.96 3.17
 4 -7 -3 43.28 2.11
 4 -7 -3 40.25 2.02
 4 7 -3 43.18 2.03
 7 4 -3 40.25 2.04
 -7 4 -3 43.64 2.01
 -7 -4 -3 43.89 3.15
 -7 4 -3 44.65 2.35
 -4 -7 -3 41.56 2.16
 -7 -4 -3 43.36 2.82
 -4 -7 -3 41.69 2.49
 -7 -4 -3 42.76 2.67
 -4 7 -3 41.5 2
 -7 -4 -1 84.56 4.09
 4 -7 -1 74.97 3.74
 4 -7 -1 76.74 3.78
 7 4 -1 82.36 3.73
 -7 -4 -1 83.91 4.51
 4 7 -1 76.65 3.72
 -7 4 -1 83.04 3.91
 -4 -7 -1 73.67 3.79
 -7 -4 -1 77.37 4.17
 -7 -4 -1 83.36 4.1
 4 -7 1 77.3 3.73
 4 7 1 71.06 3.68
 7 4 1 82.13 3.69
 7 -4 1 78.32 3.67
 -4 -7 1 75.61 3.75
 4 7 1 72.78 3.94
 -7 -4 1 83.99 3.98
 -4 -7 3 42.08 2.27
 -4 7 3 41.72 2.07
 -7 4 3 41.87 2.07
 -7 4 3 41.12 2.71
 -4 -7 3 44.48 2.17
 -4 7 3 42.13 2.43
 7 4 3 41.46 2.06
 7 -4 3 43.09 2.03
 -7 4 5 51.02 2.58
 -4 -7 5 54.72 2.73
 7 -4 5 49.84 2.65
 4 -7 5 54.36 2.66
 7 -4 5 56.33 2.56
 7 4 5 52.19 2.59
 -7 4 5 51.49 2.98
 -4 7 5 51.7 2.71
 -4 -7 5 55.77 2.71
 -7 -4 7 28.17 1.63
 7 -4 7 29.33 1.64
 -4 -7 7 30.03 1.67
 7 -4 7 32.18 1.51
 -7 4 7 29.95 1.85
 -7 -4 7 32.08 1.83
 -4 7 7 31.1 1.62
 4 7 7 32.62 1.58
 -7 -4 9 5.17 0.54
 -4 -7 9 6.53 0.68
 7 -4 9 6.42 0.7
 7 -4 9 5.95 0.36
 -4 7 9 6.95 0.61
 -7 -4 9 6.92 0.91
 -7 4 9 4.91 0.94
 -4 7 9 5.84 0.62
 4 7 9 6.18 0.55
 4 -7 9 6.82 0.44
 -7 -4 11 93.14 4.72
 7 -4 11 97.66 4.83
 -4 -7 11 96.94 4.77
 -4 7 11 99.99 4.77
 -7 4 11 98.55 4.86
 -7 -4 11 97.1 4.91
 4 7 11 100.51 4.78
 4 -7 11 100 4.72
 7 4 11 106.66 4.78
 -4 7 11 99.32 4.82
 -4 -7 13 70.4 3.55
 -7 -4 13 68.16 3.49
 7 -4 13 71.04 3.63
 -7 -4 13 72.51 3.76
 -4 7 13 68.99 3.57
 -4 -7 13 74.34 3.73
 -7 4 13 68.81 3.66
 4 7 13 70.87 3.59
 4 -7 13 74.46 3.52
 7 -4 13 80.17 3.55
 7 4 13 87.24 3.63
 -4 7 13 70.26 3.63
 7 -4 15 45.68 2.58
 -7 4 15 48.16 2.47
 4 -7 15 48.06 2.63
 -4 -7 15 46.37 2.77
 -7 4 15 42.72 2.62
 -4 7 15 49.31 2.54
 -4 -7 15 47.85 2.72
 -7 -4 15 43.58 2.75
 4 -7 15 50.61 2.47
 4 7 15 49.16 2.55
 7 4 15 46.69 2.51
 -4 7 15 50.09 2.59
 -4 -7 15 53.25 2.57
 -7 -4 17 16.23 1.51
 4 -7 17 18.84 1.37
 -4 -7 17 16.86 1.52
 7 -4 17 16.21 1.29
 -7 4 17 15.42 1.06
 -4 -7 17 19.26 1.54
 -7 -4 17 16.59 1.53
 -4 7 17 19.41 1.23
 -7 4 17 15.84 1.39
 -4 7 17 18.78 1.3
 4 -7 17 17.47 1.09
 7 4 17 16.99 1.15
 7 -4 17 17.95 1.11
 -7 4 17 17.13 1.35
 -4 -7 17 18.13 1.23
 4 7 17 18.26 1.22
 4 -7 19 7.5 1.11
 -7 -4 19 5.94 1.25
 -4 -7 19 7.88 1.3
 7 -4 19 7.48 1
 -7 -4 19 6.59 1.36
 -4 -7 19 6.99 1.33
 -7 4 19 6.91 1.15
 -4 7 19 6.75 0.96
 -7 4 19 8.02 1.1
 7 -4 19 8.14 0.79
 7 4 19 6.3 0.87
 -4 -7 19 7.42 0.96
 4 7 19 7.08 0.94
 4 -7 19 7.09 0.78
 -7 -4 19 8.54 1.08
 -4 7 19 6.7 1.01
 -7 -4 21 3.19 1.24
 -4 -7 21 3.72 1.29
 4 -7 21 4.38 1.16
 7 -4 21 3.56 0.94
 -7 -4 21 3.28 1.34
 -4 -7 21 2.29 1.38
 -7 4 21 4.03 1.19
 -7 4 21 4.01 1.1
 4 7 21 3.66 0.96
 4 -7 21 4.06 0.78
 7 -4 21 4.57 0.81
 7 4 21 2.83 0.87
 -4 7 21 3.25 1.02
 -7 -4 21 2.8 1.04
 -4 -7 21 3.79 0.96
 4 -7 23 17.25 1.5
 -4 -7 23 17.97 1.67
 -7 -4 23 16.08 1.5
 7 -4 23 17.12 1.37
 -7 4 23 17.4 1.55
 -4 -7 23 15.56 1.82
 -7 -4 23 17.33 1.81
 7 4 23 16.73 1.34
 -7 -4 23 18.44 1.52
 -7 4 23 16.93 1.52
 -4 -7 23 19.43 1.41
 -4 7 23 17.01 1.49
 4 -7 23 14.94 1.22
 4 7 23 16.91 1.41
 7 -4 23 18.89 1.25
 4 -7 25 6.47 1.31
 -7 -4 25 4.88 1.31
 7 -4 25 5.25 1.11
 -7 -4 25 6.51 1.68
 -7 4 25 6.13 1.37
 -7 -4 25 6.47 1.3
 7 4 25 5.79 1.12
 -7 4 25 8.49 1.3
 4 -7 25 5.22 0.95
 -4 -7 25 3.89 1.14
 -4 7 25 6.13 1.27
 7 -4 25 6.51 1.04
 4 7 25 5.4 1.11
 4 -7 27 0.79 1.31
 -7 -4 27 0.98 1.8
 -4 7 27 2.39 1.31
 7 -4 27 0.58 1.23
 -7 4 27 -0.42 1.33
 -7 -4 27 1.52 1.27
 -4 -7 27 0.44 1.19
 4 -7 27 0.68 0.95
 4 7 27 0.66 1.15
 4 -7 29 3.04 1.32
 -4 -7 29 1.76 1.44
 4 -7 29 1.97 1.01
 4 7 29 1.64 1.18
 7 -4 29 1.38 1.11
 -7 -4 29 2.46 1.34
 -7 4 29 1.98 1.37
 -4 -7 29 2.49 1.26
 -4 7 29 -0.23 1.38
 4 -7 31 0.96 1.35
 -4 -7 31 0.34 1.46
 4 7 31 2.82 1.28
 -4 7 31 -0.61 1.47
 4 -7 31 0.3 1.08
 -7 -4 31 1.9 1.46
 -7 4 31 1.12 1.53
 -4 -7 31 -0.44 1.36
 4 -7 33 0.87 1.41
 -7 4 33 3.43 1.54
 -4 7 33 0.24 1.55
 4 7 33 4.19 1.31
 -4 -7 33 -0.57 1.38
 -7 -4 33 3.07 1.54
 -4 7 35 -1.8 1.51
 -4 -7 35 1.02 1.34
 4 7 35 0.56 1.71
 -7 -4 35 -0.05 1.53
 -5 7 -36 8.57 5.55
 -7 5 -36 11.08 5.66
 -7 -5 -36 11.15 5.75
 -5 -7 -36 3.65 5.75
 -7 5 -34 9.63 5.88
 -5 7 -34 7.4 5.5
 -7 -5 -34 7.9 5.61
 -5 -7 -34 8.48 5.73
 -5 7 -34 16.96 3.17
 -7 -5 -34 7.07 3.37
 -5 -7 -32 18.69 5.56
 -7 5 -32 21.39 5.86
 -7 -5 -32 24.48 5.73
 -5 7 -32 20.28 3.24
 -7 -5 -32 11.68 3.44
 -5 -7 -32 22.91 3.3
 -7 5 -32 20.44 3.39
 -7 -5 -30 78.81 7.08
 -5 -7 -30 92.99 7.25
 -7 -5 -30 82.04 5.3
 -7 -5 -30 87.2 5.63
 -7 5 -30 96.27 5.57
 -5 -7 -30 86.55 5.46
 -5 7 -30 86.28 5.51
 -5 -7 -28 16.3 4.8
 -7 -5 -28 20.39 4.93
 -7 -5 -28 9.25 2.92
 -7 5 -28 12 2.99
 -5 7 -28 11.81 2.95
 -5 -7 -28 7.14 2.96
 5 -7 -26 83.4 5.55
 -5 -7 -26 90.62 6.7
 -7 -5 -26 73.07 6.39
 5 7 -26 74.74 4.56
 -5 -7 -26 90.25 5.22
 -7 -5 -26 89.76 5.32
 -5 7 -26 77.41 5.08
 -7 5 -26 88.47 5.28
 -5 -7 -24 65.37 3.95
 -7 -5 -24 71.09 5.54
 -5 -7 -24 58.17 5.52
 5 -7 -24 61.66 4.65
 7 -5 -24 59.62 4.24
 5 7 -24 57.54 3.65
 -5 7 -24 60.3 4.14
 -7 5 -24 62.18 4.14
 -7 -5 -24 63.13 4.32
 -5 -7 -24 65.56 4.21
 -5 -7 -22 103.35 5.41
 5 -7 -22 94.97 5.75
 -7 -5 -22 95.08 6.51
 7 -5 -22 96.48 5.52
 -5 -7 -22 88.96 6.55
 -5 7 -22 106.24 5.51
 5 7 -22 91.74 5.11
 -7 5 -22 100.35 5.54
 7 5 -22 89.71 4.96
 -5 -7 -22 105.02 5.54
 -7 -5 -22 101.99 5.66
 -5 -7 -20 74.67 4.33
 5 -7 -20 68.05 4.63
 -5 -7 -20 73.19 5.43
 7 -5 -20 72.7 4.39
 -5 7 -20 77.48 4.4
 5 7 -20 66.59 4
 7 5 -20 67.34 3.86
 -7 5 -20 88.11 4.52
 -7 -5 -20 85.26 4.68
 5 -7 -18 194.71 9.46
 7 -5 -18 212.22 9.96
 5 -7 -18 206.39 10.1
 -5 -7 -18 207.11 10.63
 5 7 -18 199.32 9.75
 -5 7 -18 235.54 10.06
 7 5 -18 194.17 9.68
 -5 -7 -18 209.4 10.02
 -7 -5 -18 225.46 10.17
 5 -7 -16 128.68 6.35
 5 -7 -16 141.66 7.01
 -5 -7 -16 141.06 7.62
 7 -5 -16 138.48 6.8
 7 5 -16 140.83 6.56
 -7 -5 -16 153.19 7.18
 -5 -7 -16 148.11 6.98
 5 -7 -14 70.71 3.4
 -7 -5 -14 69.31 4.93
 5 -7 -14 67.96 4.17
 7 -5 -14 67.05 3.88
 -7 5 -14 67.24 4.02
 -5 -7 -14 76.22 4.15
 -7 -5 -14 80.07 4.36
 -5 -7 -12 47.79 2.91
 5 -7 -12 39.15 2.1
 -7 5 -12 58.81 2.93
 -5 7 -12 46.19 2.75
 5 -7 -12 44.64 2.84
 -7 -5 -12 57.96 3.82
 7 -5 -12 53.67 2.6
 -5 -7 -10 457.41 22.11
 5 -7 -10 444.72 21.86
 7 5 -10 472.01 21.91
 -7 -5 -10 481.21 22.46
 5 7 -10 471.1 21.89
 -7 5 -10 512.89 22.16
 5 -7 -8 150.4 7.41
 -5 -7 -8 156.62 8.13
 -7 -5 -8 169.37 8.18
 7 5 -8 165.15 7.44
 5 7 -8 149.24 7.42
 -7 5 -8 181.16 7.7
 -7 -5 -8 169.38 7.84
 -5 -7 -8 152.69 7.74
 5 -7 -6 262.32 12.56
 -7 -5 -6 276.33 13.08
 5 7 -6 257.22 12.56
 -5 -7 -6 275.59 13.1
 -7 5 -6 300.31 12.75
 -5 -7 -6 277.97 12.7
 -7 -5 -6 266.54 12.85
 -5 -7 -6 253.92 12.79
 5 -7 -4 130.62 6.36
 7 5 -4 139.37 6.35
 -7 -5 -4 138.04 6.96
 -5 -7 -4 132.13 6.99
 5 7 -4 132.92 6.34
 -7 -5 -4 149.16 6.71
 -5 -7 -4 133.68 6.47
 -5 -7 -4 126.59 6.62
 -7 -5 -4 132.97 6.66
 -5 7 -4 130.85 6.32
 -7 -5 -4 142.15 6.66
 -7 -5 -2 711.01 34.2
 5 -7 -2 713.72 34.07
 7 5 -2 698.66 34.05
 5 7 -2 690.99 34.04
 -7 -5 -2 746.52 34.37
 -5 7 -2 729.61 34.02
 -7 5 -2 743.42 34.02
 -5 -7 -2 709.22 34.09
 -7 -5 -2 751.71 34.21
 -7 -5 -2 703.27 34.21
 -5 -7 -2 677.86 34.19
 5 -7 0 400.07 19.32
 5 -7 0 425.26 19.35
 5 7 0 387.69 19.31
 -5 7 0 421.27 19.3
 7 5 0 407.35 19.32
 -7 -5 0 422.08 19.47
 -5 -7 0 403.82 19.36
 -7 -5 0 419.11 19.47
 5 -7 2 718.03 32.92
 -5 -7 2 749.26 32.95
 -7 5 2 693.82 33.1
 7 -5 2 709.13 32.88
 5 7 2 650.9 32.9
 7 5 2 687.47 32.9
 -5 7 4 126.66 6.39
 -5 -7 4 128.25 6.5
 7 -5 4 139.63 6.37
 7 5 4 135.42 6.4
 -5 7 4 127.33 6.6
 -5 7 4 129.71 6.56
 -5 -7 4 137.42 6.48
 -7 5 4 142.13 6.68
 -5 -7 6 261.56 12.4
 -5 7 6 254.81 12.3
 -7 -5 6 270.17 12.39
 -5 7 6 229.89 12.45
 7 -5 6 264.02 12.3
 -5 7 6 263.42 12.39
 -7 5 6 263.54 12.46
 -7 5 6 267.48 12.34
 -7 -5 8 169.22 7.95
 5 -7 8 150.19 7.99
 -5 -7 8 146.36 7.97
 7 -5 8 179.75 7.99
 7 -5 8 180.14 7.88
 -7 5 8 175.32 8.04
 -5 7 8 154.86 7.95
 -7 -5 8 170.26 8.05
 -7 5 8 166.46 7.9
 -7 5 8 143.51 7.9
 5 7 8 178.24 7.95
 -5 -7 10 465.12 20.93
 7 -5 10 486.35 20.97
 5 -7 10 462.66 20.98
 -7 -5 10 468.73 20.9
 7 -5 10 491.22 20.85
 -7 -5 10 491.26 21.03
 -5 7 10 469.29 20.92
 -7 5 10 475.05 20.98
 -5 7 10 471.49 20.95
 5 7 10 489.25 20.92
 -5 -7 12 40.69 2.58
 -7 -5 12 61.7 2.57
 7 -5 12 63.46 2.72
 5 -7 12 45.46 2.7
 -5 7 12 41.37 2.62
 -7 5 12 65.52 2.76
 -7 -5 12 66.42 2.88
 5 7 12 46.35 2.61
 5 -7 12 48.06 2.54
 -5 7 12 43.71 2.67
 -7 5 14 77.56 3.93
 -5 -7 14 78.07 3.96
 5 -7 14 75.91 4.08
 -7 -5 14 77.28 3.92
 7 -5 14 81.23 4.07
 -5 -7 14 76.81 4.16
 -5 7 14 77.68 4.02
 -7 -5 14 85.77 4.2
 -7 5 14 82.58 4.08
 5 7 14 82.15 4.01
 7 -5 14 94.76 3.98
 7 5 14 95.29 4.04
 5 -7 14 82.15 3.94
 -5 7 14 80.4 4.06
 -5 -7 16 140.17 7.78
 5 -7 16 142.46 7.68
 7 -5 16 162.58 7.69
 -7 5 16 160.51 7.69
 -5 -7 16 146.68 7.77
 -5 7 16 145.8 7.64
 -7 -5 16 166.02 7.8
 5 -7 16 148.77 7.57
 7 5 16 168.03 7.63
 5 7 16 151.27 7.63
 -5 -7 16 150.84 7.66
 -7 5 16 172.6 7.73
 -5 7 16 143.89 7.68
 -5 -7 18 220.38 11.33
 -7 -5 18 235.68 11.33
 5 -7 18 223.67 11.27
 7 -5 18 228.82 11.25
 -5 -7 18 226.27 11.35
 -5 7 18 221.04 11.21
 -7 5 18 224.46 11.25
 -7 -5 18 235.38 11.36
 -5 7 18 232.31 11.26
 5 7 18 233.57 11.2
 7 5 18 243.19 11.21
 5 -7 18 233.05 11.15
 7 -5 18 261.83 11.18
 -7 5 18 238.92 11.28
 -5 -7 18 233.95 11.24
 -7 -5 20 86.29 4.28
 5 -7 20 73.05 4.18
 -5 -7 20 73.49 4.28
 7 -5 20 85.56 4.15
 -5 7 20 75.62 4.1
 -7 -5 20 83.5 4.34
 -5 -7 20 73.31 4.31
 -7 5 20 85.38 4.2
 -5 7 20 75.44 4.17
 5 -7 20 76.29 4
 5 7 20 75.24 4.08
 7 5 20 86.7 4.09
 -7 -5 20 85.72 4.2
 7 -5 20 97.39 4.06
 -5 -7 20 80.35 4.13
 -7 5 20 87.68 4.21
 -7 -5 22 111.18 6
 -5 -7 22 117.66 6.04
 5 -7 22 116.52 5.95
 7 -5 22 114.65 5.89
 -5 -7 22 124.4 6.1
 -7 5 22 109.86 5.94
 -5 7 22 108.44 5.88
 -7 -5 22 118.61 6.1
 -7 5 22 113.59 5.96
 -5 7 22 117.72 5.94
 5 -7 22 125.34 5.8
 5 7 22 119.82 5.87
 -5 -7 22 125.82 5.92
 7 5 22 117.43 5.85
 7 -5 22 130.11 5.83
 -7 -5 22 124.06 5.95
 -7 -5 24 62.02 3.68
 5 -7 24 62.92 3.65
 -5 -7 24 62.85 3.75
 7 -5 24 66.11 3.59
 -7 -5 24 70.77 3.9
 -7 5 24 65.94 3.65
 -5 -7 24 70.98 3.9
 -7 5 24 67.7 3.7
 -5 -7 24 65.67 3.6
 5 7 24 70.25 3.57
 5 -7 24 65.46 3.45
 -7 -5 24 68.63 3.66
 -5 7 24 67.3 3.66
 7 5 24 73.43 3.55
 7 -5 24 81.34 3.56
 7 -5 26 95.49 5.18
 5 -7 26 95.14 5.23
 -7 -5 26 87.12 5.22
 -7 5 26 94.43 5.24
 -7 -5 26 100.45 5.49
 5 -7 26 99.81 5.06
 -7 5 26 103.45 5.28
 -5 -7 26 105.62 5.21
 5 7 26 104.02 5.16
 -7 -5 26 106.66 5.26
 7 -5 26 123.69 5.17
 -5 7 26 103.73 5.27
 7 5 26 105.67 5.17
 5 -7 28 10.68 1.5
 5 -7 28 11.45 1.19
 -5 -7 28 11.43 1.43
 -5 7 28 12.02 1.54
 -7 -5 28 10.65 1.52
 7 5 28 14.38 1.51
 -7 5 28 13.59 1.58
 5 7 28 11.2 1.35
 7 -5 28 11.97 1.27
 -5 -7 30 96.79 5.24
 5 -7 30 100.56 5.2
 5 7 30 96.89 5.14
 5 -7 30 117.88 5.14
 -7 5 30 90.9 5.25
 -5 -7 30 105.61 5.2
 -7 -5 30 94.87 5.22
 -5 7 30 97.11 5.25
 -5 7 32 20.35 1.99
 5 -7 32 22.57 1.76
 -7 5 32 23.83 2.06
 -7 -5 32 28.88 2.1
 5 7 32 24.24 1.91
 -5 -7 32 20.68 1.91
 -5 -7 34 19.48 1.79
 -5 7 34 13.13 1.84
 5 7 34 17.73 1.83
 -7 -5 34 15.32 1.82
 -7 5 34 20.73 1.9
 -5 -7 36 5.37 1.42
 -5 7 36 4.85 1.63
 -7 5 36 5.77 1.58
 -7 -5 36 7.77 1.61
 -6 -7 -35 -12.1 5.77
 -6 7 -35 2.75 5.42
 -7 6 -35 8.07 5.76
 -7 -6 -35 1.6 5.89
 -7 -6 -33 7.65 5.52
 -6 -7 -33 0.52 5.65
 -7 6 -33 6.59 5.55
 -6 7 -33 1 3.06
 -7 6 -33 -3.59 3.15
 -6 -7 -33 1.55 3.12
 -7 -6 -33 7.1 3.33
 -6 -7 -31 -3.56 5.4
 -7 -6 -31 10.77 5.55
 -7 6 -31 3.67 3
 -6 7 -31 2.6 3.03
 -6 -7 -31 6.41 3.15
 -7 -6 -31 1.49 3.23
 -6 -7 -29 -0.16 5.04
 -7 -6 -29 -5.47 5.12
 -6 7 -29 -1.03 3.01
 -7 -6 -29 1.02 3
 -7 6 -29 2.8 2.95
 -6 -7 -29 -3.06 3.02
 -6 -7 -27 14.61 4.91
 -7 -6 -27 7.97 4.89
 -7 -6 -27 7.98 2.75
 -7 6 -27 10.57 2.98
 -6 -7 -27 16.18 3.19
 -6 7 -27 9.65 2.78
 -7 -6 -27 6.14 3.03
 6 -7 -25 0.98 3.04
 -7 -6 -25 2.48 4.45
 -6 -7 -25 10.32 4.66
 -7 -6 -25 8.2 2.74
 -6 -7 -25 3.78 2.43
 -6 -7 -25 2.32 2.82
 -7 6 -25 4.2 2.66
 -6 7 -25 4.62 2.6
 6 7 -25 5.26 1.77
 6 -7 -23 6.53 2.79
 7 -6 -23 7.12 2.73
 -7 -6 -23 7.84 4.11
 -6 -7 -23 8.78 4.11
 -6 -7 -23 9.35 2.38
 -7 -6 -23 6.99 2.75
 -6 -7 -23 13.64 2.62
 6 7 -23 6.39 1.75
 -7 6 -23 7.35 2.47
 -6 7 -23 11.29 2.48
 7 6 -23 7.97 1.6
 -7 -6 -21 29.85 3.08
 -6 -7 -21 29.59 2.82
 -6 -7 -21 29.84 4.32
 6 -7 -21 33.78 3.16
 -7 -6 -21 28.55 4.35
 6 7 -21 29.34 2.23
 -7 6 -21 29.06 2.86
 7 6 -21 26.31 2.12
 -6 7 -21 33.87 2.9
 -6 -7 -19 39.05 3.04
 -7 -6 -19 39.73 3.1
 6 7 -19 37.61 2.44
 -6 7 -19 44.07 3.06
 7 6 -19 31.94 2.36
 6 -7 -19 39.5 3.17
 -6 -7 -19 45.93 4.22
 7 -6 -19 34.67 2.95
 -6 -7 -17 20.55 2.61
 -7 -6 -17 21.57 2.82
 7 6 -17 22.37 1.72
 7 -6 -17 27.72 2.43
 6 -7 -17 23.98 2.6
 6 -7 -15 13.35 0.67
 -7 -6 -15 16.02 2.53
 -6 -7 -15 16.13 2.37
 -7 6 -15 15.95 2.03
 7 -6 -15 17.96 1.95
 6 -7 -15 15.92 2.13
 6 -7 -13 15.46 0.8
 -7 -6 -13 14.2 2.41
 -6 -7 -13 16.29 2.26
 -6 7 -13 18.63 1.96
 -7 6 -13 17.21 2.09
 -7 -6 -13 15.5 3.13
 7 -6 -13 12.79 1.71
 6 -7 -13 15.09 1.98
 6 -7 -11 28.52 1.44
 -7 -6 -11 31.71 3.16
 7 6 -11 29.48 1.53
 -6 -7 -11 34.22 3.53
 6 7 -11 29.7 1.52
 -6 7 -11 33.36 2.26
 -7 6 -11 32.46 2.32
 6 -7 -9 8.62 0.54
 -6 -7 -9 6.23 2.58
 -7 -6 -9 11.52 2.53
 6 7 -9 9.07 0.58
 7 6 -9 8.2 0.59
 -7 6 -9 9.37 1.45
 -6 -7 -9 9.67 1.81
 6 -7 -7 14.56 0.82
 -7 -6 -7 16.96 1.88
 6 7 -7 16.12 0.83
 7 6 -7 15.22 0.84
 -6 -7 -7 10.47 2.5
 -7 -6 -7 16.54 2.66
 -7 6 -7 17.38 1.44
 -7 -6 -7 13.92 1.65
 -6 -7 -7 12.34 1.75
 6 -7 -5 1.3 0.36
 -7 -6 -5 -1.36 1.43
 -7 -6 -5 0.23 2.46
 6 7 -5 0.73 0.25
 7 6 -5 0.79 0.28
 -6 -7 -5 3.64 2.31
 -6 -7 -5 0.02 1.25
 -7 -6 -5 -2.35 1.44
 -6 -7 -5 0.19 1.41
 -7 -6 -5 0.45 1.41
 6 -7 -3 30.24 1.56
 6 7 -3 30.22 1.52
 7 6 -3 28.63 1.52
 -6 7 -3 32.59 1.47
 -7 6 -3 29.43 1.48
 -7 -6 -3 26.15 2.74
 -6 -7 -3 31.51 1.89
 -7 -6 -3 28.77 2.15
 -6 -7 -3 28.63 2.12
 -7 -6 -3 28.61 2.16
 6 -7 -1 68.38 3.27
 -6 7 -1 71.47 3.21
 7 6 -1 62.98 3.24
 6 7 -1 63.73 3.24
 -6 -7 -1 69.03 3.4
 -7 -6 -1 67.36 3.52
 -7 -6 -1 66.01 3.6
 -6 -7 -1 67.26 3.54
 6 -7 1 64.87 3.08
 6 -7 1 70.86 3.11
 -6 -7 1 68.88 3.2
 -7 -6 1 65.13 3.27
 7 6 1 59.79 3.05
 6 7 1 61.21 3.05
 6 -7 3 29.74 1.49
 7 -6 3 26.31 1.47
 -7 6 3 29.16 2.05
 -6 -7 3 31.65 1.62
 -6 7 3 27.96 2.03
 -7 -6 3 26.28 1.71
 7 6 3 27.13 1.41
 6 7 3 29.19 1.42
 -7 -6 5 0.56 0.75
 -6 -7 5 0.02 0.76
 -7 6 5 -0.13 0.7
 -6 7 5 1.41 1.06
 -7 6 5 0.91 1.24
 -6 -7 5 1.38 0.71
 -6 7 5 1.56 1.06
 -6 -7 7 13.2 1.02
 -7 -6 7 14.38 1.02
 -7 6 7 14.68 0.78
 7 -6 7 14.98 0.72
 -7 6 7 15.31 1.22
 -6 7 7 15.34 1.11
 -7 6 7 14.6 1.03
 -6 7 9 7.76 0.93
 -7 -6 9 6.95 0.73
 6 -7 9 7.95 0.84
 -6 -7 9 7.81 0.75
 -7 6 9 6.73 0.76
 7 -6 9 7.87 0.79
 7 -6 9 8.27 0.41
 -7 6 9 7.67 0.96
 -6 7 9 8.68 0.84
 -7 6 9 6.76 0.73
 -6 -7 11 29.35 1.53
 7 -6 11 28.26 1.61
 -7 -6 11 29.56 1.5
 6 -7 11 27.73 1.66
 6 -7 11 26.66 1.33
 7 -6 11 30.98 1.35
 -6 7 11 27.71 1.58
 -7 6 11 30.09 1.68
 -7 -6 11 29.76 1.78
 6 -7 13 15.04 1.18
 7 -6 13 16.22 1.16
 -7 -6 13 13.1 0.93
 -7 6 13 13.89 0.83
 -6 -7 13 15.96 0.99
 6 -7 13 16.08 0.76
 7 -6 13 14.69 0.78
 -7 6 13 15.83 1.18
 -6 7 13 16.4 1.13
 -7 -6 13 14.85 1.4
 -6 -7 13 17.39 1.42
 7 6 13 18.04 1.06
 6 7 13 16.53 1.01
 -6 7 13 15.82 1.17
 -6 -7 15 16.1 1.01
 6 -7 15 16.37 1.27
 7 -6 15 16.02 1.24
 -7 -6 15 15.32 0.97
 -7 -6 15 14.62 1.46
 -7 6 15 16.94 1.28
 -6 7 15 16.25 1.2
 -6 -7 15 16.42 1.5
 6 7 15 15.9 1.1
 7 6 15 21.43 1.18
 6 -7 15 19.98 1.06
 -6 7 15 16.67 1.25
 -7 6 15 17.54 1.31
 -7 -6 17 24.58 1.88
 6 -7 17 23.17 1.7
 7 -6 17 23.97 1.67
 -6 -7 17 26.36 1.92
 -7 -6 17 24.94 1.88
 -6 -7 17 24.51 1.84
 -6 7 17 26.16 1.61
 -7 6 17 23.86 1.66
 7 -6 17 30.25 1.5
 -7 6 17 25.41 1.71
 6 7 17 26.42 1.55
 -6 -7 17 26.53 1.65
 6 -7 17 26.96 1.46
 7 6 17 27.94 1.57
 -6 7 17 26.62 1.69
 -7 -6 19 39.4 2.52
 -6 -7 19 37.93 2.48
 6 -7 19 40.15 2.36
 7 -6 19 36.39 2.32
 -6 -7 19 40.34 2.51
 -6 7 19 38.36 2.26
 -7 6 19 38.01 2.31
 -7 -6 19 37.12 2.53
 -7 6 19 38.65 2.32
 6 7 19 40.49 2.22
 -7 -6 19 43.23 2.34
 -6 7 19 40.52 2.36
 6 -7 19 40.11 2.11
 7 6 19 43.19 2.23
 -6 -7 19 41.24 2.31
 7 -6 19 51.13 2.23
 7 -6 21 28 1.94
 -7 -6 21 29.3 2.16
 -6 -7 21 28.24 2.16
 6 -7 21 29.86 1.97
 -7 -6 21 29.88 2.24
 -6 -7 21 30.42 2.19
 -6 7 21 29.19 1.91
 -7 6 21 26.09 1.94
 -7 6 21 32.44 1.99
 6 -7 21 30.49 1.71
 -6 7 21 30.72 1.96
 -7 -6 21 29.38 1.93
 7 6 21 31.13 1.83
 6 7 21 31.94 1.82
 -6 -7 21 30.58 1.93
 7 -6 21 38.97 1.85
 -6 -7 23 9.01 1.49
 -7 -6 23 6.26 1.45
 6 -7 23 7.38 1.25
 7 -6 23 7.47 1.18
 -6 -7 23 7.43 1.63
 -6 7 23 8.26 1.24
 -7 -6 23 8.96 1.67
 -7 6 23 7.01 1.25
 6 7 23 9.3 1.08
 -6 -7 23 10.92 1.22
 -6 7 23 7.8 1.26
 -7 -6 23 9.04 1.26
 7 6 23 11.21 1.14
 6 -7 23 10.68 0.94
 7 -6 23 8.34 1.01
 -7 6 23 8.74 1.33
 -7 -6 25 4.42 1.47
 -6 -7 25 3.78 1.48
 6 -7 25 3.72 1.21
 7 -6 25 3.72 1.16
 -6 -7 25 5.14 1.76
 -7 -6 25 2.77 1.73
 -7 6 25 4.98 1.36
 6 7 25 4.75 1.07
 7 -6 25 4.22 0.99
 6 -7 25 4.08 0.92
 -7 6 25 3.97 1.23
 -7 -6 25 2.39 1.23
 -6 -7 25 4.33 1.21
 -6 7 25 2.38 1.29
 7 6 25 3.9 1.04
 7 -6 27 11.47 1.43
 6 -7 27 12.47 1.43
 -7 -6 27 10.25 1.97
 -7 -6 27 9.29 1.46
 6 7 27 10.45 1.29
 -6 7 27 10.83 1.55
 7 6 27 14.31 1.46
 6 -7 27 14.53 1.39
 -6 -7 27 12.08 1.48
 -7 6 27 11.4 1.55
 6 -7 29 0.58 1.29
 7 6 29 0.78 1.28
 -6 -7 29 2.62 1.3
 -7 -6 29 -2.1 1.31
 6 7 29 -1.59 1.26
 -7 6 29 0.73 1.41
 6 -7 29 -0.11 1.04
 -6 7 29 -0.77 1.41
 -7 6 31 2.83 1.54
 -7 -6 31 3.19 1.47
 6 7 31 3.55 1.47
 -6 -7 31 4.6 1.43
 -6 7 31 2.84 1.49
 -6 7 33 1.62 1.51
 -7 -6 33 0.82 1.45
 -7 6 33 1.97 1.55
 -6 -7 33 1.19 1.43
 -7 -6 35 -0.13 1.46
 -7 6 35 3.63 1.55
 -6 7 35 0.05 1.57
 -6 -7 35 1.12 1.42
 -7 7 -36 -6.59 5.68
 -7 -7 -36 -3.65 6.04
 -7 7 -34 8.45 5.85
 -7 -7 -34 13.9 5.94
 -7 7 -34 20.81 3.38
 -7 -7 -34 14.9 3.39
 -7 -7 -32 1.93 5.6
 -7 7 -32 -2.25 3.18
 -7 -7 -32 1.56 3.2
 -7 -7 -30 43.57 6.08
 -7 7 -30 45.92 4.25
 -7 -7 -30 54.29 4.21
 -7 -7 -28 -0.16 5.01
 -7 7 -28 1.29 2.94
 -7 -7 -28 -5.63 3.27
 -7 -7 -26 221.04 12.3
 -7 -7 -26 218.18 11.15
 -7 -7 -26 221.42 11.31
 -7 7 -26 222.05 11.32
 -7 -7 -24 -1.57 4.23
 -7 -7 -24 -2.47 2.46
 -7 -7 -24 3.56 2.69
 7 7 -24 1.88 1.61
 -7 7 -24 -1 2.51
 -7 -7 -22 270.35 14.22
 7 -7 -22 272.64 13.4
 -7 7 -22 286.04 13.53
 7 7 -22 249.42 13.1
 -7 -7 -22 301.91 13.47
 -7 -7 -20 0.06 2.41
 7 -7 -20 -1.12 2.3
 7 7 -20 0.36 1.45
 -7 7 -20 -0.54 2.33
 7 -7 -18 458.43 21.65
 7 7 -18 427.85 21.49
 -7 -7 -18 494.18 21.83
 7 -7 -16 -0.18 1.84
 -7 -7 -16 2.12 2.34
 7 -7 -14 232.78 11.68
 -7 7 -14 253.05 11.94
 -7 -7 -14 248.29 12
 -7 -7 -12 -0.09 2.95
 -7 7 -12 3.49 1.78
 7 -7 -10 882.49 42.02
 7 7 -10 886.98 42.08
 -7 -7 -10 932.09 42.64
 -7 7 -10 948.94 42.31
 -7 -7 -10 931.74 42.35
 7 7 -8 2.34 0.4
 7 -7 -8 2.51 0.32
 -7 -7 -8 3.73 1.71
 -7 -7 -8 1.33 1.76
 7 -7 -6 641.98 30.95
 -7 -7 -6 671.19 31.44
 7 7 -6 657.88 30.96
 -7 -7 -6 714.04 31.15
 -7 -7 -6 654.04 31.2
 7 -7 -4 1.96 0.37
 -7 -7 -4 0.23 2.25
 7 7 -4 2.33 0.32
 -7 -7 -4 1.33 1.33
 -7 -7 -4 2.94 1.4
 7 -7 -2 2744.43 131.13
 -7 7 -2 2831.74 131.09
 7 7 -2 2687.23 131.13
 -7 -7 -2 2758.63 131.21
 -7 -7 -2 2727.55 131.28
 -7 -7 0 0.75 0.9
 7 7 0 0.29 0.27
 7 -7 2 2606.57 120.61
 -7 -7 2 2615.6 120.66
 -7 7 2 2431.02 120.73
 7 7 2 2527.62 120.59
 7 -7 4 2.13 0.54
 -7 -7 4 1.5 0.77
 -7 7 4 -0.05 1.38
 7 7 4 1.48 0.33
 -7 7 4 2.58 1.04
 -7 -7 6 661.27 29.39
 -7 7 6 643.51 29.41
 -7 7 6 579.75 29.34
 -7 -7 8 2.19 0.73
 -7 7 8 2.18 0.29
 -7 7 8 1.29 0.91
 -7 -7 10 889.35 42.69
 7 -7 10 908.12 42.74
 -7 7 10 915.68 42.71
 7 -7 12 4.27 0.86
 -7 -7 12 2.97 0.61
 7 -7 12 2.88 0.2
 -7 7 12 2.18 0.84
 -7 -7 14 241.8 12.41
 7 -7 14 245.59 12.51
 7 -7 14 261.24 12.33
 -7 -7 14 242.47 12.58
 -7 7 14 254.19 12.47
 -7 7 14 281.08 12.52
 7 -7 16 2.99 0.9
 7 -7 16 0.8 0.25
 -7 7 16 1.5 0.89
 -7 -7 16 1.96 1.14
 7 7 16 1.75 0.79
 -7 7 16 0.56 0.92
 7 -7 18 502.97 24.6
 -7 -7 18 503 24.68
 -7 -7 18 492.59 24.69
 -7 7 18 493.77 24.56
 7 7 18 559.14 24.56
 -7 -7 18 533.01 24.6
 -7 7 18 518.69 24.62
 7 -7 20 0.79 1.05
 -7 -7 20 -0.55 1.36
 -7 7 20 0.78 0.99
 -7 -7 20 0.05 1.37
 7 7 20 -0.75 0.84
 -7 7 20 0.31 1.02
 -7 -7 20 0.32 0.94
 7 -7 20 0.86 0.68
 -7 -7 22 328.34 16.59
 7 -7 22 325.7 16.5
 -7 7 22 312.38 16.45
 -7 -7 22 322.1 16.62
 7 -7 22 376.37 16.4
 -7 7 22 346.15 16.53
 -7 -7 22 355.71 16.51
 7 7 22 360.17 16.46
 -7 -7 24 0.5 1.46
 7 -7 24 -0.98 1.14
 -7 7 24 -1.26 1.2
 -7 -7 24 0.56 1.54
 7 -7 24 0.04 0.82
 7 7 24 -0.41 1.13
 -7 -7 24 -0.6 1.18
 -7 7 24 0.75 1.17
 -7 -7 26 234.7 12.62
 7 -7 26 246.86 12.55
 -7 -7 26 252.08 12.79
 -7 7 26 253.98 12.6
 -7 -7 26 261.21 12.57
 7 -7 28 0.91 1.24
 7 7 28 -0.64 1.27
 -7 7 28 2.58 1.34
 -7 -7 28 0.59 1.27
 -7 -7 30 53.96 3.11
 7 7 30 57.65 3.05
 -7 7 30 46.76 3.15
 -7 -7 32 1.55 1.45
 -7 7 32 -2.9 1.56
 -7 7 34 19.34 2
 -7 -7 34 23.24 1.92
 -7 -7 36 0.45 1.43
 -7 7 36 0.57 1.47
 -8 0 -36 36.26 6.25
 -8 0 -34 3.02 5.77
 -8 0 -32 63.54 6.75
 0 -8 -32 63.8 6.17
 -8 0 -32 56.94 4.78
 -8 0 -30 10.4 5.46
 0 -8 -30 5.53 4.67
 -8 0 -30 7.09 3.38
 0 8 -30 1.29 2.57
 0 -8 -28 160.62 9.57
 -8 0 -28 173.6 10.15
 0 -8 -28 171.21 8.35
 0 8 -28 157.82 8.5
 -8 0 -28 153.13 8.92
 8 0 -26 13.67 3.16
 0 -8 -26 12.01 4.26
 0 -8 -26 18.26 2.34
 0 8 -26 15.02 2.47
 -8 0 -26 15.88 3.37
 0 -8 -24 151.84 8.95
 0 8 -24 150.49 8.12
 0 -8 -24 164.13 8.01
 -8 0 -24 157.97 8.23
 0 -8 -22 2.81 3.42
 -8 0 -22 11.66 3.81
 0 8 -22 5.14 1.97
 -8 0 -22 6.8 2.33
 0 -8 -22 8.71 1.98
 0 -8 -20 567.28 27.83
 -8 0 -20 527.11 27.93
 0 8 -20 611.02 27.46
 0 -8 -20 575.86 27.38
 -8 0 -20 555.72 27.46
 0 -8 -18 22.22 3.4
 0 8 -18 21.93 2.07
 0 -8 -18 20.21 2.2
 0 -8 -16 547.34 26.1
 0 -8 -16 535.36 25.73
 0 -8 -14 159.03 8.1
 -8 0 -14 144.44 7.62
 0 -8 -14 153.76 7.55
 0 -8 -12 1782.86 84.09
 0 -8 -12 1747.52 83.86
 -8 0 -12 1802.83 83.93
 0 -8 -10 80.97 4.67
 -8 0 -10 70.9 4.17
 0 -8 -10 84.8 4.1
 0 -8 -8 1523.6 73.86
 -8 0 -8 1572.92 73.76
 0 -8 -8 1568.4 73.71
 8 0 -6 5.37 0.47
 -8 0 -6 2.5 1.96
 0 8 -6 5.88 0.34
 -8 0 -6 5.04 1.3
 8 0 -4 2443.67 123.02
 0 8 -4 2652.9 122.98
 -8 0 -4 2647.41 123.24
 -8 0 -4 2662.85 123.12
 -8 0 -2 34.43 2.61
 0 8 -2 36.49 1.75
 0 -8 -2 38.92 1.77
 -8 0 -2 31.93 2.15
 0 -8 0 2667.1 120.04
 -8 0 0 2555.87 120.1
 0 8 0 2476.27 119.96
 -8 0 0 2685.29 120.18
 -8 0 0 2570.59 120.03
 0 -8 2 39.53 1.99
 0 8 2 37.19 1.78
 -8 0 2 32.66 2.71
 -8 0 2 30.33 2.26
 0 8 2 36.89 1.78
 0 -8 4 2634.85 123.08
 8 0 4 2626.56 123.01
 0 -8 4 2812.55 123.05
 -8 0 4 2652.49 123.17
 -8 0 4 2600.82 123.03
 -8 0 4 2499.95 123.06
 0 -8 4 2590.51 122.98
 0 8 4 2581.55 123.01
 0 -8 6 6.12 0.71
 8 0 6 5.27 0.37
 0 -8 6 5.41 0.72
 -8 0 6 5.89 1.18
 0 -8 6 5.35 0.37
 0 8 6 5.16 0.48
 -8 0 8 1407.9 71.46
 0 -8 8 1570.58 71.6
 8 0 8 1583.74 71.49
 0 -8 8 1619.09 71.47
 -8 0 8 1557.71 71.61
 0 -8 8 1591.61 71.49
 0 8 8 1581.83 71.52
 0 -8 10 88.87 4.42
 0 -8 10 93.5 4.33
 0 -8 10 92.3 4.24
 0 8 10 92.04 4.3
 0 -8 12 1834.51 87.22
 0 -8 12 1873.49 87.3
 -8 0 12 1842.05 87.29
 0 -8 12 1839.92 87.18
 0 8 12 1859.29 87.22
 0 -8 14 161.37 7.82
 -8 0 14 140.17 7.8
 0 -8 14 165.74 7.67
 0 8 14 165.21 7.73
 0 -8 16 550.73 26.83
 -8 0 16 546.03 26.82
 0 -8 16 579.23 26.71
 0 8 16 564 26.76
 -8 0 18 23.88 1.54
 0 -8 18 20.69 1.73
 -8 0 18 22.36 1.73
 0 8 18 18.54 1.45
 0 -8 18 21.09 1.38
 -8 0 20 606.14 30.72
 -8 0 20 610.64 30.82
 0 8 20 623.56 30.73
 0 -8 20 645 30.69
 -8 0 22 7.74 1.1
 -8 0 22 7.98 1.42
 0 8 22 7.56 1.11
 8 0 22 10.38 1.12
 0 -8 22 7.76 0.96
 -8 0 24 180.94 9.87
 0 -8 24 191.06 9.69
 0 8 24 189.04 9.75
 0 -8 26 19.43 1.88
 -8 0 26 22.66 2.02
 0 8 26 20.24 1.72
 0 -8 26 18.52 1.55
 0 -8 28 201.34 10.37
 -8 0 28 199.87 10.47
 8 0 28 225.39 10.28
 0 -8 28 211.24 10.24
 0 8 28 212.02 10.32
 0 -8 30 7.27 1.52
 0 -8 30 5.77 1.22
 0 8 30 5.82 1.42
 -8 0 30 4.41 1.55
 0 -8 32 70.47 4.27
 0 -8 32 83.95 4.16
 -8 0 32 79.45 4.35
 0 8 32 83.43 4.3
 0 8 34 0.09 1.42
 0 -8 34 0.32 1.16
 -8 0 34 -2.51 1.59
 0 8 36 38.44 2.73
 -8 0 36 47.12 2.85
 -8 -1 -35 4.14 5.52
 -8 1 -35 4.36 5.82
 -8 1 -33 3.88 5.72
 -1 -8 -33 -0.43 5.06
 -8 -1 -33 0.93 5.52
 -8 1 -33 1.24 3.55
 -1 -8 -31 5.74 4.87
 -8 -1 -31 7.44 5.4
 -8 1 -31 1.5 5.26
 1 -8 -31 11.2 4.67
 -8 -1 -31 3.74 3.33
 -8 1 -31 5.35 3.52
 -1 8 -31 8.56 2.77
 1 8 -31 4.3 2.54
 -8 -1 -29 13.52 5.18
 -8 1 -29 8.96 5.1
 1 -8 -29 15.58 4.62
 -1 -8 -29 17.06 4.82
 -8 -1 -29 16.82 3.45
 1 8 -29 15.43 2.58
 -1 -8 -29 10.1 2.44
 -1 8 -29 13.49 2.75
 -8 1 -29 12.21 3.59
 -8 -1 -27 1.8 4.84
 8 1 -27 6.77 3.28
 1 -8 -27 3.44 4.21
 -1 -8 -27 4.06 4.47
 -1 8 -27 2.33 2.44
 -8 -1 -27 3.65 3.32
 1 8 -27 5 2.34
 -8 1 -27 5.01 3.38
 -8 1 -27 1.54 2.68
 -1 -8 -27 5.78 2.43
 1 -8 -27 3.98 1.95
 -1 -8 -25 9.56 4.03
 8 -1 -25 10.04 2.85
 1 -8 -25 11.47 3.84
 -8 -1 -25 5.13 2.99
 -1 -8 -25 4.24 2.27
 -1 8 -25 2.46 2.3
 1 -8 -25 2.89 1.9
 -8 1 -25 3.67 2.58
 1 8 -25 6.32 2.21
 1 -8 -23 8.57 3.66
 -1 -8 -23 3.98 3.8
 8 -1 -23 8.73 2.64
 -8 -1 -23 11.01 2.98
 -8 1 -23 11.64 2.52
 -8 -1 -23 10.96 2.42
 -1 -8 -23 11.75 2.26
 -1 8 -23 11.5 2.24
 1 8 -23 11.96 2.1
 1 -8 -23 11.98 1.99
 1 -8 -21 2.08 3.33
 -8 -1 -21 1.37 3.51
 -1 -8 -21 1.25 3.5
 1 8 -21 5.42 1.92
 -1 8 -21 6.51 2.01
 -8 1 -21 1.59 2.23
 -1 -8 -21 4.77 2.07
 -8 -1 -21 2.48 2.14
 1 -8 -21 2.75 1.74
 1 -8 -19 7.35 3.11
 -1 -8 -19 3.99 3.38
 -8 -1 -19 10.15 3.3
 1 8 -19 10.24 1.79
 -1 8 -19 11.26 1.94
 -8 -1 -19 11.08 2.14
 -1 -8 -19 10.01 2.07
 1 -8 -19 12.72 1.83
 -1 -8 -17 9.09 3.1
 -8 -1 -17 8.6 2.99
 1 -8 -17 4.97 2.97
 -1 8 -17 6.74 1.76
 -1 -8 -17 6.84 1.88
 1 -8 -17 6.43 1.64
 -8 -1 -15 3.69 2.79
 -1 -8 -15 5.76 2.98
 1 -8 -15 5.22 2.8
 -8 1 -15 5.35 1.93
 8 1 -15 4.71 0.67
 -1 -8 -15 3.78 1.73
 1 -8 -15 4.99 1.58
 -8 -1 -13 53.21 4.04
 1 -8 -13 55.23 3.85
 -1 -8 -13 49.81 3.96
 -1 -8 -13 52.3 3.15
 8 1 -13 50.68 2.55
 -8 -1 -13 54 3.2
 -8 1 -13 53.62 3.18
 1 -8 -13 55.81 3.01
 1 -8 -11 80.14 3.32
 -8 -1 -11 79.38 3.52
 -1 -8 -11 77.76 3.54
 1 -8 -11 91.12 2.1
 8 1 -11 67.11 1.92
 1 -8 -11 78.55 2.5
 -1 -8 -11 79.94 2.71
 -8 1 -11 82.49 2.8
 -8 -1 -11 78.93 2.74
 -8 -1 -9 78.72 4.61
 -1 -8 -9 76.37 4.56
 1 -8 -9 73.23 4.4
 -8 -1 -9 80.9 4.15
 -1 -8 -9 80.54 4.11
 -8 1 -9 79.17 4.15
 -8 -1 -7 204.4 9.86
 8 1 -7 183.74 9.4
 1 8 -7 206.28 9.36
 -1 -8 -7 181.2 9.81
 -8 1 -7 194.91 9.59
 -8 -1 -7 196.01 9.59
 -1 -8 -7 191.88 9.56
 8 1 -5 28.49 2
 8 -1 -5 26.59 1.58
 -8 -1 -5 31.43 2.66
 -1 8 -5 33.09 1.5
 8 1 -5 27.87 1.57
 1 8 -5 31.67 1.52
 1 -8 -5 31.77 1.54
 1 -8 -5 32.82 1.76
 -8 1 -5 29.24 2.05
 -8 -1 -5 30.74 2.08
 -1 8 -3 15.09 0.74
 8 1 -3 13.81 1.53
 1 8 -3 15.51 0.75
 -8 1 -3 12.8 1.98
 8 1 -3 13.97 0.81
 -8 -1 -3 16.93 2.15
 1 -8 -3 14.33 0.87
 8 1 -3 14.92 1.09
 -8 1 -3 13.75 1.43
 -8 -1 -3 16.17 1.5
 1 -8 -1 133.68 6.3
 -1 -8 -1 143.34 6.4
 -8 -1 -1 137.44 6.68
 -8 1 -1 137 6.58
 1 8 -1 126.36 6.25
 1 8 -1 126.11 6.28
 -8 -1 -1 134.5 6.75
 -1 8 -1 138.57 6.28
 -8 1 -1 133.27 6.42
 -1 -8 -1 132.4 6.25
 -8 -1 -1 134.23 6.59
 1 -8 1 140.58 6.38
 1 -8 1 141.84 6.41
 -1 -8 1 136.98 6.44
 -8 1 1 131.96 6.53
 8 -1 1 130.24 6.31
 -8 -1 1 136.86 6.62
 1 8 1 131.45 6.33
 -1 8 1 134 6.31
 -8 -1 1 129.98 6.78
 -8 1 1 133.18 6.81
 -1 -8 1 138.24 6.33
 -8 1 1 127.92 6.42
 -8 -1 1 136.28 6.56
 -1 8 1 130.44 6.29
 -1 -8 3 15.71 1.11
 1 -8 3 14.81 1.05
 -8 -1 3 12.8 1.29
 8 -1 3 13.82 0.75
 -8 1 3 15.02 1.96
 -1 -8 3 15.99 0.9
 -8 -1 3 15.82 1.79
 -1 8 3 15.37 0.78
 -8 -1 3 12.97 1.2
 1 8 3 14.01 0.75
 1 -8 5 34 1.68
 -1 -8 5 31.9 1.7
 8 1 5 29.46 1.53
 8 -1 5 28.16 1.52
 -8 -1 5 28.94 2.05
 -8 1 5 29.3 2.1
 -1 -8 5 32.28 1.65
 1 -8 5 32.7 1.49
 -8 1 5 28.35 1.69
 -1 8 5 30.63 1.56
 1 8 5 32.13 1.55
 1 -8 7 186.11 9.28
 -1 -8 7 192.66 9.31
 1 -8 7 200.4 9.25
 -8 -1 7 185.49 9.18
 8 1 7 188.02 9.18
 8 -1 7 198.42 9.17
 -8 1 7 196.16 9.35
 -8 -1 7 192.59 9.34
 -1 -8 7 177.82 9.25
 -1 8 7 195.7 9.21
 1 -8 7 198.14 9.16
 -1 -8 7 197.29 9.18
 1 8 7 196.83 9.2
 -1 -8 9 84.6 3.92
 -8 -1 9 71.66 3.7
 1 -8 9 80.03 3.9
 -1 -8 9 82.97 3.82
 1 -8 9 82.21 3.82
 8 -1 9 76.49 3.72
 -8 1 9 78.92 3.94
 -8 -1 9 77.39 3.94
 1 -8 9 81.66 3.73
 -1 8 9 81.97 3.79
 1 8 9 80.66 3.78
 -1 -8 9 81.98 3.75
 -1 -8 11 83.86 4.11
 1 -8 11 81.01 4.21
 -1 -8 11 82.83 4.23
 1 -8 11 85.49 4.1
 -8 -1 11 82.92 4.24
 -8 1 11 83.15 4.23
 -1 8 11 85.31 4.1
 1 -8 11 82.94 4.03
 1 8 11 84.01 4.09
 -1 -8 11 84.41 4.05
 -1 -8 13 56.63 2.84
 1 -8 13 56.06 2.99
 -1 -8 13 58.31 3.05
 -8 1 13 57.68 3.01
 -8 -1 13 58.2 3.03
 1 8 13 56.31 2.86
 1 -8 13 56.74 2.79
 -1 8 13 54.59 2.87
 -1 -8 13 56.33 2.81
 1 -8 15 3.78 1.08
 -1 -8 15 4.57 1.11
 -1 -8 15 4.97 1.07
 -8 1 15 4.98 1.17
 -8 -1 15 4.61 1.09
 1 8 15 4.7 0.82
 -1 -8 15 4 0.69
 8 -1 15 5.67 0.69
 -1 8 15 5.75 0.82
 1 -8 15 5.2 0.61
 -1 -8 17 4.84 1.18
 -8 1 17 9 0.98
 -8 -1 17 6.08 1.25
 -8 1 17 4.4 1.22
 1 8 17 5.11 0.86
 8 -1 17 8.26 0.89
 -1 8 17 8.03 0.95
 -1 -8 17 6.74 0.81
 1 -8 17 6.5 0.74
 -8 1 19 10.1 1.08
 -1 -8 19 10.47 1.39
 -8 -1 19 9.66 1.16
 -8 1 19 9.9 1.3
 -8 -1 19 9.39 1.37
 8 -1 19 12.76 1.05
 1 8 19 11.41 1.07
 -1 -8 19 10.97 0.97
 -1 8 19 11.15 1.12
 1 -8 19 10.2 0.93
 -8 1 19 12.16 1.21
 -8 -1 21 5.04 1.09
 -8 1 21 3.99 0.92
 -8 1 21 6.45 1.31
 -8 -1 21 4.53 1.34
 -8 1 21 2.49 1.12
 8 -1 21 6.91 0.97
 1 -8 21 4.11 0.83
 1 8 21 4.39 1.03
 -1 8 21 3.99 1
 -1 -8 21 4.73 0.89
 1 -8 23 10.16 1.41
 -8 -1 23 10.26 1.22
 -8 -1 23 11.6 1.57
 -8 1 23 10.96 1.48
 1 8 23 7.57 1.23
 -8 1 23 9.44 1.41
 8 -1 23 15.56 1.33
 8 1 23 14.31 1.26
 -1 -8 23 10.72 1.12
 1 -8 23 10.72 1.07
 -1 8 23 12.92 1.27
 1 -8 25 3.45 1.33
 -8 -1 25 5.54 1.57
 -8 1 25 4.6 1.54
 1 8 25 5.9 1.15
 -1 8 25 5.67 1.22
 8 1 25 5.3 1.27
 8 -1 25 9.46 1.19
 1 -8 25 5.5 0.99
 -1 -8 25 5.07 1.05
 -1 -8 27 3.93 1.52
 1 -8 27 3.17 1.43
 -8 -1 27 2.87 1.72
 -8 1 27 4.29 1.62
 8 1 27 4.07 1.17
 1 8 27 3.98 1.23
 -1 -8 27 4.93 1.1
 -8 -1 27 2.28 1.35
 1 -8 27 3.75 1.06
 -1 8 27 3.78 1.33
 8 -1 27 3.01 1.11
 1 -8 29 12.68 1.6
 -1 -8 29 12.76 1.64
 1 8 29 12.89 1.51
 -1 -8 29 13.7 1.39
 -1 8 29 12.17 1.55
 -8 -1 29 12.97 1.64
 1 -8 29 11.98 1.31
 1 -8 31 6.87 1.51
 -1 -8 31 6.39 1.61
 -1 -8 31 6.79 1.28
 -8 -1 31 6.9 1.56
 -1 8 31 5.95 1.47
 1 8 31 7.42 1.45
 1 -8 31 4.4 1.18
 1 -8 33 1.92 1.48
 -8 1 33 2.03 1.56
 1 -8 33 3.47 1.19
 -8 -1 33 2.52 1.57
 -1 8 33 3.89 1.48
 -1 -8 33 3.96 1.26
 1 8 33 2.93 1.42
 1 8 35 -0.51 1.36
 1 -8 35 1.26 1.14
 -1 8 35 1.02 1.48
 -1 -8 35 0.03 1.24
 -8 -1 35 0.25 1.49
 -8 1 35 -0.56 1.52
 -8 -2 -36 36.92 6.26
 -8 2 -36 26.51 6.3
 -2 8 -36 23.24 5.94
 -8 -2 -34 16.8 5.9
 -8 2 -34 19.09 5.96
 -2 -8 -34 6.04 5.28
 -2 -8 -32 73.27 6.96
 -8 2 -32 79.06 7.27
 -8 -2 -32 67.25 7.14
 -2 8 -32 77.2 5.03
 -8 -2 -32 85.37 5.35
 -8 2 -32 79.98 5.64
 -2 -8 -30 3.23 4.93
 2 -8 -30 4.3 4.4
 -8 -2 -30 11.52 5.19
 -8 2 -30 4.58 5.1
 -8 -2 -30 6.17 3.33
 2 8 -30 0.12 2.48
 -2 8 -30 1.42 2.76
 -2 -8 -30 3.21 2.43
 -8 2 -30 7.92 3.7
 2 -8 -28 90.61 6.44
 -2 -8 -28 79.82 6.76
 -8 -2 -28 85.87 7.08
 -2 -8 -28 94.74 5.21
 2 8 -28 86.39 5.1
 -8 -2 -28 89.66 5.76
 -2 8 -28 82.32 5.3
 -8 2 -28 89.56 5.49
 -8 -2 -26 55.53 4.33
 -2 -8 -26 52.42 5.43
 -8 -2 -26 63.09 5.78
 2 -8 -26 49.62 4.87
 -2 8 -26 53.89 3.78
 2 8 -26 48.78 3.55
 -2 -8 -26 50.46 3.76
 -8 2 -26 58.29 4.01
 2 -8 -26 49.13 3.18
 8 -2 -24 105.48 6.2
 -2 -8 -24 106.07 7.12
 2 -8 -24 106.55 6.82
 -2 8 -24 112.68 6.12
 2 8 -24 102.78 5.92
 -8 2 -24 114.32 6.15
 -2 -8 -24 119.89 6.1
 2 -8 -24 112.5 5.7
 -8 -2 -24 105.92 6.41
 -2 -8 -22 17.82 3.99
 2 -8 -22 21.53 3.56
 8 -2 -22 20.6 2.69
 2 8 -22 22.43 2.29
 -8 -2 -22 17.65 3.06
 2 -8 -22 20.68 2.01
 -8 2 -22 21.29 2.64
 -2 -8 -22 23.37 2.56
 -2 8 -22 20.8 2.47
 2 -8 -20 318.75 15.5
 8 -2 -20 290.11 15.11
 -2 -8 -20 327.86 15.71
 -8 -2 -20 296.18 15.71
 -2 8 -20 339.22 15.18
 2 8 -20 327.75 15.04
 -8 -2 -20 316.35 15.33
 -8 -2 -20 317.74 15.16
 8 2 -20 288.65 14.72
 -8 2 -20 329.25 15.2
 -2 -8 -20 322.78 15.14
 2 -8 -20 321.51 14.94
 2 -8 -18 57.75 4.41
 8 -2 -18 59.26 3.74
 -2 -8 -18 63.44 4.79
 -8 -2 -18 58.7 4.65
 -2 8 -18 67.57 3.72
 2 8 -18 59.57 3.49
 8 2 -18 59.47 3.09
 2 -8 -18 63.92 3.45
 -2 -8 -18 64.83 3.76
 -8 -2 -16 390.38 19.04
 -2 -8 -16 420.95 19.04
 2 -8 -16 392.59 18.82
 8 2 -16 362.05 18.25
 -2 8 -16 427.79 18.57
 -2 -8 -16 404.34 18.58
 2 -8 -16 393.65 18.42
 -8 -2 -14 29.32 3.26
 2 -8 -14 27.39 3
 -2 -8 -14 25.55 3.31
 8 2 -14 26.35 1.56
 -8 -2 -14 32.74 2.39
 2 -8 -14 25.78 1.95
 -2 -8 -14 28.28 2.45
 -8 2 -14 29.6 2.35
 -8 -2 -12 793.5 36.2
 2 -8 -12 782.91 36.01
 -2 -8 -12 779.3 36.14
 -8 2 -12 801.48 35.91
 8 2 -12 714.26 35.64
 2 -8 -12 784.71 35.76
 -8 -2 -12 775.23 35.89
 -2 -8 -12 778.17 35.88
 -8 -2 -10 145.4 7.15
 -2 -8 -10 120.4 7.11
 2 -8 -10 122.16 6.9
 -8 2 -10 145.64 6.74
 2 -8 -10 133.8 6.47
 -8 -2 -10 143.81 6.76
 -2 -8 -10 127.37 6.71
 2 -8 -8 929.9 45.44
 2 8 -8 986.06 45.39
 -8 -2 -8 1005.04 45.82
 8 2 -8 957.67 45.43
 -8 2 -8 987.3 45.59
 -8 -2 -8 1008.92 45.59
 8 2 -8 914.36 45.43
 2 -8 -6 77.28 3.96
 -8 -2 -6 83.21 4.66
 2 8 -6 79.99 3.87
 8 2 -6 83.17 3.91
 -8 2 -6 86.57 4.18
 -8 -2 -6 90.38 4.21
 2 -8 -4 859.71 41.13
 2 8 -4 881.89 41.06
 8 2 -4 854.72 41.09
 -8 -2 -4 898.14 41.39
 -2 8 -4 881.77 41.04
 -8 2 -4 866.44 41.21
 -8 -2 -4 832.9 41.3
 8 2 -4 778.65 41.11
 2 -8 -2 205.82 9.94
 2 8 -2 212.17 9.92
 -8 -2 -2 223.74 10.34
 8 2 -2 216.87 9.94
 -2 -8 -2 204.99 9.91
 -8 2 -2 207.68 10.08
 -8 -2 -2 216.62 10.23
 2 -8 0 1137.16 51.87
 -2 -8 0 1150.21 51.93
 8 2 0 1100.76 51.84
 -8 -2 0 1139.4 52.04
 -8 2 0 1017.17 51.94
 8 -2 0 1068.2 51.84
 -2 8 0 1186.54 51.84
 2 8 0 1115.19 51.86
 -8 2 0 1051.52 51.91
 -2 -8 0 1092.97 51.84
 -2 -8 0 1070.69 51.82
 -2 8 0 1095.72 51.81
 -8 -2 0 1114.99 51.99
 -2 -8 2 221.78 10.05
 2 -8 2 219.61 9.99
 2 -8 2 212.55 10.01
 8 -2 2 216.35 9.93
 -8 2 2 208.38 10.01
 -2 -8 2 210.87 9.96
 -8 -2 2 217.48 10.21
 2 8 2 193.92 9.97
 -8 2 2 217.83 10.29
 -8 2 2 195.92 10
 -8 -2 2 205.53 10.07
 -8 -2 2 215.63 10.06
 -2 8 2 206.66 9.92
 -2 -8 4 861.96 42.49
 2 -8 4 905.91 42.47
 8 -2 4 911.11 42.4
 -8 -2 4 953.73 42.57
 -2 8 4 867.87 42.4
 -2 -8 4 920.83 42.45
 -8 2 4 899.67 42.59
 -2 8 4 883.26 42.42
 2 8 4 926.14 42.41
 -8 2 6 81.07 3.84
 2 -8 6 80.06 3.95
 -2 -8 6 75.78 3.96
 8 2 6 76.72 3.87
 8 -2 6 88.12 3.86
 -2 -8 6 72.77 3.95
 -8 2 6 85.22 4.18
 -8 -2 6 85.88 4.11
 -2 8 6 74.64 3.84
 -8 2 6 85.5 3.9
 2 8 6 76.18 3.88
 2 -8 6 88.3 3.84
 -2 8 6 74.6 3.9
 2 -8 8 995.04 46.91
 -8 -2 8 947.53 46.85
 2 -8 8 961.2 46.94
 -2 -8 8 985.19 46.92
 8 -2 8 1041.71 46.84
 -8 -2 8 1035.98 46.97
 -2 8 8 960.25 46.84
 -8 2 8 1003.25 46.97
 -2 8 8 977.08 46.89
 2 8 8 999.64 46.88
 2 -8 8 1017.34 46.84
 -2 -8 10 118.87 6.35
 2 -8 10 115.83 6.32
 -2 -8 10 118.32 6.25
 2 -8 10 120.93 6.25
 -8 -2 10 141.01 6.17
 8 -2 10 153.29 6.18
 -2 8 10 117.33 6.18
 -8 2 10 151.9 6.39
 -8 -2 10 153.88 6.4
 -2 8 10 114.27 6.24
 2 -8 10 126.09 6.19
 -2 -8 10 122.61 6.21
 2 8 10 122.35 6.23
 2 -8 12 777.27 37.58
 -2 -8 12 790.04 37.61
 -2 -8 12 781.04 37.51
 -8 -2 12 808.35 37.6
 -2 8 12 749.18 37.46
 -8 2 12 837.51 37.58
 -2 8 12 784.12 37.52
 2 -8 12 805.22 37.46
 2 8 12 822.02 37.51
 -2 -8 12 813.54 37.49
 2 -8 14 25.25 1.81
 -2 -8 14 29.25 1.88
 -2 -8 14 24.38 1.56
 -8 -2 14 33.78 1.94
 -8 2 14 37.43 1.87
 8 2 14 38.1 1.63
 -2 8 14 27.74 1.66
 2 -8 14 26.28 1.51
 2 8 14 26.88 1.63
 -2 -8 14 27.57 1.58
 -2 -8 16 425.45 20.45
 -8 2 16 420.64 20.31
 -2 -8 16 405.84 20.41
 -8 2 16 417.53 20.39
 -8 -2 16 429.29 20.43
 -2 8 16 399.72 20.33
 2 -8 16 421.34 20.27
 2 8 16 424.89 20.33
 8 -2 16 489.14 20.31
 -2 -8 16 428.39 20.3
 -8 -2 18 71.57 3.68
 -8 2 18 73.73 3.56
 -2 -8 18 64.35 3.73
 -2 -8 18 66.03 3.77
 -8 2 18 71.95 3.72
 -8 -2 18 75.14 3.8
 -2 -8 18 65.31 3.54
 -2 8 18 63.66 3.59
 -8 2 18 74.83 3.68
 2 -8 18 67.02 3.5
 2 8 18 68.11 3.59
 -2 -8 20 353.87 17.43
 -8 -2 20 332.54 17.35
 -8 2 20 331.4 17.26
 -8 -2 20 346.99 17.44
 -8 2 20 352.19 17.4
 -2 -8 20 357.39 17.29
 -2 8 20 363.01 17.35
 2 8 20 361.17 17.33
 2 -8 20 370.09 17.26
 -8 2 20 362.59 17.39
 2 -8 22 21.69 1.75
 -2 -8 22 22.12 1.83
 -8 -2 22 20.56 1.64
 -8 -2 22 22.19 1.93
 -8 2 22 21.89 1.81
 -2 8 22 20.68 1.64
 -2 -8 22 21.13 1.51
 2 -8 22 22.11 1.42
 -8 -2 22 24.48 1.72
 -8 2 22 22.39 1.71
 2 8 22 23.31 1.58
 2 -8 24 124.69 6.61
 -8 -2 24 118.21 6.53
 -8 2 24 124.05 6.65
 -8 -2 24 123.08 6.71
 -8 2 24 132.72 6.63
 -2 -8 24 134.46 6.51
 -2 8 24 130.45 6.57
 -8 -2 24 136.49 6.65
 2 -8 24 132.91 6.45
 2 8 24 132.98 6.54
 2 -8 26 58.48 3.27
 -8 -2 26 54.62 3.41
 -8 2 26 53.5 3.32
 -8 2 26 56.56 3.28
 2 8 26 57.98 3.14
 2 -8 26 54.05 3.02
 8 -2 26 64.21 3.11
 -2 -8 26 58.41 3.11
 -2 8 26 54.89 3.2
 -8 -2 26 57.88 3.26
 2 -8 28 105.79 5.52
 -2 -8 28 106.56 5.55
 -8 2 28 99.11 5.62
 -8 -2 28 99.66 5.7
 -8 2 28 96.9 5.54
 -2 8 28 109.07 5.49
 -8 -2 28 104.4 5.53
 -2 -8 28 110.61 5.42
 8 2 28 117.23 5.44
 2 -8 28 108.71 5.34
 2 8 28 111.19 5.46
 2 -8 30 6.67 1.49
 -2 -8 30 6.03 1.52
 -8 -2 30 4.54 1.5
 -2 8 30 4.75 1.43
 -2 -8 30 4.84 1.27
 2 8 30 7.12 1.39
 2 -8 30 4.03 1.1
 2 -8 32 95.46 5.11
 -2 -8 32 92.77 5.12
 2 8 32 97.34 5.08
 -8 -2 32 99.1 5.19
 -2 8 32 97.51 5.13
 2 -8 32 100.09 4.95
 -2 -8 32 100.82 5.03
 2 8 34 9.32 1.63
 2 -8 34 13.53 1.37
 -2 -8 34 13.64 1.47
 -8 -2 34 12.85 1.74
 -2 8 34 12.04 1.69
 -8 2 36 29.87 2.47
 -2 8 36 34.55 2.37
 2 8 36 31.17 2.31
 -8 -2 36 37.06 2.49
 -8 -3 -35 -0.55 5.85
 -8 3 -35 2.97 5.67
 -3 -8 -35 -2.18 5.46
 -8 -3 -35 -2.56 3.4
 -3 -8 -33 -0.32 5.28
 -8 3 -33 1.96 5.66
 -8 -3 -33 -2.76 5.79
 -3 8 -33 1.05 2.81
 -8 3 -33 1.31 3.65
 -8 -3 -31 1.07 5.17
 -3 -8 -31 5.41 5.16
 -8 3 -31 3.43 5.09
 -8 -3 -31 3.75 3.09
 -3 8 -31 2.91 2.84
 -3 -8 -31 6.44 2.74
 -8 3 -31 5.87 3.72
 -3 -8 -29 4.91 4.95
 -8 -3 -29 5.93 4.96
 3 -8 -29 3.5 4.03
 -8 -3 -29 4.61 3.14
 -8 3 -29 2.9 2.98
 3 8 -29 5.04 2.33
 -3 -8 -29 2.81 2.63
 -3 8 -29 1.08 2.73
 -3 -8 -27 6.5 4.64
 -8 -3 -27 0.48 4.52
 3 -8 -27 9.56 4.06
 -8 -3 -27 8.37 3.12
 -8 3 -27 11.28 2.81
 -3 -8 -27 6.01 2.76
 -3 8 -27 7.95 2.6
 3 8 -27 7.89 2.27
 -3 -8 -25 19.07 4.53
 3 -8 -25 16.65 3.76
 -8 -3 -25 15.9 3.29
 3 8 -25 15.17 2.33
 -8 3 -25 15.96 2.87
 -3 -8 -25 20.34 2.75
 -3 8 -25 20.8 2.72
 -8 -3 -23 4.16 2.74
 3 -8 -23 7.57 3.32
 8 -3 -23 2.65 2.51
 -3 -8 -23 9.34 4.01
 3 8 -23 5.83 1.9
 -3 -8 -23 0.75 2.34
 -8 3 -23 2 2.39
 -3 8 -23 8.62 2.37
 3 -8 -23 4.46 1.42
 -3 -8 -21 -3.62 3.54
 3 -8 -21 -3.08 3.14
 -3 8 -21 0.81 2.06
 3 8 -21 -0.3 1.84
 -8 3 -21 2.33 2.25
 -8 -3 -21 1.69 2.61
 -3 -8 -21 4.73 2.26
 3 -8 -21 0.35 1.35
 -8 -3 -19 -1.37 3.4
 8 -3 -19 3.81 2.07
 -3 -8 -19 5.91 3.34
 3 -8 -19 2.92 2.89
 -3 8 -19 3.45 2.06
 3 8 -19 5.29 1.52
 8 3 -19 3.35 1.02
 -8 -3 -19 3.25 2.45
 -3 -8 -19 4.9 2.18
 3 -8 -19 5.28 1.32
 -3 -8 -17 20.32 3.66
 8 -3 -17 23.41 2.33
 -8 -3 -17 25.05 3.57
 3 -8 -17 23.34 3.18
 8 3 -17 22.08 1.56
 -3 8 -17 30.98 2.37
 3 -8 -17 23.41 1.83
 -3 -8 -17 25.9 2.52
 -8 -3 -17 25.77 2.89
 -3 -8 -15 4.37 3.16
 8 -3 -15 1.36 1.62
 -8 -3 -15 3.34 2.88
 3 -8 -15 4.49 2.48
 8 3 -15 3.02 0.9
 -8 3 -15 3.35 1.89
 -3 -8 -15 3.86 2.04
 -8 -3 -15 2.9 2.41
 3 -8 -15 1.05 1.19
 -3 -8 -13 2.16 3.03
 3 -8 -13 2.93 2.28
 -8 -3 -13 2.17 2.87
 8 -3 -13 1.73 1.39
 -8 3 -13 2.08 1.75
 -3 -8 -13 2.24 1.96
 8 -3 -11 16.9 1.36
 -3 -8 -11 20.51 3.01
 -8 -3 -11 15.75 2.93
 3 -8 -11 18.42 2.29
 3 -8 -11 18.67 1.15
 -8 3 -11 22.01 1.96
 -3 -8 -11 17.31 2.07
 3 -8 -9 3.78 0.64
 -8 -3 -9 4.39 2.35
 8 3 -9 4.54 0.47
 3 8 -9 4.52 0.38
 -8 3 -9 3.72 1.39
 -8 -3 -9 2.75 1.97
 8 3 -9 6.1 0.77
 3 -8 -7 31.3 1.69
 -8 -3 -7 30.36 2.88
 3 8 -7 33.55 1.58
 8 3 -7 31.28 1.63
 -3 -8 -7 30.76 1.75
 -8 3 -7 34.18 2.07
 -8 -3 -7 32.73 2.49
 3 -8 -5 18.05 1.11
 -8 -3 -5 21.1 2.48
 8 3 -5 18.15 1
 3 8 -5 19.62 0.96
 -3 -8 -5 19.69 1
 -3 -8 -5 18.04 1.67
 -8 3 -5 18.41 1.59
 -8 -3 -5 20.13 2.01
 3 -8 -3 65.76 3.1
 3 -8 -3 58.57 3.01
 3 8 -3 64.81 3.01
 -8 -3 -3 67.35 3.85
 8 3 -3 63.06 3.03
 -8 3 -3 61.53 3.27
 -3 -8 -3 63.77 3.01
 -8 -3 -3 66.98 3.6
 -8 -3 -1 78.12 4.37
 8 3 -1 76.13 3.66
 3 8 -1 75.7 3.65
 8 -3 -1 74.45 3.66
 -8 3 -1 70.53 3.86
 -3 -8 -1 80.85 3.67
 -8 -3 -1 84.93 4.1
 -8 -3 1 76.06 4
 3 -8 1 81.79 3.81
 -3 -8 1 80.83 3.94
 -8 3 1 69.68 3.93
 8 -3 1 81 3.74
 8 3 1 76.31 3.75
 -8 3 1 73.04 3.88
 -8 3 1 78.59 4.36
 -3 -8 1 81.21 3.78
 3 8 1 73.56 3.88
 -8 -3 1 78.25 3.98
 -3 8 1 78.42 3.73
 3 -8 3 62.86 3.12
 3 -8 3 67.7 3.14
 -3 -8 3 61.97 3.18
 8 -3 3 65.17 3.02
 -3 -8 3 61.91 3.09
 -8 3 3 58.96 3.11
 -3 8 3 59.1 3.21
 -8 3 3 60.91 3.62
 -8 -3 3 62.09 3.41
 -8 -3 3 65.09 3.21
 -3 8 3 62.01 3.03
 3 -8 5 20.52 1.09
 -8 3 5 17.22 0.92
 -3 -8 5 21.46 1.19
 8 -3 5 18.19 0.9
 -3 -8 5 19.84 1.12
 -3 8 5 18.52 1.02
 -8 3 5 16.1 1.67
 -8 -3 5 18.26 1.47
 -8 3 5 14.75 0.97
 3 8 5 20.51 0.96
 -3 8 5 17.83 0.99
 -8 -3 7 30.34 1.66
 -3 -8 7 33.26 1.74
 3 -8 7 32.01 1.69
 8 -3 7 32.08 1.56
 -8 3 7 30.32 1.97
 -8 -3 7 31.11 1.92
 -3 -8 7 35.49 1.76
 -3 8 7 33.06 1.59
 3 8 7 31.73 1.61
 -3 8 7 32.21 1.65
 3 -8 9 2.62 0.78
 -8 -3 9 3.87 0.46
 -3 -8 9 4.07 0.65
 3 -8 9 4.27 0.61
 8 -3 9 4.78 0.31
 -8 -3 9 5.29 0.93
 -8 3 9 3.76 1
 -3 8 9 3.72 0.46
 3 -8 9 3.71 0.35
 -3 8 9 3.12 0.54
 3 8 9 4.01 0.51
 -3 -8 11 17.79 1.14
 -8 -3 11 17.57 0.98
 8 -3 11 18.73 0.96
 8 -3 11 20.17 1.2
 -3 8 11 19.27 1.07
 -8 -3 11 19.14 1.45
 -8 3 11 19.49 1.39
 3 -8 11 19.93 1
 3 8 11 18.65 1.12
 -3 8 11 17.85 1.17
 -3 -8 13 2.42 1.12
 -3 -8 13 1.61 0.58
 8 -3 13 1.64 0.69
 -8 -3 13 1.22 1.09
 -8 3 13 2.5 0.98
 -3 8 13 1.49 0.58
 -3 8 13 1.11 0.75
 3 -8 13 1.56 0.44
 3 8 13 1.32 0.67
 -3 -8 13 1.57 0.65
 -3 -8 15 2.39 1.11
 8 -3 15 1.83 0.75
 -3 8 15 2.74 0.65
 -3 -8 15 4.58 1.13
 -8 -3 15 2.54 1.12
 -8 3 15 2.39 1
 3 -8 15 3.14 0.57
 -3 8 15 4.06 0.79
 8 3 15 2.22 0.69
 3 8 15 2.86 0.75
 -3 -8 15 2.76 0.71
 8 -3 17 27.48 1.69
 -8 3 17 27.2 1.62
 -3 -8 17 28.97 1.97
 -8 3 17 24.41 1.81
 -8 -3 17 25.78 1.98
 -3 -8 17 27.92 1.94
 8 -3 17 31.44 1.62
 -3 -8 17 27.71 1.67
 -3 8 17 27.4 1.74
 8 3 17 36.74 1.78
 3 -8 17 29.44 1.55
 3 8 17 28.17 1.68
 -3 -8 19 4.7 1.25
 3 -8 19 4.4 1.12
 -8 -3 19 3.6 1.2
 8 -3 19 3.95 0.88
 -8 3 19 4.46 1.14
 -3 -8 19 5.06 1.29
 -8 -3 19 3.94 1.31
 8 -3 19 4.27 0.81
 3 -8 19 3.69 0.71
 3 8 19 4.73 0.87
 8 3 19 4.18 0.95
 -3 8 19 4.46 0.94
 -8 3 19 4.12 1.03
 -3 -8 19 5.44 0.88
 -3 -8 21 2.46 1.27
 3 -8 21 0.37 1.14
 -8 -3 21 2.29 1.17
 -8 3 21 1.22 1.18
 -8 -3 21 2.32 1.32
 -3 -8 21 2.43 1.34
 -8 3 21 1.22 1.08
 -8 -3 21 0.65 1.13
 8 -3 21 2.38 0.88
 3 -8 21 1.54 0.74
 3 8 21 1.77 0.94
 -3 -8 21 1.61 0.88
 -3 8 21 2.09 0.96
 3 -8 23 4.4 1.22
 -8 -3 23 3.45 1.2
 -3 -8 23 3.15 1.35
 -8 -3 23 4.18 1.53
 -8 3 23 1.74 1.25
 -3 -8 23 3.1 0.98
 -8 -3 23 4.98 1.18
 8 -3 23 3.59 0.93
 3 -8 23 3.66 0.84
 3 8 23 4.8 1.06
 -3 8 23 4.45 1.14
 -8 3 23 4.44 1.24
 -8 -3 25 18.15 1.62
 3 -8 25 17.61 1.7
 -8 -3 25 19 1.92
 -8 3 25 16.29 1.73
 8 -3 25 20.89 1.41
 -8 3 25 17.38 1.64
 -3 8 25 17.64 1.64
 -3 -8 25 17.82 1.48
 3 -8 25 18.54 1.35
 3 8 25 16.93 1.48
 -8 -3 25 20.03 1.68
 3 -8 27 7.47 1.47
 -8 -3 27 5.71 1.75
 -8 3 27 8.2 1.57
 3 -8 27 5.48 1.04
 -8 -3 27 6.52 1.43
 -8 3 27 5.53 1.44
 3 8 27 7.58 1.25
 -3 -8 27 8.04 1.25
 -3 8 27 6.52 1.35
 -3 -8 29 2.17 1.43
 3 -8 29 3.76 1.43
 -3 8 29 4.06 1.32
 3 -8 29 1.92 1.02
 -8 -3 29 1.53 1.44
 -8 3 29 2.95 1.43
 3 8 29 2.7 1.23
 -3 -8 29 2.01 1.25
 -3 -8 31 6.31 1.51
 3 -8 31 5.03 1.46
 3 -8 31 3.84 1.08
 3 8 31 5.03 1.37
 -3 8 31 6.15 1.48
 -8 -3 31 3.72 1.51
 -8 3 31 4.87 1.54
 -3 -8 31 3.33 1.3
 3 -8 33 0.72 1.35
 -3 -8 33 -0.63 1.27
 -3 8 33 1.78 1.5
 -8 -3 33 2.01 1.54
 3 8 33 1.25 1.32
 3 -8 33 1.57 1.18
 3 8 35 2.32 1.47
 -3 8 35 4.77 1.54
 -3 -8 35 1.14 1.31
 -8 -3 35 1.07 1.56
 -4 8 -36 15.85 5.8
 -8 4 -36 31.65 6.11
 -8 -4 -36 26.6 6.32
 -4 -8 -36 28.38 5.94
 -4 -8 -34 10.1 5.61
 -8 -4 -34 18.96 6.12
 -8 4 -34 32.88 6
 -4 8 -34 21.21 3.24
 -8 -4 -34 22.97 3.68
 -4 -8 -32 60.33 6.79
 -8 4 -32 73.19 6.95
 -8 -4 -32 60.22 6.75
 -8 -4 -32 62.59 4.49
 -4 8 -32 60.96 4.55
 -8 -4 -32 65.15 4.88
 -8 4 -32 63.99 5.24
 -4 -8 -30 19.96 5.44
 -8 -4 -30 22.64 5.61
 -8 -4 -30 30.05 3.43
 -4 8 -30 22.36 3.28
 -8 4 -30 22.43 3.46
 -4 -8 -30 19.77 3.14
 -4 -8 -28 75.65 6.64
 -8 -4 -28 69.66 6.58
 -4 8 -28 76.84 4.81
 -8 4 -28 79.25 4.93
 -4 -8 -28 71.32 4.8
 4 8 -28 71.87 4.38
 -8 -4 -28 72.55 5
 4 -8 -26 85.97 6.03
 -8 -4 -26 92.4 6.93
 -4 -8 -26 96.8 6.92
 -4 8 -26 99.58 5.49
 4 8 -26 86.79 5.08
 -8 -4 -26 93.33 5.75
 -4 -8 -26 85.4 5.47
 -8 4 -26 96.75 5.56
 -4 -8 -24 128.27 7.93
 4 -8 -24 126.11 7.27
 4 8 -24 120.17 6.5
 -4 8 -24 128.16 6.84
 -8 -4 -24 119.3 6.99
 -8 4 -24 124.94 6.91
 -4 -8 -24 132.85 6.87
 4 -8 -22 128.98 7.6
 -4 -8 -22 141.67 8.15
 8 -4 -22 123.55 7.11
 -4 8 -22 148.85 7.26
 4 8 -22 131.69 6.94
 -8 4 -22 142.75 7.3
 -4 -8 -22 136.98 7.24
 -8 -4 -22 141.54 7.42
 -4 -8 -20 272.76 13.15
 8 -4 -20 245.56 12.34
 4 -8 -20 257.68 12.65
 -4 8 -20 289.73 12.51
 4 8 -20 254.24 12.26
 8 4 -20 227.82 12.03
 -4 -8 -20 278.66 12.5
 -8 -4 -20 255.77 12.58
 4 -8 -18 176.3 8.83
 8 -4 -18 195.38 9.22
 -8 -4 -18 192.14 10.04
 -4 -8 -18 205.13 10.06
 4 -8 -18 189.54 9.55
 8 4 -18 179.65 8.95
 -4 8 -18 218.45 9.42
 -4 -8 -18 202.96 9.4
 -8 -4 -18 196.73 9.55
 4 -8 -16 264.06 13.27
 -4 -8 -16 299.05 14.24
 4 -8 -16 285.46 13.79
 -8 -4 -16 295.38 14.26
 8 -4 -16 280.52 13.51
 -8 4 -16 293.14 13.7
 8 4 -16 282.23 13.36
 -4 -8 -16 304.5 13.74
 -8 -4 -16 317.46 13.87
 4 -8 -14 227.36 11.14
 -8 -4 -14 233.97 12.02
 8 -4 -14 232.63 11.31
 -4 -8 -14 249.58 12.08
 4 -8 -14 236.02 11.61
 -8 4 -14 251.92 11.55
 -4 -8 -14 253.75 11.59
 4 -8 -12 471.74 23.18
 -8 -4 -12 527.07 23.83
 4 -8 -12 493.24 23.47
 8 -4 -12 489.36 23.24
 -8 4 -12 530.54 23.48
 -4 -8 -12 519.04 23.5
 4 -8 -10 284.89 14.68
 4 8 -10 314.44 14.68
 -8 -4 -10 321.39 15.31
 8 4 -10 328.83 14.71
 -8 4 -10 320.06 14.95
 -8 -4 -10 330.67 15.09
 4 -8 -8 707.1 21.72
 -8 -4 -8 780.35 22.46
 4 8 -8 709.38 21.7
 8 4 -8 714.46 21.74
 -8 4 -8 811 22.05
 -8 -4 -8 759.02 22.18
 4 -8 -6 177.62 8.66
 -8 -4 -6 215.44 9.26
 4 8 -6 187.03 8.62
 -4 -8 -6 179.24 9.19
 8 4 -6 191.96 8.65
 -4 -8 -6 184.07 8.69
 -4 -8 -6 172.94 8.89
 -4 8 -6 173.65 8.61
 -8 -4 -6 199.72 9.02
 4 -8 -4 778.54 35.93
 8 4 -4 768.66 35.91
 -8 -4 -4 809.77 36.28
 4 8 -4 781.04 35.89
 -8 4 -4 831.1 36.05
 -4 -8 -4 775.98 35.9
 -8 -4 -4 791.44 36.12
 -4 8 -4 728.71 35.87
 -4 -8 -4 775.84 36.06
 4 -8 -2 472.01 24.01
 4 -8 -2 514.13 24.06
 4 8 -2 480.34 24.01
 8 4 -2 509.41 24.02
 -8 -4 -2 501.98 24.36
 -8 -4 -2 526.83 24.25
 -4 -8 -2 501.47 24.03
 -8 4 -2 531.35 24.14
 -8 -4 -2 511.42 24.22
 -4 8 -2 527.42 23.99
 -8 -4 -2 510.98 24.18
 4 -8 0 955.09 44.54
 -8 -4 0 1006.76 44.66
 8 4 0 965.3 44.53
 8 -4 0 940.46 44.52
 4 8 0 887.01 44.52
 -8 4 0 935.3 44.59
 -4 -8 0 971.81 44.54
 -8 -4 0 969.42 44.65
 -4 -8 2 502.57 23.54
 8 4 2 497.45 23.44
 8 -4 2 497.4 23.43
 -8 4 2 465.68 23.48
 -4 -8 2 509.2 23.47
 -8 4 2 478.26 23.67
 -8 -4 2 515.11 23.55
 -8 4 4 761.17 36.17
 -4 -8 4 785.22 36.26
 4 -8 4 801.65 36.23
 8 -4 4 788.31 36.16
 8 4 4 717.11 36.18
 -4 -8 4 778.27 36.23
 -8 4 4 799.62 36.37
 -8 4 4 749.79 36.19
 -4 8 4 758.96 36.23
 -8 4 6 189.24 8.82
 -4 -8 6 187.09 8.93
 4 -8 6 189.2 8.9
 8 -4 6 198.15 8.82
 -4 8 6 187.34 8.87
 -8 -4 6 195.24 8.99
 -8 4 6 163.4 8.82
 -4 -8 6 188.83 8.93
 -8 4 6 201.85 9.04
 -8 4 6 189.8 8.83
 -4 8 6 185.82 8.87
 -4 -8 8 733.85 35.41
 8 -4 8 774.77 35.41
 -8 -4 8 744.47 35.37
 8 -4 8 776.84 35.32
 -8 -4 8 733.71 35.47
 -4 8 8 730.54 35.36
 -8 4 8 748.73 35.46
 -4 -8 8 690.01 35.43
 4 8 8 750.91 35.37
 -4 8 8 721.62 35.39
 8 -4 10 347.49 15.54
 -8 -4 10 322.3 15.47
 -4 -8 10 299.08 15.51
 8 -4 10 342.3 15.43
 -8 -4 10 335.12 15.61
 -8 4 10 334.04 15.58
 -4 8 10 301.54 15.47
 4 8 10 309.73 15.49
 4 -8 10 346.3 15.45
 -4 8 10 298.81 15.51
 -8 -4 12 502.73 23.71
 8 -4 12 542.42 23.81
 -4 -8 12 491.09 23.77
 4 -8 12 482.35 23.66
 8 -4 12 545.22 23.69
 -4 8 12 498.38 23.74
 -8 -4 12 533.62 23.89
 -8 4 12 536.59 23.84
 -4 8 12 520.82 23.8
 4 -8 12 519.52 23.71
 4 8 12 539.46 23.77
 -4 -8 14 252.44 12.18
 8 -4 14 259 12.08
 -4 -8 14 232.47 12.01
 -4 8 14 248.26 12.02
 -8 -4 14 258.25 12.17
 -8 4 14 256.29 12.11
 4 -8 14 254.26 11.98
 4 8 14 263.21 12.05
 -4 8 14 251.3 12.07
 -4 -8 14 259.53 12.05
 -4 -8 16 312.76 14.75
 4 -8 16 294.23 14.68
 8 -4 16 308.89 14.64
 -8 4 16 303.77 14.55
 -4 8 16 287.59 14.57
 -8 4 16 302.47 14.66
 -8 -4 16 310.27 14.74
 -4 -8 16 294.92 14.72
 4 8 16 301.16 14.61
 4 -8 16 304.64 14.54
 8 4 16 366.53 14.64
 -4 8 16 293.77 14.64
 -4 -8 16 312.92 14.61
 8 -4 18 221.44 10.52
 -4 -8 18 207.45 10.64
 4 -8 18 203.04 10.56
 -8 -4 18 216.9 10.6
 -4 8 18 198.01 10.45
 -8 -4 18 230.06 10.66
 -8 4 18 209.65 10.56
 -4 -8 18 201.97 10.62
 4 8 18 211.18 10.49
 8 -4 18 251.84 10.46
 4 -8 18 209.85 10.42
 -4 8 18 203.39 10.52
 -8 4 18 227.92 10.56
 -4 -8 18 214.99 10.49
 -4 -8 20 274.26 13.89
 8 -4 20 277.48 13.77
 4 -8 20 270.65 13.82
 -8 -4 20 277.73 13.84
 -8 4 20 278.21 13.82
 -8 -4 20 275.47 13.9
 -4 -8 20 284.16 13.91
 4 8 20 280.06 13.75
 -4 8 20 277.83 13.79
 4 -8 20 285.74 13.68
 -8 -4 20 292.34 13.83
 8 -4 20 316.19 13.73
 -8 4 20 273.93 13.82
 -4 -8 20 291.65 13.76
 8 4 20 333.92 13.79
 -8 -4 22 155.02 7.67
 4 -8 22 150.83 7.66
 -4 -8 22 143.62 7.7
 8 -4 22 150.22 7.58
 -8 4 22 149.32 7.65
 -4 -8 22 151.45 7.79
 -8 -4 22 157.49 7.79
 4 8 22 151.07 7.57
 -4 -8 22 152 7.57
 8 -4 22 173.33 7.53
 -4 8 22 145.78 7.6
 4 -8 22 150.77 7.48
 -8 -4 22 160.64 7.65
 8 4 22 182.11 7.62
 -8 4 22 148.02 7.66
 -8 -4 24 120.15 6.54
 4 -8 24 132.46 6.58
 -4 -8 24 126.15 6.65
 -8 -4 24 122.12 6.68
 -8 4 24 120.08 6.55
 8 4 24 157.05 6.59
 4 8 24 133.09 6.48
 8 -4 24 138.37 6.42
 4 -8 24 134.67 6.39
 -4 8 24 130.08 6.55
 -8 4 24 123.95 6.56
 -4 -8 24 132.45 6.49
 -8 -4 24 125.3 6.55
 -8 -4 26 94.6 5.08
 4 -8 26 95.77 5.11
 -8 4 26 97.44 5.16
 -8 -4 26 99.58 5.31
 4 -8 26 97.08 4.89
 4 8 26 95.98 5.01
 -8 -4 26 104.65 5.14
 -4 8 26 105.51 5.13
 -8 4 26 99.35 5.13
 -4 -8 26 101.13 5.03
 4 -8 28 81.69 4.38
 -8 -4 28 81.75 4.68
 -8 -4 28 78.77 4.39
 -8 4 28 74.91 4.38
 -4 -8 28 87.17 4.31
 -4 8 28 83.14 4.37
 4 -8 28 85.54 4.17
 4 8 28 80.85 4.28
 4 -8 30 22.67 1.93
 -4 -8 30 22.66 2
 4 -8 30 22.98 1.62
 4 8 30 25.27 1.8
 -8 -4 30 21.63 1.99
 -8 4 30 24.1 1.99
 -4 8 30 25.07 1.97
 -4 -8 30 21.42 1.82
 4 -8 32 74.94 4.22
 -8 -4 32 73.41 4.27
 -8 4 32 69.56 4.27
 -4 -8 32 75.68 4.16
 4 8 32 75.63 4.15
 -4 8 32 77.01 4.27
 -4 8 34 19.81 2.09
 4 8 34 26.08 2.17
 -8 4 34 26.33 2.14
 -8 -4 34 24.57 2.08
 -4 -8 34 26.68 1.99
 -4 8 36 27.28 2.3
 -4 -8 36 31.86 2.12
 4 8 36 30.3 2.27
 -8 -4 36 32.51 2.35
 -5 8 -35 -1.95 5.62
 -8 -5 -35 -0.36 6.06
 -8 5 -35 -3.57 5.99
 -5 -8 -35 11.16 5.6
 -5 8 -35 0.24 3.01
 -8 -5 -35 -0.35 3.36
 -8 -5 -33 -3.11 5.6
 -5 -8 -33 2.19 5.71
 -8 5 -33 -9.39 5.87
 -8 5 -33 -0.5 3.79
 -5 8 -33 7.23 2.99
 -8 -5 -33 -1.09 3.46
 -8 -5 -31 7.81 5.42
 -5 -8 -31 5.61 5.45
 -8 5 -31 15.54 5.72
 -8 -5 -31 3.24 2.81
 -8 5 -31 4.62 3.07
 -8 -5 -31 3.39 3.31
 -5 8 -31 2.2 3.05
 -5 -8 -31 4.52 2.98
 -5 -8 -29 -3.02 4.96
 -8 -5 -29 3.05 5.03
 -8 -5 -29 3.49 2.92
 -5 8 -29 2.15 2.91
 -8 5 -29 3.48 2.98
 -5 -8 -29 2.52 2.93
 -8 -5 -27 2.56 4.78
 -5 -8 -27 3.17 4.79
 -8 -5 -27 4.75 2.97
 5 8 -27 -1.36 2.06
 -5 8 -27 1.61 2.67
 -5 -8 -27 1.15 2.85
 -8 5 -27 5.75 2.94
 -8 -5 -25 1.19 4.4
 -5 -8 -25 0.99 4.47
 5 -8 -25 -0.5 3.24
 -8 -5 -25 4.78 3.02
 -5 -8 -25 2.89 2.71
 -8 5 -25 3.25 2.75
 5 8 -25 0.05 1.93
 -5 8 -25 0.15 2.59
 -8 -5 -23 2.34 2.82
 5 -8 -23 4.23 3.04
 -5 -8 -23 -1.98 4.05
 5 8 -23 5.98 1.83
 -8 5 -23 3.97 2.47
 -5 -8 -23 4.07 2.51
 -5 8 -23 8.01 2.5
 -8 -5 -21 18.25 2.92
 5 -8 -21 17.84 2.93
 8 -5 -21 10.72 2.37
 -5 -8 -21 16.98 4.06
 5 8 -21 13.09 1.92
 8 5 -21 12.82 1.46
 -8 5 -21 14.51 2.52
 -5 8 -21 16.92 2.5
 -5 -8 -21 14.39 2.62
 -8 -5 -19 -0.41 2.6
 8 -5 -19 1.09 1.96
 5 -8 -19 4.07 2.52
 -5 -8 -19 -0.45 3.75
 5 8 -19 2.73 1.4
 -5 8 -19 2.43 2.1
 8 5 -19 1.05 1.18
 -5 -8 -19 -0.18 2.3
 5 -8 -17 9.86 0.66
 -5 -8 -17 7.34 2.1
 -8 -5 -17 11.73 2.65
 -8 -5 -17 10.33 3.48
 -5 -8 -17 10.64 3.6
 5 -8 -17 9.3 2.53
 8 -5 -17 8.74 1.83
 8 5 -17 8.8 1.22
 -5 -8 -17 7.95 2.29
 -8 -5 -15 25.58 3.51
 5 -8 -15 23.53 2.61
 8 -5 -15 24.05 1.99
 -5 -8 -15 26.11 2.4
 5 -8 -15 23.31 1.26
 -8 -5 -15 24.1 2.77
 -5 -8 -15 27.94 2.69
 -8 5 -15 25.36 2.37
 5 -8 -13 35.08 1.78
 -8 -5 -13 28.35 3.7
 8 -5 -13 34.05 2.17
 5 -8 -13 37.23 2.77
 -5 8 -13 36.52 2.59
 -8 5 -13 37.52 2.58
 -5 -8 -13 38.71 2.9
 5 -8 -11 98.87 4.83
 -8 -5 -11 102.94 6.06
 -8 5 -11 114.75 5.34
 5 -8 -9 47.95 2.36
 5 8 -9 50.09 2.35
 8 5 -9 44.59 2.37
 -8 -5 -9 50.68 3.71
 -8 5 -9 51.83 2.94
 -8 -5 -9 50.59 3.2
 -8 -5 -7 19.32 2.05
 5 -8 -7 18.69 1
 5 8 -7 17.98 0.94
 -5 -8 -7 19.54 2.55
 8 5 -7 17.42 0.98
 -8 -5 -7 17.44 2.64
 -8 5 -7 18.17 1.64
 -5 -8 -7 17.24 1.51
 -5 -8 -7 16.7 1.79
 5 -8 -5 22.7 1.25
 -8 -5 -5 27.66 2.04
 -5 -8 -5 23.69 2.6
 8 5 -5 24.45 1.21
 -8 -5 -5 22.14 2.56
 5 8 -5 24.49 1.18
 -5 -8 -5 23.38 1.48
 -8 5 -5 27.65 1.72
 -5 8 -5 22.6 1.16
 -5 -8 -5 22.64 1.95
 5 -8 -3 48.7 2.41
 5 8 -3 47.64 2.36
 -5 8 -3 49.92 2.31
 -8 -5 -3 45.46 3.4
 8 5 -3 47.52 2.37
 -5 -8 -3 47.31 2.46
 -8 5 -3 49.14 2.65
 -8 -5 -3 49.97 2.99
 -5 8 -3 47.6 2.33
 -8 -5 -3 46.46 2.85
 -5 -8 -3 49.96 2.76
 -8 -5 -3 47.85 2.86
 5 -8 -1 9.76 0.7
 5 -8 -1 9.63 0.63
 5 8 -1 9.25 0.57
 -5 8 -1 10.51 0.53
 8 5 -1 10.53 0.58
 -8 -5 -1 13.37 1.61
 -8 5 -1 9.39 1.06
 -5 -8 -1 8.58 0.82
 -8 -5 -1 12.49 1.46
 5 -8 1 9.85 0.69
 8 5 1 11.08 0.59
 5 8 1 9.45 0.59
 -8 -5 1 10.13 1.38
 -5 -8 1 9.24 0.82
 -8 -5 1 11.72 1.23
 5 -8 3 47.9 2.33
 -5 -8 3 49.18 2.48
 -5 8 3 47.91 2.27
 -5 -8 3 48.83 2.36
 -5 8 3 45.48 2.61
 -8 5 3 47.65 2.88
 8 -5 3 45.61 2.22
 8 5 3 43.98 2.24
 5 -8 5 24.02 1.36
 -5 -8 5 24.98 1.49
 -8 5 5 24.34 1.27
 -8 5 5 23.24 1.84
 -5 -8 5 23.74 1.44
 -5 8 5 22.93 1.53
 8 5 5 23.32 1.26
 8 -5 5 26.43 1.21
 -8 -5 7 18.98 1.14
 8 -5 7 18.02 1.09
 -5 -8 7 17.54 1.16
 8 -5 7 18 0.89
 -8 5 7 16.64 1.44
 -5 -8 7 18.36 1.21
 -5 8 7 18.99 1.12
 -5 -8 9 48.98 2.51
 8 -5 9 44.44 2.5
 -8 -5 9 44.43 2.44
 5 -8 9 47.59 2.54
 8 -5 9 48.94 2.34
 -8 5 9 49.73 2.62
 -8 -5 9 44.21 2.63
 -5 8 9 49.88 2.45
 5 8 9 58.63 2.47
 -5 8 9 51.53 2.48
 5 -8 11 102.06 5.17
 8 -5 11 108.63 5.14
 -5 -8 11 100.12 5.1
 -8 -5 11 103.82 5.06
 8 -5 11 107.61 4.99
 -8 5 11 103.13 5.19
 -5 8 11 100.77 5.08
 -8 -5 11 105.18 5.26
 5 8 11 106.27 5.08
 -5 8 11 107.17 5.14
 -5 -8 13 38.11 1.84
 5 -8 13 36.6 2
 -8 -5 13 34.13 1.75
 8 -5 13 37.93 1.95
 8 -5 13 36.23 1.69
 5 -8 13 32.95 1.64
 5 -8 13 34.51 1.65
 -5 8 13 37.63 1.87
 -8 -5 13 39.07 2.16
 -8 5 13 35.23 2.02
 -5 8 13 38.31 1.93
 5 -8 13 46.41 1.77
 5 8 13 38.75 1.85
 -5 -8 15 25.28 1.43
 -5 -8 15 24.59 1.9
 -8 5 15 24.44 1.38
 5 -8 15 25.45 1.67
 8 -5 15 26 1.6
 -8 5 15 27.11 1.68
 -8 -5 15 22.62 1.81
 -5 8 15 25.26 1.5
 -5 -8 15 26.1 1.81
 5 8 15 27.92 1.51
 8 5 15 27.39 1.51
 5 -8 15 26.03 1.36
 -5 8 15 24.39 1.6
 5 -8 17 11.23 1.19
 -5 -8 17 12.07 1.45
 8 -5 17 11.1 1.08
 -8 5 17 11.14 1.18
 -5 8 17 9.38 0.97
 -5 -8 17 11.68 1.31
 -8 -5 17 12.44 1.43
 -5 8 17 9.71 1.09
 5 -8 17 9.36 0.79
 8 5 17 11.73 1
 -5 -8 17 11.21 1.03
 -8 5 17 10.54 1.13
 5 8 17 8.85 0.97
 -8 -5 19 2.54 1.23
 5 -8 19 2 1.03
 -5 -8 19 1.13 1.29
 8 -5 19 1.86 0.93
 -8 -5 19 1.81 1.3
 -5 8 19 2.72 0.84
 -8 5 19 3.07 1.07
 -5 -8 19 2.89 1.28
 -5 -8 19 2.12 0.91
 -5 8 19 2.52 0.93
 -8 5 19 1.15 1.01
 8 5 19 3.59 0.96
 5 -8 19 2.34 0.64
 5 8 19 1.7 0.83
 -5 -8 21 13.57 1.68
 5 -8 21 15.34 1.47
 -8 -5 21 13.48 1.57
 8 -5 21 16.09 1.33
 -5 -8 21 15.75 1.7
 -8 -5 21 12.74 1.74
 -5 8 21 14.35 1.26
 -8 5 21 15.13 1.45
 -5 -8 21 15.53 1.3
 -8 -5 21 16.41 1.42
 5 8 21 15.8 1.27
 -5 8 21 18.41 1.43
 5 -8 21 15.64 1.07
 8 5 21 18.68 1.43
 -8 5 21 13.37 1.43
 5 -8 23 6.06 1.25
 -8 -5 23 6.34 1.44
 -5 -8 23 4.98 1.44
 8 -5 23 3.87 1.1
 -5 -8 23 7.02 1.66
 -8 5 23 3.15 1.26
 -8 -5 23 6.06 1.59
 -5 -8 23 4.95 1.09
 -5 8 23 5.37 1.22
 -8 5 23 3.69 1.25
 8 5 23 4.1 1.12
 -8 -5 23 4.34 1.2
 5 -8 23 4.7 0.79
 5 8 23 5.37 1.02
 -8 -5 25 0.45 1.28
 -5 -8 25 1.24 1.45
 5 -8 25 2.14 1.3
 -8 -5 25 0.34 1.69
 -8 5 25 3.24 1.29
 8 5 25 2.1 1.12
 -8 -5 25 0.38 1.26
 5 8 25 1.56 1.06
 -5 -8 25 2.84 1.14
 -5 8 25 2.38 1.22
 -8 5 25 3.03 1.35
 5 -8 25 2.41 0.84
 -8 -5 27 2.12 1.41
 5 -8 27 2.41 1.31
 -8 -5 27 2.78 1.77
 -8 5 27 0.95 1.4
 -8 -5 27 2.33 1.34
 5 8 27 1.6 1.12
 5 -8 27 1.94 0.95
 -5 -8 27 1.32 1.19
 -5 8 27 1.99 1.31
 8 5 27 0.77 1.17
 -8 5 27 2.22 1.37
 5 -8 29 3.74 1.43
 5 -8 29 1.65 1.23
 5 8 29 3.61 1.18
 -8 -5 29 5.94 1.45
 -5 8 29 2.51 1.37
 -8 5 29 2.7 1.43
 -5 -8 29 2.03 1.26
 5 -8 31 6.8 1.52
 -5 -8 31 2.33 1.52
 -5 8 31 3.52 1.5
 5 8 31 5.03 1.43
 -8 5 31 4.41 1.53
 -8 -5 31 5.8 1.54
 -5 -8 31 4.49 1.41
 -5 -8 33 0.79 1.35
 -5 8 33 1.89 1.5
 5 8 33 2.06 1.55
 -8 -5 33 2.35 1.46
 -8 5 33 -1.03 1.52
 -5 -8 35 1.8 1.36
 -8 -5 35 4.22 1.56
 -5 8 35 0.66 1.48
 -8 6 -36 30.02 5.95
 -6 -8 -36 15.45 6.02
 -8 -6 -36 15.8 6.26
 -6 8 -36 7.57 5.8
 -8 -6 -34 15.09 5.95
 -6 -8 -34 5.35 5.82
 -8 6 -34 6.24 5.81
 -6 8 -34 4.3 3.08
 -8 -6 -34 -0.53 3.35
 -6 -8 -32 58.96 6.96
 -8 -6 -32 55.2 6.9
 -8 6 -32 51.17 6.92
 -6 8 -32 59.54 4.65
 -8 6 -32 66.17 4.71
 -8 -6 -32 70.17 4.89
 -6 -8 -32 65.65 4.68
 -8 -6 -30 7.17 5.24
 -6 -8 -30 -1 5.38
 -8 6 -30 6.99 3.13
 -6 -8 -30 -1.99 2.99
 -8 -6 -30 -4.12 3.33
 -6 8 -30 2.3 3.09
 -8 -6 -28 76.77 6.74
 -6 -8 -28 64.4 6.6
 -8 -6 -28 79.58 5
 -8 6 -28 77.49 5.14
 -6 8 -28 75.41 5.04
 -8 -6 -28 81.33 5.21
 -6 -8 -28 79.71 5.17
 -8 -6 -26 9.82 4.91
 -6 -8 -26 8.01 4.75
 -8 -6 -26 3.09 2.87
 -8 6 -26 10.65 2.83
 -6 8 -26 4.94 2.67
 -6 -8 -26 8.83 3.01
 -8 -6 -24 214.47 12.23
 -6 -8 -24 225.4 12.27
 6 -8 -24 210.31 11.29
 6 8 -24 212.48 10.89
 -6 8 -24 235.27 11.32
 -8 6 -24 234.79 11.33
 -6 -8 -24 221.17 11.31
 -8 -6 -24 225.62 11.34
 -8 -6 -22 21.7 2.82
 6 -8 -22 18.78 3.01
 -6 -8 -22 15.67 4.34
 6 8 -22 17.25 1.99
 -6 -8 -22 15.23 2.83
 -6 8 -22 22.68 2.72
 8 6 -22 17.89 1.73
 -8 6 -22 24.17 2.82
 -6 -8 -20 394.69 18.19
 8 -6 -20 356.73 18.04
 6 -8 -20 366.4 18.22
 -6 -8 -20 374.22 18.82
 -6 8 -20 403.41 18.28
 6 8 -20 348.83 17.96
 -6 -8 -20 387.53 18.25
 -8 -6 -20 397.64 18.34
 -8 -6 -18 35.87 3.13
 -6 -8 -18 31.57 2.87
 6 -8 -18 28.17 2.94
 -6 -8 -18 37.09 4.26
 8 -6 -18 35.12 2.57
 8 6 -18 32.43 2.09
 -6 -8 -18 32.33 2.94
 -6 -8 -16 519.94 22.54
 6 -8 -16 456.28 22.09
 8 -6 -16 470.9 22.32
 -8 -6 -16 466.81 22.98
 6 -8 -16 492.69 22.47
 -8 6 -16 524.06 22.58
 -6 -8 -16 515.77 22.61
 -8 -6 -16 531 22.66
 6 -8 -14 22.72 1.16
 -6 -8 -14 27.84 2.44
 -8 -6 -14 28.73 2.78
 6 -8 -14 23.04 2.18
 -8 -6 -14 20.4 3.29
 8 -6 -14 22.91 1.77
 -8 6 -14 23.05 2.24
 -6 8 -14 23.74 2.22
 -6 -8 -14 18.9 2.57
 6 -8 -12 856.82 41.67
 -6 -8 -12 957.13 41.99
 -8 6 -12 969.72 42.01
 -6 8 -12 931.63 41.98
 -8 -6 -12 918.46 42.35
 6 -8 -10 59.44 2.87
 8 6 -10 59.58 2.92
 6 8 -10 57.48 2.9
 -8 -6 -10 61.81 4.35
 -6 -8 -10 56.49 4.29
 -8 6 -10 71.63 3.53
 6 -8 -8 844.5 40.61
 -8 -6 -8 900.38 41.15
 -6 -8 -8 877.53 41.13
 8 6 -8 846.25 40.63
 6 8 -8 856.28 40.62
 -8 6 -8 940.24 40.84
 -8 -6 -8 896.34 40.91
 -6 -8 -8 873.81 40.87
 6 -8 -6 119.93 6.07
 -6 -8 -6 134.82 6.88
 -8 -6 -6 137.84 6.93
 6 8 -6 124.17 6.07
 8 6 -6 133.63 6.09
 -8 6 -6 137.61 6.34
 -6 -8 -6 122.29 6.25
 -8 -6 -6 138.3 6.46
 -8 -6 -6 138.6 6.46
 -8 -6 -6 136.62 6.46
 -6 -8 -6 123.63 6.44
 -8 -6 -4 1489.14 68.44
 6 -8 -4 1385.77 68.25
 6 8 -4 1386.92 68.24
 8 6 -4 1401.48 68.25
 -8 -6 -4 1479.11 68.63
 -8 6 -4 1551.94 68.21
 -6 -8 -4 1413.07 68.3
 -8 -6 -4 1517.96 68.43
 -6 8 -4 1401.78 68.22
 -6 -8 -4 1408.82 68.42
 -8 -6 -4 1380.5 68.43
 6 -8 -2 250.29 12.32
 6 8 -2 247.85 12.29
 8 6 -2 262.67 12.3
 -6 8 -2 265.52 12.26
 -8 -6 -2 274.31 12.51
 -6 -8 -2 252.07 12.36
 -8 -6 -2 258.15 12.53
 6 -8 0 1827.15 87.05
 6 -8 0 1912.82 87.08
 8 6 0 1818.85 87.05
 6 8 0 1794.77 87.04
 -6 -8 0 1868.57 87.09
 -8 -6 0 1925.21 87.17
 -8 -6 0 1904.86 87.19
 6 -8 2 247.5 11.75
 -8 -6 2 263.73 11.86
 -6 -8 2 257.82 11.79
 -8 6 2 240.46 11.99
 8 6 2 252.86 11.73
 6 8 2 234.83 11.72
 -6 8 4 1433.78 65.97
 6 -8 4 1453.31 66.02
 -6 -8 4 1436.98 66.07
 -8 6 4 1374.01 66.14
 -6 8 4 1360.5 66.07
 -6 -8 4 1476.98 66.04
 8 6 4 1367.16 65.97
 8 -6 4 1401.97 65.95
 -8 6 4 1320.72 65.97
 -6 -8 6 124.13 6.19
 -8 -6 6 132.75 6.2
 -6 8 6 120.91 6.06
 -6 -8 6 121.74 6.19
 -8 6 6 128.16 6.31
 -6 8 6 124.1 6.2
 8 6 6 127.92 6.1
 8 -6 6 133.58 6.05
 -6 -8 8 875.61 41.56
 8 -6 8 847.6 41.56
 -8 -6 8 861.53 41.54
 -6 -8 8 802.76 41.58
 -6 8 8 856.33 41.53
 -8 6 8 869.73 41.59
 8 -6 8 900.85 41.45
 8 -6 10 64 3.08
 -6 -8 10 61.11 3.06
 6 -8 10 60.14 3.11
 -8 -6 10 57.77 3.01
 8 -6 10 60.89 2.89
 -8 6 10 62.52 3.15
 -6 8 10 61.36 3.04
 -8 -6 10 58.07 3.19
 6 -8 12 882.7 43.84
 -8 -6 12 864.85 43.76
 8 -6 12 904.75 43.83
 -6 -8 12 872.38 43.78
 8 -6 12 927.26 43.7
 -8 -6 12 937.31 43.9
 -6 8 12 891.4 43.78
 -8 6 12 908.93 43.83
 -6 8 12 957.33 43.83
 -6 -8 14 23.23 1.23
 -8 -6 14 25.37 1.17
 8 -6 14 25 1.42
 6 -8 14 25.07 1.48
 8 -6 14 26.89 1.04
 6 -8 14 18.3 0.99
 6 -8 14 21.6 0.99
 -8 -6 14 24.14 1.66
 -6 8 14 22.66 1.32
 -8 6 14 24.62 1.47
 6 8 14 24.87 1.29
 -6 8 14 25.05 1.4
 6 -8 16 500.24 24.95
 -6 -8 16 490.26 24.83
 8 -6 16 525.39 24.93
 -6 -8 16 522.51 25.03
 8 -6 16 505.09 24.76
 -6 -8 16 506.17 25
 -8 -6 16 525.1 25.02
 -6 8 16 512.88 24.88
 -8 6 16 522.13 24.92
 6 -8 16 604.02 24.84
 6 8 16 529.25 24.87
 8 6 16 596.69 24.9
 -8 6 16 528.01 24.95
 -6 8 16 524.99 24.93
 -6 -8 18 31.03 2.27
 8 -6 18 39.89 2.06
 -8 -6 18 39.63 2.29
 6 -8 18 27.12 2.05
 -8 -6 18 40.71 2.29
 -6 8 18 29.19 1.94
 -6 -8 18 30.65 2.22
 -8 6 18 35.19 2.06
 -6 8 18 31.14 2.02
 8 6 18 44.26 2
 6 8 18 30.88 1.91
 -6 -8 18 30.9 1.96
 -8 6 18 34.72 2.08
 6 -8 18 36.37 1.85
 -8 -6 20 404.43 20.32
 8 -6 20 395.05 20.23
 -6 -8 20 412.54 20.35
 6 -8 20 390.01 20.25
 -8 -6 20 419.04 20.37
 -8 6 20 397.97 20.23
 -6 -8 20 401.85 20.35
 -6 8 20 377.17 20.17
 6 8 20 424.33 20.19
 -8 6 20 415.52 20.26
 -8 -6 20 441.86 20.27
 8 6 20 506.72 20.25
 -6 8 20 412.1 20.25
 6 -8 20 501.79 20.16
 -6 -8 20 429.65 20.23
 -6 -8 22 16.08 1.82
 6 -8 22 18.52 1.62
 8 -6 22 22.56 1.58
 -8 -6 22 19.05 1.82
 -8 -6 22 20.38 1.93
 -8 6 22 19.37 1.64
 -6 -8 22 16.89 1.88
 8 6 22 25.75 1.56
 -6 8 22 18.39 1.62
 -6 -8 22 21.68 1.56
 -8 6 22 20.54 1.66
 6 8 22 20.19 1.46
 -8 -6 22 21.12 1.62
 6 -8 22 23.75 1.37
 8 -6 24 235.26 12.25
 -8 -6 24 233.8 12.32
 6 -8 24 244.44 12.28
 -6 -8 24 234.43 12.35
 -8 -6 24 242.64 12.43
 -8 6 24 227.45 12.24
 -6 -8 24 242.83 12.44
 -8 6 24 249.03 12.31
 -6 8 24 244.54 12.29
 -6 -8 24 253.76 12.25
 8 6 24 289.44 12.26
 6 8 24 248.08 12.21
 -8 -6 24 249.86 12.3
 -6 -8 26 8.3 1.71
 6 -8 26 7.66 1.42
 -8 -6 26 5.9 1.58
 -8 -6 26 8.49 1.88
 -8 6 26 6.75 1.41
 -6 -8 26 9.57 1.36
 6 8 26 7.18 1.23
 6 -8 26 7.1 1.06
 8 6 26 9.7 1.26
 -6 8 26 8.38 1.41
 -8 -6 26 8.89 1.41
 6 -8 28 90.53 4.83
 -8 -6 28 91.46 5.13
 -8 -6 28 92.66 4.85
 -6 -8 28 95.17 4.8
 -6 8 28 89.69 4.87
 -8 6 28 84.92 4.85
 6 8 28 102.17 4.81
 6 -8 30 -0.79 1.38
 6 8 30 3.09 1.39
 -6 -8 30 2.55 1.31
 -8 -6 30 1.28 1.38
 -8 6 30 2.71 1.39
 -6 8 30 1.44 1.45
 -6 -8 32 82.52 4.42
 -8 -6 32 83.25 4.48
 -8 6 32 79.31 4.52
 6 8 32 91.37 4.44
 -6 8 32 78.79 4.5
 -6 -8 34 -0.36 1.36
 -8 -6 34 0.82 1.43
 -8 6 34 -1.92 1.53
 -8 -6 36 23.47 1.92
 -8 6 36 15.45 1.95
 -7 -8 -35 0.17 5.82
 -8 -7 -35 -3.42 5.86
 -8 7 -35 -6.41 5.71
 -7 8 -35 4.2 5.5
 -7 8 -35 1.58 3.1
 -8 -7 -33 -0.54 5.84
 -7 -8 -33 5.84 5.8
 -8 7 -33 -3.67 5.78
 -8 -7 -33 2.95 3.3
 -7 8 -33 1.39 3.13
 -8 7 -33 5.67 3.23
 -7 -8 -33 -1.01 3.25
 -7 -8 -31 6.3 5.47
 -8 -7 -31 6.94 5.49
 -8 7 -31 1.78 3.18
 -7 8 -31 1.06 3.05
 -7 -8 -31 4.6 3.16
 -8 -7 -31 3.73 3.42
 -8 -7 -29 -2.4 5.35
 -7 -8 -29 -7.39 5.28
 -8 7 -29 3.25 3.13
 -7 8 -29 2.22 3.05
 -8 -7 -29 0.54 3.24
 -7 -8 -29 3.21 3.25
 -8 -7 -27 -3.75 4.98
 -7 -8 -27 7.05 5
 -7 8 -27 -0.77 2.83
 -8 7 -27 1.74 2.96
 -8 -7 -27 3.36 3.14
 -7 -8 -27 2.12 3.07
 -8 -7 -25 7.8 4.93
 -7 -8 -25 5.74 4.91
 -8 -7 -25 3.99 2.73
 -8 7 -25 10.04 2.93
 -7 8 -25 7.85 2.83
 -8 -7 -25 10.64 3
 -7 -8 -25 10.47 3.1
 -8 -7 -23 10.39 4.55
 -7 -8 -23 22.17 4.61
 -8 -7 -23 17.07 2.95
 7 8 -23 18.59 1.97
 -7 8 -23 22.88 2.93
 -7 -8 -23 17.86 3.02
 -8 -7 -23 16.91 3
 -8 7 -23 18.86 2.87
 -8 -7 -21 26.31 2.9
 -7 -8 -21 22.23 2.6
 7 -8 -21 21.47 2.69
 -7 -8 -21 21.54 4.38
 8 7 -21 19.88 1.87
 7 8 -21 20.31 1.98
 -7 -8 -21 25.89 3.02
 -7 8 -21 21.81 2.85
 -8 -7 -19 6.1 2.56
 -7 -8 -19 1.44 2.23
 8 -7 -19 2.55 1.87
 7 -8 -19 3.53 2.13
 7 8 -19 3.79 1.41
 8 7 -19 4.24 1.35
 -7 -8 -19 3.38 2.56
 8 -7 -17 17.38 1.96
 7 -8 -17 20.04 2.18
 -7 -8 -17 19.85 2.54
 -8 -7 -17 21.6 2.76
 -7 -8 -17 21.27 2.55
 -8 7 -17 22.28 2.51
 -7 -8 -15 13.71 2.21
 -8 -7 -15 15.52 2.53
 -8 7 -15 12.43 2.1
 -7 8 -15 14.31 2.13
 -8 -7 -15 7.69 3.55
 7 -8 -13 58.33 2.82
 -7 -8 -13 66.76 3.75
 -7 -8 -13 54.13 4.64
 -8 -7 -13 73.07 4.83
 -8 7 -13 68.22 3.74
 -7 8 -13 68.9 3.62
 7 -8 -11 30.64 1.49
 7 8 -11 29.78 1.57
 -8 -7 -11 29.94 3.71
 -7 -8 -11 29.67 3.81
 8 7 -11 29.06 1.59
 -7 8 -11 34.47 2.39
 -8 7 -11 34.32 2.42
 -8 -7 -11 26.86 2.67
 -8 -7 -9 19.21 2.22
 7 -8 -9 15.26 0.86
 -7 -8 -9 13.68 3.01
 -8 -7 -9 14.75 3.08
 8 7 -9 16.41 0.92
 7 8 -9 15.56 0.9
 -8 7 -9 16.08 1.75
 -8 -7 -9 17.56 2.19
 -7 -8 -9 18.73 2.19
 -8 -7 -7 12.27 1.86
 7 -8 -7 9.14 0.62
 -8 -7 -7 12.45 2.71
 -7 -8 -7 9.14 2.78
 8 7 -7 9.29 0.61
 7 8 -7 9.35 0.6
 -8 -7 -7 10.99 1.89
 -7 -8 -7 9.92 1.63
 -8 7 -7 9.58 1.53
 -8 -7 -7 9.35 1.9
 -7 -8 -7 9.93 1.84
 7 -8 -5 17.18 0.96
 -8 -7 -5 22.7 2.82
 7 8 -5 16.64 0.93
 8 7 -5 17.84 0.94
 -7 -8 -5 22.63 2.68
 -7 -8 -5 18.72 1.59
 -8 -7 -5 21.6 1.87
 -8 -7 -5 22.37 1.95
 -7 -8 -5 17.09 1.88
 7 -8 -3 38.89 1.95
 -8 7 -3 37.96 1.87
 -7 8 -3 41.45 1.87
 8 7 -3 35.06 1.92
 7 8 -3 37.71 1.92
 -8 -7 -3 38.42 2.44
 -7 -8 -3 41.19 2.2
 -7 -8 -3 39.85 2.48
 -8 -7 -3 38.88 2.56
 7 -8 -1 36.05 1.76
 8 7 -1 33.7 1.72
 7 8 -1 33.94 1.71
 -8 -7 -1 37.28 2.1
 -7 -8 -1 37.98 1.94
 -8 -7 -1 36.29 2.27
 7 -8 1 34.94 1.71
 -8 -7 1 35.4 1.98
 -7 -8 1 35.25 1.85
 8 7 1 31.56 1.66
 7 8 1 34.15 1.67
 7 -8 3 38.11 1.84
 -8 -7 3 35.62 2.02
 -7 8 3 36.42 2.34
 -7 -8 3 38.2 1.97
 -8 7 3 36.83 2.38
 8 -7 3 36.05 1.81
 8 7 3 34.59 1.76
 7 8 3 34.24 1.76
 -7 -8 5 17.81 1.25
 7 -8 5 18.96 1.09
 -8 -7 5 16.74 1.27
 -7 -8 5 18.52 1.23
 -7 8 5 17.29 1.53
 -8 7 5 15.96 1.7
 -8 -7 5 18.57 1.32
 -8 7 5 15.62 1.15
 8 7 5 16.29 0.92
 -7 8 5 15.29 1.45
 -7 8 7 8.83 0.55
 -7 -8 7 9.16 0.95
 -8 -7 7 10.25 0.96
 -8 7 7 7.98 1.25
 -7 8 7 9.41 1.09
 -7 -8 7 9.05 1.02
 -8 -7 9 16.44 1.04
 -7 -8 9 16.98 1.07
 -7 8 9 16.33 1.12
 -8 7 9 16.01 1.22
 8 -7 9 14.38 0.7
 -7 -8 11 31.21 1.63
 -8 -7 11 27.5 1.58
 8 -7 11 30.22 1.72
 7 -8 11 31.13 1.74
 8 -7 11 29.05 1.39
 -8 7 11 30.39 1.76
 -7 8 11 28.36 1.68
 -7 -8 13 60.62 3.09
 8 -7 13 60.87 3.22
 -8 -7 13 59.91 3.07
 7 -8 13 63.92 3.23
 8 -7 13 63.19 2.96
 -7 8 13 60.12 3.14
 -8 7 13 61.11 3.18
 -8 -7 13 60.59 3.36
 -7 8 13 62.68 3.18
 7 -8 15 11.96 1.12
 -7 -8 15 12.57 0.85
 -8 -7 15 11.77 0.79
 8 -7 15 14.05 1.13
 7 -8 15 10.73 0.56
 8 -7 15 12.73 0.59
 -8 7 15 12.11 1.14
 -8 -7 15 11.96 1.32
 -7 -8 15 12.32 1.37
 -7 8 15 14.23 1.04
 -7 8 15 13.55 1.15
 7 8 15 14.37 1.02
 -8 7 15 14.37 1.14
 -7 -8 17 23.83 1.83
 8 -7 17 22.04 1.55
 7 -8 17 22.17 1.56
 8 -7 17 21.11 1.08
 -7 8 17 20.36 1.43
 -8 -7 17 20.03 1.73
 -7 -8 17 22.15 1.8
 -8 7 17 20.27 1.5
 8 7 17 23.27 1.41
 -8 7 17 22 1.54
 -7 8 17 21.64 1.54
 7 8 17 28.52 1.55
 8 -7 19 4.65 1.02
 7 -8 19 3.84 1.11
 -8 -7 19 3.95 1.39
 -7 -8 19 4.83 1.42
 8 -7 19 4.33 0.36
 -8 7 19 4.76 1.04
 -8 -7 19 5.46 1.45
 -7 8 19 3.61 0.96
 -7 -8 19 5.18 1.43
 -7 -8 19 4.45 0.97
 -8 7 19 2.99 1.06
 -7 8 19 4.91 1.05
 7 8 19 4.38 0.9
 8 7 19 6.18 0.96
 -8 -7 19 4.01 1.04
 -7 -8 21 27.91 2.04
 -8 -7 21 23.08 1.96
 8 -7 21 22.79 1.72
 7 -8 21 22.46 1.76
 -8 -7 21 25.2 2.05
 -8 7 21 22.46 1.7
 -7 -8 21 28.87 2.1
 -7 8 21 24.25 1.64
 -8 7 21 24.25 1.77
 -7 -8 21 24.82 1.68
 -7 8 21 20.55 1.77
 8 7 21 27.76 1.65
 7 8 21 25.65 1.65
 -8 -7 21 25.83 1.75
 7 -8 23 19.16 1.65
 -8 -7 23 16.46 1.85
 -7 -8 23 16.41 1.86
 8 -7 23 16.18 1.52
 -7 -8 23 17.4 1.99
 -8 -7 23 19.65 1.99
 -8 7 23 18.87 1.55
 -7 -8 23 18.24 1.57
 -8 -7 23 20.74 1.59
 -8 7 23 19.1 1.63
 8 7 23 22.11 1.49
 7 8 23 20.54 1.59
 -7 8 23 17.47 1.61
 -7 -8 25 8.76 1.66
 -8 -7 25 7.31 1.6
 8 -7 25 6.45 1.33
 7 -8 25 7.67 1.39
 -8 -7 25 8.14 1.87
 -7 -8 25 8.98 1.9
 -8 -7 25 8.39 1.36
 7 8 25 11.08 1.51
 -7 -8 25 7.49 1.35
 -8 7 25 6.74 1.44
 -7 8 25 8.68 1.37
 8 7 25 9.04 1.23
 -8 -7 27 3.35 1.51
 -7 -8 27 -0.4 1.51
 7 -8 27 -0.04 1.31
 -8 -7 27 -1.11 1.89
 -8 -7 27 2.98 1.3
 -7 -8 27 1.36 1.27
 7 8 27 2.53 1.23
 -8 7 27 0.88 1.34
 -7 8 27 0.77 1.32
 7 -8 29 2.19 1.38
 -8 -7 29 3.08 1.38
 -7 -8 29 2.48 1.31
 -8 7 29 3.75 1.44
 7 8 29 3.35 1.27
 -7 8 29 1.02 1.41
 -7 -8 31 1.79 1.44
 -7 8 31 3.11 1.5
 -8 -7 31 2.61 1.49
 -8 7 31 3.15 1.53
 -8 7 33 6.05 1.6
 -7 8 33 4.17 1.57
 -8 -7 33 2.69 1.48
 -7 -8 33 3.39 1.43
 -8 7 35 1.17 1.48
 -7 8 35 -0.05 1.58
 -7 -8 35 1.64 1.41
 -8 -7 35 0.86 1.41
 -8 -8 -34 -5.22 6.17
 -8 8 -34 4.71 5.7
 -8 -8 -34 -0.52 3.16
 -8 8 -34 -1.84 3.25
 -8 -8 -32 81.43 8.14
 -8 -8 -32 100.87 6.21
 -8 8 -32 99.29 6.04
 -8 8 -30 0.09 3.26
 -8 -8 -30 -9.83 3.35
 -8 -8 -28 36.28 5.89
 -8 -8 -28 45.09 4.1
 -8 8 -28 44.32 4.03
 -8 -8 -26 1.44 4.89
 -8 -8 -26 -3.62 3.09
 -8 8 -26 1.83 2.91
 -8 -8 -24 154.12 10.28
 -8 -8 -24 171.46 9.35
 -8 -8 -22 -1.88 2.39
 -8 -8 -22 -1.69 4.23
 8 8 -22 0.26 1.52
 -8 8 -22 2.67 2.63
 -8 -8 -22 -2.15 2.68
 -8 -8 -20 332.01 15.4
 -8 -8 -20 349.32 15.48
 -8 -8 -18 3.07 2.29
 -8 -8 -18 -1 2.47
 -8 -8 -16 762.64 37.34
 -8 8 -16 803.05 37.37
 -8 -8 -14 -0.83 2.21
 -8 -8 -14 3.01 3.37
 -8 8 -14 -0.86 1.93
 8 8 -12 1026.63 48.5
 -8 -8 -12 1011.7 49.15
 -8 8 -12 1104.85 48.79
 -8 -8 -12 951.1 48.8
 -8 -8 -10 -0.71 3.33
 8 8 -10 1.94 0.46
 -8 8 -10 0.77 1.63
 -8 -8 -10 -0.05 2.13
 8 8 -8 1475.01 70.96
 -8 -8 -8 1498.74 71.48
 -8 -8 -8 1600.6 71.14
 -8 -8 -8 1499.97 71.22
 8 8 -6 0.96 0.34
 -8 -8 -6 0.94 2.74
 -8 -8 -6 1.9 1.55
 -8 -8 -6 2.14 1.75
 -8 8 -4 1433.49 66.7
 8 8 -4 1350.37 66.75
 -8 -8 -4 1403.82 66.87
 -8 -8 -4 1364.69 66.96
 8 8 -2 0.49 0.32
 -8 -8 -2 -1.22 1.1
 -8 -8 -2 -0.1 1.42
 -8 -8 0 1533.28 72.24
 8 8 0 1527.21 72.16
 -8 8 2 -0.99 1.62
 -8 -8 2 -0.08 0.87
 8 -8 2 0.57 0.48
 8 8 2 0.12 0.31
 8 -8 4 1332.14 61.88
 -8 8 4 1277.73 62
 -8 -8 4 1343.64 61.93
 8 8 4 1316.21 61.85
 -8 8 4 1261.89 61.9
 8 -8 6 0.79 0.6
 -8 -8 6 2.36 0.89
 -8 -8 6 0.82 0.93
 -8 8 6 0.53 1.25
 8 8 6 1.14 0.4
 -8 -8 8 1466.71 67.43
 -8 8 8 1423.71 67.44
 -8 -8 8 1382.46 67.46
 -8 -8 10 2.77 0.75
 -8 8 10 2.74 0.92
 8 -8 12 1013.33 47.7
 -8 -8 12 1000.25 47.64
 -8 8 12 1012.91 47.66
 -8 -8 14 0.7 0.58
 8 -8 14 0.59 0.88
 -8 8 14 0.43 0.86
 -8 8 14 0.83 0.87
 8 -8 16 725.03 34.14
 -8 -8 16 705.06 34.01
 -8 8 16 717.31 34.08
 -8 -8 16 722.41 34.21
 -8 8 16 745.41 34.13
 -8 -8 18 1.95 1.4
 8 -8 18 1.96 1.04
 -8 -8 18 1.28 1.31
 -8 8 18 0.95 0.94
 -8 8 18 0.78 0.96
 8 -8 20 341.44 16.81
 -8 -8 20 350.76 16.93
 -8 8 20 332.67 16.76
 -8 -8 20 337.59 16.93
 -8 8 20 343.44 16.82
 8 8 20 382.59 16.77
 -8 -8 20 360.73 16.81
 -8 -8 22 -1.12 1.45
 8 -8 22 0.41 1.11
 -8 -8 22 -0.81 1.52
 -8 -8 22 -0.88 1.06
 8 8 22 0.9 0.96
 -8 8 22 -1.03 1.2
 -8 -8 24 179.95 9.34
 8 -8 24 187.08 9.25
 -8 -8 24 183.45 9.44
 -8 8 24 187.7 9.27
 -8 -8 24 201.72 9.26
 -8 -8 26 -1.09 1.57
 8 -8 26 -0.62 1.27
 -8 -8 26 2.55 1.87
 -8 -8 26 1.47 1.33
 -8 8 26 0.14 1.29
 -8 -8 28 48.99 3.25
 -8 -8 28 57.06 3.12
 -8 8 28 53.53 3.13
 -8 -8 30 1.55 1.35
 -8 8 30 0.8 1.46
 -8 -8 32 127.13 6.25
 -8 8 32 117.11 6.28
 -8 8 34 0.49 1.55
 -8 -8 34 -0.46 1.39
 -9 0 -35 2.68 5.76
 -9 0 -33 9.72 5.92
 -9 0 -33 0.18 3.55
 0 -9 -31 2.44 4.69
 -9 0 -31 -5.31 5.65
 -9 0 -31 -1.81 3.52
 0 9 -31 1.54 2.61
 -9 0 -29 4.54 5.08
 0 -9 -29 0.13 4.61
 0 9 -29 2.72 2.5
 -9 0 -29 1.14 3.52
 0 -9 -27 -0.51 4.29
 -9 0 -27 -1.05 3.49
 0 -9 -27 0.46 2.09
 0 9 -27 -0.48 2.47
 9 0 -25 -5.01 2.76
 0 -9 -25 1.44 4.27
 0 -9 -25 -0.87 2.03
 -9 0 -25 1.65 3.19
 -9 0 -25 -0.45 2.58
 0 9 -25 -0.13 2.28
 0 -9 -23 0.89 3.94
 -9 0 -23 3.56 3.84
 0 9 -23 -1.17 2.13
 -9 0 -23 1.24 2.48
 0 -9 -23 -0.9 1.91
 0 -9 -21 3.47 3.46
 -9 0 -21 4.55 3.56
 0 9 -21 -3.13 2.07
 -9 0 -21 -1.97 2.25
 0 -9 -21 1.9 1.84
 0 -9 -19 -0.56 3.31
 -9 0 -19 0.59 3.27
 0 9 -19 -1.78 1.78
 0 -9 -19 -1.74 1.82
 -9 0 -17 0.53 3.09
 0 -9 -17 1.36 3.12
 0 -9 -17 -1.28 1.79
 0 -9 -15 -1.29 3.04
 -9 0 -15 -1.15 1.97
 0 -9 -15 -0.57 1.63
 0 -9 -13 -1.35 2.73
 0 -9 -13 -2.14 1.53
 -9 0 -13 -1.61 1.8
 0 -9 -11 -2.73 2.39
 -9 0 -11 0.63 1.6
 0 -9 -11 -0.03 1.39
 0 -9 -9 -1.27 2.17
 -9 0 -9 1.02 2.25
 -9 0 -9 -0.35 1.46
 0 9 -7 -0.17 0.19
 9 0 -7 0.17 0.37
 -9 0 -7 -1.26 2.09
 -9 0 -7 -0.15 1.3
 0 9 -5 0.01 0.15
 9 0 -5 0.45 0.3
 -9 0 -5 0.05 1.87
 0 -9 -5 -0.25 0.75
 -9 0 -5 -0.34 1.17
 0 9 -3 -0.08 0.17
 -9 0 -3 -0.87 1.72
 9 0 -3 -0.66 0.69
 -9 0 -3 -2.52 1.16
 -9 0 -1 -1.25 1.58
 -9 0 -1 -1.11 1.93
 -9 0 -1 -2.05 1.08
 0 -9 1 0.25 0.71
 -9 0 1 -0.34 1.46
 0 9 1 -0.22 0.35
 -9 0 1 -1.06 1.94
 -9 0 1 -1.46 1.42
 0 -9 3 -0.71 0.66
 -9 0 3 -0.27 1.16
 9 0 3 -0.05 0.25
 0 9 3 -0.15 0.24
 0 -9 5 -0.15 0.62
 9 0 5 -0.24 0.22
 -9 0 5 -0.82 1.3
 0 9 5 -0.05 0.33
 0 -9 5 -0.15 0.16
 0 -9 7 -0.59 0.63
 9 0 7 -0.02 0.24
 -9 0 7 -0.91 1.15
 0 9 7 -0.11 0.41
 0 -9 7 -0.08 0.24
 0 -9 9 -0.51 0.65
 0 -9 9 0.05 0.82
 9 0 9 0.14 0.29
 -9 0 9 -1.13 1.08
 0 -9 9 0.2 0.34
 0 9 9 -0.05 0.49
 0 -9 11 0.19 0.98
 0 -9 11 0.09 0.61
 -9 0 11 -1.35 1.08
 0 9 11 -0.13 0.59
 0 -9 11 -0.34 0.43
 0 -9 13 0.5 1.03
 0 -9 13 0.39 0.64
 -9 0 13 -0.89 1.13
 0 -9 13 -0.09 0.51
 0 9 13 -0.12 0.66
 0 -9 15 -0.62 1.08
 -9 0 15 1.13 1.15
 0 -9 15 0.52 0.56
 0 9 15 -0.1 0.79
 0 -9 17 1.04 1.16
 -9 0 17 -0.24 1.18
 0 -9 17 -0.67 0.63
 0 9 17 -1.11 0.8
 -9 0 19 -0.34 0.92
 0 -9 19 -0.39 1.12
 -9 0 19 -0.96 1.17
 0 9 19 0.61 0.91
 0 -9 19 -0.23 0.7
 -9 0 21 0.87 1.01
 -9 0 21 -0.04 1.21
 0 9 21 0.77 0.91
 0 -9 21 0.47 0.76
 -9 0 23 0.75 1.38
 0 9 23 -0.3 1.02
 0 -9 23 -0.05 0.8
 0 -9 25 -0.41 1.39
 -9 0 25 0.8 1.53
 0 -9 25 1.45 0.94
 0 9 25 -0.72 1.12
 0 -9 27 0.75 1.47
 -9 0 27 0.11 1.57
 0 9 27 -0.78 1.24
 0 -9 27 0.68 1.05
 0 -9 29 1.93 1.52
 -9 0 29 2.11 1.73
 0 9 29 -1.89 1.27
 0 -9 29 -1.16 1.07
 0 -9 31 -1.09 1.57
 0 9 31 0.94 1.37
 0 -9 31 1.45 1.14
 -9 0 31 0.26 1.51
 0 -9 33 -1.14 1.46
 -9 0 33 -0.93 1.56
 0 9 33 -1.16 1.4
 0 -9 33 -0.37 1.14
 0 9 35 1.74 1.39
 -9 0 35 -2.14 1.55
 -9 -1 -36 5.66 5.99
 -9 1 -36 -3.05 5.61
 -9 -1 -34 34.23 6.06
 -9 1 -34 19.88 6.01
 -1 -9 -32 0.43 5.01
 -9 -1 -32 3.37 5.5
 -9 1 -32 -0.39 5.48
 -9 -1 -32 -2.44 3.49
 -9 1 -32 3.65 3.59
 -1 9 -32 -1.53 2.77
 -1 -9 -30 63.79 5.9
 1 -9 -30 50.99 5.5
 -9 -1 -30 49.48 6.07
 -9 1 -30 53.22 6.22
 -9 -1 -30 47.96 4.49
 1 9 -30 41.67 3.6
 -1 9 -30 46.46 3.79
 -9 1 -30 49.06 4.48
 1 -9 -28 16.81 4.54
 -9 -1 -28 12.38 3.56
 1 9 -28 16.25 2.65
 -1 9 -28 10.12 2.72
 -1 -9 -28 11.37 2.39
 -9 1 -28 20.17 3.79
 -1 -9 -26 70.68 5.73
 1 -9 -26 55.75 5.34
 1 9 -26 49.47 3.86
 -1 9 -26 59.01 4.05
 -9 1 -26 59.21 4.2
 1 -9 -26 60.17 3.55
 -1 -9 -26 59.69 3.87
 -9 -1 -26 56.11 4.69
 -9 1 -24 5.76 4.11
 1 -9 -24 8.77 3.98
 9 -1 -24 3.84 2.61
 -1 -9 -24 6.62 4.11
 -1 9 -24 11.44 2.33
 -9 1 -24 8.63 2.59
 1 -9 -24 12.33 1.95
 1 9 -24 8.06 2.23
 -1 -9 -24 9.94 2.22
 -9 -1 -24 7.82 3.19
 9 -1 -22 80.48 5.35
 -9 -1 -22 93.7 6.44
 1 -9 -22 99.66 6.22
 -9 1 -22 88.73 6.54
 -1 -9 -22 91.87 6.39
 1 9 -22 97.87 5.3
 -1 9 -22 101.69 5.37
 -1 -9 -22 102.2 5.33
 -9 1 -22 100.13 5.47
 1 -9 -22 96.37 5.1
 -9 -1 -22 95.37 5.44
 1 -9 -20 11.33 3.48
 -1 -9 -20 15.79 3.75
 -9 -1 -20 13.33 3.52
 -1 9 -20 16.17 2.2
 1 9 -20 10.04 1.98
 -1 -9 -20 16.4 2.16
 1 -9 -20 12.53 1.86
 -9 -1 -18 180.83 10.77
 -1 -9 -18 203.2 10.74
 1 -9 -18 203.68 10.69
 -1 9 -18 206.48 10.14
 1 -9 -18 206.31 10.04
 -1 -9 -18 213.17 10.17
 1 -9 -16 6.17 3.15
 -9 -1 -16 9.06 3.06
 -1 -9 -16 5.96 3.13
 -9 1 -16 5.6 1.97
 -1 -9 -16 7.95 1.83
 1 -9 -16 6.09 1.61
 -9 -1 -14 333.38 17.3
 1 -9 -14 347.1 17.13
 -1 -9 -14 355.16 17.24
 -9 -1 -14 335.76 16.87
 -9 1 -14 358.45 16.9
 -1 -9 -14 353.32 16.85
 1 -9 -14 355.67 16.77
 -9 -1 -12 29.7 3.12
 -1 -9 -12 29 3.33
 1 -9 -12 25.61 2.96
 -9 1 -12 24.65 2.22
 -9 -1 -12 23.92 2.26
 1 -9 -12 31.42 2.03
 -1 -9 -12 28.03 2.2
 1 -9 -10 604.45 28.86
 -1 -9 -10 600.71 28.93
 -9 -1 -10 600.04 28.98
 -9 -1 -10 588.15 28.71
 -9 1 -10 615.19 28.72
 -1 -9 -10 606.71 28.68
 -9 -1 -8 39.54 3.37
 1 9 -8 51.51 2.32
 9 1 -8 42.05 2.38
 -1 -9 -8 53.55 3.4
 -9 1 -8 42.98 2.78
 -9 -1 -8 45.96 2.82
 -9 -1 -6 625.65 29.48
 1 9 -6 634.42 29.07
 -1 9 -6 639.62 29.06
 9 1 -6 578.73 29.12
 9 1 -6 603.19 29.19
 9 -1 -6 563.47 29.12
 1 -9 -6 595.4 29.17
 1 -9 -6 605.15 29.07
 -9 -1 -6 607.53 29.27
 1 -9 -4 54.37 2.63
 1 -9 -4 53.68 2.77
 -9 -1 -4 54.11 3.39
 9 1 -4 49.07 2.91
 1 9 -4 55.04 2.6
 -1 9 -4 55.63 2.59
 9 1 -4 51.41 2.65
 -9 1 -4 57.82 3.3
 9 1 -4 50.95 2.72
 -9 1 -4 53.82 2.98
 -9 -1 -4 54.99 2.99
 1 9 -2 363.64 17
 -9 -1 -2 372.92 17.31
 -9 1 -2 359.05 17.26
 1 -9 -2 370.17 17.04
 -9 1 -2 368.38 17.15
 -1 -9 -2 347.77 17
 1 -9 0 469.68 21.46
 -1 -9 0 465.42 21.52
 9 -1 0 428.33 21.42
 -9 1 0 448.89 21.58
 -9 -1 0 471.32 21.65
 -1 9 0 475.53 21.42
 1 9 0 446.33 21.42
 -9 -1 0 467.66 21.71
 -9 1 0 451.18 21.71
 -9 1 0 430.42 21.5
 -9 -1 0 449.59 21.6
 1 -9 2 392.37 17.4
 -1 -9 2 383.54 17.43
 1 -9 2 387.3 17.41
 9 -1 2 367.45 17.33
 -9 1 2 362.24 17.42
 -1 9 2 364.35 17.31
 -1 -9 2 376.7 17.36
 -9 -1 2 360.33 17.59
 -9 1 2 358.13 17.62
 1 9 2 340.73 17.33
 -1 9 2 371.86 17.31
 -9 -1 2 356.04 17.42
 -9 -1 2 367.78 17.47
 -1 -9 4 57.4 2.74
 1 -9 4 50.48 2.72
 1 -9 4 56.09 2.73
 9 -1 4 56.76 2.59
 9 1 4 53.6 2.59
 -9 -1 4 55.42 3.07
 -9 1 4 52.02 3.13
 -1 -9 4 56.71 2.67
 -1 9 4 51.86 2.59
 1 9 4 51.37 2.59
 -9 -1 4 53.35 2.71
 -9 1 4 53.48 2.8
 -1 -9 6 634.77 29.53
 1 -9 6 639.17 29.52
 9 -1 6 621.75 29.45
 9 1 6 621.18 29.45
 -9 1 6 624.29 29.62
 -9 -1 6 613.63 29.61
 -1 -9 6 616.09 29.51
 1 9 6 617.64 29.46
 1 -9 6 630.92 29.42
 -1 9 6 622.41 29.47
 -1 -9 6 610.36 29.44
 -9 -1 8 37.09 2.23
 -1 -9 8 53.54 2.5
 -1 -9 8 52.26 2.39
 1 -9 8 53.45 2.38
 9 1 8 41.94 2.24
 9 -1 8 40.95 2.23
 -1 -9 8 49.93 2.41
 -9 -1 8 42.76 2.57
 -9 1 8 42.72 2.58
 1 9 8 52.8 2.3
 -1 9 8 48.98 2.3
 1 -9 8 50.81 2.22
 -1 -9 8 51.04 2.25
 -1 -9 10 598.79 28.41
 -1 -9 10 617.66 28.34
 1 -9 10 618.93 28.4
 -9 -1 10 555.33 28.22
 1 -9 10 633.65 28.34
 9 -1 10 623.39 28.26
 -9 1 10 613.73 28.41
 -1 -9 10 591.52 28.37
 -9 -1 10 586.54 28.41
 -1 9 10 627.17 28.32
 1 -9 10 638.59 28.26
 1 9 10 628.56 28.31
 -1 -9 10 642.42 28.28
 1 -9 12 31.61 1.93
 -1 -9 12 33.16 1.76
 1 -9 12 34.13 1.75
 -1 -9 12 32.93 2
 -9 1 12 21.04 1.94
 -9 -1 12 22.14 1.98
 1 -9 12 33.15 1.64
 -1 9 12 31.96 1.75
 1 9 12 34.08 1.72
 -1 -9 12 33.7 1.67
 -1 -9 14 370.48 17.82
 -1 -9 14 372.18 17.95
 1 -9 14 374.88 17.93
 -9 -1 14 358.57 17.93
 -9 1 14 349.21 17.91
 -1 9 14 386.14 17.85
 1 9 14 381.53 17.83
 1 -9 14 382.16 17.78
 -1 -9 14 379.5 17.79
 -1 -9 16 8.47 1.25
 1 -9 16 7.07 1.19
 -9 1 16 2.27 1.15
 -9 -1 16 3.47 1.25
 1 9 16 7.58 0.89
 -1 -9 16 7.64 0.76
 -1 9 16 7.17 0.93
 1 -9 16 8.34 0.71
 -1 -9 18 228.46 10.75
 -9 1 18 207.19 10.59
 -9 -1 18 207.45 10.64
 -9 -1 18 210.13 10.72
 -9 1 18 207.15 10.7
 -1 -9 18 229.94 10.56
 1 -9 18 228.24 10.54
 1 9 18 224.86 10.61
 -1 9 18 232.61 10.63
 -1 -9 20 13.31 1.48
 -9 1 20 10.18 1.13
 -9 -1 20 8.93 1.23
 -9 1 20 8.85 1.43
 -9 -1 20 9.48 1.51
 1 -9 20 13 0.98
 1 9 20 14.39 1.15
 -1 9 20 14.42 1.17
 -1 -9 20 14.75 1.07
 -9 1 20 11.41 1.32
 -9 -1 22 107.27 5.65
 -9 -1 22 106.83 5.79
 -9 1 22 108.44 5.78
 -1 -9 22 115.51 5.59
 -1 9 22 115.44 5.66
 1 -9 22 117.12 5.56
 1 9 22 118.57 5.66
 -9 1 22 113.44 5.73
 1 -9 24 12.43 1.5
 -9 1 24 9.06 1.62
 -9 -1 24 10.2 1.69
 -9 1 24 9.36 1.42
 1 9 24 12.24 1.31
 -1 9 24 13.42 1.3
 1 -9 24 11.46 1.11
 -1 -9 24 12.15 1.14
 -1 -9 26 67.86 3.87
 1 -9 26 68.58 3.86
 -9 -1 26 66.91 3.96
 -9 1 26 59.85 3.88
 1 9 26 73.43 3.73
 -1 9 26 72.41 3.76
 -9 -1 26 68.06 3.8
 -1 -9 26 68.39 3.62
 1 -9 26 74.98 3.6
 -1 -9 28 15.84 1.8
 1 -9 28 14.3 1.78
 -9 1 28 13.42 1.89
 -9 -1 28 13.55 1.95
 -1 -9 28 13.74 1.43
 -1 9 28 19.02 1.65
 -9 -1 28 16.38 1.74
 1 9 28 14.7 1.59
 1 -9 28 16.21 1.35
 1 -9 30 61.15 3.65
 -1 -9 30 61.25 3.67
 1 9 30 69.71 3.61
 1 -9 30 66.7 3.44
 -9 -1 30 64.59 3.7
 -1 -9 30 65.91 3.48
 -1 9 30 62.58 3.58
 1 -9 32 0.14 1.48
 -1 -9 32 0.33 1.55
 -1 9 32 0.49 1.43
 -9 -1 32 0.51 1.47
 1 -9 32 2.76 1.13
 -1 -9 32 1.61 1.19
 1 9 32 -1.25 1.37
 -1 -9 34 32.42 2.01
 1 9 34 24.16 2.17
 -9 -1 34 28.06 2.32
 -1 9 34 31.53 2.25
 -9 1 34 31.46 2.34
 1 9 36 -0.25 1.35
 -1 9 36 0.97 1.42
 -9 -1 36 1.57 1.51
 -9 1 36 -1.6 1.59
 -9 2 -35 3.71 5.92
 -9 -2 -35 7.75 6.05
 -9 -2 -35 1 3.38
 -9 2 -33 -5.18 5.8
 -9 -2 -33 7.94 5.72
 -2 -9 -33 -0.9 5.2
 -9 2 -33 3.84 3.66
 -9 -2 -33 3.36 3.27
 -2 9 -33 -0.66 2.87
 -9 -2 -31 -3.85 5.49
 -2 -9 -31 -1.34 5.15
 -9 2 -31 -10.41 5.66
 -9 -2 -31 -0.71 3.35
 -9 2 -31 -3.41 3.68
 -2 9 -31 0.08 2.74
 -2 -9 -29 19.72 5.06
 2 -9 -29 17.04 4.49
 -9 -2 -29 23.68 5.22
 -9 -2 -29 20.55 3.62
 2 9 -29 20.66 2.71
 -2 9 -29 22.92 3.03
 -9 2 -29 23.29 4.02
 -2 -9 -29 19.48 2.76
 2 -9 -27 -2.03 4.21
 -2 -9 -27 -0.28 4.67
 -9 -2 -27 -2.07 3.26
 -2 9 -27 -0.07 2.61
 -9 2 -27 -0.08 2.83
 2 9 -27 -2.49 2.4
 -2 -9 -27 0.13 2.45
 2 -9 -25 6.18 3.82
 -9 2 -25 5.28 4.53
 -2 -9 -25 -2.34 4.38
 -9 -2 -25 -1.81 3.15
 -9 2 -25 2.43 2.69
 2 9 -25 4.78 2.17
 -2 9 -25 3.71 2.41
 -2 -9 -25 1.85 2.34
 2 -9 -25 2.12 1.6
 -2 -9 -23 2.9 3.93
 2 -9 -23 1.89 3.49
 9 -2 -23 3.7 2.37
 2 9 -23 1.14 2.01
 -9 2 -23 3.66 2.36
 -2 -9 -23 1.07 2.25
 -2 9 -23 3.06 2.27
 -9 -2 -23 2 2.96
 2 -9 -23 3.09 1.52
 2 -9 -21 21.43 3.71
 -2 -9 -21 29.62 4.04
 9 -2 -21 19.36 2.43
 -9 -2 -21 14.37 3.99
 -2 9 -21 24.26 2.49
 2 9 -21 20.02 2.22
 -2 -9 -21 17.73 2.43
 2 -9 -21 21.24 1.92
 -9 -2 -21 17.65 3.12
 -9 -2 -19 9.69 3.49
 9 -2 -19 8.86 2.01
 2 -9 -19 9.19 3.25
 -2 -9 -19 14.46 3.54
 2 9 -19 9 1.71
 -2 9 -19 8.07 2
 -9 -2 -19 13.98 2.78
 2 -9 -19 9.39 1.58
 -2 -9 -19 11.16 2.23
 -2 -9 -17 1.22 3.19
 -9 -2 -17 6.73 3.14
 2 -9 -17 4.46 2.75
 9 -2 -17 3.25 1.72
 -2 9 -17 4.29 1.78
 -2 -9 -17 4.55 2
 9 2 -17 2.9 0.66
 2 -9 -17 3.47 1.44
 2 -9 -15 8.44 2.75
 9 -2 -15 8.36 1.58
 -9 -2 -15 3.88 3
 -2 -9 -15 11.61 3.18
 9 2 -15 6.49 0.73
 -9 2 -15 6.91 1.94
 -9 -2 -15 7.66 2.08
 2 -9 -15 7.74 1.4
 -2 -9 -15 8.54 1.99
 -2 -9 -13 49.05 3.86
 9 -2 -13 38.19 2.42
 2 -9 -13 40.05 3.38
 -9 -2 -13 38.82 3.61
 9 2 -13 39.94 2.05
 -9 2 -13 40.77 2.79
 -9 -2 -13 46.17 2.86
 -2 -9 -13 43.23 2.83
 -2 -9 -11 33.61 3.3
 -9 -2 -11 32.87 3.29
 2 -9 -11 28.84 2.7
 9 -2 -11 29 1.78
 -9 2 -11 33.27 2.35
 -9 -2 -11 32.56 2.41
 -2 -9 -11 32.15 2.38
 2 -9 -9 121.03 5.79
 -9 -2 -9 129.24 6.54
 2 9 -9 136.03 5.7
 -2 -9 -9 129.62 6.61
 9 2 -9 130.07 5.76
 -2 -9 -9 109 5.67
 -9 2 -9 136.51 6.1
 -9 -2 -9 139.37 6.1
 -2 -9 -9 129.75 6.06
 2 -9 -7 77.01 3.82
 9 2 -7 69.55 3.74
 2 9 -7 81.02 3.7
 -9 -2 -7 81.82 4.52
 -9 2 -7 80.84 4.06
 -9 -2 -7 80.76 4.08
 2 -9 -5 90.41 4.57
 -2 9 -5 95.05 4.43
 -9 -2 -5 101.83 5.19
 9 2 -5 92.88 4.5
 2 9 -5 93.61 4.46
 -9 2 -5 89.92 4.75
 9 2 -5 86.14 4.54
 -9 -2 -5 89.75 5
 2 9 -3 4.93 0.33
 -2 9 -3 5.04 0.29
 9 2 -3 5.29 0.41
 -9 -2 -3 4.12 1.9
 2 -9 -3 3.91 0.7
 2 -9 -3 4.86 0.46
 -9 -2 -3 6.95 1.72
 -9 2 -3 5.13 1.17
 -2 -9 -1 87.48 4.24
 2 -9 -1 87.02 4.1
 9 -2 -1 89.66 4.07
 2 9 -1 82.63 4.05
 -9 2 -1 90.79 4.42
 -9 -2 -1 96.8 4.65
 9 2 -1 88.15 4.07
 -9 2 -1 89.5 4.27
 -2 -9 -1 86.09 4.05
 -2 -9 -1 78.41 4.04
 -9 -2 -1 92.9 4.5
 2 -9 1 92.04 4.02
 -2 -9 1 89.76 4.12
 9 -2 1 92.14 3.94
 -9 2 1 87.86 4.16
 2 9 1 86.93 4
 -9 2 1 91.81 4.55
 -2 -9 1 87.82 3.96
 -9 -2 1 98 4.52
 -2 9 1 87.11 3.94
 -9 2 1 87.49 4.08
 -9 -2 1 95.7 4.27
 -2 9 1 85.93 3.91
 -9 -2 1 91.73 4.15
 2 -9 3 4.62 0.7
 -2 -9 3 3.32 0.78
 2 -9 3 4.58 0.67
 9 -2 3 5.6 0.34
 -9 -2 3 2.82 1.5
 -2 -9 3 4.73 0.55
 -9 2 3 4.24 1.65
 -2 9 3 4.06 0.74
 -2 9 3 4.44 0.34
 -9 2 3 5.41 0.75
 -2 9 3 4.15 0.37
 -9 -2 3 5.2 0.98
 -9 2 5 82.27 4.24
 2 -9 5 93.35 4.36
 -2 -9 5 92.1 4.38
 9 -2 5 93.82 4.25
 -9 -2 5 95.77 4.55
 -2 -9 5 93.17 4.34
 -2 9 5 91.75 4.27
 2 9 5 88.62 4.26
 -9 2 5 89.43 4.37
 -9 2 7 68.85 3.67
 2 -9 7 79.75 3.81
 -2 -9 7 79.81 3.83
 9 -2 7 76 3.69
 9 2 7 78.03 3.71
 -9 2 7 79.93 4
 -9 -2 7 78.25 3.97
 -2 -9 7 80.44 3.82
 2 9 7 79.4 3.73
 2 -9 7 89.18 3.68
 -2 9 7 79.01 3.75
 2 -9 9 123.75 6.33
 -2 -9 9 127.81 6.36
 -9 -2 9 124.8 6.18
 -2 -9 9 129.59 6.29
 2 -9 9 133.45 6.28
 9 -2 9 133.72 6.18
 9 2 9 137.43 6.2
 -9 -2 9 137.61 6.41
 -2 -9 9 133.5 6.32
 -9 2 9 133.24 6.4
 -2 9 9 125.93 6.17
 -2 9 9 122.88 6.24
 2 -9 9 132.57 6.17
 2 9 9 131.1 6.23
 -2 -9 11 35.09 2.01
 2 -9 11 33.36 1.78
 -2 -9 11 33.05 1.78
 -9 -2 11 32.56 1.59
 2 -9 11 29.64 1.92
 9 -2 11 32.29 1.61
 -9 -2 11 36.43 2.06
 -9 2 11 33.11 2.03
 -2 9 11 31.08 1.75
 2 -9 11 33.75 1.64
 -2 -9 11 32.61 1.69
 2 9 11 32.82 1.74
 -2 -9 13 44.7 2.37
 -2 -9 13 41.99 2.61
 2 -9 13 46.31 2.53
 -9 -2 13 45.83 2.6
 -9 2 13 44.75 2.57
 -2 9 13 45.82 2.4
 2 -9 13 46.23 2.28
 2 9 13 48.57 2.38
 -2 -9 13 46.42 2.33
 -2 -9 15 8.27 1.29
 -9 -2 15 8.44 1.28
 -9 2 15 6.25 1.15
 2 -9 15 8.22 0.7
 -2 -9 15 8.78 0.79
 2 9 15 8.07 0.88
 -2 9 15 6.74 0.91
 -2 -9 17 5.09 1.16
 -9 2 17 3.23 0.86
 -9 -2 17 2.65 1.22
 -9 2 17 4.6 1.13
 -2 -9 17 3.39 1.22
 2 -9 17 4.38 0.65
 2 9 17 3.74 0.82
 -2 -9 17 3.91 0.73
 -2 9 17 4.53 0.9
 -2 -9 19 8.85 1.35
 -9 2 19 11.34 1.02
 -9 -2 19 8.35 1.39
 -9 2 19 10.57 1.34
 2 -9 19 9.51 0.85
 2 9 19 10.64 1.03
 -2 -9 19 10.65 0.96
 -2 9 19 8.83 1.11
 -9 2 19 10.19 1.13
 -2 -9 21 22.85 1.81
 -9 -2 21 17.64 1.57
 2 -9 21 22 1.69
 -9 2 21 17.98 1.69
 -9 -2 21 21.51 1.79
 -2 -9 21 21.66 1.37
 -2 9 21 19.89 1.5
 -9 2 21 19.73 1.63
 2 -9 21 20.15 1.3
 2 9 21 20.73 1.47
 2 -9 23 1.22 1.23
 -9 -2 23 2.14 1.13
 -9 -2 23 1.2 1.39
 -9 2 23 1.92 1.34
 2 9 23 1.16 1.07
 2 -9 23 3.82 0.81
 -9 2 23 1.98 1.16
 -2 -9 23 3.55 0.93
 -2 9 23 2.05 1.07
 -9 -2 23 3.37 1.2
 2 -9 25 4.01 1.38
 -9 -2 25 2.25 1.63
 -9 2 25 2.46 1.43
 -2 9 25 4.01 1.27
 -9 -2 25 3.89 1.32
 2 -9 25 2.66 0.9
 -9 2 25 2.61 1.31
 2 9 25 6.51 1.17
 -2 -9 25 4.63 1.08
 2 -9 27 0.46 1.41
 -9 2 27 1.38 1.48
 -9 -2 27 2.27 1.69
 -2 -9 27 0.78 1.07
 -9 -2 27 -0.47 1.4
 -9 2 27 -1.4 1.43
 2 9 27 -0.48 1.18
 -2 9 27 -1.42 1.25
 2 -9 27 -1.13 0.96
 2 -9 29 25.29 2.07
 -2 -9 29 24.65 2.1
 -9 2 29 20.82 2.18
 -9 -2 29 25.91 2.35
 2 9 29 26.16 1.88
 -9 -2 29 24.42 2.03
 2 -9 29 23.12 1.64
 -2 -9 29 22.77 1.73
 -2 9 29 25.84 1.96
 -2 -9 31 0.82 1.5
 2 -9 31 -1.31 1.56
 -2 -9 31 2.05 1.23
 -2 9 31 1.03 1.41
 -9 -2 31 -0.4 1.5
 2 -9 31 -0.47 1.06
 2 9 31 1.58 1.33
 2 -9 33 2.86 1.47
 -2 -9 33 0.27 1.55
 2 9 33 4.47 1.39
 2 -9 33 3.27 1.09
 -2 9 33 2.57 1.5
 -2 -9 33 0.7 1.23
 -9 -2 33 2.91 1.6
 2 9 35 1.07 1.38
 -2 9 35 1.47 1.45
 -9 -2 35 2.05 1.49
 -9 3 -36 9.31 5.72
 -9 -3 -36 8.2 6.05
 -9 -3 -36 11.53 3.57
 -9 -3 -34 36.15 6.39
 -3 -9 -34 32.02 5.91
 -3 9 -34 26.23 3.41
 -9 -3 -34 33.2 3.89
 -9 3 -32 4.93 5.93
 -3 -9 -32 3.6 5.37
 -9 -3 -32 3.16 5.66
 -9 -3 -32 4.96 3.23
 -3 9 -32 8.19 3.04
 -9 3 -32 12.29 3.88
 -3 -9 -30 41.23 5.76
 -9 -3 -30 44.17 6.02
 -9 -3 -30 44.91 4.22
 -9 3 -30 50.65 4.07
 -3 9 -30 46.08 3.81
 -9 3 -30 46.03 4.55
 -3 -9 -30 40.7 3.61
 -9 -3 -28 8.1 5.01
 -3 -9 -28 9.75 4.87
 3 -9 -28 18.73 4.18
 -9 -3 -28 17.53 3.45
 3 9 -28 12.12 2.48
 -3 9 -28 12.98 2.88
 -9 3 -28 18.39 3.09
 -3 -9 -28 10.88 2.78
 -9 -3 -26 51.59 4.3
 3 -9 -26 49.98 4.9
 -3 -9 -26 45.94 5.54
 -9 3 -26 45.99 5.61
 3 9 -26 47.06 3.45
 -3 -9 -26 44.92 3.71
 -3 9 -26 49.55 3.82
 -9 3 -26 50.33 3.83
 -3 -9 -24 8.47 4.25
 3 -9 -24 17.57 3.7
 -9 -3 -24 19.16 3.31
 -9 3 -24 17.13 2.83
 -3 9 -24 13.34 2.6
 -3 -9 -24 14.11 2.64
 3 9 -24 13.05 2.28
 3 -9 -22 49.09 4.27
 -3 -9 -22 52.57 4.83
 9 -3 -22 44 3.32
 -3 9 -22 49.35 3.48
 3 9 -22 46.28 3.26
 -3 -9 -22 49.23 3.52
 -9 -3 -22 47.99 3.98
 -9 3 -22 51.29 3.69
 9 -3 -20 28.03 2.48
 -9 -3 -20 24.1 4.09
 -3 -9 -20 24.83 4.1
 3 -9 -20 27.53 3.49
 3 9 -20 21.15 2.19
 -3 9 -20 27.43 2.68
 -9 -3 -20 24.68 3.19
 -3 -9 -20 26.18 2.65
 -9 -3 -18 196.66 10.22
 -3 -9 -18 197.93 10.14
 3 -9 -18 194.6 9.76
 9 -3 -18 183.05 9.24
 -3 9 -18 229.31 9.49
 -3 -9 -18 210.85 9.48
 -9 -3 -18 207.42 9.71
 9 3 -18 171.63 8.95
 -9 -3 -16 80.82 5.5
 3 -9 -16 81.57 5.12
 -3 -9 -16 86.3 5.59
 9 -3 -16 82.96 4.4
 -3 9 -16 92.44 4.64
 9 3 -16 79.96 4.09
 -3 -9 -16 82.94 4.76
 -9 3 -16 88.5 4.74
 -9 -3 -16 90.17 5.11
 3 -9 -14 94.86 5.06
 3 -9 -14 104.5 5.79
 9 -3 -14 108.96 5.2
 -9 -3 -14 110.91 6.25
 -3 -9 -14 116.41 6.35
 9 3 -14 104.85 5.06
 -9 3 -14 122.24 5.62
 -3 -9 -14 108.7 5.6
 3 -9 -12 198.51 9.99
 -9 -3 -12 225.15 10.75
 9 -3 -12 211.17 9.98
 -3 -9 -12 214.94 10.77
 3 -9 -12 205.46 10.41
 -9 3 -12 231.18 10.34
 -3 -9 -12 212.7 10.33
 3 -9 -10 226.89 4.33
 -9 -3 -10 247.09 5.87
 3 9 -10 242.75 4.21
 -3 -9 -10 222.41 5.75
 -9 3 -10 246.85 4.97
 -3 -9 -10 228.52 4.98
 -9 -3 -10 238.9 5.36
 3 -9 -8 95.53 4.99
 9 3 -8 109.4 4.97
 -9 -3 -8 115.98 5.72
 3 9 -8 102.32 4.91
 -3 -9 -8 100.27 4.93
 -9 3 -8 112.45 5.28
 -9 -3 -8 115.32 5.55
 3 -9 -6 111.6 5.48
 3 9 -6 114.82 5.41
 9 3 -6 111.45 5.45
 -9 -3 -6 113.64 6.15
 -9 3 -6 117.31 5.69
 -9 -3 -6 120.21 5.88
 3 -9 -4 216.73 9.95
 3 -9 -4 193.59 9.86
 9 3 -4 222.43 9.9
 -9 -3 -4 232.12 10.39
 3 9 -4 215.51 9.87
 -9 3 -4 232.35 10.09
 -3 -9 -4 205.64 9.85
 -9 -3 -4 233.37 10.23
 3 -9 -2 425.35 19.95
 3 9 -2 415.96 19.89
 9 3 -2 428.04 19.91
 9 -3 -2 403.98 19.91
 -9 -3 -2 428.32 20.24
 -3 -9 -2 426.79 19.89
 -9 3 -2 419.15 20.02
 -9 -3 -2 442.08 20.14
 3 -9 0 102.54 4.89
 -3 -9 0 104.41 5.02
 -9 -3 0 108.48 5.34
 9 3 0 104.15 4.85
 9 -3 0 100.12 4.85
 3 9 0 93.65 4.84
 -9 3 0 93.19 5.07
 -9 3 0 98.8 4.98
 -3 -9 0 103.4 4.86
 -3 9 0 103.95 4.81
 -9 -3 0 101.43 5.16
 -9 -3 0 106.95 5.08
 -3 -9 2 451.95 20.14
 3 -9 2 445.01 20.08
 9 -3 2 422.83 20.03
 -9 3 2 404.71 20.07
 -3 -9 2 414.19 20.06
 -9 3 2 431.91 20.3
 -9 3 2 401.31 20.08
 -9 -3 2 429.25 20.14
 -3 9 2 428.79 20.02
 3 -9 4 221.05 10.33
 3 -9 4 220.35 10.32
 -3 -9 4 218.64 10.36
 9 -3 4 225.44 10.24
 -3 -9 4 213.31 10.3
 -9 -3 4 230.7 10.48
 -3 9 4 201.54 10.28
 -9 3 4 225.87 10.55
 -3 9 4 215.43 10.26
 -9 3 4 204.74 10.28
 3 -9 6 120.58 5.77
 -3 -9 6 117.23 5.78
 -9 3 6 114.89 5.65
 9 -3 6 120.3 5.66
 -3 -9 6 115.6 5.76
 -9 3 6 121.45 5.95
 -9 -3 6 114.04 5.88
 -3 9 6 116.5 5.66
 -3 9 6 114.81 5.7
 -9 -3 8 109.69 5.17
 -3 -9 8 102.69 5.24
 3 -9 8 104.73 5.22
 9 -3 8 116.32 5.12
 9 3 8 118.65 5.16
 -9 3 8 117.77 5.38
 -3 -9 8 106.81 5.26
 -3 9 8 97.64 5.12
 -9 -3 8 121.96 5.38
 -3 9 8 99.84 5.18
 3 9 8 101.29 5.16
 3 -9 10 230.42 11.12
 3 -9 10 241.15 11.07
 -3 -9 10 233.91 11.07
 -9 -3 10 220.5 10.98
 9 -3 10 240.76 10.97
 -3 -9 10 228.4 11.12
 -9 -3 10 231.74 11.18
 -3 9 10 220.89 10.98
 -9 3 10 236.15 11.15
 3 -9 10 236.86 10.97
 3 9 10 232.8 11.03
 -3 9 10 232.39 11.05
 -9 -3 12 228.4 9.31
 -3 -9 12 225.21 9.57
 -3 -9 12 205.41 9.41
 9 -3 12 232.57 9.32
 -9 3 12 237.27 9.54
 -3 9 12 205.66 9.34
 -9 -3 12 232.28 9.57
 -3 9 12 216.63 9.43
 3 -9 12 221.89 9.33
 -3 -9 12 218.95 9.39
 3 9 12 222.84 9.4
 -3 -9 14 103.97 5.37
 -3 -9 14 103.45 5.16
 -9 -3 14 108.03 5.36
 -3 9 14 103.33 5.12
 -9 3 14 106.45 5.3
 3 9 14 109.81 5.17
 -3 9 14 103.77 5.2
 3 -9 14 108.75 5.1
 -3 -9 14 107.07 5.15
 -3 -9 16 81.84 4.39
 -9 -3 16 97.33 4.4
 -9 3 16 94.95 4.33
 3 9 16 83.31 4.17
 -3 9 16 74.13 4.19
 3 -9 16 82.77 4.09
 -3 -9 16 87.1 4.17
 -9 3 18 193.22 9.43
 -3 -9 18 198.77 9.66
 -3 -9 18 202.5 9.65
 -9 -3 18 195.49 9.63
 -9 3 18 188 9.56
 -3 9 18 196.78 9.5
 3 -9 18 199.51 9.4
 -3 -9 18 195.63 9.45
 3 9 18 201.33 9.48
 -3 -9 20 26.86 2.05
 3 -9 20 26.22 1.96
 -9 -3 20 30.53 1.94
 -9 -3 20 31.24 2.13
 -3 -9 20 26.93 2.09
 -9 3 20 31.88 1.96
 3 9 20 26.8 1.72
 3 -9 20 27.79 1.59
 -3 -9 20 27.88 1.7
 -3 9 20 28.65 1.82
 -9 3 20 29.52 1.87
 -3 -9 22 53.33 3.05
 3 -9 22 50.24 2.96
 -9 -3 22 51.04 2.92
 -9 -3 22 48.13 3.08
 -9 3 22 48.88 2.95
 3 9 22 52.52 2.81
 -3 -9 22 52.27 2.76
 -3 9 22 54.56 2.86
 -9 -3 22 53.22 2.91
 -9 3 22 48.4 2.89
 3 -9 22 53.02 2.68
 -9 -3 24 15.85 1.54
 3 -9 24 14.13 1.63
 -9 -3 24 17.95 1.86
 -9 3 24 17.1 1.63
 3 9 24 16.26 1.39
 -9 -3 24 15.38 1.52
 -9 3 24 17.26 1.61
 -3 -9 24 12.78 1.29
 -3 9 24 15.87 1.5
 3 -9 24 13.45 1.15
 3 -9 26 53.86 3.06
 -9 -3 26 48.52 3.23
 -9 3 26 45.48 3.07
 3 -9 26 53.65 2.74
 -3 9 26 53.14 2.95
 -9 3 26 45.26 3.02
 -3 -9 26 53.8 2.87
 3 9 26 53.05 2.89
 -9 -3 26 52.3 3.03
 3 -9 28 16.62 1.72
 -9 3 28 13.2 1.79
 -9 -3 28 17.42 2.05
 3 -9 28 16.31 1.28
 -9 3 28 13.15 1.68
 -9 -3 28 15.01 1.71
 -3 9 28 12.34 1.56
 3 9 28 14.69 1.47
 -3 -9 28 14.56 1.48
 -3 -9 30 45.51 2.91
 3 -9 30 48.43 2.87
 -9 -3 30 44.29 2.87
 3 9 30 44.88 2.7
 3 -9 30 46.94 2.54
 -9 3 30 44.01 2.86
 -3 -9 30 47.58 2.69
 -3 9 30 43.21 2.8
 3 -9 32 4.15 1.5
 -3 -9 32 5.23 1.63
 -3 -9 32 5.23 1.28
 -3 9 32 3.5 1.52
 3 9 32 5.54 1.37
 -9 -3 32 7.87 1.59
 -9 3 32 4.43 1.64
 3 -9 32 5.32 1.18
 3 -9 34 33.19 2.26
 -9 -3 34 33.13 2.38
 -3 9 34 29.75 2.31
 -3 -9 34 30.89 2.09
 3 9 34 28.78 2.24
 -3 9 36 10.39 1.64
 3 9 36 6.49 1.81
 -4 -9 -35 -0.48 5.54
 -9 4 -35 -8.67 6.05
 -9 -4 -35 -0.37 5.81
 -9 -4 -35 5.41 3.49
 -9 4 -33 7.62 5.71
 -4 -9 -33 6.81 5.57
 -9 -4 -33 5.22 5.87
 -4 9 -33 0.4 2.91
 -9 -4 -33 -1.76 3.39
 -9 4 -33 -1.83 3.81
 -4 -9 -31 9.32 5.35
 -9 -4 -31 4.91 5.49
 -9 -4 -31 3.57 3.1
 -9 4 -31 -0.74 3.92
 -4 9 -31 10.43 3.1
 -9 4 -31 11.58 3.19
 -4 -9 -31 3.97 2.79
 -4 -9 -29 2.34 5
 -9 -4 -29 -1.57 5.11
 -9 -4 -29 -1.03 3.22
 -4 9 -29 4.24 2.83
 -9 4 -29 -1.83 3.1
 -4 -9 -29 2.14 2.73
 -9 -4 -27 13.28 5.09
 -4 -9 -27 13.5 4.98
 4 -9 -27 5.12 3.77
 -9 -4 -27 12.74 3.25
 -4 9 -27 14.03 2.91
 4 9 -27 7.92 2.33
 -9 4 -27 10.87 2.96
 -4 -9 -27 12.82 2.87
 4 -9 -25 0.82 3.5
 -4 -9 -25 0.98 4.64
 -9 -4 -25 2.92 3.01
 -4 9 -25 -4.08 2.63
 -4 -9 -25 -0.14 2.8
 4 9 -25 -0.16 2.08
 -9 4 -25 4.24 2.81
 -9 -4 -23 7.68 3
 -4 -9 -23 12.92 4.28
 4 -9 -23 4.16 3.27
 4 9 -23 9.28 1.98
 -9 4 -23 7.49 2.66
 -4 9 -23 8.46 2.42
 -4 -9 -23 7.14 2.57
 -9 -4 -21 16.25 2.99
 -4 -9 -21 12.35 4.03
 4 -9 -21 12.37 3.15
 9 -4 -21 11.39 2.15
 4 9 -21 13.01 1.92
 -4 9 -21 15.04 2.42
 -4 -9 -21 13.42 2.59
 -9 -4 -19 8.21 2.62
 4 -9 -19 7.86 0.73
 9 -4 -19 6.99 1.88
 -9 -4 -19 8.7 3.44
 4 -9 -19 8.71 2.73
 -4 -9 -19 4.36 3.57
 -4 9 -19 9.25 2.2
 9 4 -19 7.37 1.06
 -4 -9 -19 11.6 2.35
 4 -9 -17 8.73 0.78
 -9 -4 -17 9.18 3.15
 9 -4 -17 8.77 1.68
 -4 -9 -17 5.23 3.37
 4 -9 -17 8 2.75
 9 4 -17 8.74 1.07
 -4 9 -17 11.42 2.03
 -9 4 -17 8.9 2.1
 -4 -9 -17 10.55 2.24
 -9 -4 -17 10.22 2.6
 4 -9 -15 6.04 0.72
 -9 -4 -15 9.45 3.12
 -4 -9 -15 8.33 3.31
 4 -9 -15 3.31 2.33
 9 -4 -15 6.36 1.37
 9 4 -15 5.51 0.97
 -4 -9 -15 4.39 2.13
 -9 4 -15 4.41 2.01
 -9 -4 -13 8.13 3.03
 -4 -9 -13 12.11 3.39
 4 -9 -13 12.21 2.22
 9 -4 -13 11.5 1.12
 4 -9 -13 10.97 0.86
 -9 4 -13 14.55 2.05
 -4 -9 -13 11.38 2.17
 4 -9 -11 56.27 2.92
 -9 -4 -11 66.63 4.37
 -9 4 -11 60.87 3.52
 -4 -9 -11 64.66 3.64
 -9 -4 -11 66.75 3.86
 4 -9 -9 35.61 1.84
 9 4 -9 33.21 1.8
 -9 -4 -9 30.65 3.29
 4 9 -9 37.01 1.76
 -9 4 -9 34.62 2.43
 -9 -4 -9 39.09 2.86
 4 -9 -7 8.71 0.72
 -9 -4 -7 10.71 1.88
 -9 -4 -7 8.86 2.35
 9 4 -7 8.11 0.6
 4 9 -7 9.59 0.55
 -4 -9 -7 10.43 0.83
 -9 4 -7 8.24 1.47
 -9 -4 -5 25.3 2.19
 4 -9 -5 24.04 1.31
 9 4 -5 23.01 1.22
 4 9 -5 24.15 1.18
 -9 -4 -5 23.73 2.64
 -9 4 -5 25.53 1.69
 -4 -9 -5 22.96 1.23
 -4 -9 -5 23.88 1.77
 4 -9 -3 104.25 5.3
 4 -9 -3 115.62 5.37
 4 9 -3 112.85 5.31
 -9 -4 -3 116.83 6.01
 9 4 -3 112.95 5.32
 -9 4 -3 114.5 5.54
 -9 -4 -3 124.62 5.8
 -4 -9 -3 114.36 5.32
 -9 -4 -3 113.79 5.7
 -9 -4 -1 13.46 1.6
 4 -9 -1 14.59 0.82
 4 -9 -1 15.09 0.93
 4 9 -1 14.15 0.76
 -9 -4 -1 13.85 2.15
 9 -4 -1 14.54 0.78
 9 4 -1 14.28 0.77
 -9 4 -1 13.15 1.21
 -4 -9 -1 14.07 0.85
 -9 -4 -1 13.77 1.45
 -4 -9 1 17.11 1.17
 9 -4 1 13.55 0.72
 9 4 1 13.09 0.73
 4 9 1 13.02 0.73
 -9 4 1 10.74 1.94
 -9 4 1 11.66 1.1
 -4 -9 1 14.9 0.85
 -9 -4 1 14.32 1.32
 -4 -9 3 116.37 5.48
 9 -4 3 116.39 5.31
 9 4 3 108.56 5.33
 -4 -9 3 112.09 5.38
 -9 4 3 105 5.39
 -9 4 3 121.99 5.76
 -4 9 3 102.03 5.46
 -4 9 3 112.26 5.33
 4 -9 5 25.77 1.34
 -4 -9 5 23.7 1.42
 -9 4 5 22.78 1.18
 9 -4 5 23.52 1.14
 -9 4 5 23.65 1.9
 -4 9 5 22.58 1.33
 -4 -9 5 22.75 1.34
 -9 4 5 21.31 1.26
 -4 9 5 24.44 1.22
 -9 4 7 8.27 0.53
 -4 -9 7 9.52 0.87
 4 -9 7 9.99 0.77
 -9 -4 7 8.95 0.82
 9 -4 7 9.04 0.49
 -9 -4 7 9.18 1.15
 -4 9 7 9.02 0.65
 -9 4 7 8.86 1.29
 -4 -9 7 9.34 0.88
 4 9 7 10.44 0.63
 -4 9 7 9.06 0.69
 -9 -4 9 32.16 1.8
 -4 -9 9 35.67 1.91
 9 -4 9 34.8 1.7
 -9 -4 9 34.02 2.11
 -9 4 9 34.68 2.12
 -4 -9 9 34.5 2
 -4 9 9 36.59 1.78
 4 9 9 36.36 1.8
 -4 9 9 37.84 1.85
 -9 -4 11 57.27 3.01
 -4 -9 11 57.01 3.11
 9 -4 11 61.5 2.97
 -9 4 11 59.35 3.25
 -9 -4 11 59.03 3.28
 -4 9 11 58.91 3.03
 -4 9 11 57.81 3.1
 4 9 11 61.6 3.06
 -9 -4 13 12.19 0.71
 -4 -9 13 10.16 1.39
 -4 -9 13 12.44 0.95
 9 -4 13 12.38 0.67
 9 -4 13 14.72 1.05
 -9 4 13 12.42 1.25
 -4 9 13 11.15 0.87
 -9 -4 13 10.96 1.28
 -4 9 13 11.76 1.01
 4 9 13 12.13 0.92
 4 -9 13 11.79 0.74
 -4 -9 15 6.28 0.69
 -4 -9 15 5.4 1.19
 9 -4 15 6.94 0.89
 9 -4 15 5.29 0.44
 -4 9 15 6.12 0.72
 -9 -4 15 6.29 1.25
 -9 4 15 4.67 1.05
 -4 -9 15 6.29 0.8
 -4 9 15 5.72 0.88
 4 -9 15 5.68 0.58
 4 9 15 5.52 0.79
 4 -9 17 9.16 1.21
 -4 -9 17 11 1.44
 9 -4 17 12.02 1.04
 -9 -4 17 11.4 1.42
 -4 -9 17 9.46 1.36
 -4 9 17 9.88 0.91
 -9 4 17 9.31 1.2
 4 -9 17 9.96 0.76
 -4 9 17 9.36 1.04
 4 9 17 11.09 0.97
 -4 -9 17 10.5 0.98
 -9 -4 19 9.28 1.36
 4 -9 19 9.36 1.22
 -4 -9 19 9.75 1.51
 -9 4 19 8.43 1.23
 -4 -9 19 9.43 1.37
 -9 -4 19 7.88 1.43
 4 9 19 8.28 0.97
 -4 -9 19 9 0.97
 -4 9 19 9.74 1.08
 4 -9 19 9.07 0.79
 -9 4 19 7.95 1.16
 4 -9 21 16.08 1.5
 -9 -4 21 14.84 1.48
 -4 -9 21 15.58 1.68
 -9 4 21 15.49 1.48
 -9 -4 21 15.36 1.71
 -4 -9 21 16.63 1.77
 4 -9 21 13.74 1.03
 -4 -9 21 14.76 1.21
 -4 9 21 13.96 1.35
 -9 4 21 15.87 1.4
 4 9 21 14.07 1.21
 -9 -4 21 14.46 1.37
 4 -9 23 7.59 1.38
 -9 -4 23 8.22 1.36
 -4 -9 23 5.21 1.52
 -9 -4 23 7.54 1.66
 -9 4 23 8.38 1.37
 4 -9 23 7.86 0.85
 -9 -4 23 5.41 1.26
 -4 -9 23 7.48 1.09
 -4 9 23 9.95 1.26
 -9 4 23 5.34 1.27
 4 9 23 9.84 1.12
 -9 -4 25 0.85 1.26
 4 -9 25 -0.26 1.32
 -9 -4 25 -0.39 1.63
 -9 4 25 0.68 1.34
 -9 -4 25 0.7 1.25
 4 -9 25 -0.53 0.83
 -9 4 25 0.32 1.21
 -4 -9 25 1.46 1.07
 -4 9 25 1.13 1.27
 4 9 25 -0.23 1.1
 4 -9 27 12.38 1.63
 -9 -4 27 8.64 1.93
 -9 4 27 11.5 1.65
 4 9 27 10.67 1.36
 4 -9 27 13.25 1.14
 -9 -4 27 11.3 1.56
 -9 4 27 13.06 1.62
 -4 -9 27 13.3 1.38
 -4 9 27 11.47 1.54
 4 -9 29 0.98 1.42
 -9 -4 29 0.2 1.92
 4 -9 29 2.61 0.97
 4 9 29 1 1.21
 -9 -4 29 0.34 1.44
 -9 4 29 -0.1 1.42
 -4 9 29 1.12 1.34
 -4 -9 29 0.53 1.18
 4 -9 31 6.46 1.52
 -4 -9 31 4.6 1.59
 -4 9 31 6.73 1.53
 4 -9 31 7.84 1.27
 -9 -4 31 7.16 1.54
 -9 4 31 5.74 1.56
 -4 -9 31 5.85 1.28
 4 9 31 4.71 1.36
 4 -9 33 3.8 1.43
 4 9 33 3.79 1.56
 -4 9 33 1.93 1.55
 -4 -9 33 1.78 1.31
 -9 -4 33 1.69 1.47
 -9 4 33 4.62 1.57
 4 9 35 -0.04 1.39
 -4 9 35 -1.51 1.5
 -9 -4 35 1.59 1.51
 -9 4 35 -0.05 1.59
 -5 -9 -34 25.62 5.83
 -9 -5 -34 20.51 6.04
 -9 5 -34 15.31 6.09
 -9 -5 -34 14.97 3.58
 -5 9 -34 18.02 3.32
 -9 5 -34 18.74 4.04
 -5 -9 -32 2.68 5.42
 -9 -5 -32 1.29 5.64
 -5 9 -32 9.51 3.18
 -9 5 -32 -0.18 3.29
 -9 -5 -32 -2.06 3.44
 -5 -9 -32 0.61 2.95
 -5 -9 -30 87.09 7.69
 -9 -5 -30 97.8 7.73
 -9 -5 -30 95.07 5.93
 -9 5 -30 106.25 6.1
 -5 -9 -30 98.36 5.9
 -9 -5 -30 95.45 6.11
 -5 9 -30 96.95 5.97
 -9 -5 -28 0.17 5.07
 -5 -9 -28 -4.43 5.13
 -9 -5 -28 1.99 3.06
 -5 9 -28 2.26 2.89
 -9 5 -28 2.16 2.92
 -5 -9 -28 4.98 2.94
 -9 -5 -26 113.19 8.03
 -5 -9 -26 114.05 8.07
 5 9 -26 110.95 6.24
 -5 9 -26 121.21 6.68
 -9 5 -26 130.86 6.79
 -5 -9 -26 117.37 6.66
 -9 -5 -26 113.9 6.83
 5 -9 -24 13.23 3.26
 -5 -9 -24 10.9 4.44
 -9 -5 -24 16.15 3.22
 5 9 -24 11.17 2.01
 -9 5 -24 12.94 2.83
 -5 -9 -24 12.01 2.89
 -5 9 -24 14.02 2.7
 -5 -9 -22 107.54 7.37
 5 -9 -22 107.83 6.49
 -5 9 -22 118.4 6.27
 5 9 -22 109.72 5.96
 -9 -5 -22 109.26 6.43
 -5 -9 -22 115.08 6.3
 -9 5 -22 124.96 6.35
 -9 -5 -20 8.08 2.72
 5 -9 -20 7.82 2.71
 -5 -9 -20 9.43 4.02
 5 9 -20 7.73 1.64
 -5 9 -20 7.49 2.22
 9 5 -20 5.62 1.17
 -5 -9 -20 4.79 2.45
 5 -9 -18 114.62 5.52
 -9 -5 -18 113.65 7.12
 5 -9 -18 122.04 6.34
 9 -5 -18 118.64 5.87
 -5 -9 -18 125.98 7.13
 9 5 -18 106.04 5.69
 -5 9 -18 125.31 6.26
 -5 -9 -18 131.14 6.32
 -9 -5 -18 124.42 6.48
 5 -9 -16 54.59 2.9
 5 -9 -16 58.36 3.8
 -9 -5 -16 60.43 4.74
 9 -5 -16 66.66 3.27
 -5 -9 -16 71.46 4.97
 9 5 -16 63.51 3.11
 -9 5 -16 71.84 3.79
 -9 -5 -16 71.11 4.13
 -5 -9 -16 63.62 3.87
 5 -9 -14 62.86 3.14
 -9 -5 -14 69.77 4.83
 -9 5 -14 74.79 3.92
 -5 -9 -14 69.21 4.08
 -9 -5 -12 90.64 5.06
 -9 5 -12 89.43 4.11
 5 -9 -10 273.45 13.27
 -9 -5 -10 313.64 14.05
 5 9 -10 278.34 13.26
 9 5 -10 278.54 13.29
 -9 5 -10 297.12 13.58
 -9 -5 -10 295.32 13.75
 5 -9 -8 146.75 7.47
 -9 -5 -8 173 8.34
 5 9 -8 156.78 7.46
 9 5 -8 158.09 7.48
 -9 5 -8 169.57 7.81
 -5 -9 -8 162.03 7.58
 -9 -5 -8 175.83 8.01
 5 -9 -6 439.54 20.5
 -5 -9 -6 440.25 20.98
 -9 -5 -6 470.99 21.03
 5 9 -6 430.01 20.47
 9 5 -6 411.49 20.49
 -5 -9 -6 431.69 20.51
 -9 5 -6 474.92 20.71
 -5 9 -6 436.52 20.45
 -5 -9 -6 412.22 20.7
 -9 -5 -6 444.95 20.79
 5 -9 -4 117.96 5.68
 9 5 -4 126.84 5.66
 5 9 -4 120.83 5.64
 -9 -5 -4 132.59 6.43
 -5 -9 -4 113.76 5.67
 -9 -5 -4 132.97 6.12
 -9 5 -4 133.08 5.9
 -5 9 -4 113.42 5.61
 -9 -5 -4 127.11 5.99
 -9 -5 -4 126.4 6.06
 5 -9 -2 1102.87 51.87
 5 -9 -2 1041.55 51.82
 -5 9 -2 1129.99 51.8
 9 5 -2 1102.5 51.84
 -9 -5 -2 1144.6 52.17
 5 9 -2 1050.91 51.82
 -5 -9 -2 1101.16 51.84
 -9 -5 -2 1178.05 52.05
 -9 5 -2 1125.43 51.95
 -9 -5 -2 1096.57 52
 5 -9 0 156.82 7.55
 5 -9 0 163.85 7.58
 5 9 0 151.22 7.53
 9 5 0 163.55 7.54
 -5 -9 0 163.03 7.57
 -9 5 0 153.44 7.65
 -9 -5 0 165.7 7.81
 -9 -5 0 159.04 7.76
 5 -9 2 1105.95 50.94
 -5 -9 2 1098.79 51.02
 -9 5 2 1050.26 51.13
 -5 -9 2 1165 50.95
 -9 5 2 985.48 50.95
 9 -5 2 1077.17 50.9
 9 5 2 1087.24 50.91
 5 9 2 1055.86 50.91
 5 -9 4 121.07 5.84
 -5 -9 4 119.76 5.92
 -9 5 4 111.17 5.81
 -5 -9 4 113.58 5.84
 -9 5 4 122.76 6.14
 -5 9 4 108.61 5.9
 9 -5 4 129.13 5.75
 9 5 4 121.65 5.77
 -9 5 6 411.47 19.44
 5 -9 6 439.96 19.52
 -5 -9 6 443.31 19.56
 9 -5 6 431 19.43
 -5 9 6 412.68 19.49
 -5 -9 6 413.54 19.53
 -9 5 6 358.7 19.45
 -9 5 6 411.53 19.64
 -5 -9 8 154.09 7.88
 -9 -5 8 168 7.86
 9 -5 8 172.52 7.76
 -9 -5 8 164.97 7.98
 -5 -9 8 147.67 7.91
 -9 5 8 167.51 7.98
 -5 9 8 153.74 7.82
 -5 9 8 157.02 7.84
 -5 -9 10 284.23 14.06
 9 -5 10 300.99 14.07
 -9 -5 10 281.05 14.01
 9 -5 10 299.56 13.95
 -5 9 10 282.13 14
 -5 -9 10 281.89 14.11
 -9 5 10 291.06 14.12
 -9 -5 10 274.77 14.14
 -5 9 10 281.1 14.04
 9 -5 12 92.89 4.14
 5 -9 12 73.54 4.15
 -9 -5 12 85.1 4.01
 -5 -9 12 70.58 4.08
 9 -5 12 90.88 3.96
 -5 9 12 74.17 4.04
 -9 5 12 89.26 4.23
 -9 -5 12 87.09 4.27
 5 9 12 76.03 4.05
 -5 9 12 74.01 4.1
 9 -5 14 78 3.63
 5 -9 14 66.24 3.66
 -5 -9 14 68.12 3.55
 -9 -5 14 66.76 3.46
 9 -5 14 72.67 3.43
 -5 9 14 70.75 3.54
 -9 -5 14 73.25 3.78
 -9 5 14 70.45 3.68
 5 -9 14 82.14 3.5
 -5 9 14 67.42 3.61
 5 9 14 70.35 3.56
 -5 -9 16 65.53 3.71
 -5 -9 16 59.15 3.36
 5 -9 16 65.39 3.54
 9 -5 16 82.02 3.52
 9 -5 16 73.42 3.27
 -9 -5 16 75.5 3.68
 -9 5 16 72.1 3.54
 -5 9 16 59.79 3.39
 5 9 16 63.82 3.42
 5 -9 16 67.78 3.33
 -5 -9 16 67.63 3.45
 -5 9 16 64.5 3.48
 -5 -9 18 133.48 6.67
 9 -5 18 129.09 6.51
 5 -9 18 124.19 6.56
 9 -5 18 136.24 6.32
 -9 5 18 127.96 6.55
 -9 -5 18 132.18 6.67
 -5 9 18 125.49 6.43
 -5 -9 18 127.97 6.66
 5 9 18 133.56 6.47
 5 -9 18 137.38 6.38
 -5 9 18 130.85 6.52
 -9 5 18 138.53 6.57
 -5 -9 18 134.35 6.49
 -9 -5 20 11.36 1.4
 5 -9 20 6.3 1.27
 -5 -9 20 6.45 1.5
 9 -5 20 9.81 1.1
 -9 5 20 10.18 1.23
 -5 -9 20 6.23 1.49
 -9 -5 20 10.77 1.54
 -5 -9 20 7.9 1.07
 5 -9 20 6.16 0.76
 -5 9 20 6.99 1.1
 5 9 20 6.99 0.99
 -9 5 20 10.75 1.22
 5 -9 22 122.88 6.18
 -9 -5 22 118.49 6.2
 -5 -9 22 121.1 6.27
 -9 5 22 114.88 6.16
 -5 -9 22 119.74 6.32
 -9 -5 22 116.91 6.32
 -5 -9 22 126.59 6.08
 -5 9 22 124.12 6.13
 5 9 22 126.13 6.06
 5 -9 22 128.38 5.96
 -9 -5 22 126.58 6.15
 -9 5 22 115.35 6.17
 -5 -9 24 9.56 1.75
 -9 -5 24 16.19 1.63
 5 -9 24 13.64 1.6
 -9 -5 24 16.21 1.96
 -9 5 24 17.65 1.59
 5 9 24 14.92 1.32
 -9 5 24 16.17 1.61
 -9 -5 24 17.24 1.55
 -5 -9 24 16.22 1.43
 -5 9 24 15.33 1.49
 5 -9 24 16.22 1.16
 5 -9 26 123.23 6.48
 -9 -5 26 119.55 6.45
 -9 5 26 121.11 6.45
 -9 -5 26 126.44 6.64
 -9 -5 26 122.04 6.45
 -9 5 26 124.22 6.49
 -5 -9 26 128.01 6.37
 5 9 26 129.05 6.35
 -5 9 26 122.25 6.43
 5 -9 26 149.5 6.31
 5 -9 28 1.96 1.38
 -9 -5 28 5.23 1.9
 -5 9 28 0.45 1.33
 -9 -5 28 3.84 1.42
 5 9 28 2.7 1.16
 5 -9 28 4.09 1.01
 -5 -9 28 1.95 1.24
 -9 5 28 2.32 1.37
 -5 -9 30 102.5 5.51
 5 -9 30 107.65 5.47
 -9 -5 30 99.69 5.47
 -5 9 30 100.9 5.46
 -9 5 30 101.81 5.48
 -5 -9 30 103.26 5.35
 5 9 30 119.39 5.43
 5 -9 32 4.23 1.48
 -5 -9 32 0.47 1.61
 -9 -5 32 5.35 1.51
 -5 9 32 2.53 1.48
 5 9 32 2.21 1.46
 -5 -9 32 1.87 1.31
 -9 5 32 2.84 1.56
 -5 9 34 19.76 1.86
 -5 -9 34 21.07 1.72
 -9 -5 34 18.44 1.88
 -9 5 34 13.9 1.89
 -6 -9 -35 -3.7 5.85
 -9 -6 -35 9.81 6
 -6 9 -35 10.34 3.09
 -9 -6 -35 6.71 3.39
 -9 -6 -33 4.63 6.02
 -6 -9 -33 5.68 5.73
 -6 9 -33 5.01 3.09
 -9 6 -33 8.13 3.3
 -9 -6 -33 5.89 3.42
 -9 -6 -31 5.46 5.54
 -6 -9 -31 13.64 5.6
 -6 9 -31 8.15 3.26
 -9 6 -31 9.11 3.29
 -9 -6 -31 10.4 3.46
 -6 -9 -31 5 3.15
 -9 -6 -29 -5.08 5.41
 -6 -9 -29 -1 5.22
 -9 -6 -29 0.84 2.79
 -9 6 -29 3.4 3.13
 -6 9 -29 -2.8 3.02
 -9 -6 -29 -4.28 3.25
 -6 -9 -29 2.56 3.03
 -6 -9 -27 -1.58 4.98
 -9 -6 -27 3.81 4.94
 -9 -6 -27 0.55 2.87
 -6 9 -27 -0.25 2.95
 -9 6 -27 -0.53 3.02
 -9 -6 -27 -0.44 3.14
 -6 -9 -27 -2.36 3.03
 -6 -9 -25 5.07 4.8
 -9 -6 -25 12.41 4.81
 -9 -6 -25 9.16 3.03
 -6 -9 -25 7.9 3
 6 9 -25 11.83 2.07
 -9 6 -25 5.52 2.96
 -6 9 -25 15.08 2.93
 -9 -6 -23 6.3 2.87
 -6 -9 -23 4.47 4.38
 6 -9 -23 9.33 2.82
 6 9 -23 4.92 1.87
 -6 9 -23 7.97 2.53
 -6 -9 -23 9.72 2.77
 -9 6 -23 4.57 2.78
 -9 -6 -21 23.64 3
 -6 -9 -21 26.98 4.45
 6 -9 -21 22.81 2.89
 6 9 -21 20.06 2.08
 -6 -9 -21 26.08 2.95
 9 6 -21 20.5 1.73
 -6 9 -21 26.11 2.68
 -9 -6 -19 11.43 2.79
 6 -9 -19 13.39 2.41
 9 6 -19 8.09 1.32
 -6 -9 -19 7.63 2.54
 -9 -6 -17 18.6 2.8
 -9 -6 -17 14.65 3.72
 6 -9 -17 15.68 2.25
 -6 -9 -17 15.9 3.84
 9 -6 -17 17.46 1.63
 9 6 -17 17.61 1.45
 -9 6 -17 19.4 2.42
 -6 -9 -17 18.03 2.59
 6 -9 -15 4.63 0.45
 -9 -6 -15 5.14 2.54
 -9 -6 -15 0.21 3.18
 -6 9 -15 4.55 1.91
 -6 -9 -15 4.15 2.3
 -9 6 -15 4.19 2
 6 -9 -13 31.17 1.6
 -9 6 -13 36.96 2.61
 -6 9 -13 35.32 2.55
 6 -9 -11 6.83 0.59
 9 6 -11 6.84 0.62
 6 9 -11 6.52 0.56
 -9 -6 -11 10.53 3.3
 -9 6 -11 8.82 1.81
 6 -9 -9 36.83 1.85
 -9 -6 -9 36.26 2.92
 6 9 -9 37.08 1.83
 9 6 -9 34.82 1.87
 -9 -6 -9 38.86 3.74
 -6 -9 -9 41.43 3.75
 -9 6 -9 40.27 2.61
 -6 -9 -9 40.29 2.41
 -6 -9 -9 36.17 2.78
 6 -9 -7 40.46 2.08
 6 9 -7 41.97 2.05
 -9 -6 -7 46.16 3.66
 9 6 -7 41.78 2.08
 -6 -9 -7 48.91 3.72
 -6 -9 -7 41.1 2.4
 -9 6 -7 46.29 2.63
 -9 -6 -7 40.62 2.76
 -6 -9 -7 40.7 2.75
 -9 -6 -7 43.88 2.96
 -9 -6 -5 20.67 1.97
 6 -9 -5 19.29 1.05
 9 6 -5 18.45 1
 6 9 -5 18.93 0.97
 -9 -6 -5 24.36 2.85
 -6 -9 -5 18.05 1.29
 -9 6 -5 21.01 1.59
 -9 -6 -5 19.96 2.18
 -6 9 -5 18.33 0.95
 -9 -6 -5 21.41 2.02
 -6 -9 -5 19.67 1.86
 6 -9 -3 14.36 0.9
 6 9 -3 14.07 0.8
 9 6 -3 15.22 0.82
 -6 9 -3 15.06 0.72
 -9 -6 -3 18.08 2.5
 -9 -6 -3 15.13 1.86
 -9 6 -3 18.42 1.34
 -6 -9 -3 13.76 1.05
 -6 9 -3 15.08 0.76
 -9 -6 -3 16.95 1.77
 6 -9 -1 48.34 2.47
 6 -9 -1 51.68 2.53
 9 6 -1 48.04 2.47
 6 9 -1 49.26 2.46
 -6 9 -1 53.67 2.43
 -9 -6 -1 52.44 2.93
 -9 6 -1 50.84 2.71
 -6 -9 -1 53.09 2.56
 -9 -6 -1 50.39 2.92
 6 -9 1 50.14 2.49
 6 -9 1 51.91 2.53
 6 9 1 49.27 2.45
 9 6 1 49.28 2.45
 -6 -9 1 56.7 2.57
 -9 -6 1 51.26 2.84
 -9 -6 1 48.99 2.79
 6 -9 3 14.16 0.91
 -6 -9 3 14.85 1.2
 -6 -9 3 13.4 1.03
 -9 -6 3 15.03 1.32
 -6 9 3 14.12 1.54
 -9 6 3 16.66 1.85
 9 6 3 13.64 0.76
 6 9 3 13.56 0.78
 -6 -9 5 19.23 1.32
 6 -9 5 19.38 1.16
 -9 6 5 18.35 1.83
 -6 -9 5 18.81 1.21
 -6 9 5 18.49 1.42
 9 -6 5 18.34 0.91
 9 6 5 17.33 0.97
 -9 -6 7 38.48 2.2
 -6 -9 7 41.57 2.24
 9 -6 7 42.22 1.99
 -6 -9 7 40.22 2.26
 -6 9 7 41.66 2.19
 -9 6 7 40.28 2.45
 -9 -6 9 35.87 1.91
 -6 -9 9 38.61 1.97
 9 -6 9 36.06 1.94
 9 -6 9 35.63 1.73
 -9 6 9 34.57 2.16
 -6 9 9 36.23 1.91
 -6 -9 9 35.4 2.08
 -6 9 9 37.34 1.92
 -9 -6 11 6.69 0.7
 6 -9 11 7.17 0.99
 -6 -9 11 7.57 0.82
 9 -6 11 6.63 0.82
 9 -6 11 7.22 0.4
 -6 9 11 6.29 0.76
 -9 6 11 7.56 1.08
 -9 -6 11 8.05 1.25
 -6 9 11 6.86 0.84
 6 -9 13 32.96 2
 9 -6 13 34.95 1.93
 -9 -6 13 34.03 1.78
 -6 -9 13 30.68 1.85
 9 -6 13 34.78 1.67
 -6 9 13 33.55 1.85
 -9 6 13 35.48 2.04
 -9 -6 13 33.88 2.17
 6 9 13 43.61 1.93
 -6 9 13 33.46 1.93
 -6 -9 15 5.02 0.7
 -9 -6 15 3.97 0.53
 6 -9 15 4.4 0.98
 9 -6 15 6.32 0.86
 9 -6 15 4.97 0.35
 -9 6 15 4.85 0.99
 -6 9 15 6.14 0.78
 -9 -6 15 2.6 1.24
 -6 9 15 4.9 0.94
 6 9 15 4.93 0.77
 9 -6 17 20.25 1.41
 6 -9 17 18.62 1.52
 -6 -9 17 20.2 1.78
 9 -6 17 19.93 1
 -9 6 17 18.42 1.48
 -9 -6 17 18.87 1.72
 -6 9 17 18.84 1.29
 6 9 17 19.67 1.29
 -9 6 17 20.67 1.47
 -6 -9 17 20.13 1.37
 -6 9 17 18.73 1.4
 -9 -6 19 11.73 1.48
 -6 -9 19 10.7 1.58
 6 -9 19 12.57 1.32
 9 -6 19 9.17 0.62
 9 -6 19 11.59 1.17
 -9 6 19 9.21 1.24
 -6 9 19 10.98 1.06
 -6 -9 19 10.1 1.52
 -9 -6 19 12.05 1.58
 -9 6 19 10.99 1.24
 6 -9 19 13.11 0.86
 6 9 19 12.45 1.04
 -6 9 19 11.96 1.24
 -6 -9 19 12.15 1.13
 9 -6 21 23.08 1.69
 6 -9 21 22.36 1.8
 -9 -6 21 25.81 1.95
 -6 -9 21 26.22 2.11
 -9 6 21 24.8 1.76
 -6 -9 21 22.82 2.01
 -9 -6 21 26.63 2.09
 6 -9 21 28.58 1.48
 -6 9 21 22.59 1.73
 -9 -6 21 26.1 1.77
 6 9 21 24.23 1.58
 -9 6 21 24.41 1.83
 -6 -9 21 24.35 1.67
 -9 -6 23 9.11 1.59
 -6 -9 23 10.22 1.66
 6 -9 23 8.74 1.34
 9 -6 23 8.85 1.25
 -6 -9 23 12.49 1.77
 -9 -6 23 7.21 1.68
 -9 6 23 8.58 1.31
 -9 -6 23 8.18 1.29
 6 9 23 8.6 1.15
 -6 -9 23 10.46 1.26
 6 -9 23 9.53 0.92
 -6 9 23 8.44 1.25
 -9 6 23 7.54 1.28
 -6 -9 25 11.94 1.84
 -9 -6 25 12.53 1.66
 6 -9 25 14.15 1.54
 -6 -9 25 11.52 1.9
 -9 6 25 10.74 1.51
 -9 -6 25 12.41 1.93
 -9 -6 25 10.79 1.53
 -6 -9 25 12.88 1.41
 -9 6 25 10.13 1.51
 6 9 25 13.11 1.29
 -6 9 25 16.23 1.49
 -9 -6 27 3.13 1.44
 6 -9 27 0.89 1.35
 -9 -6 27 2.51 1.82
 6 9 27 2.35 1.19
 -9 -6 27 2.93 1.42
 -9 6 27 2.92 1.34
 -6 9 27 2.71 1.33
 -6 -9 27 1.77 1.19
 6 -9 29 -0.5 1.33
 -9 -6 29 2.41 1.88
 -9 6 29 -2.09 1.41
 -9 -6 29 1.35 1.4
 6 9 29 -1.09 1.37
 -6 -9 29 -0.66 1.25
 -6 9 29 1.17 1.39
 6 -9 31 4.4 1.48
 -6 -9 31 7.96 1.68
 -6 9 31 5.22 1.53
 -9 -6 31 7.17 1.57
 -6 -9 31 4.97 1.41
 -9 6 31 8.17 1.56
 6 9 31 7.64 1.42
 -6 9 33 8.92 1.66
 -9 -6 33 8.47 1.61
 -6 -9 33 8.62 1.44
 -9 6 33 5.82 1.63
 -6 9 35 2.44 1.52
 -9 -6 35 2.04 1.47
 -9 6 35 0.05 1.55
 -9 7 -34 13.74 6.1
 -9 -7 -34 19.41 6.31
 -7 -9 -34 19.77 5.99
 -9 7 -34 15.7 3.5
 -9 -7 -34 27.34 3.67
 -9 7 -34 22.48 4.25
 -7 9 -34 25.66 3.49
 -9 -7 -32 15.8 6.11
 -7 -9 -32 4.58 5.73
 -7 9 -32 4.18 3.27
 -9 7 -32 4.23 3.33
 -9 -7 -32 3.28 3.57
 -7 -9 -32 8.23 3.23
 -9 -7 -30 78.66 7.04
 -7 -9 -30 71.04 6.86
 -7 9 -30 63.59 4.81
 -9 -7 -30 63.14 5
 -7 -9 -30 63.31 4.86
 -9 7 -30 68.04 4.96
 -7 -9 -28 0.17 5.08
 -9 -7 -28 -6.54 5.16
 -7 -9 -28 0.6 3.22
 -7 9 -28 9.61 3.06
 -9 7 -28 1.3 3.12
 -9 -7 -28 3.68 3.37
 -9 -7 -26 115.23 6.51
 -7 -9 -26 112.38 8.1
 -9 -7 -26 103.69 8.04
 -7 9 -26 107.13 6.62
 -9 7 -26 117.19 6.68
 -9 -7 -26 121.04 6.78
 -7 -9 -26 119.34 6.69
 -9 -7 -24 2.14 4.8
 -7 -9 -24 11.33 4.57
 -9 -7 -24 5.52 2.92
 -7 9 -24 7.04 2.78
 -9 -7 -24 3.94 2.94
 7 9 -24 4.03 1.85
 -7 -9 -24 7.18 3
 -9 7 -24 7.94 2.74
 -7 -9 -22 113.12 7.78
 -7 9 -22 135.72 6.7
 7 9 -22 108.33 6.15
 -7 -9 -22 125.07 6.71
 -9 -7 -22 124.92 6.7
 -9 -7 -20 -2.02 2.55
 -7 -9 -20 -2.47 3.98
 9 7 -20 2.53 1.36
 7 9 -20 0.43 1.46
 -7 -9 -20 4.05 2.56
 -9 -7 -18 282.82 14.77
 9 7 -18 260.16 13.6
 -9 7 -18 306.51 14.07
 -9 -7 -18 308.97 14.13
 -7 -9 -18 315.36 14.11
 -9 -7 -16 33.36 3.19
 -9 -7 -16 33.96 4.23
 -7 9 -16 40.95 3.02
 -9 7 -16 34.23 2.95
 -7 -9 -16 39.67 3.15
 7 -9 -14 257.19 12.27
 -9 7 -14 277.36 12.79
 -7 9 -14 280.5 12.77
 -9 -7 -14 265.76 13.39
 7 -9 -12 79.56 3.61
 -7 -9 -12 65.51 5.4
 7 9 -12 81.26 3.69
 9 7 -12 62.18 3.68
 -9 -7 -12 59.75 5.16
 -9 7 -12 73.21 4.3
 -7 9 -12 78.25 4.28
 7 -9 -10 809.74 39.28
 9 7 -10 811.03 39.33
 7 9 -10 826.44 39.32
 -9 -7 -10 875.92 39.95
 -7 -9 -10 866.65 39.98
 -7 -9 -10 913.49 39.48
 -9 7 -10 941.37 39.62
 -9 -7 -10 829.93 39.63
 -7 -9 -10 843.38 39.62
 -9 -7 -10 825.32 39.65
 7 -9 -8 71.38 3.2
 -9 -7 -8 58.62 3.91
 9 7 -8 53.7 3.21
 -9 -7 -8 63.99 4.66
 7 9 -8 71.69 3.22
 -7 -9 -8 77.01 4.75
 -7 -9 -8 68.91 3.61
 -9 7 -8 67.91 3.71
 -9 -7 -8 62.31 3.92
 -7 -9 -8 73.71 3.96
 7 -9 -6 735.82 35.35
 -9 -7 -6 753.23 35.6
 -7 -9 -6 758.11 35.86
 9 7 -6 746.63 35.36
 -9 -7 -6 751.75 35.86
 7 9 -6 747.36 35.35
 -7 -9 -6 750.66 35.44
 -9 7 -6 786.96 35.55
 -9 -7 -6 794.43 35.59
 -9 -7 -6 735.06 35.62
 -7 -9 -6 720.35 35.6
 7 -9 -4 15 0.8
 7 9 -4 14.3 0.73
 -9 -7 -4 13.94 2.63
 9 7 -4 9.89 0.71
 -9 -7 -4 12.38 1.86
 -7 -9 -4 13.88 1.18
 -9 -7 -4 10.63 1.74
 -7 -9 -4 15.79 1.7
 7 -9 -2 1007.13 47.09
 9 7 -2 947.09 47.06
 7 9 -2 967.3 47.06
 -7 9 -2 1020.69 47.02
 -7 -9 -2 987.46 47.11
 -9 -7 -2 1027.92 47.22
 -9 -7 -2 977.11 47.26
 7 -9 0 15.03 0.89
 7 -9 0 14.62 0.82
 7 9 0 14.47 0.76
 9 7 0 12.57 0.78
 -7 -9 0 15.28 1.08
 -9 -7 0 13.91 1.4
 -9 -7 0 13.1 1.51
 7 -9 2 962.26 45.36
 7 -9 2 1018.99 45.37
 -7 -9 2 996.05 45.4
 -9 -7 2 985.73 45.45
 -9 7 2 903.64 45.54
 9 7 2 924.05 45.33
 7 9 2 946.85 45.33
 7 -9 4 14.98 0.91
 -7 -9 4 17.41 1.2
 -9 7 4 12.11 1.84
 -7 -9 4 14.82 1.05
 -9 -7 4 8.71 1.2
 -7 9 4 12.29 1.56
 -9 7 4 11.06 1.04
 7 9 4 13.52 0.74
 9 7 4 10.07 0.71
 -7 -9 6 778.4 34.58
 -9 -7 6 747.67 34.56
 7 -9 6 758.27 34.53
 -9 -7 6 676.41 34.57
 -7 9 6 708.4 34.55
 -7 -9 6 778.23 34.56
 -9 7 6 718.2 34.62
 9 7 6 700.88 34.47
 -9 -7 8 53.24 2.95
 -7 -9 8 75.26 3.02
 -7 9 8 69.67 2.99
 -9 7 8 57.01 3.14
 -7 -9 8 73.59 3.07
 9 -7 8 55.55 2.76
 -7 -9 10 834.06 40.04
 -9 -7 10 813.22 40.02
 9 -7 10 821.43 40.06
 9 -7 10 857.32 39.92
 -9 7 10 830.52 40.07
 -7 -9 10 843.79 40.1
 -7 9 10 838.36 40.02
 7 -9 12 81.25 3.34
 -9 -7 12 56.55 3.14
 -7 -9 12 83.92 3.23
 9 -7 12 60.14 3.01
 -7 9 12 83.91 3.22
 -9 7 12 56.85 3.29
 -7 9 12 84.1 3.28
 7 -9 14 271.19 13.19
 -9 -7 14 251.15 13.06
 9 -7 14 274.82 13.17
 -7 -9 14 266.2 13.09
 9 -7 14 282 12.99
 -9 -7 14 272.53 13.26
 -7 9 14 279.85 13.11
 -9 7 14 256.67 13.15
 -7 9 14 290.34 13.17
 -7 -9 16 38.32 1.72
 -9 -7 16 27.53 1.62
 9 -7 16 28.77 1.88
 7 -9 16 46.31 2.01
 9 -7 16 28.74 1.52
 -9 7 16 26.49 1.89
 -9 -7 16 28.4 2.1
 -7 9 16 40.96 1.82
 -9 7 16 29.53 1.92
 -7 9 16 39.99 1.91
 -7 -9 18 317.4 15.73
 9 -7 18 305.12 15.6
 7 -9 18 309.44 15.63
 -9 7 18 313.77 15.59
 -9 -7 18 315.51 15.72
 -7 -9 18 310.21 15.72
 -7 9 18 319.18 15.54
 -7 9 18 331.04 15.62
 -7 -9 18 345.71 15.59
 -9 7 18 315.5 15.63
 -7 -9 20 -0.24 1.45
 -9 -7 20 2.46 1.43
 7 -9 20 1.56 1.11
 9 -7 20 1.61 0.99
 -7 -9 20 -0.44 1.43
 -9 7 20 0.98 1.05
 -9 -7 20 0.84 1.49
 -7 -9 20 1.71 1
 -9 7 20 1.77 1.08
 -7 9 20 -0.28 1.08
 7 9 20 1.48 1.02
 -9 -7 20 3.02 1.06
 9 -7 22 133.06 6.99
 7 -9 22 134.09 7.03
 -7 -9 22 139.57 7.17
 -9 -7 22 138.33 7.12
 -9 7 22 135.5 6.98
 -9 -7 22 130.94 7.18
 -7 -9 22 138.14 7.19
 -9 7 22 138.64 7.04
 -7 9 22 137.89 7.01
 -9 -7 22 148.5 7.02
 -7 -9 22 142.25 6.98
 -9 -7 24 6.37 1.57
 7 -9 24 4.27 1.34
 -7 -9 24 2.34 1.58
 9 -7 24 4.78 1.22
 -9 7 24 3.06 1.26
 -7 -9 24 4.42 1.79
 -9 -7 24 4.76 1.71
 -9 -7 24 6.09 1.31
 -7 -9 24 5.21 1.2
 7 9 24 5.09 1.21
 -7 9 24 5.66 1.26
 -9 7 24 4.04 1.38
 -9 -7 26 120.45 6.69
 7 -9 26 129.41 6.64
 -7 -9 26 122.98 6.76
 -7 -9 26 129.69 6.9
 -9 -7 26 127.05 6.87
 -7 9 26 132.12 6.65
 -9 -7 26 134 6.65
 7 9 26 148.94 6.61
 -7 -9 26 135.97 6.61
 -9 7 26 131.22 6.66
 -9 -7 28 2.14 1.55
 7 -9 28 3.29 1.39
 -9 -7 28 3.56 1.94
 -7 9 28 3.07 1.43
 -9 7 28 4.9 1.44
 -7 -9 28 5.24 1.31
 -9 -7 28 2.77 1.34
 7 -9 30 80.9 4.23
 -9 -7 30 77.25 4.2
 -9 7 30 75.9 4.25
 -7 9 30 77.79 4.24
 -7 -9 30 76.51 4.17
 -7 9 32 6.18 1.61
 -9 -7 32 5.12 1.52
 -9 7 32 4.63 1.62
 -7 -9 32 8.25 1.48
 -7 -9 34 24.59 1.95
 -7 9 34 21.18 2.11
 -9 7 34 27.68 2.14
 -9 -7 34 26.87 2.07
 -9 8 -35 0.61 5.85
 -9 -8 -35 -5.61 6.26
 -8 -9 -35 -3.16 5.99
 -8 9 -35 -7.09 5.78
 -8 9 -35 0.94 3.16
 -9 8 -35 1.75 3.24
 -9 -8 -33 -5.34 5.8
 -8 -9 -33 11.33 6.04
 -8 9 -33 -2.33 3.21
 -9 8 -33 1.93 3.31
 -8 -9 -33 4.95 3.26
 -9 -8 -33 1.28 3.38
 -9 -8 -31 -1.83 5.89
 -8 -9 -31 2.68 5.82
 -9 -8 -31 6.49 3.53
 -9 8 -31 11.33 3.38
 -8 -9 -31 8.07 3.35
 -8 9 -31 12.49 3.34
 -9 -8 -29 2.3 5.41
 -8 -9 -29 -5.24 5.59
 -8 9 -29 0.93 3.16
 -9 8 -29 0.19 3.29
 -9 -8 -29 0.93 3.25
 -8 -9 -29 0.27 3.33
 -8 -9 -27 5.71 5.13
 -9 -8 -27 0.34 4.96
 -9 8 -27 2.2 2.94
 -8 -9 -27 -2.05 3.2
 -8 9 -27 -2 3.05
 -9 -8 -27 -0.18 3.3
 -9 -8 -25 -4.33 5.24
 -8 -9 -25 -0.16 5.12
 -8 9 -25 -1.14 2.83
 -9 8 -25 -2.02 2.89
 -9 -8 -25 0.26 3.13
 -8 -9 -25 1.54 3.09
 -9 -8 -23 9.02 2.65
 -9 -8 -23 15.52 4.69
 -8 -9 -23 7.61 4.83
 8 9 -23 5.89 1.72
 -8 9 -23 10.62 2.83
 -9 -8 -23 9.64 3.04
 -8 -9 -23 8.38 2.99
 -9 8 -23 8.47 2.82
 -9 -8 -21 3.08 2.43
 -8 -9 -21 4.62 4.23
 9 8 -21 5.81 1.51
 8 9 -21 1.45 1.56
 -9 -8 -21 7.32 2.75
 -8 -9 -21 3.49 2.83
 -9 -8 -19 47.03 3.43
 9 8 -19 38.17 2.5
 -8 -9 -19 44.97 3.57
 -9 -8 -19 41.76 3.51
 -9 -8 -17 0.91 2.43
 -9 -8 -17 6.34 3.81
 -8 9 -17 3.62 2.11
 -8 -9 -17 1.5 2.49
 -9 8 -17 2.53 2.21
 -9 -8 -15 33.48 3
 -9 -8 -15 30.52 4.33
 -9 8 -15 33.96 2.81
 -8 9 -15 34.66 2.86
 -8 -9 -13 35.46 4.26
 -9 -8 -13 40.23 4
 -8 9 -13 37.32 2.79
 -9 8 -13 41.22 2.93
 -9 -8 -13 37.72 3.21
 8 -9 -11 39.82 1.97
 9 8 -11 39.71 2.07
 8 9 -11 41.98 2.06
 -8 -9 -11 51.99 4.3
 -9 -8 -11 48.98 4.33
 -9 8 -11 44.73 2.84
 -8 9 -11 46.19 2.8
 -9 -8 -11 36.1 3.2
 -8 -9 -11 39.51 3.13
 -9 -8 -9 74.91 4.25
 8 -9 -9 71.82 3.56
 -8 -9 -9 70.02 5.13
 8 9 -9 76.95 3.6
 -9 -8 -9 77.94 5.21
 9 8 -9 72.49 3.61
 -8 -9 -9 78.23 4.14
 -9 8 -9 79 4.11
 -9 -8 -9 81.66 4.31
 -9 -8 -9 73.54 4.42
 -8 -9 -9 76.85 4.35
 8 -9 -7 17.12 0.93
 8 9 -7 16.69 0.92
 9 8 -7 14.86 0.93
 -9 -8 -7 18.14 3.36
 -8 -9 -7 18.58 3.3
 -9 -8 -7 13.7 2.1
 -9 8 -7 17.52 1.77
 -8 -9 -7 19.04 1.81
 -9 -8 -7 16.83 2.23
 -8 -9 -7 20.43 2.18
 8 -9 -5 13.04 0.81
 8 9 -5 13.48 0.76
 -9 -8 -5 15.2 3.04
 9 8 -5 13.46 0.78
 -8 -9 -5 15.43 1.53
 -9 -8 -5 14.55 1.79
 -9 -8 -5 12.61 2.03
 -8 -9 -5 11.6 1.79
 8 -9 -3 7.94 0.59
 9 8 -3 6.52 0.51
 8 9 -3 7.64 0.5
 -9 -8 -3 7.11 1.47
 -8 -9 -3 8.3 1.11
 -9 -8 -3 7.03 1.65
 -8 -9 -3 7.71 1.63
 8 9 -1 31.72 1.59
 9 8 -1 30.72 1.58
 -9 -8 -1 35.97 2.03
 -8 -9 -1 31.84 1.87
 -9 -8 -1 34.86 2.22
 -9 -8 1 33.2 1.94
 -8 -9 1 32.1 1.84
 8 9 1 30.6 1.58
 9 8 1 32.41 1.59
 -8 -9 3 9.76 0.98
 -8 9 3 7.11 1.74
 -9 8 3 9.22 1.82
 -9 -8 3 8.34 1.11
 8 -9 3 6.55 0.67
 8 9 3 8.53 0.54
 9 8 3 6.54 0.52
 -8 -9 5 13.59 1.24
 -9 -8 5 13.25 1.22
 8 -9 5 12.13 0.92
 9 -8 5 12.85 0.92
 -9 8 5 12.2 1.71
 -9 -8 5 13.28 1.28
 -8 9 5 12.71 1.61
 -8 -9 5 12.99 1.15
 8 9 5 12.46 0.75
 9 8 5 13.01 0.76
 -9 -8 7 14.39 1.26
 8 -9 7 18.05 1.14
 -8 -9 7 16.63 1.24
 -9 -8 7 13.61 1.34
 -9 8 7 15 1.57
 -8 -9 7 17.28 1.29
 -8 9 7 17.32 1.4
 9 8 7 15.18 0.92
 -9 -8 9 73.82 3.71
 -8 -9 9 78.05 3.75
 -9 8 9 71.67 3.79
 -8 -9 9 75.17 3.83
 -8 9 9 72.45 3.73
 9 -8 11 36.77 2.16
 -8 -9 11 41.16 2.1
 -9 -8 11 39.99 2.08
 -8 9 11 37.94 2.13
 -9 8 11 39.53 2.21
 9 -8 13 36.5 2.01
 8 -9 13 36.25 2.05
 -9 -8 13 34.36 1.87
 -8 -9 13 35.45 1.9
 -8 9 13 36.26 1.95
 -9 8 13 32.61 2
 -8 9 13 35.23 1.99
 -8 -9 15 28.9 1.66
 8 -9 15 28.52 1.86
 9 -8 15 31.6 1.86
 -9 -8 15 31.83 1.64
 -8 9 15 28.3 1.75
 -9 -8 15 29.12 2.06
 -9 8 15 32.17 1.81
 -9 8 15 30.19 1.87
 -8 9 15 31.86 1.84
 -8 -9 17 1.96 0.58
 8 -9 17 0.71 1
 9 -8 17 1.92 0.96
 -8 9 17 1.88 0.87
 -9 8 17 0.86 0.93
 -9 -8 17 0.13 1.33
 -8 9 17 3.92 1
 -9 8 17 1.66 0.96
 9 -8 19 40.56 2.4
 8 -9 19 38.2 2.43
 -9 -8 19 42.36 2.67
 -8 -9 19 42.07 2.68
 -9 -8 19 42.49 2.66
 -8 -9 19 42.47 2.67
 -8 9 19 38.6 2.31
 -9 8 19 42.16 2.36
 -8 9 19 42.48 2.41
 -9 8 19 44.04 2.43
 -8 -9 19 43.15 2.37
 8 -9 21 2.89 1.2
 -8 -9 21 5.62 1.57
 -9 -8 21 5.7 1.52
 9 -8 21 5.53 1.13
 -9 8 21 6.69 1.14
 -9 -8 21 6.19 1.57
 -8 -9 21 7.04 1.62
 -9 -8 21 5.31 1.17
 -9 8 21 4.99 1.21
 -8 9 21 4.15 1.19
 -8 -9 21 4.69 1.07
 -9 -8 23 7.23 1.73
 -8 -9 23 8.53 1.75
 9 -8 23 10.49 1.28
 8 -9 23 8.96 1.32
 -8 -9 23 9.34 1.76
 -9 -8 23 7.35 1.76
 -9 8 23 7.34 1.33
 -8 -9 23 7.3 1.27
 -9 -8 23 10.32 1.34
 -8 9 23 8.69 1.35
 -8 -9 25 1.72 1.59
 -9 -8 25 0.71 1.58
 9 -8 25 0.16 1.22
 8 -9 25 -0.17 1.25
 -8 -9 25 2.9 1.73
 -9 -8 25 -0.18 1.76
 -9 8 25 1.17 1.3
 -9 -8 25 1.47 1.26
 -8 9 25 -0.57 1.3
 -8 -9 25 1.88 1.18
 -8 -9 27 1.64 1.6
 -9 -8 27 1.11 1.62
 8 -9 27 3.25 1.37
 -9 -8 27 -1.07 1.83
 -8 -9 27 2.05 1.88
 -9 -8 27 2.34 1.31
 -8 -9 27 4.4 1.31
 -9 8 27 0.76 1.33
 -8 9 27 2.63 1.29
 -9 -8 29 1.51 1.38
 -8 -9 29 0.29 1.34
 -8 9 29 0.29 1.48
 -9 8 29 0.49 1.39
 -8 -9 31 11.7 1.6
 -9 -8 31 11.02 1.64
 -9 8 31 8.15 1.67
 -8 9 31 7.71 1.68
 -8 9 33 2.44 1.53
 -9 -8 33 4.25 1.53
 -8 -9 33 2.52 1.39
 -9 8 33 4.51 1.57
 -9 8 35 0.14 1.5
 -8 9 35 0.86 1.49
 -9 -8 35 2.64 1.47
 -9 -9 -34 17.79 6.06
 -9 9 -34 11.44 3.39
 -9 -9 -34 12.68 3.41
 -9 -9 -32 -6.79 6.21
 -9 9 -32 0.19 3.29
 -9 -9 -32 -0.74 3.34
 -9 -9 -30 49.24 6.76
 -9 9 -30 48.62 4.55
 -9 -9 -30 57.86 4.6
 -9 9 -28 -1.7 3.12
 -9 -9 -28 -2.24 3.25
 -9 -9 -26 27.44 5.59
 -9 9 -26 20.83 3.36
 -9 -9 -26 24.38 3.54
 -9 -9 -24 -8.1 5.01
 -9 9 -24 -0.98 2.98
 -9 -9 -24 1.48 3.04
 -9 -9 -22 63.06 6.01
 9 9 -22 57.21 3.5
 -9 -9 -22 71.62 4.52
 9 9 -20 0.31 1.39
 -9 -9 -20 2.11 2.77
 -9 9 -18 166.65 8.41
 -9 -9 -18 155.22 8.46
 -9 -9 -16 -2.7 3.89
 -9 9 -16 0.47 2.12
 -9 -9 -14 88.2 5.98
 -9 9 -14 90.67 5.08
 9 9 -12 1.03 0.52
 -9 -9 -12 -1.48 3.43
 -9 9 -12 1.25 1.95
 -9 -9 -12 -0.12 2.24
 9 9 -10 259.3 12.71
 -9 -9 -10 262.81 13.65
 -9 9 -10 305.97 13.09
 -9 -9 -10 271.72 13.03
 -9 -9 -10 263.33 13.15
 -9 -9 -8 -1.58 3.01
 9 9 -8 0.85 0.43
 -9 -9 -8 -0.62 1.78
 -9 -9 -8 -0.85 1.94
 9 9 -6 153.8 7.32
 -9 -9 -6 150.66 8.27
 -9 -9 -6 151.08 7.6
 -9 -9 -6 155.48 7.8
 9 9 -4 0.74 0.33
 -9 -9 -4 0.91 1.35
 -9 -9 -4 1.24 1.72
 -9 -9 -2 210.01 9.69
 9 9 -2 197.63 9.53
 -9 -9 0 0.04 1.06
 9 9 0 0.23 0.32
 -9 9 2 201.75 9.99
 -9 -9 2 209.06 9.79
 9 9 2 201.66 9.66
 -9 -9 4 0.39 1.09
 -9 9 4 0.27 1.69
 -9 -9 4 0.74 0.96
 9 9 4 0.15 0.34
 9 -9 4 0.99 0.57
 9 -9 6 154.34 7.42
 -9 -9 6 158.16 7.51
 -9 -9 6 155.94 7.51
 -9 9 6 153.17 7.59
 9 9 6 152.39 7.36
 -9 -9 8 1.05 0.93
 -9 -9 8 1.82 1.04
 -9 9 8 -0.68 1.11
 9 9 8 0.65 0.45
 -9 -9 10 254.52 12.43
 -9 -9 10 265.13 12.53
 -9 9 10 263.12 12.45
 -9 -9 12 1.84 0.75
 -9 9 12 1.45 0.91
 9 -9 14 92.44 4.42
 -9 -9 14 80.76 4.28
 -9 9 14 87.05 4.35
 -9 9 14 95.95 4.41
 9 -9 16 1.15 0.92
 -9 -9 16 -0.43 0.59
 -9 9 16 1.61 0.87
 -9 9 16 0.58 0.99
 9 -9 18 157.96 7.75
 -9 -9 18 161.55 7.89
 -9 9 18 150.88 7.67
 -9 9 18 164.42 7.74
 -9 -9 20 -1.1 1.51
 9 -9 20 0.04 1.02
 -9 -9 20 -1.03 1.51
 -9 9 20 0.33 1.06
 -9 -9 20 0.3 1.01
 -9 -9 22 76.28 4.26
 9 -9 22 74.46 4.02
 -9 -9 22 73.52 4.27
 -9 9 22 75.1 4.04
 -9 -9 22 82.13 4.03
 -9 -9 24 -0.77 1.66
 9 -9 24 -0.25 1.19
 -9 -9 24 0.48 1.71
 -9 -9 24 0.54 1.24
 -9 9 24 -1.47 1.25
 -9 -9 26 29.61 2.49
 9 -9 26 34.14 2.25
 -9 -9 26 32.01 2.69
 -9 9 26 35.15 2.3
 -9 -9 26 34.99 2.24
 -9 -9 28 1.91 1.65
 -9 -9 28 -0.14 1.94
 -9 -9 28 0.29 1.34
 -9 9 28 -0.72 1.39
 -9 -9 30 60.91 3.45
 -9 9 30 61.33 3.55
 -9 -9 32 -0.69 1.49
 -9 9 32 1.94 1.59
 -9 -9 34 19.92 1.82
 -9 9 34 19.37 1.9
 -10 0 -36 33.98 6.37
 -10 0 -34 26.12 6.16
 -10 0 -32 74.63 7.09
 -10 0 -32 59.98 5.16
 0 -10 -30 29.35 5.03
 -10 0 -30 24.49 4.08
 0 10 -30 20.18 3
 0 -10 -28 145.8 9.46
 0 10 -28 159.69 8.43
 -10 0 -28 170.97 9.02
 0 -10 -26 18.55 4.56
 0 10 -26 15.57 2.79
 0 -10 -26 16.42 2.3
 -10 0 -26 16.1 3.75
 -10 0 -24 236.7 12.35
 0 -10 -24 223.78 12.05
 0 10 -24 221.35 11.23
 -10 0 -24 233.25 11.36
 0 -10 -24 216 11.04
 0 -10 -22 60.55 5.09
 -10 0 -22 49.13 5.27
 0 10 -22 63.49 3.94
 -10 0 -22 63.46 4.09
 0 -10 -22 61.74 3.71
 0 -10 -20 254.32 13.2
 -10 0 -20 257.4 13.29
 0 10 -20 255.02 12.54
 0 -10 -20 253.86 12.46
 0 -10 -18 62.27 4.76
 -10 0 -18 60.5 4.77
 0 -10 -18 65.34 3.7
 0 -10 -16 436.6 20.69
 -10 0 -16 421.19 20.8
 -10 0 -16 394.99 20.32
 0 -10 -16 436.52 20.23
 0 -10 -14 207.96 10.99
 -10 0 -14 205.93 11.07
 0 -10 -14 224.39 10.49
 -10 0 -14 209.75 10.59
 -10 0 -12 462.1 22.8
 0 -10 -12 473.9 22.67
 -10 0 -12 467.57 22.43
 0 -10 -10 332.91 16.2
 -10 0 -10 323.12 16.29
 -10 0 -10 334.61 15.98
 -10 0 -8 1479.18 74.99
 0 10 -8 1607.75 74.6
 -10 0 -8 1441.92 74.8
 0 10 -6 246.25 11.16
 -10 0 -6 241.64 11.68
 10 0 -6 204.62 11.22
 0 -10 -6 235.72 11.3
 -10 0 -6 237.86 11.42
 0 -10 -4 1289.18 62.9
 -10 0 -4 1340.07 63.1
 0 10 -4 1360.65 62.79
 10 0 -4 1266.62 62.83
 -10 0 -4 1336 62.96
 -10 0 -2 252.92 12.33
 0 10 -2 254.09 12.01
 -10 0 -2 255.24 12.19
 0 -10 0 1409.41 65.77
 -10 0 0 1448.01 65.86
 -10 0 0 1424.94 65.96
 0 10 0 1371.3 65.68
 0 -10 2 271.54 12.23
 10 0 2 262.14 12.12
 0 10 2 249.32 12.1
 -10 0 2 265.76 12.44
 -10 0 2 253.2 12.29
 0 -10 4 1382.8 62.97
 0 -10 4 1353.71 62.97
 10 0 4 1360.23 62.88
 -10 0 4 1340.26 63.09
 0 10 4 1304.1 62.87
 -10 0 4 1308.07 62.92
 -10 0 4 1325.08 62.96
 0 -10 6 254.73 11.11
 10 0 6 216.2 10.99
 -10 0 6 220.71 11.23
 0 -10 6 235.03 10.96
 0 10 6 234.58 11
 0 -10 8 1462.78 66.39
 -10 0 8 1346.98 66.29
 10 0 8 1390.41 66.31
 -10 0 8 1420.85 66.47
 0 -10 8 1438.86 66.29
 0 10 8 1446.55 66.34
 0 -10 10 367.04 16.31
 0 -10 10 349.33 16.38
 10 0 10 321.44 16.21
 -10 0 10 321.55 16.38
 0 -10 10 354.16 16.21
 0 10 10 350.14 16.26
 0 -10 12 477.06 22.82
 0 -10 12 488.34 22.92
 10 0 12 486.04 22.75
 -10 0 12 471.99 22.92
 0 -10 12 480.79 22.75
 0 10 12 476.29 22.8
 0 -10 14 218.12 10.75
 -10 0 14 195.53 10.73
 0 10 14 228.4 10.62
 0 -10 14 228.9 10.56
 0 -10 16 465.2 21.89
 -10 0 16 439.17 21.87
 0 -10 16 467.15 21.71
 0 10 16 452.16 21.77
 0 -10 18 70.95 3.64
 0 -10 18 69.25 3.35
 0 10 18 68.44 3.44
 -10 0 20 258.87 12.92
 -10 0 20 267.49 13.05
 0 -10 20 275.32 12.85
 0 10 20 272.47 12.93
 -10 0 22 58.37 3.62
 0 -10 22 69.11 3.33
 0 10 22 65.16 3.45
 -10 0 24 232.64 11.99
 0 -10 24 251.69 11.76
 0 10 24 243.45 11.84
 0 -10 26 17.7 1.84
 -10 0 26 16.42 1.94
 0 10 26 18.7 1.6
 0 -10 26 17.96 1.39
 0 -10 28 171 8.55
 -10 0 28 165.09 8.6
 0 10 28 174.48 8.44
 0 -10 28 171.53 8.32
 0 -10 30 26.58 2.28
 -10 0 30 25.19 2.39
 0 -10 30 26.88 1.8
 0 10 30 27.49 2.01
 0 -10 32 72.29 4.08
 0 10 32 76.49 4.01
 -10 0 32 73.31 4.11
 0 -10 32 72.19 3.82
 0 -10 34 17.8 1.94
 0 10 34 18.61 1.79
 -10 0 34 18.5 1.95
 0 10 36 34.08 2.38
 -10 1 -35 1.56 5.53
 -10 -1 -35 11 5.98
 -10 1 -33 -0.98 5.79
 -10 -1 -33 5.61 5.87
 -10 -1 -33 -0.99 3.52
 -10 1 -33 -2.52 3.72
 -1 -10 -31 8.04 5.08
 -10 -1 -31 -2.63 5.4
 -10 1 -31 3.63 3.67
 -10 -1 -31 5.05 3.58
 -1 10 -31 -1.79 2.82
 1 10 -31 2.3 2.68
 -1 -10 -29 -0.97 4.73
 1 -10 -29 -0.12 4.42
 -10 -1 -29 3.32 3.66
 -1 10 -29 3.8 2.61
 1 10 -29 4.57 2.48
 -10 1 -29 0.1 3.73
 1 -10 -27 -5.42 4.44
 -1 -10 -27 12.22 4.76
 -10 -1 -27 1.52 3.48
 -10 1 -27 2.44 3.63
 -1 -10 -27 4.29 2.18
 -1 10 -27 4.88 2.64
 1 10 -27 2.66 2.44
 -10 1 -25 0.97 4.49
 -1 -10 -25 -0.13 4.3
 1 -10 -25 -3.55 4.2
 -10 -1 -25 6.89 4.74
 -1 -10 -25 1.95 2.2
 -10 1 -25 7.25 2.71
 1 10 -25 3.2 2.26
 -10 -1 -25 6.95 3.36
 -1 10 -25 5.81 2.41
 -10 1 -23 -1.04 4.04
 -1 -10 -23 0.6 3.96
 1 -10 -23 0.97 3.87
 -10 -1 -23 -0.59 3.95
 -1 10 -23 1.07 2.14
 1 10 -23 1.5 2.12
 -10 1 -23 0.73 2.51
 -1 -10 -23 -1.59 2.05
 1 -10 -23 3.84 1.75
 -10 -1 -23 -2.24 3.2
 10 -1 -21 24.82 2.61
 -10 -1 -21 25.36 4.07
 -1 -10 -21 31.63 4.17
 1 -10 -21 33.08 3.96
 -10 1 -21 26.12 4.13
 -1 10 -21 27.08 2.72
 1 10 -21 27.58 2.56
 1 -10 -21 29.05 2.27
 -1 -10 -21 26.29 2.59
 1 -10 -19 12.63 3.48
 -10 -1 -19 13.68 3.52
 -1 -10 -19 14.76 3.72
 -10 1 -19 13.55 3.51
 -1 10 -19 12.26 1.98
 -1 -10 -19 14.92 2.13
 1 -10 -19 11.53 1.79
 1 -10 -17 9.44 3.13
 -1 -10 -17 6.04 3.4
 -10 -1 -17 9.44 3.26
 -10 1 -17 5.71 2.04
 -1 -10 -17 7.35 1.87
 1 -10 -17 6.51 1.6
 -10 -1 -17 6.71 2.08
 1 -10 -15 15.4 3.01
 -1 -10 -15 20.36 3.32
 -10 -1 -15 11.93 3.1
 -10 -1 -15 18.67 2.17
 -10 1 -15 19.31 2.24
 -1 -10 -15 14.47 2.06
 -1 -10 -13 44.54 3.74
 1 -10 -13 38.66 3.37
 -10 -1 -13 41.51 3.64
 -1 -10 -13 34.63 1.73
 -1 -10 -13 44.02 2.52
 -10 -1 -13 40.77 2.7
 -10 1 -13 40.87 2.71
 -1 -10 -11 36.91 3.42
 1 -10 -11 39.58 3.28
 -10 -1 -11 38.94 3.45
 -10 1 -11 37.49 2.73
 -1 -10 -11 42.22 2.62
 -10 -1 -11 41.43 2.74
 -10 -1 -9 64.55 3.94
 -10 1 -9 65.34 3.23
 -10 -1 -9 64.15 3.23
 -10 1 -7 46.95 3.41
 -10 -1 -7 44.28 3.5
 1 10 -7 50.39 2.36
 10 1 -7 44.04 2.43
 -1 10 -7 52.79 2.35
 1 -10 -7 46.54 2.58
 1 -10 -7 46.06 2.35
 -10 1 -7 47.45 2.89
 -10 -1 -7 47.54 2.91
 1 -10 -5 74.57 3.59
 1 -10 -5 79.11 3.74
 -10 1 -5 70.01 4.22
 1 10 -5 75.82 3.57
 -1 10 -5 77.41 3.55
 -10 -1 -5 74.34 4.31
 10 1 -5 70.07 3.82
 10 1 -5 64.54 3.61
 10 1 -5 73.68 3.64
 -10 -1 -5 76.53 3.95
 -10 1 -5 72.97 3.91
 1 10 -3 126.03 6.1
 -10 1 -3 129.27 6.55
 -10 -1 -3 131.01 6.6
 -1 10 -3 133.54 6.1
 1 -10 -3 118.92 6.23
 1 -10 -3 124.57 6.15
 -10 1 -3 130.19 6.36
 -1 -10 -1 20.87 1.2
 1 -10 -1 20.56 0.98
 -10 1 -1 19.36 1.72
 10 -1 -1 17.6 0.87
 1 10 -1 20.85 0.83
 -10 -1 -1 16.63 1.93
 -10 -1 -1 18.46 2.08
 -10 1 -1 13.02 1.98
 -10 1 -1 16.91 1.39
 -1 -10 -1 11.61 0.79
 -10 -1 -1 21.03 1.8
 1 -10 1 21.69 1.15
 -1 -10 1 21.87 1.31
 1 -10 1 20.03 1.24
 -10 -1 1 17.91 1.67
 10 -1 1 18.15 0.99
 -10 1 1 18.43 1.64
 -10 -1 1 20.05 1.76
 -10 1 1 17.85 2.12
 1 10 1 20.03 1.07
 -10 -1 1 17.37 2.09
 -1 10 1 19.69 1
 -10 1 1 17.83 1.36
 1 -10 3 129.99 6.2
 -1 -10 3 127.35 6.21
 1 -10 3 130.95 6.18
 10 1 3 130.23 6.09
 10 -1 3 129.11 6.09
 -1 -10 3 128.94 6.13
 -10 1 3 137.82 6.54
 -10 -1 3 135.73 6.47
 -1 10 3 125.27 6.07
 -10 1 3 120.67 6.28
 -10 -1 3 125.61 6.2
 -10 -1 3 124.33 6.25
 -1 -10 5 78.44 3.74
 1 -10 5 81.06 3.72
 1 -10 5 75.6 3.73
 10 -1 5 70.67 3.58
 10 1 5 71 3.58
 -10 -1 5 68.95 3.97
 -10 1 5 71.59 4.02
 -1 -10 5 81.46 3.67
 -10 1 5 73.27 3.73
 1 10 5 76.26 3.59
 -10 1 5 72.09 3.62
 -1 10 5 76.2 3.59
 -1 -10 5 76.46 3.55
 -1 -10 7 50.98 2.5
 1 -10 7 51.05 2.47
 10 1 7 44.28 2.31
 10 -1 7 43.01 2.3
 -10 1 7 44.64 2.76
 -10 -1 7 43.23 2.72
 -1 -10 7 52.04 2.47
 1 10 7 46.26 2.34
 1 -10 7 50.32 2.27
 -1 10 7 47.1 2.36
 -1 -10 7 47.69 2.3
 1 -10 9 69.2 3.28
 -1 -10 9 64.39 3.28
 -1 -10 9 66.05 3.36
 -10 -1 9 58.39 3.11
 10 1 9 66.03 3.14
 10 -1 9 67.1 3.13
 -10 1 9 64.18 3.45
 -1 -10 9 66.91 3.3
 -10 -1 9 64.23 3.47
 -1 -10 9 67.46 3.14
 -1 10 9 65.55 3.2
 1 -10 9 66.29 3.11
 1 10 9 67.9 3.19
 -1 -10 11 36.47 2.33
 1 -10 11 39.89 2.12
 1 -10 11 37.39 2.27
 -1 -10 11 43.03 2.16
 10 -1 11 39.57 1.97
 10 1 11 40.37 1.99
 -10 1 11 40.26 2.39
 -1 -10 11 42.77 2.28
 -10 -1 11 41.26 2.37
 -1 -10 11 41.56 2.01
 -1 10 11 38.18 2.08
 1 -10 11 39.76 1.98
 1 10 11 40.97 2.08
 -1 -10 13 42.78 2.39
 1 -10 13 41 2.19
 -1 -10 13 42.05 2.2
 1 -10 13 39.13 2.36
 10 -1 13 42.59 2.05
 -10 1 13 43.05 2.42
 -10 -1 13 40.38 2.45
 -1 -10 13 41.09 2.1
 -1 10 13 41.16 2.18
 1 -10 13 40.66 2.07
 1 10 13 41.64 2.17
 -1 -10 15 17.08 1.55
 1 -10 15 16.7 1.45
 -10 -1 15 17.85 1.5
 -10 1 15 17.28 1.47
 -1 -10 15 16.64 1.05
 -1 10 15 16.03 1.2
 1 -10 15 16.5 1.01
 1 10 15 17.31 1.18
 1 -10 17 5.97 1.28
 -1 -10 17 7.34 1.25
 -10 1 17 6.68 1.23
 -10 -1 17 6.1 1.31
 1 10 17 7.63 0.93
 1 -10 17 6.57 0.7
 -1 -10 17 6.8 0.74
 -1 10 17 7.11 0.9
 -1 -10 19 14.53 1.55
 -10 1 19 13.1 1.19
 -10 -1 19 12.85 1.31
 -10 1 19 12.11 1.45
 -10 -1 19 12.13 1.5
 1 10 19 13.43 1.15
 -1 -10 19 13.35 1.02
 1 -10 19 12.8 0.96
 -1 10 19 12.99 1.19
 -1 -10 21 29.57 2.13
 -10 -1 21 29.38 1.91
 -10 1 21 28.06 2.08
 -10 -1 21 26.79 2.12
 -1 -10 21 31.01 1.71
 -1 10 21 30.95 1.87
 1 -10 21 29.11 1.67
 -10 1 21 30.4 1.94
 1 10 21 27.77 1.83
 -10 -1 23 1.14 1.43
 -10 1 23 -0.28 1.4
 1 10 23 0.1 1.02
 -10 1 23 -0.84 1.3
 1 -10 23 -0.58 0.81
 -1 -10 23 0.79 0.85
 -1 10 23 2.11 1.05
 1 -10 25 1.84 1.48
 -10 1 25 5.21 1.59
 -10 -1 25 5.1 1.65
 -1 10 25 3.3 1.21
 -1 -10 25 3.46 1
 -10 1 25 3.36 1.42
 1 -10 25 4.22 0.94
 1 10 25 4.95 1.17
 1 -10 27 5.09 1.6
 -1 -10 27 4.67 1.61
 -10 1 27 2.72 1.57
 -10 -1 27 6.28 1.77
 -1 10 27 7.91 1.33
 -10 -1 27 4.22 1.48
 -1 -10 27 4.18 1.09
 1 10 27 3.2 1.27
 1 -10 27 4.6 1.02
 -1 -10 29 3.51 1.57
 1 -10 29 5.17 1.56
 -10 1 29 3.22 1.69
 -10 -1 29 1.07 1.81
 -10 -1 29 2.84 1.48
 -1 -10 29 4.11 1.13
 -1 10 29 4.9 1.37
 1 10 29 2.59 1.28
 1 -10 29 3.94 1.04
 -1 -10 31 5.97 1.66
 1 -10 31 3.49 1.52
 -10 -1 31 4.54 1.52
 1 -10 31 5.08 1.09
 -1 10 31 5.73 1.45
 -1 -10 31 4.4 1.16
 1 10 31 5.3 1.4
 1 -10 33 2.61 1.55
 -1 -10 33 -0.52 1.52
 1 10 33 -0.83 1.38
 -10 -1 33 -1.6 1.54
 -1 10 33 -1.57 1.46
 -10 1 35 -0.67 1.57
 1 10 35 -0.61 1.36
 -10 -1 35 0.66 1.58
 -1 10 35 0.25 1.41
 -10 -2 -34 -0.38 5.92
 -10 2 -34 11.99 6.02
 -10 2 -34 6.86 3.78
 -10 2 -32 54.75 6.79
 -10 -2 -32 51.07 6.57
 -2 -10 -32 53.81 6.13
 -10 2 -32 51.52 4.79
 -10 -2 -32 55.17 4.56
 -2 10 -32 46.79 4.1
 -10 -2 -30 8.06 5.39
 -2 -10 -30 7.08 5.05
 -10 -2 -30 7.16 3.53
 -10 2 -30 13.21 3.88
 -2 10 -30 10.67 2.93
 2 10 -30 10 2.61
 2 -10 -28 80.52 6.1
 -2 -10 -28 69.81 6.65
 -2 10 -28 78.47 5.04
 2 10 -28 75.83 4.82
 -10 2 -28 87.57 5.29
 -2 -10 -28 72.04 4.75
 -10 2 -28 88.58 5.85
 -10 -2 -28 85.18 5.59
 -10 2 -26 15.7 4.74
 -2 -10 -26 18.18 4.81
 2 -10 -26 11.53 4.2
 -10 -2 -26 11.76 3.47
 2 10 -26 12.87 2.45
 -10 2 -26 15.88 3.04
 -2 10 -26 10.8 2.79
 -2 -10 -26 13.72 2.56
 2 -10 -24 70.17 5.57
 -10 -2 -24 68.77 6.3
 -2 -10 -24 70.49 6.05
 -10 2 -24 67.44 6.19
 2 10 -24 79.38 4.5
 -2 10 -24 69.81 4.61
 -10 2 -24 76.44 4.76
 -2 -10 -24 69.31 4.5
 -10 -2 -24 84.14 5.11
 2 -10 -22 13.76 3.7
 -10 -2 -22 16.51 4.22
 -2 -10 -22 16.23 3.99
 2 10 -22 14.96 2.22
 -2 10 -22 13.44 2.42
 -10 -2 -22 10.68 3.06
 -2 -10 -22 14.78 2.28
 10 -2 -20 98.51 5.67
 -10 -2 -20 100.62 6.79
 2 -10 -20 114.6 6.6
 -2 -10 -20 104.63 6.9
 2 10 -20 107.47 5.71
 -2 10 -20 120.05 5.9
 -10 -2 -20 115.56 6.3
 -2 -10 -20 107.4 5.85
 10 -2 -18 -0.1 1.67
 -10 -2 -18 0.35 3.33
 -2 -10 -18 4.8 3.41
 2 -10 -18 0.08 3.02
 -2 10 -18 -1.15 1.77
 -10 2 -18 3.24 2.18
 -2 -10 -18 0.52 1.98
 -10 -2 -18 -1.87 2.73
 2 -10 -16 146.04 8.12
 -2 -10 -16 151.29 8.5
 -10 -2 -16 157.62 8.52
 10 -2 -16 145.39 7.47
 -10 2 -16 157.55 7.82
 -10 -2 -16 154.8 7.78
 -2 -10 -16 157.71 7.72
 2 -10 -14 15.22 2.64
 -10 -2 -14 14.38 3.13
 10 -2 -14 13.2 1.42
 -2 -10 -14 13.39 3.25
 -10 -2 -14 12.31 2
 -10 2 -14 15.23 2.03
 -2 -10 -14 15.02 2.03
 -10 -2 -12 121.29 6.29
 10 -2 -12 98.71 5.08
 -2 -10 -12 115.13 6.27
 2 -10 -12 119.84 5.92
 2 -10 -12 103.41 5.16
 -10 -2 -12 119.14 5.6
 -2 -10 -12 109.98 5.51
 -10 2 -12 115.66 5.57
 -10 -2 -10 36.92 3.53
 -2 -10 -10 39.33 3.62
 2 -10 -10 41.69 2.19
 -10 2 -10 38.44 2.7
 -10 -2 -10 40.08 2.71
 -2 -10 -10 41.8 2.69
 2 -10 -8 197.2 9.48
 2 10 -8 203.62 9.38
 10 2 -8 183.01 9.43
 -10 -2 -8 211.48 10.08
 -10 2 -8 199.11 9.68
 -10 -2 -8 201.3 9.69
 -10 -2 -6 13.72 2.4
 2 10 -6 15.79 0.79
 10 2 -6 15.35 0.87
 2 -10 -6 14.49 0.77
 2 -10 -6 16.44 1.07
 10 2 -6 20.58 1.04
 -10 2 -6 17.86 1.57
 -10 -2 -6 16.15 2.13
 2 -10 -4 146.2 6.83
 2 -10 -4 140.17 6.73
 -10 2 -4 126.97 7.13
 -10 -2 -4 146.11 7.33
 10 2 -4 135.86 6.75
 2 10 -4 142.79 6.71
 -2 10 -4 143.31 6.69
 -10 2 -4 134.84 6.94
 -10 -2 -4 129.5 7.14
 10 2 -2 77.9 3.83
 10 -2 -2 78.52 3.83
 -10 -2 -2 80.76 4.44
 -10 2 -2 77.42 4.2
 2 10 -2 80.48 3.8
 2 -10 -2 82.81 3.84
 2 -10 -2 80.71 3.93
 -2 -10 -2 75.18 3.98
 -10 2 -2 75.68 4.04
 -10 -2 -2 88.15 4.29
 -2 -10 0 467.23 20.52
 2 -10 0 470.32 20.45
 2 10 0 418.77 20.39
 -10 2 0 441 20.55
 -10 -2 0 456.68 20.67
 10 -2 0 436.53 20.41
 2 10 0 448.14 20.43
 -2 -10 0 434.58 20.4
 -10 2 0 430.22 20.72
 -10 2 0 444.94 20.51
 -10 -2 0 453.55 20.61
 -2 -10 0 405.64 20.38
 2 -10 2 84.67 3.96
 2 -10 2 80.29 3.98
 -2 -10 2 86.58 4.05
 -10 2 2 74.48 4.03
 10 -2 2 77.58 3.87
 -10 2 2 80.64 4.43
 -10 -2 2 85.31 4.41
 -2 -10 2 84.88 3.91
 2 10 2 73.72 3.92
 -2 10 2 81.76 3.86
 -10 2 2 77.11 3.99
 -10 -2 2 78.29 4.07
 -10 -2 2 80.95 4.13
 -2 10 2 83.17 3.85
 -2 -10 4 140.03 6.86
 2 -10 4 147.43 6.84
 2 -10 4 149.85 6.84
 10 -2 4 142.16 6.73
 -10 -2 4 142.97 7.04
 -2 -10 4 136.78 6.79
 -10 2 4 143.19 7.1
 -2 10 4 138.87 6.74
 -10 -2 4 143.99 6.83
 -2 -10 6 16.75 1.12
 -10 2 6 14.05 0.8
 2 -10 6 17.2 1.05
 10 2 6 15.9 0.84
 10 -2 6 16.29 0.81
 -10 2 6 16.89 1.66
 -2 -10 6 15.66 1.04
 -10 -2 6 15.55 1.5
 -10 2 6 16.44 1.12
 -2 10 6 17.37 0.89
 2 10 6 15.55 0.85
 -10 -2 8 195.56 9.65
 -2 -10 8 204.42 9.75
 2 -10 8 214 9.74
 10 -2 8 201.59 9.63
 10 2 8 208.37 9.65
 -2 -10 8 200.15 9.74
 -10 2 8 203.56 9.85
 -10 -2 8 210.92 9.85
 2 10 8 203.72 9.66
 -2 10 8 200.68 9.67
 -2 -10 10 42.24 2.14
 -2 -10 10 42.66 2.32
 -10 -2 10 33.19 1.95
 2 -10 10 44.88 2.15
 2 -10 10 39.47 2.26
 10 -2 10 38.62 1.95
 10 2 10 38.98 1.99
 -2 -10 10 43.43 2.21
 -10 -2 10 38.42 2.39
 -10 2 10 38.24 2.37
 -2 10 10 42.25 2.07
 2 10 10 43.17 2.05
 2 -10 10 43.53 1.95
 -2 -10 10 44.75 2.01
 2 -10 12 113.17 5.62
 -2 -10 12 115.82 5.52
 2 -10 12 117.61 5.52
 -2 -10 12 112.66 5.67
 10 -2 12 112.87 5.4
 -10 -2 12 110.64 5.67
 -2 -10 12 105.64 5.58
 -10 2 12 115.04 5.65
 2 10 12 118.94 5.49
 -2 10 12 110.09 5.49
 -2 -10 12 111.41 5.44
 2 -10 12 113.31 5.4
 -2 -10 14 15.71 1.48
 -2 -10 14 14.68 1.04
 2 -10 14 15.48 1.34
 10 -2 14 12.46 0.81
 -10 -2 14 13.4 1.44
 -10 2 14 13.39 1.38
 -2 10 14 15.02 1.1
 -2 -10 14 16.32 0.97
 2 -10 14 16.34 0.89
 2 10 14 15.7 1.06
 -2 -10 16 164.07 7.88
 -10 -2 16 162.07 7.83
 -10 2 16 155 7.78
 -2 -10 16 162.11 7.63
 -2 10 16 155.68 7.69
 2 -10 16 157.22 7.59
 2 10 16 158.53 7.66
 -2 -10 18 0.57 1.25
 -10 2 18 -0.36 0.85
 -10 -2 18 2.26 1.23
 -10 2 18 -0.18 1.16
 2 -10 18 0.78 0.59
 -2 -10 18 0.4 0.69
 -2 10 18 0.54 0.86
 2 10 18 0.19 0.79
 -10 -2 20 103.94 5.31
 -2 -10 20 107.96 5.44
 -10 -2 20 106.79 5.44
 -10 2 20 98.98 5.37
 2 10 20 107.17 5.24
 -2 10 20 105.9 5.27
 -2 -10 20 107.32 5.17
 -10 2 20 102.6 5.32
 2 -10 20 106.07 5.13
 2 -10 22 11.99 1.52
 -2 -10 22 13.38 1.64
 -10 -2 22 14.58 1.42
 -10 2 22 13.89 1.59
 -10 -2 22 12.75 1.66
 2 -10 22 14.8 1.06
 2 10 22 12.85 1.25
 -2 -10 22 13.1 1.14
 -10 2 22 15.73 1.45
 -2 10 22 13.63 1.33
 2 -10 24 76.73 4.26
 -10 -2 24 74.55 4.13
 -10 2 24 78.32 4.29
 -10 -2 24 77.88 4.39
 2 10 24 84.13 4.1
 -2 -10 24 79.16 4.03
 2 -10 24 80.42 3.97
 -2 10 24 75.15 4.11
 -10 -2 24 84.82 4.23
 -10 2 24 81.7 4.23
 2 -10 26 15.17 1.75
 -10 2 26 14.92 1.82
 -10 -2 26 13.63 1.92
 -2 -10 26 14.16 1.36
 -2 10 26 15.06 1.53
 -10 -2 26 15.73 1.69
 -10 2 26 16.89 1.68
 2 10 26 15.95 1.44
 2 -10 26 13.06 1.21
 2 -10 28 89.21 4.57
 -2 -10 28 85.8 4.62
 -10 2 28 82.23 4.58
 -10 -2 28 87.56 4.73
 -10 2 28 79.82 4.54
 -10 -2 28 85.35 4.53
 2 10 28 84.06 4.4
 2 -10 28 81.94 4.25
 -2 -10 28 85.89 4.33
 -2 10 28 84.82 4.45
 -2 -10 30 8.91 1.73
 2 -10 30 9.9 1.72
 -10 2 30 14.08 1.86
 -10 -2 30 8.83 1.99
 -2 10 30 12.32 1.57
 -10 -2 30 9.92 1.68
 -2 -10 30 12.13 1.34
 2 -10 30 13.71 1.21
 2 10 30 13.8 1.53
 -2 -10 32 58.04 3.43
 2 -10 32 60.73 3.44
 -2 -10 32 58.44 3.17
 -10 -2 32 52.97 3.39
 2 10 32 59.49 3.28
 -2 10 32 57.11 3.33
 2 -10 34 5.85 1.59
 2 10 34 7.88 1.44
 -10 -2 34 5.85 1.66
 -2 10 34 9.7 1.53
 -10 3 -35 11.39 5.89
 -10 -3 -35 8.97 5.97
 -10 -3 -35 -1.4 3.57
 -10 -3 -33 0.38 5.8
 -3 -10 -33 0.31 5.32
 -10 3 -33 -9.16 6.23
 -10 3 -33 -1.72 3.83
 -10 -3 -33 -0.41 3.15
 -3 10 -33 -1.42 3.03
 -10 -3 -31 0.56 5.6
 -3 -10 -31 6.2 5.32
 -10 -3 -31 11.39 3.48
 -10 3 -31 6.49 3.99
 -3 10 -31 6.87 2.99
 -10 -3 -29 0.18 5.49
 -3 -10 -29 5.31 5.17
 -10 -3 -29 1.01 3.37
 -10 3 -29 1.33 3.1
 3 10 -29 5.02 2.39
 -3 10 -29 3.23 2.83
 -3 -10 -29 4.16 2.57
 -3 -10 -27 -2.62 4.87
 3 -10 -27 -0.41 3.94
 -10 3 -27 1.26 4.86
 -10 -3 -27 4.02 3.34
 3 10 -27 3.04 2.34
 -3 10 -27 3.01 2.7
 -10 3 -27 1.96 2.96
 -3 -10 -27 4.19 2.58
 -10 3 -25 0.5 4.59
 3 -10 -25 0.49 3.69
 -3 -10 -25 6.08 4.62
 -10 -3 -25 -1.53 3.31
 3 10 -25 -0.48 2.11
 -3 10 -25 2.16 2.52
 -3 -10 -25 4.74 2.52
 -10 3 -25 5.27 2.78
 -10 -3 -23 7.42 3.2
 -10 -3 -23 9.71 4.3
 3 -10 -23 4.25 3.47
 -3 -10 -23 13.88 4.29
 -3 10 -23 12.22 2.4
 3 10 -23 7.91 2.12
 -3 -10 -23 15.99 2.62
 -10 3 -23 10.35 2.76
 -10 -3 -21 3.36 3.71
 -3 -10 -21 7.25 4.06
 3 -10 -21 -2.38 3.23
 3 10 -21 -2.43 1.79
 -3 10 -21 0.41 2.13
 -3 -10 -21 -1.6 2.3
 -10 -3 -21 2.43 2.87
 3 -10 -19 3.26 0.8
 10 -3 -19 2.4 1.65
 -10 -3 -19 3.57 3.66
 3 -10 -19 9.21 3.04
 -3 -10 -19 5.02 3.64
 -3 10 -19 2.83 2
 -3 -10 -19 2.32 2.19
 -10 -3 -19 1.92 2.85
 3 -10 -17 1.2 0.76
 -10 -3 -17 0.68 3.26
 10 -3 -17 0.32 1.39
 -3 -10 -17 5.44 3.44
 3 -10 -17 4.28 2.77
 -3 10 -17 1.9 1.81
 -10 3 -17 2.46 1.97
 -10 -3 -17 5.04 2.75
 -3 -10 -17 5.79 2.05
 3 -10 -15 74.57 3.66
 3 -10 -15 82.95 4.67
 -10 -3 -15 77.34 5.17
 -3 -10 -15 78.25 5.32
 10 -3 -15 75.32 3.75
 10 3 -15 68.96 3.59
 -10 3 -15 81.69 4.32
 -3 -10 -15 83.97 4.36
 3 -10 -13 20.15 1.28
 -10 -3 -13 19.07 3.24
 10 3 -13 18.09 1.15
 -10 3 -13 21.7 2.18
 -3 -10 -13 19.91 2.25
 3 -10 -11 76.17 3.77
 -3 -10 -11 78.9 4.95
 -10 -3 -11 72.88 4.92
 -10 3 -11 74.92 4.22
 -3 -10 -11 81.8 4.25
 -10 -3 -11 69.83 4.52
 10 3 -9 26.33 1.36
 -10 -3 -9 25.25 3.07
 -3 -10 -9 26.67 2.98
 3 10 -9 24.95 1.27
 3 -10 -9 23.7 1.46
 -10 -3 -9 25.25 2.72
 -10 3 -9 25.84 2.13
 3 -10 -7 38.55 2.08
 -10 -3 -7 40.45 3.26
 10 3 -7 38.59 1.99
 3 10 -7 40.6 1.93
 -10 3 -7 38.73 2.51
 -10 -3 -7 40.08 2.97
 10 3 -5 1.82 0.36
 3 10 -5 1.61 0.23
 3 -10 -5 1.63 0.64
 3 -10 -5 1.54 0.23
 -10 3 -5 1.38 1.25
 -10 -3 -5 3.14 1.75
 3 -10 -3 65.45 3.23
 -3 10 -3 67.33 3.08
 3 10 -3 64.45 3.11
 10 -3 -3 61.84 3.15
 -10 -3 -3 66.54 3.93
 10 3 -3 61.18 3.14
 -3 -10 -3 63.68 3.1
 -10 3 -3 65.18 3.41
 -10 -3 -3 66.28 3.7
 -3 -10 -1 10.25 1.11
 3 -10 -1 12.15 0.84
 -10 -3 -1 10.55 1.57
 10 3 -1 11.34 0.62
 -10 3 -1 10.6 1.43
 -10 -3 -1 8.33 2.02
 10 -3 -1 10.78 0.63
 3 10 -1 9.95 0.58
 -3 -10 -1 10.25 0.64
 -10 3 -1 11.18 1.16
 3 -10 1 11.98 0.77
 -3 -10 1 11.61 1.05
 -10 -3 1 12.49 1.35
 -10 3 1 8.93 1.18
 10 -3 1 10.42 0.61
 3 10 1 9.39 1
 -10 3 1 8.93 1.89
 -3 -10 1 10.95 0.7
 -3 -10 1 10.34 0.57
 -3 10 1 10.52 0.55
 -10 3 1 10.77 1.05
 -10 -3 1 10.95 1.31
 3 -10 3 64.21 3.15
 3 -10 3 67.19 3.14
 -3 -10 3 67.46 3.22
 10 -3 3 61.97 3.03
 -3 -10 3 65.65 3.1
 -10 3 3 65.27 3.62
 -10 -3 3 53.9 3.48
 -3 10 3 57.88 3.16
 -10 3 3 59.71 3.15
 -10 -3 3 63.76 3.24
 -3 10 3 63.76 3.03
 -3 -10 5 1.27 0.72
 3 -10 5 1.01 0.6
 3 -10 5 2.5 0.65
 10 -3 5 1.89 0.25
 -10 3 5 1.85 1.55
 -3 10 5 1.59 0.39
 -3 -10 5 1.37 0.61
 -10 -3 5 1.54 1.21
 -3 10 5 1.87 0.39
 -10 3 7 33.93 1.85
 -3 -10 7 42.77 2.09
 3 -10 7 40.41 2.04
 10 -3 7 40.7 1.87
 10 3 7 39.27 1.9
 -3 10 7 37.06 1.85
 -3 -10 7 40.32 2.07
 -10 3 7 38.03 2.41
 -10 -3 7 39.79 2.31
 -10 3 7 38.94 1.96
 -3 10 7 41.43 1.95
 3 10 7 46.18 1.95
 3 -10 9 25 1.47
 -10 -3 9 24.6 1.37
 -3 -10 9 24.15 1.54
 10 -3 9 27.28 1.28
 10 3 9 27.74 1.34
 -3 -10 9 26.12 1.61
 -3 10 9 25.82 1.29
 -10 -3 9 25.36 1.8
 -10 3 9 27.63 1.84
 -3 10 9 23.92 1.42
 3 10 9 24.56 1.37
 -3 -10 11 82.86 4.04
 3 -10 11 79.41 3.94
 -3 -10 11 80.26 3.85
 -10 -3 11 70.41 3.7
 10 -3 11 75.15 3.7
 -10 3 11 75.89 3.99
 -3 -10 11 79.33 3.93
 -3 10 11 77.4 3.71
 -10 -3 11 73.77 4.01
 3 10 11 79.6 3.78
 -3 10 11 79.71 3.82
 3 -10 11 81.99 3.7
 -3 -10 11 79.01 3.77
 -3 -10 13 20.36 1.35
 -3 -10 13 20.62 1.69
 10 -3 13 23.01 1.11
 -10 3 13 22.54 1.64
 -10 -3 13 23.21 1.64
 3 10 13 21.42 1.3
 -3 10 13 20.06 1.33
 3 -10 13 21.2 1.14
 -3 -10 13 21.47 1.26
 -3 -10 15 83.35 4.35
 -3 -10 15 82.55 4.09
 10 -3 15 82.33 3.98
 -10 3 15 81.41 4.26
 -10 -3 15 81.78 4.31
 3 10 15 84.77 4.1
 -3 10 15 82.54 4.14
 -3 -10 15 83.62 4.08
 3 -10 15 83.84 4.01
 -3 -10 17 1.21 1.25
 10 -3 17 2.2 0.4
 -10 -3 17 2.39 1.18
 -10 3 17 3.24 1.17
 -3 -10 17 2.45 0.7
 -3 10 17 1.66 0.84
 3 10 17 1.56 0.77
 3 -10 17 1.75 0.54
 -3 -10 19 4.2 1.41
 3 -10 19 4.47 1.13
 -10 3 19 4.01 1.24
 -10 -3 19 2.89 1.35
 3 -10 19 4.7 0.65
 3 10 19 3.09 0.9
 -3 -10 19 4.64 0.82
 -3 10 19 6.36 1
 -10 -3 21 1.33 1.15
 -3 -10 21 1.44 1.35
 3 -10 21 -1.63 1.18
 -10 3 21 1.35 1.18
 -10 -3 21 1.34 1.38
 -10 3 21 0.63 1.11
 3 -10 21 0.81 0.65
 -3 -10 21 0.02 0.84
 3 10 21 -0.22 0.89
 -3 10 21 -1.31 0.93
 -10 -3 21 -0.99 1.07
 -10 -3 23 10.06 1.39
 3 -10 23 10 1.51
 -3 -10 23 12.35 1.66
 -10 -3 23 10.47 1.69
 -10 3 23 10.88 1.52
 -10 -3 23 10.26 1.41
 -10 3 23 10.33 1.39
 3 10 23 11.17 1.22
 -3 -10 23 11.21 1.13
 -3 10 23 11.91 1.31
 3 -10 23 10.79 0.96
 3 -10 25 3.85 1.42
 -10 -3 25 0.04 1.27
 -10 -3 25 2.72 1.73
 -10 3 25 1.99 1.48
 3 -10 25 2.23 0.83
 -10 3 25 3.45 1.29
 -10 -3 25 0.49 1.3
 -3 -10 25 2.84 1.06
 -3 10 25 2.4 1.21
 3 10 25 1.62 1.09
 3 -10 27 0.96 1.47
 -10 3 27 1.25 1.49
 -10 -3 27 0.3 1.66
 -3 10 27 2.34 1.28
 -10 -3 27 2.3 1.39
 -10 3 27 1.52 1.37
 -3 -10 27 0.65 1.08
 3 -10 27 1.61 0.87
 3 10 27 2.41 1.16
 -3 -10 29 2.35 1.62
 3 -10 29 3.76 1.57
 -10 3 29 1.82 1.66
 -10 -3 29 4.39 1.87
 3 10 29 3.3 1.26
 -10 -3 29 1.2 1.46
 -3 10 29 3.16 1.38
 -10 3 29 4.43 1.49
 -3 -10 29 4.24 1.16
 3 -10 29 2.69 0.96
 3 -10 31 11.32 1.67
 -3 -10 31 11.77 1.8
 3 10 31 10.91 1.45
 -3 -10 31 11.15 1.39
 -3 10 31 11.35 1.63
 3 -10 31 12.32 1.32
 -10 -3 31 10.7 1.69
 -10 3 31 7.53 1.68
 3 -10 33 -1.3 1.49
 -3 -10 33 0.72 1.56
 -3 10 33 2.93 1.47
 -10 -3 33 1.41 1.5
 -10 3 33 -3 1.66
 3 10 33 -0.41 1.37
 3 10 35 3.97 1.58
 -3 10 35 3.62 1.53
 -10 -3 35 5.94 1.59
 -10 -4 -34 -1.72 5.85
 -10 4 -34 1.64 6.04
 -4 -10 -34 13.19 5.53
 -10 4 -34 3.1 3.8
 -4 10 -34 6.77 2.94
 -10 -4 -34 -3.08 3.53
 -4 -10 -32 67.22 6.63
 -10 -4 -32 56.69 6.99
 -10 -4 -32 59.3 4.57
 -10 -4 -32 56.36 4.9
 -4 10 -32 57.44 4.58
 -10 4 -32 68.12 5.32
 -4 -10 -30 5.89 5.3
 -10 -4 -30 6.01 5.45
 -10 -4 -30 3.6 3.17
 -4 10 -30 8.46 3.07
 -10 4 -30 6.63 3.2
 -4 -10 -30 5.43 2.7
 -10 -4 -28 99.86 7.54
 -10 4 -28 93.7 7.55
 -4 -10 -28 97.83 7.37
 -4 10 -28 100.97 5.75
 4 10 -28 92.4 5.35
 -4 -10 -28 88.39 5.6
 -10 -4 -28 89.22 6.02
 -10 4 -28 104.16 5.91
 -4 -10 -26 -3.83 4.85
 4 -10 -26 6.11 3.54
 -10 -4 -26 2.4 3.36
 -4 -10 -26 4.49 2.77
 -10 4 -26 8.37 2.85
 4 10 -26 3.34 2.26
 -4 10 -26 5.2 2.9
 4 -10 -24 71.89 5.3
 -4 -10 -24 71.46 6.37
 4 10 -24 71.65 4.43
 -4 10 -24 81.89 4.84
 -10 -4 -24 77.72 5.16
 -4 -10 -24 72.39 4.77
 -10 4 -24 83.59 5.04
 -10 -4 -22 2.33 2.93
 -4 -10 -22 -0.13 4.18
 4 -10 -22 1.84 3.04
 -10 -4 -22 0.7 3.99
 4 10 -22 0.37 1.88
 -4 10 -22 1.08 2.34
 -4 -10 -22 2.68 2.37
 -10 -4 -20 128.76 7.91
 4 -10 -20 126.59 7.27
 -4 -10 -20 128.85 7.94
 4 10 -20 126.29 6.73
 -4 10 -20 151.4 7.11
 -4 -10 -20 127.89 7.01
 -10 -4 -20 137.01 7.34
 4 -10 -18 5.01 0.69
 -10 -4 -18 6.4 2.67
 -4 -10 -18 10.3 3.66
 -10 -4 -18 3.04 3.65
 4 -10 -18 5.72 2.69
 -4 10 -18 7.09 2.08
 -10 4 -18 4.75 2.21
 -4 -10 -18 6.38 2.32
 4 -10 -16 227.08 11.41
 -10 -4 -16 263.85 12.51
 -4 -10 -16 267.08 12.53
 10 -4 -16 242.48 11.45
 4 -10 -16 245.67 11.95
 10 4 -16 235.78 11.43
 -10 4 -16 269.16 11.91
 -4 -10 -16 262.29 11.91
 -10 -4 -14 16.68 3.34
 -4 -10 -14 16.03 3.57
 4 -10 -14 13.95 0.98
 -10 4 -14 17.84 2.14
 -4 -10 -14 12.99 2.2
 4 -10 -12 119.61 6.06
 -4 -10 -12 133.71 7.31
 -10 -4 -12 147.21 7.19
 -10 4 -12 141.9 6.54
 -10 -4 -12 126.71 6.76
 -4 -10 -12 129.99 6.58
 4 -10 -10 19.3 1.26
 -10 -4 -10 24.58 2.63
 -10 -4 -10 24.95 3.06
 10 4 -10 21.22 1.2
 4 10 -10 21.87 1.12
 -4 -10 -10 22.02 1.4
 -10 4 -10 23.12 2.12
 4 -10 -8 53.79 2.8
 -10 -4 -8 62.31 4.04
 10 4 -8 50.7 2.75
 4 10 -8 57.54 2.71
 -4 -10 -8 58.02 2.72
 -10 4 -8 62.68 3.27
 -10 -4 -8 57.12 3.62
 4 -10 -6 16.89 1.07
 -10 -4 -6 20.33 2.22
 -10 -4 -6 22.23 2.83
 10 4 -6 17.45 0.98
 4 10 -6 17.48 0.91
 -4 -10 -6 17.85 0.9
 -10 4 -6 18.23 1.71
 4 -10 -4 82.9 3.85
 4 -10 -4 73.13 3.75
 10 4 -4 77.56 3.79
 4 10 -4 81.71 3.76
 -10 -4 -4 79.56 4.63
 -10 4 -4 79.61 4.07
 -4 -10 -4 81.23 3.75
 -10 -4 -4 82.44 4.44
 -10 -4 -4 83.94 4.34
 4 -10 -2 6.13 0.68
 4 -10 -2 5.77 0.46
 -10 -4 -2 5.45 1.57
 10 -4 -2 5.51 0.45
 4 10 -2 4.79 0.37
 10 4 -2 5.65 0.42
 -10 -4 -2 7.81 2.12
 -4 -10 -2 5.34 0.47
 -10 -4 -2 6.91 1.98
 -10 -4 -2 6.84 1.42
 -10 4 -2 5.76 1.11
 4 -10 0 270.43 12.5
 -4 -10 0 265.58 12.58
 -10 -4 0 272.53 12.64
 10 4 0 260.41 12.44
 10 -4 0 252.14 12.44
 4 10 0 252.61 12.43
 -10 4 0 252.27 12.54
 -4 -10 0 275.64 12.45
 -10 -4 0 260.74 12.62
 -4 10 0 266.45 12.4
 -4 -10 2 5.01 0.96
 10 -4 2 4.89 0.37
 10 4 2 4.61 0.39
 -10 4 2 5.37 0.88
 -10 4 2 4.97 1.92
 -4 -10 2 5.92 0.6
 -10 4 2 5.74 0.89
 -10 -4 2 6.39 1.06
 -4 10 2 5.57 0.4
 -4 -10 4 84.25 3.92
 4 -10 4 75.67 3.84
 10 -4 4 79.21 3.73
 -4 -10 4 77.2 3.82
 -10 4 4 82.16 4.27
 -10 4 4 69.72 3.81
 -4 10 4 75.2 3.86
 -4 10 4 81.27 3.75
 -10 4 6 16.38 0.92
 4 -10 6 17.64 1.13
 -4 -10 6 18.07 1.26
 10 -4 6 17.79 0.89
 -4 10 6 18.58 1
 -10 4 6 16.33 1.81
 -10 -4 6 20.66 1.54
 -4 -10 6 18.86 1.17
 -4 10 6 17.88 1.01
 -10 -4 8 55.26 2.71
 -4 -10 8 59.03 2.81
 4 -10 8 56.81 2.74
 10 -4 8 54.23 2.59
 10 4 8 48.17 2.63
 -4 -10 8 58.65 2.81
 -10 4 8 49.73 3
 -10 -4 8 52.67 2.96
 -4 10 8 55.04 2.62
 -4 10 8 51.26 2.69
 4 10 8 57.96 2.66
 -4 -10 10 20.07 1.39
 -10 -4 10 21.03 1.21
 10 -4 10 22.69 1.1
 10 4 10 24.59 1.2
 -4 10 10 20.85 1.17
 -10 4 10 24.21 1.68
 -4 -10 10 22.37 1.52
 -10 -4 10 22.18 1.67
 4 10 10 21.83 1.23
 -4 10 10 20.98 1.28
 -10 -4 12 116.93 5.95
 -4 -10 12 121.54 6.06
 10 -4 12 125.35 5.93
 -10 4 12 122.69 6.17
 -4 10 12 131.03 5.97
 -4 -10 12 128.56 6.17
 -10 -4 12 132.37 6.23
 -4 10 12 124.4 6.06
 4 10 12 130.41 6.02
 -4 -10 14 16.35 1.58
 -4 -10 14 16.8 1.16
 10 -4 14 18.66 0.92
 -10 4 14 21.08 1.46
 -10 -4 14 20.05 1.54
 -4 10 14 16.15 1.05
 4 10 14 16.81 1.15
 -4 10 14 14.47 1.22
 4 -10 14 17.03 0.97
 -4 -10 14 18.39 1.13
 -4 -10 16 268.52 12.34
 4 -10 16 257.04 12.24
 -4 -10 16 241.82 12.12
 10 -4 16 253.64 12.03
 -10 -4 16 255.73 12.31
 -10 4 16 238.8 12.22
 -4 10 16 252.68 12.18
 4 10 16 260.05 12.15
 4 -10 16 257.85 12.06
 -4 -10 16 258.24 12.13
 4 -10 18 8.05 1.13
 -4 -10 18 8.24 1.49
 10 -4 18 5.93 0.48
 -10 4 18 6.54 1.18
 -10 -4 18 6.91 1.4
 -4 -10 18 5.61 0.87
 4 -10 18 7.01 0.65
 -4 10 18 8.25 1.01
 4 10 18 5.8 0.87
 -4 -10 20 135.57 6.73
 -10 -4 20 128.81 6.61
 4 -10 20 134.56 6.62
 10 -4 20 134.29 6.33
 -4 -10 20 132.17 6.73
 -10 -4 20 132.5 6.71
 -10 4 20 125.88 6.6
 -4 -10 20 135.95 6.48
 4 10 20 131.47 6.48
 4 -10 20 134.84 6.39
 -10 4 20 126.05 6.59
 -4 10 20 129.69 6.54
 4 -10 22 3.64 1.31
 -4 -10 22 1.12 1.38
 -10 -4 22 0.86 1.27
 10 -4 22 1.37 0.45
 -10 -4 22 1.81 1.52
 -10 4 22 0.52 1.21
 4 -10 22 2.05 0.68
 -10 4 22 0.86 1.15
 -4 -10 22 2.17 0.93
 -4 10 22 3.82 1.1
 4 10 22 0.82 0.95
 -10 -4 22 1.68 1.17
 4 -10 24 76.59 4.11
 -4 -10 24 85.54 4.26
 -10 -4 24 73.76 4.08
 -10 -4 24 79.09 4.26
 -10 4 24 69.53 4.07
 4 -10 24 77 3.78
 -4 -10 24 76 3.9
 4 10 24 74.64 3.91
 -10 -4 24 77.55 4.05
 -10 4 24 72 4.05
 -4 10 24 75.1 4
 4 -10 26 9.33 1.52
 -10 -4 26 5.7 1.43
 -10 -4 26 8.61 1.85
 -10 4 26 6.32 1.51
 4 10 26 9.4 1.2
 -10 -4 26 4.94 1.41
 -10 4 26 5.81 1.48
 4 -10 26 8.75 0.96
 -4 -10 26 7.79 1.18
 -4 10 26 8.05 1.35
 4 -10 28 105.19 5.25
 -10 4 28 90.34 5.23
 -10 -4 28 89.5 5.39
 -10 -4 28 100.44 5.23
 -10 4 28 97.59 5.21
 4 10 28 97.88 5.07
 -4 -10 28 92.24 5.04
 -4 10 28 101.7 5.17
 4 -10 28 114.86 5.02
 -4 -10 30 5.3 1.66
 4 -10 30 7.96 1.58
 -10 -4 30 6.14 2.05
 4 10 30 4.67 1.29
 -10 -4 30 4.53 1.54
 -10 4 30 5.05 1.57
 -4 10 30 6.95 1.5
 -4 -10 30 5.01 1.22
 4 -10 30 7.15 1.1
 4 -10 32 71.14 3.98
 -4 -10 32 64.13 3.99
 -10 -4 32 71.1 4.02
 -10 4 32 70.19 4
 -4 -10 32 72.56 3.83
 -4 10 32 67.07 3.95
 4 -10 34 0.45 1.42
 -10 -4 34 3.67 1.59
 -4 10 34 1.77 1.52
 4 10 34 2.75 1.52
 -10 4 34 3.39 1.57
 -10 5 -35 -9.57 6.19
 -5 -10 -35 -3.5 5.56
 -10 -5 -35 -3.19 5.9
 -5 10 -35 3.02 3.03
 -10 -5 -35 0.47 3.48
 -5 -10 -33 3.96 5.7
 -10 -5 -33 13.45 6.02
 -5 10 -33 1.68 3.1
 -10 -5 -33 5.13 3.49
 -10 5 -33 7.9 4.01
 -10 -5 -31 0.37 5.86
 -5 -10 -31 3.15 5.5
 -10 -5 -31 4.51 3.06
 -5 -10 -31 5.73 2.85
 -10 5 -31 7.78 3.41
 -10 -5 -31 11.34 3.63
 -5 10 -31 6.95 3.12
 -5 -10 -29 6.66 5.37
 -10 5 -29 -2.93 5.51
 -10 -5 -29 -7.31 5.36
 -10 -5 -29 3.26 3.14
 -5 10 -29 3.47 3.03
 -10 5 -29 2.55 3.16
 -5 -10 -29 -0.54 2.89
 -10 -5 -27 12 5.26
 -5 -10 -27 6.39 5.06
 -10 -5 -27 4.74 3.3
 -5 10 -27 14.82 3.03
 -10 5 -27 13.2 3.08
 5 10 -27 10.61 2.25
 -5 -10 -27 10.3 2.91
 -5 -10 -25 -0.15 4.72
 -10 -5 -25 3.5 3.21
 5 10 -25 4.27 2.11
 -5 10 -25 1.39 2.77
 -10 5 -25 -0.26 2.74
 -5 -10 -25 2.27 2.73
 -10 -5 -23 4 3.08
 -5 -10 -23 12.96 4.63
 5 -10 -23 4.48 2.99
 5 10 -23 10.84 2.07
 -5 -10 -23 8.22 2.62
 -5 10 -23 8.39 2.56
 -10 -5 -21 23.41 3.16
 -5 -10 -21 23.61 4.39
 -10 -5 -21 12.41 4.23
 5 -10 -21 23.33 2.97
 -5 10 -21 17.37 2.65
 5 10 -21 20.91 2.06
 -5 -10 -21 19.1 2.81
 -10 -5 -19 11.37 2.8
 -10 -5 -19 10.04 3.79
 -5 -10 -19 12.85 3.95
 5 -10 -19 14.48 2.63
 -5 10 -19 7.21 2.32
 -10 5 -19 13.43 2.44
 -5 -10 -19 8.69 2.54
 -10 -5 -17 27.59 3.21
 5 -10 -17 29.89 1.52
 -10 -5 -17 21.8 3.74
 -5 -10 -17 33.09 4.28
 10 5 -17 27.09 1.8
 -5 -10 -17 36.35 2.84
 -10 5 -17 26.31 2.67
 -10 -5 -15 8.36 3.33
 -5 -10 -15 3.1 3.51
 5 -10 -15 3.69 0.57
 -10 5 -15 2.67 1.96
 -5 -10 -15 2.14 2.2
 5 -10 -13 66.46 3.27
 -10 -5 -13 65.69 4.95
 -10 5 -13 68.26 3.96
 -5 -10 -13 68.67 4.09
 -10 -5 -11 23.53 2.85
 5 -10 -11 25.53 1.45
 5 10 -11 26.86 1.39
 -10 -5 -11 28.88 3.5
 10 5 -11 27.65 1.46
 -5 -10 -11 27.26 1.88
 -10 5 -11 29.51 2.43
 -10 -5 -9 23.25 2.62
 5 -10 -9 21.01 1.22
 10 5 -9 21.08 1.18
 -10 -5 -9 21.01 3.21
 5 10 -9 21.41 1.12
 -5 -10 -9 21.84 1.45
 -10 5 -9 26.47 2.11
 -10 -5 -7 23.01 2.45
 5 -10 -7 26.26 1.4
 10 5 -7 23.62 1.34
 5 10 -7 26.92 1.3
 -10 -5 -7 25.44 3.1
 -5 -10 -7 25.64 1.41
 -10 5 -7 25.78 2.03
 -5 -10 -7 21.87 2.13
 5 -10 -5 83.77 4.05
 5 10 -5 83.88 3.99
 -10 -5 -5 98.11 5.1
 10 5 -5 87.02 4.02
 -5 -10 -5 81.53 4
 -10 5 -5 88.21 4.34
 -10 -5 -5 92.91 4.7
 -10 -5 -5 89.33 4.61
 -5 10 -5 81.49 3.95
 -10 -5 -3 26.67 2.18
 5 -10 -3 26.22 1.4
 5 -10 -3 24.41 1.27
 5 10 -3 25.36 1.28
 10 5 -3 23.15 1.29
 -5 10 -3 27.5 1.22
 -10 -5 -3 25.49 2.76
 -10 5 -3 23.18 1.79
 -5 -10 -3 24.57 1.34
 -10 -5 -3 24.66 2.35
 -5 10 -3 24.55 1.23
 -10 -5 -3 22.29 2.01
 5 -10 -1 1.94 0.57
 5 -10 -1 2.02 0.41
 5 10 -1 1.98 0.29
 10 5 -1 2.33 0.32
 -5 -10 -1 1.5 0.52
 -10 5 -1 -0.25 1.05
 -10 -5 -1 2.25 1.69
 -10 -5 -1 2.4 1.38
 5 -10 1 2.13 0.51
 5 -10 1 2.24 0.62
 -5 -10 1 1.56 0.92
 5 10 1 1.96 0.3
 10 -5 1 2 0.3
 10 5 1 2.27 0.32
 -10 -5 1 0.88 1.53
 -10 5 1 1.23 1.77
 -5 -10 1 2.05 0.56
 -10 5 1 1.9 0.91
 -10 -5 1 2.08 1.25
 -5 -10 3 26.06 1.54
 5 -10 3 26 1.34
 10 5 3 22.12 1.19
 10 -5 3 23.83 1.18
 -10 5 3 23.8 2.23
 -5 10 3 22.03 1.71
 -5 -10 3 25.93 1.36
 -10 5 3 20.14 1.41
 5 -10 5 80.63 4.1
 -5 -10 5 88.08 4.18
 5 -10 5 84.33 4.11
 10 -5 5 86.22 3.99
 -10 5 5 80.55 4.06
 -5 10 5 79.57 4.12
 -5 -10 5 82.05 4.12
 -10 5 5 91.32 4.49
 -5 10 5 82.23 4.03
 -10 -5 7 25.45 1.49
 -5 -10 7 26.78 1.56
 5 -10 7 24.96 1.43
 10 -5 7 24.59 1.23
 -5 -10 7 26.24 1.54
 -10 5 7 23.93 1.92
 -5 10 7 25.59 1.37
 -5 10 7 24.62 1.36
 -5 -10 9 22.26 1.45
 -10 -5 9 21.42 1.34
 10 -5 9 23.48 1.13
 -5 -10 9 21.97 1.51
 -10 -5 9 20.31 1.72
 -5 10 9 22.08 1.24
 -10 5 9 22.78 1.71
 -5 10 9 23.61 1.31
 -5 -10 11 25.8 1.63
 -10 -5 11 27.28 1.49
 10 -5 11 27.88 1.37
 -5 -10 11 28.39 1.82
 -5 10 11 28.95 1.48
 -10 5 11 26.63 1.83
 -10 -5 11 28.48 1.92
 5 10 11 31.27 1.58
 -5 10 11 27.95 1.59
 5 -10 13 75.37 3.49
 -10 -5 13 60.43 3.23
 -5 -10 13 69.57 3.34
 10 -5 13 64.26 3.19
 -10 -5 13 64.29 3.57
 -5 10 13 72.48 3.28
 -10 5 13 63.82 3.48
 -5 10 13 70.15 3.37
 5 10 13 75.77 3.33
 5 -10 15 3.99 1.03
 -5 -10 15 6.27 1.32
 -5 -10 15 3.75 0.71
 10 -5 15 3.65 0.34
 -10 -5 15 1.92 1.22
 -5 10 15 3.54 0.69
 -10 5 15 3.02 1.04
 5 10 15 3.19 0.73
 -5 10 15 2.25 0.81
 -5 -10 15 5.01 0.78
 5 -10 17 32.58 2.03
 -5 -10 17 33.77 2.25
 10 -5 17 30 1.6
 -10 5 17 29.61 2.01
 -10 -5 17 27.49 2.15
 -5 10 17 32.34 1.89
 5 10 17 34.1 1.83
 -5 -10 17 34.31 1.86
 5 -10 17 39.92 1.73
 5 -10 19 11.24 1.34
 -5 -10 19 12.43 1.64
 10 -5 19 11.3 0.68
 -10 5 19 10.7 1.32
 -10 -5 19 11.75 1.58
 -5 -10 19 12.07 1.1
 5 10 19 10.6 1.06
 -5 10 19 12.48 1.2
 5 -10 19 14.51 0.91
 -10 5 19 11.25 1.31
 -5 -10 21 21.01 1.91
 5 -10 21 20.4 1.67
 -10 -5 21 19.37 1.75
 10 -5 21 19.31 1.07
 -5 -10 21 21 1.92
 -10 -5 21 19.72 1.89
 -10 5 21 20.24 1.67
 -5 -10 21 20.93 1.47
 5 10 21 19.73 1.42
 -5 10 21 19.52 1.53
 5 -10 21 25.35 1.31
 -10 5 21 21.11 1.63
 -10 -5 21 18.53 1.62
 -5 -10 23 9.71 1.63
 5 -10 23 9.8 1.45
 -10 -5 23 11.52 1.55
 -5 -10 23 9.14 1.7
 -10 -5 23 10.91 1.78
 -10 5 23 8.58 1.42
 5 10 23 9.94 1.14
 5 -10 23 10.63 0.98
 -5 -10 23 8.67 1.15
 -5 10 23 8.55 1.24
 -10 -5 23 7.73 1.32
 -10 5 23 10.5 1.42
 -5 -10 25 2.28 1.65
 -10 -5 25 1.24 1.44
 5 -10 25 1.62 1.37
 -10 5 25 2.88 1.4
 -10 -5 25 1.67 1.69
 -10 -5 25 2.26 1.34
 5 10 25 3.66 1.08
 -10 5 25 1.53 1.34
 5 -10 25 2.59 0.92
 -5 -10 25 3.06 1.11
 -5 10 25 1.8 1.24
 5 -10 27 15.28 1.67
 -10 5 27 14.34 1.62
 -10 -5 27 11.97 2.01
 -10 -5 27 11.17 1.63
 5 10 27 11.99 1.35
 -10 5 27 12.5 1.62
 -5 -10 27 12.17 1.4
 -5 10 27 10.92 1.52
 5 -10 29 0.62 1.45
 -10 -5 29 1.41 1.93
 -5 10 29 -0.27 1.32
 -10 -5 29 0.54 1.47
 5 10 29 0.75 1.28
 -10 5 29 1.07 1.41
 -5 -10 29 0.78 1.21
 5 -10 31 6.36 1.57
 -5 -10 31 9.96 1.78
 5 10 31 10.91 1.62
 -5 10 31 9.49 1.59
 -10 -5 31 9.56 1.64
 -10 5 31 9.46 1.61
 -5 -10 31 9.05 1.38
 5 -10 33 5.06 1.52
 -5 -10 33 7.18 1.35
 -10 5 33 7.25 1.6
 -10 -5 33 2.46 1.52
 -5 10 33 5.35 1.61
 -5 10 35 1.22 1.46
 -10 -5 35 -1.38 1.51
 -10 5 35 -0.05 1.52
 -6 -10 -34 7.53 5.69
 -10 -6 -34 3.01 5.78
 -10 6 -34 0.85 3.95
 -10 -6 -34 3.6 3.54
 -6 10 -34 -0.34 3.09
 -6 -10 -32 39.39 6.48
 -10 -6 -32 59.97 6.72
 -10 6 -32 56.93 4.52
 -10 -6 -32 50.78 4.63
 -6 10 -32 47.01 4.32
 -6 -10 -32 49.83 4.14
 -10 -6 -30 0.92 5.66
 -6 -10 -30 2.37 5.45
 -10 6 -30 -3.83 5.79
 -6 10 -30 -2.68 3.14
 -10 -6 -30 2.78 3.52
 -10 6 -30 2.04 3.24
 -6 -10 -30 -1.47 3.07
 -10 -6 -28 59.91 4.46
 -6 -10 -28 53.18 6.44
 -10 -6 -28 60.09 6.49
 -6 10 -28 62.34 4.5
 -10 6 -28 64.05 4.55
 -10 -6 -28 66.35 4.8
 -6 -10 -28 54.03 4.46
 -6 -10 -26 22.29 5.41
 -10 -6 -26 24.54 3.45
 6 10 -26 22.89 2.47
 -6 10 -26 24.91 3.29
 -10 6 -26 24.91 3.43
 -6 -10 -26 22.52 3.36
 -6 -10 -24 90.22 7.27
 6 10 -24 92.04 5.28
 -6 10 -24 111.85 5.83
 -10 6 -24 106.13 5.89
 -6 -10 -24 89.19 5.75
 -10 -6 -24 93.16 5.92
 -10 -6 -22 21.67 3.2
 -6 -10 -22 27.37 4.72
 6 10 -22 20.69 2.24
 -6 -10 -22 26.89 3.1
 -6 10 -22 30.54 2.92
 -10 -6 -20 120.16 7.85
 -6 -10 -20 120.95 7.95
 -6 10 -20 135.94 6.86
 -6 -10 -20 125.08 6.87
 -10 -6 -20 121.1 6.98
 -10 -6 -18 55.6 4.88
 -6 -10 -18 59.29 5.15
 10 6 -18 48.73 2.92
 -10 6 -18 60.96 3.77
 -6 -10 -18 60.64 3.86
 -10 -6 -18 63.99 4.05
 6 -10 -16 107.8 5.23
 -6 -10 -16 123.17 6.91
 -10 -6 -16 116.84 6.81
 -10 6 -16 113.67 5.99
 -10 -6 -16 115.1 6.21
 -6 -10 -16 118.11 6.09
 6 -10 -14 28.8 1.49
 -10 -6 -14 26.41 3.68
 -6 10 -14 32.54 2.54
 -10 6 -14 24.53 2.62
 -6 -10 -14 33.18 2.83
 6 -10 -12 304.68 15.07
 -10 6 -12 314.56 15.47
 -10 -6 -12 324.47 16.04
 6 10 -12 337.82 15.11
 -10 -6 -10 36.75 3.06
 6 -10 -10 39.18 1.9
 10 6 -10 34.46 1.92
 6 10 -10 37.08 1.88
 -10 -6 -10 35.93 3.96
 -10 6 -10 42.69 2.7
 -6 -10 -10 41.17 2.31
 6 -10 -8 290.37 13.7
 -6 -10 -8 288.67 14.45
 -10 -6 -8 303.34 14.47
 10 6 -8 277.02 13.71
 6 10 -8 292.18 13.69
 -10 6 -8 316.27 14.01
 -6 -10 -8 287.18 13.76
 -6 -10 -8 285.05 14.04
 -10 -6 -8 285.4 14.12
 6 -10 -6 73.67 3.6
 -10 -6 -6 71.93 4.78
 10 6 -6 70.4 3.58
 6 10 -6 74.93 3.56
 -10 -6 -6 80.64 4.27
 -6 -10 -6 74.44 3.65
 -10 6 -6 79.1 4.05
 -10 -6 -6 77.08 4.21
 -6 -10 -6 72.91 4.04
 -10 -6 -6 79.44 4.27
 -10 -6 -4 319.48 15.5
 6 -10 -4 322.3 15.24
 6 10 -4 325.97 15.2
 10 6 -4 307.32 15.22
 -10 -6 -4 333.54 15.8
 -10 -6 -4 349.77 15.55
 -10 6 -4 341.33 15.42
 -6 -10 -4 326.48 15.23
 -10 -6 -4 322.98 15.5
 -6 10 -4 317.94 15.17
 6 -10 -2 238.18 11.3
 6 -10 -2 218.84 11.25
 -6 10 -2 252.17 11.22
 6 10 -2 235.04 11.26
 10 6 -2 228.58 11.27
 -10 -6 -2 253.54 11.57
 -10 6 -2 230.9 11.43
 -6 -10 -2 230.58 11.29
 -10 -6 -2 233.96 11.53
 6 -10 0 94.75 4.47
 6 -10 0 102.35 4.52
 6 10 0 89.85 4.45
 10 6 0 86.77 4.46
 -10 -6 0 100.28 4.84
 -6 -10 0 98.85 4.52
 -10 6 0 88.85 4.63
 -10 -6 0 94.66 4.77
 6 -10 2 240.57 10.74
 -6 -10 2 235.52 10.86
 6 -10 2 233.8 10.76
 -10 6 2 219.96 11.05
 -10 -6 2 242.33 10.92
 -10 6 2 220.95 10.79
 -6 -10 2 224.7 10.75
 6 10 2 216.48 10.7
 10 6 2 218.65 10.7
 -6 -10 4 339.59 15.11
 6 -10 4 333.37 15.02
 -6 10 4 304.35 15.09
 -6 -10 4 332.65 15.04
 -10 6 4 293.21 15.01
 -10 6 4 319.38 15.26
 10 6 4 312.08 14.97
 10 -6 4 313.82 14.94
 -6 -10 6 77.06 3.6
 6 -10 6 75.09 3.52
 6 -10 6 68.34 3.5
 10 -6 6 70.33 3.36
 -6 10 6 69.1 3.54
 -6 -10 6 80.72 3.56
 -10 6 6 72.32 3.82
 -10 6 6 62.54 3.44
 -10 -6 8 287.91 13.82
 -6 -10 8 303.86 13.87
 10 -6 8 283.8 13.72
 -6 10 8 296.32 13.79
 -10 6 8 280.74 13.93
 -6 -10 8 298.03 13.88
 -6 10 8 301.45 13.8
 -10 -6 10 33.91 1.92
 -6 -10 10 40.96 2.04
 10 -6 10 35.95 1.76
 -6 -10 10 40.12 2.15
 -10 6 10 32.53 2.17
 -6 10 10 38.88 1.91
 -6 10 10 37.9 1.96
 6 -10 12 288.79 15.06
 -10 -6 12 292.36 14.95
 -6 -10 12 315.02 15.01
 10 -6 12 323.79 15.04
 10 -6 12 325.93 14.89
 -10 6 12 299.28 15.06
 -6 -10 12 327.94 15.11
 -10 -6 12 302.87 15.12
 -6 10 12 313.48 14.96
 -6 10 12 323.19 15.02
 -6 -10 14 29.5 1.61
 -10 -6 14 23.84 1.46
 6 -10 14 31.44 1.77
 10 -6 14 27.69 1.37
 10 -6 14 28.55 1.69
 -6 10 14 29.05 1.57
 -10 6 14 26.69 1.77
 -10 -6 14 26.27 1.92
 -6 10 14 28.22 1.68
 6 -10 16 116.11 5.72
 -6 -10 16 116.8 5.85
 -6 -10 16 111.81 5.56
 10 -6 16 112.11 5.44
 10 -6 16 113.72 5.66
 -10 -6 16 114.93 5.8
 -10 6 16 102.82 5.67
 -6 10 16 112.2 5.56
 -6 10 16 116.06 5.65
 -6 -10 16 121.91 5.62
 6 10 16 137.56 5.64
 6 -10 18 64.59 3.26
 -6 -10 18 64.35 3.42
 10 -6 18 57.39 3.13
 10 -6 18 57.84 2.85
 -10 6 18 47.76 3.15
 -10 -6 18 54.95 3.36
 -6 10 18 64.05 3.15
 6 10 18 67 3.09
 -10 6 18 55.64 3.19
 -6 -10 18 68.71 3.1
 -6 -10 20 132.16 6.5
 -10 -6 20 125.69 6.43
 6 -10 20 128.8 6.35
 -10 -6 20 128.57 6.46
 -10 6 20 115.37 6.29
 -6 -10 20 117.81 6.44
 -6 10 20 124.98 6.28
 6 10 20 130.99 6.21
 -10 6 20 130.76 6.33
 -6 -10 20 130.42 6.24
 -6 -10 22 28.77 2.15
 -10 -6 22 21.86 2
 6 -10 22 29.33 1.92
 -10 6 22 25.03 1.85
 -6 -10 22 26.83 2.17
 -10 -6 22 23.27 2.15
 -6 -10 22 25.79 1.73
 -6 10 22 25.74 1.8
 6 10 22 28.13 1.72
 -10 -6 22 26.01 1.85
 -10 6 22 23.94 1.86
 6 -10 24 101.89 5.2
 -10 -6 24 99.11 5.25
 -6 -10 24 99.11 5.34
 -6 -10 24 107.19 5.43
 -10 -6 24 106.85 5.4
 -10 6 24 95.17 5.13
 -10 6 24 96.79 5.18
 -6 -10 24 97.2 5.06
 -6 10 24 95.56 5.13
 6 10 24 107.82 5.08
 -10 -6 24 100.34 5.17
 -6 -10 26 28.07 2.29
 -10 -6 26 21.77 2.09
 6 -10 26 27.85 2.06
 -10 -6 26 19.75 2.36
 -10 6 26 23.17 2.02
 -6 -10 26 27.06 1.85
 -6 10 26 26.74 1.98
 6 10 26 34.32 1.95
 -10 -6 26 25.07 1.99
 6 -10 28 70.88 3.91
 -10 -6 28 66.9 4.2
 -10 6 28 63.1 3.87
 -6 -10 28 67.08 3.76
 -6 10 28 69.48 3.87
 -10 -6 28 70.52 3.92
 6 -10 30 1.13 1.44
 -10 -6 30 -0.14 2.01
 6 10 30 -0.7 1.29
 -10 6 30 -1.84 1.51
 -6 -10 30 1.41 1.25
 -10 -6 30 0.68 1.48
 -6 10 30 0.42 1.47
 6 -10 32 54.77 3.36
 -6 -10 32 57.05 3.45
 -10 6 32 56.8 3.41
 -10 -6 32 61.68 3.39
 -6 -10 32 58.8 3.27
 -6 10 32 58.68 3.4
 -6 10 34 -0.61 1.49
 -10 -6 34 0.19 1.46
 -10 6 34 -0.05 1.51
 -10 7 -35 -4.65 5.95
 -10 -7 -35 -5.37 6.32
 -7 -10 -35 4.36 5.79
 -7 10 -35 3.02 3.15
 -10 -7 -35 2.8 3.47
 -10 -7 -33 1.51 6.16
 -7 -10 -33 -6.44 6.03
 -7 10 -33 -1.59 3.07
 -10 7 -33 -2.14 3.38
 -10 -7 -33 2.39 3.49
 -7 -10 -33 0.48 3.02
 -7 -10 -31 2.8 5.48
 -10 -7 -31 4.82 5.8
 -10 7 -31 1.65 5.71
 -7 10 -31 3.82 3.26
 -10 7 -31 1.51 3.34
 -10 -7 -31 0.58 3.42
 -7 -10 -31 4.93 3.2
 -10 -7 -29 7.38 5.53
 -7 -10 -29 7.03 5.45
 -7 10 -29 1.65 3.1
 -10 -7 -29 -1.54 3.48
 -7 -10 -29 3.19 3.06
 -10 7 -29 2.52 3.06
 -10 -7 -27 -0.86 5.25
 -7 -10 -27 4.96 5.01
 -10 -7 -27 6.6 2.99
 -10 7 -27 5.68 3.16
 -10 -7 -27 7.37 3.28
 -7 10 -27 6.54 2.98
 -7 -10 -27 8.12 3.15
 -7 -10 -25 0.95 4.87
 -10 -7 -25 4.25 3
 7 10 -25 0.29 1.98
 -10 7 -25 4.07 2.87
 -7 10 -25 2.27 2.77
 -10 -7 -25 4.98 3.11
 -7 -10 -25 2.58 2.98
 -10 -7 -23 9.75 2.92
 -7 -10 -23 5.51 4.72
 7 10 -23 5.63 1.91
 -7 -10 -23 4.33 2.78
 -10 -7 -23 0.25 2.9
 -7 10 -23 4.94 2.78
 -10 -7 -21 11.85 2.99
 -7 -10 -21 10.35 4.49
 7 10 -21 10.15 1.78
 -7 -10 -21 15.45 2.79
 -7 10 -21 19.2 2.66
 -10 -7 -19 12.47 2.71
 -7 -10 -19 3.66 4.14
 -10 -7 -19 4.76 3.83
 10 7 -19 6.31 1.31
 -10 7 -19 14.94 2.46
 -7 -10 -19 11.67 2.7
 -10 -7 -17 -0.74 3.57
 -10 -7 -17 6.69 2.6
 -10 7 -17 1.41 2.18
 -7 -10 -17 3.85 2.56
 7 -10 -15 21.98 1.13
 -10 -7 -15 28.9 3.93
 -7 10 -15 21.49 2.4
 -7 -10 -15 28.47 2.76
 -10 7 -15 29.64 2.54
 7 -10 -13 7.16 0.55
 -10 -7 -13 7.35 3.5
 -7 10 -13 10.34 1.84
 -10 7 -13 10.64 2.01
 -10 -7 -11 4.46 2.33
 7 -10 -11 0.32 0.42
 -7 -10 -11 -1.53 3.34
 7 10 -11 0.12 0.43
 -10 -7 -11 -0.58 3
 10 7 -11 0.86 0.5
 -10 7 -11 0.95 1.9
 -7 -10 -11 0.24 1.63
 -10 -7 -11 1.29 2.16
 -10 -7 -9 20.8 2.44
 7 -10 -9 17.27 1.03
 7 10 -9 17.67 1.01
 -7 -10 -9 18.91 3.33
 -10 -7 -9 16.32 3.33
 10 7 -9 19.48 1.05
 -7 -10 -9 16.43 1.72
 -10 7 -9 23.89 2.17
 -10 -7 -9 16.45 2.34
 -7 -10 -9 19.97 2.31
 7 -10 -7 2.17 0.51
 -10 -7 -7 3.82 1.97
 -10 -7 -7 1.71 3
 7 10 -7 3.05 0.39
 -7 -10 -7 5.14 3
 10 7 -7 2.78 0.44
 -10 -7 -7 3.49 2.19
 -7 -10 -7 3.53 1.14
 -10 7 -7 1.22 1.62
 -10 -7 -7 1.49 2.01
 -7 -10 -7 4.51 1.91
 7 -10 -5 7.64 0.67
 -10 -7 -5 9.19 3.03
 10 7 -5 9.12 0.57
 7 10 -5 7.17 0.54
 -7 -10 -5 8.42 1.02
 -10 7 -5 10.41 1.54
 -10 -7 -5 11.36 2.02
 -10 -7 -5 9.06 1.96
 -7 -10 -5 7.47 1.74
 7 -10 -3 64.6 3.22
 7 10 -3 62.81 3.16
 10 7 -3 66.37 3.17
 -7 -10 -3 65 3.27
 -10 7 -3 72.06 3.49
 -10 -7 -3 76.7 3.76
 -10 -7 -3 69.62 3.72
 7 -10 -1 39.79 2.01
 7 -10 -1 43.52 2.08
 10 7 -1 40.32 2.01
 7 10 -1 39.01 1.99
 -10 -7 -1 39.91 2.59
 -7 -10 -1 42.19 2.13
 -10 7 -1 44.57 2.38
 -10 -7 -1 43.49 2.63
 7 -10 1 40.85 2.05
 7 -10 1 43.36 2.09
 -10 -7 1 44.34 2.48
 -7 -10 1 38.99 2.14
 -10 7 1 37.31 2.88
 10 7 1 40.85 2.01
 7 10 1 39.48 2
 -7 -10 3 65.49 3.29
 7 -10 3 62.32 3.08
 7 -10 3 61.3 3.07
 -10 7 3 67.67 3.72
 -7 10 3 59.26 3.42
 -7 -10 3 62.14 3.13
 -10 -7 3 68.95 3.33
 7 10 3 59.09 3
 10 7 3 62.44 3
 7 -10 5 7.09 0.79
 -7 -10 5 6.88 1.11
 -7 10 5 7.07 1.29
 -10 7 5 6.86 1.69
 -10 -7 5 9.46 1.24
 -7 -10 5 7.92 0.96
 7 10 5 8 0.58
 10 7 5 8.04 0.55
 -10 -7 7 2.45 0.92
 -7 -10 7 3.49 0.92
 7 -10 7 3.97 0.83
 10 -7 7 2.59 0.25
 10 7 7 2.07 0.44
 -10 7 7 2.37 0.64
 -7 -10 7 1.5 0.91
 -7 10 7 2.72 0.93
 -10 7 7 2.66 1.52
 -10 -7 9 18.72 1.22
 -7 -10 9 16.25 1.33
 10 -7 9 19.55 0.93
 -10 7 9 17.03 1.59
 -7 10 9 18.58 1.23
 -7 -10 9 17.91 1.43
 -7 10 9 16.44 1.19
 -7 -10 11 1 0.77
 -10 -7 11 0.85 0.66
 10 -7 11 -0.18 0.75
 10 -7 11 0.31 0.18
 -7 10 11 1.05 0.69
 -7 -10 11 0.38 1
 -10 7 11 0.96 1.07
 -7 10 11 -0.72 0.73
 7 -10 13 7.24 1.08
 -10 -7 13 7.92 0.72
 -7 -10 13 7.8 0.84
 10 -7 13 7.85 0.42
 10 -7 13 6.95 0.93
 -7 10 13 8.12 0.83
 -10 -7 13 8.25 1.35
 -10 7 13 8.02 1.11
 -7 -10 13 7.66 1.22
 -7 10 13 6.44 0.89
 -10 -7 15 22.72 1.32
 10 -7 15 23.84 1.57
 -7 -10 15 24 1.44
 7 -10 15 21.82 1.63
 10 -7 15 25.03 1.18
 -7 10 15 23.86 1.45
 -10 7 15 22.37 1.63
 -10 -7 15 22.21 1.84
 -7 10 15 24.04 1.57
 7 -10 17 1.34 1.04
 -7 -10 17 1.91 0.64
 -7 -10 17 1.72 1.44
 10 -7 17 2.78 0.98
 -10 -7 17 0.74 1.28
 -10 7 17 1.16 1.01
 7 10 17 2.03 0.83
 -7 -10 17 3.02 0.89
 -10 7 17 2.1 1.04
 -7 10 17 1.19 0.95
 7 -10 19 8.81 1.25
 -7 -10 19 7.32 1.59
 10 -7 19 9.53 1.15
 -10 -7 19 7.21 1.53
 -10 7 19 9.45 1.2
 -10 7 19 10.1 1.27
 -7 10 19 7.27 1.14
 -7 -10 19 8.35 1.05
 7 10 19 9.11 1.04
 7 -10 21 10.93 1.47
 -10 -7 21 13.25 1.67
 -7 -10 21 13.62 1.71
 10 -7 21 12.43 1.27
 -7 -10 21 14.41 1.76
 -10 -7 21 13.6 1.75
 -10 7 21 12.23 1.34
 -7 -10 21 13.84 1.26
 -10 7 21 9.71 1.37
 -7 10 21 12.4 1.29
 7 10 21 15.01 1.29
 -10 -7 21 12.88 1.35
 -7 -10 23 3.46 1.58
 7 -10 23 0.88 1.2
 -10 -7 23 3.81 1.6
 -10 7 23 4.24 1.22
 -10 -7 23 5.14 1.78
 -7 -10 23 2.62 1.69
 -10 -7 23 5.02 1.29
 -10 7 23 3.36 1.22
 -7 10 23 5.18 1.18
 7 10 23 1.91 1.1
 -7 -10 23 4.51 1.13
 -7 -10 25 2.65 1.69
 -10 -7 25 5.19 1.63
 7 -10 25 3.28 1.34
 -7 -10 25 5.33 1.79
 -10 -7 25 6.27 1.81
 -10 -7 25 4.81 1.39
 -10 7 25 4.46 1.41
 -7 -10 25 4.38 1.22
 7 10 25 3.72 1.16
 -7 10 25 5.6 1.33
 -10 -7 27 6.8 1.61
 -7 -10 27 4.56 1.76
 7 -10 27 5.34 1.47
 -10 -7 27 6.85 1.94
 -10 -7 27 6.12 1.45
 -10 7 27 6.21 1.47
 -7 10 27 3.87 1.42
 -7 -10 27 6.2 1.26
 7 -10 29 1.21 1.41
 -10 -7 29 1.08 2.03
 -7 -10 29 -0.08 1.26
 -10 7 29 0.25 1.47
 -7 10 29 2.93 1.41
 -10 -7 29 3.5 1.45
 -10 -7 31 3.18 1.44
 -10 7 31 0.77 1.54
 -7 -10 31 2.69 1.36
 -7 10 31 0.58 1.46
 -7 10 33 2.85 1.55
 -7 -10 33 -1.15 1.34
 -10 -7 33 0.14 1.46
 -10 7 33 0.51 1.52
 -10 -7 35 0.22 1.52
 -10 7 35 -0.2 1.48
 -10 -8 -34 5.02 6.08
 -8 -10 -34 15.38 6.12
 -8 10 -34 6.71 3.26
 -10 8 -34 10.46 3.53
 -10 -8 -34 10.31 3.54
 -10 -8 -32 45.69 6.92
 -8 -10 -32 59.93 6.73
 -8 10 -32 48.65 4.36
 -10 8 -32 53 4.4
 -10 -8 -32 55.93 4.66
 -8 -10 -32 45.48 4.35
 -10 -8 -30 20.69 5.91
 -8 -10 -30 6.93 5.77
 -8 10 -30 22.02 3.52
 -10 8 -30 15.34 3.41
 -10 -8 -30 18.85 3.66
 -8 -10 -30 16.76 3.4
 -10 -8 -28 40.14 6.15
 -8 -10 -28 39.15 6.32
 -10 8 -28 53.99 4.27
 -8 10 -28 38.73 4.01
 -10 -8 -28 42.87 4.27
 -8 -10 -28 41.97 4.17
 -8 -10 -26 36.54 5.86
 -10 -8 -26 39.97 5.74
 -8 10 -26 39.09 3.8
 -10 8 -26 36.42 3.75
 -8 -10 -26 25.54 3.69
 -10 -8 -26 34.21 3.89
 -8 -10 -24 40.29 5.8
 -10 -8 -24 39.8 3.67
 -8 10 -24 39.8 3.84
 -10 8 -24 51.29 3.96
 -10 -8 -24 41.75 4
 -8 -10 -24 43.82 3.91
 -10 -8 -22 46.92 3.72
 -8 -10 -22 41.3 5.4
 8 10 -22 39.17 2.8
 -8 10 -22 46.71 3.71
 -10 -8 -22 43.85 3.95
 -8 -10 -22 42.59 3.86
 -10 -8 -20 159.87 7.86
 -8 -10 -20 144.08 8.87
 10 8 -20 134.84 7.19
 -10 -8 -20 158.94 7.89
 -8 -10 -20 156.57 7.95
 -10 -8 -18 38.92 5.06
 -10 -8 -18 42.82 3.52
 -10 8 -18 44.45 3.42
 -8 -10 -18 43.82 3.58
 -10 -8 -16 183.23 9.52
 -10 -8 -16 169.93 10.21
 -8 10 -16 191.69 9.52
 -10 8 -16 195.15 9.49
 -8 -10 -16 180.42 9.52
 -10 -8 -14 87.39 6.19
 -8 10 -14 98.99 5.19
 -10 8 -14 96.66 5.2
 -10 -8 -14 83.58 5.29
 8 -10 -12 411.68 19.98
 8 10 -12 439.03 20.05
 10 8 -12 415.03 20.06
 -8 -10 -12 412.86 20.94
 -10 -8 -12 425.22 20.95
 -10 8 -12 465.5 20.43
 -8 -10 -12 425.99 20.25
 -8 10 -12 466.33 20.41
 -10 -8 -12 424.17 20.49
 8 -10 -10 130.27 6.1
 -10 -8 -10 118.01 6.74
 -8 -10 -10 146.91 7.43
 8 10 -10 130.03 6.15
 -10 -8 -10 133.81 7.54
 10 8 -10 118.48 6.15
 -8 -10 -10 136.5 6.46
 -10 -8 -10 129.36 6.71
 -10 8 -10 142.29 6.66
 -10 -8 -10 117.1 6.75
 -8 -10 -10 127.9 6.77
 8 -10 -8 367.19 17.59
 -10 -8 -8 384.51 18.42
 10 8 -8 361.58 17.62
 -8 -10 -8 378.05 18.33
 8 10 -8 371.82 17.61
 -10 8 -8 404.27 17.92
 -8 -10 -8 372.24 17.75
 -10 -8 -8 398.13 17.94
 -10 -8 -8 374.26 18.01
 -8 -10 -8 367.24 17.97
 8 -10 -6 113.01 5.48
 10 8 -6 108.47 5.49
 -10 -8 -6 117.77 6.63
 8 10 -6 116.52 5.48
 -8 -10 -6 118.09 5.66
 -10 8 -6 124.7 5.84
 -10 -8 -6 120.36 5.98
 -10 -8 -6 111.65 6.01
 -8 -10 -6 118.98 6
 8 -10 -4 352.21 16.67
 8 10 -4 352.33 16.65
 10 8 -4 339.25 16.65
 -10 -8 -4 361 16.89
 -10 8 -4 348.57 16.85
 -8 -10 -4 360.71 16.73
 -10 -8 -4 359.98 16.98
 -8 -10 -4 370.07 16.95
 8 -10 -2 129.72 6.13
 8 10 -2 127.46 6.1
 10 8 -2 124.41 6.1
 -10 -8 -2 132.54 6.37
 -8 -10 -2 130.77 6.2
 -10 -8 -2 126.75 6.49
 8 -10 0 167.4 7.62
 -8 -10 0 164.28 7.67
 -10 -8 0 170.6 7.8
 10 8 0 151.95 7.58
 8 10 0 156.26 7.57
 8 -10 2 125.88 5.9
 -10 8 2 117.36 6.35
 -8 10 2 117.19 6.23
 -10 -8 2 129.62 6.07
 -8 -10 2 134.42 5.97
 10 8 2 120.41 5.86
 8 10 2 117.78 5.86
 8 -10 4 356.24 16.46
 -8 -10 4 368.23 16.58
 -10 8 4 335.05 16.68
 -10 -8 4 352.14 16.56
 -8 10 4 335.91 16.61
 -8 -10 4 378.46 16.52
 10 8 4 326.74 16.42
 8 10 4 343.04 16.42
 8 -10 6 122.83 5.52
 -8 -10 6 123.64 5.61
 -10 -8 6 109.01 5.59
 -10 -8 6 109.96 5.61
 -8 10 6 109.71 5.63
 -8 -10 6 119.8 5.57
 -10 8 6 108.58 5.74
 8 10 6 114.14 5.43
 10 8 6 106.23 5.42
 8 -10 8 373.48 17.13
 -10 -8 8 363.43 17.13
 -8 -10 8 365.92 17.15
 -10 8 8 349.49 17.19
 -10 -8 8 354.65 17.19
 -8 -10 8 382.53 17.18
 -8 10 8 351.1 17.11
 10 8 8 349.17 17.05
 -10 -8 10 114.49 6.06
 -8 -10 10 137.13 6.1
 -8 -10 10 141.65 6.21
 -8 10 10 127.38 6.06
 -10 8 10 110.22 6.13
 10 -8 12 431.68 20.29
 -10 -8 12 403.95 20.23
 -8 -10 12 426.19 20.26
 -10 8 12 397.6 20.28
 -8 -10 12 437.76 20.37
 -8 10 12 432.74 20.24
 -8 10 12 469.8 20.29
 -8 -10 14 91.34 4.33
 8 -10 14 96.58 4.47
 -10 -8 14 79.51 4.28
 10 -8 14 79.69 4.39
 -8 10 14 93.92 4.35
 -10 8 14 84.34 4.4
 -8 10 14 97.95 4.42
 8 -10 16 177.85 8.61
 10 -8 16 176.44 8.58
 -8 -10 16 174.82 8.47
 -8 10 16 183.25 8.5
 -10 8 16 170.5 8.55
 -10 -8 16 167.52 8.7
 -10 8 16 174.62 8.58
 -8 10 16 182.48 8.57
 8 -10 18 47.7 2.44
 -8 -10 18 48.86 2.73
 10 -8 18 40.62 2.36
 -10 -8 18 35.69 2.58
 -10 8 18 35.94 2.32
 -8 10 18 47.78 2.39
 -10 8 18 34.35 2.34
 10 -8 20 165.72 8.01
 -8 -10 20 170.96 8.21
 8 -10 20 158.81 8.04
 -10 -8 20 162.11 8.17
 -10 8 20 153.39 7.96
 -10 -8 20 157.09 8.16
 -8 10 20 168.3 8.02
 -8 -10 20 167.82 7.98
 -10 8 20 167.28 8.04
 8 -10 22 47.2 2.75
 -8 -10 22 48.86 3.03
 -10 -8 22 42.69 2.93
 10 -8 22 47.39 2.67
 -8 -10 22 45.43 3.01
 -10 -8 22 45.6 3.01
 -10 8 22 45.54 2.73
 -8 10 22 43.82 2.68
 -10 -8 22 48.01 2.72
 -8 -10 22 49.82 2.65
 8 -10 24 44.92 2.66
 -8 -10 24 39.95 2.9
 -10 -8 24 42.28 2.87
 -10 -8 24 42.33 2.97
 -8 -10 24 42.13 2.93
 -8 -10 24 44.67 2.56
 -10 8 24 44.97 2.68
 -8 10 24 41.25 2.57
 -10 -8 24 43.8 2.61
 8 -10 26 40.21 2.46
 -10 -8 26 35.8 2.62
 -8 -10 26 36.63 2.73
 -8 -10 26 45.73 2.91
 -10 -8 26 37.25 2.81
 -10 8 26 35.66 2.46
 -8 10 26 34.09 2.43
 -8 -10 26 39.92 2.38
 -10 -8 26 38.16 2.45
 -8 -10 28 54.68 3.3
 -10 -8 28 45.61 3.21
 8 -10 28 50.91 3.09
 -10 -8 28 52.5 3.5
 -10 8 28 50.23 3.11
 -8 -10 28 55.65 3.02
 -8 10 28 49.23 3.12
 -10 -8 28 57.84 3.11
 -10 -8 30 19.18 1.86
 -10 8 30 20.72 1.96
 -8 -10 30 21.75 1.78
 -8 10 30 20.19 1.96
 -10 -8 32 64.9 3.71
 -10 8 32 66.23 3.76
 -8 -10 32 66.66 3.6
 -8 10 32 62.92 3.73
 -8 10 34 11.44 1.68
 -10 -8 34 14.94 1.68
 -10 8 34 12.39 1.78
 -10 -9 -33 15.05 5.95
 -9 -10 -33 12.98 5.98
 -9 10 -33 8.39 3.41
 -10 9 -33 8.76 3.44
 -10 -9 -33 4.08 3.4
 -9 -10 -33 8.85 3.2
 -10 -9 -31 -5.97 5.89
 -9 -10 -31 7.67 5.76
 -10 9 -31 4.43 3.36
 -9 10 -31 -0.1 3.34
 -10 -9 -31 2.97 3.48
 -9 -10 -31 -2.49 3.33
 -9 -10 -29 1.08 5.55
 -10 -9 -29 2.19 5.64
 -9 10 -29 9.31 3.4
 -10 9 -29 5.62 3.56
 -10 -9 -29 1.74 3.42
 -9 -10 -29 -0.28 3.29
 -9 -10 -27 4.18 5.36
 -10 -9 -27 16.22 5.39
 -10 9 -27 12.71 3.26
 -9 10 -27 15.8 3.4
 -10 -9 -27 8.95 3.46
 -9 -10 -27 8.12 3.31
 -9 -10 -25 1.33 4.97
 -10 -9 -25 6.75 5.24
 -10 9 -25 12.37 3.14
 -10 -9 -25 9.84 3.33
 -9 -10 -25 6.4 3.18
 -9 10 -25 14.52 3.2
 -9 -10 -23 14.87 5.25
 -10 -9 -23 12.63 3.3
 -9 -10 -23 9.81 3.08
 9 10 -21 18.69 1.91
 -9 -10 -21 19.39 3.22
 -10 -9 -21 24.6 3.26
 -10 -9 -19 -0.08 2.61
 -9 -10 -19 -0.55 2.68
 -9 10 -19 0.85 2.47
 -10 9 -19 -0.63 2.51
 -10 -9 -17 52.26 3.67
 -10 9 -17 49.95 3.67
 -9 10 -17 49.16 3.66
 -10 -9 -17 50.91 5.22
 -10 -9 -15 -1.27 2.3
 -9 -10 -15 -1.85 3.86
 -10 -9 -15 -2.35 3.84
 -9 10 -15 -3.05 2.14
 -10 9 -15 1.19 2.14
 -9 -10 -13 50.86 4.76
 10 9 -13 53.09 2.73
 9 10 -13 52.98 2.72
 -10 -9 -13 59.61 5.02
 -9 -10 -13 55.14 3.45
 -9 10 -13 59.42 3.53
 -10 9 -13 63.43 3.64
 -10 -9 -13 53.54 3.76
 10 9 -11 6.8 0.63
 -10 -9 -11 7.05 3.5
 -9 -10 -11 8.3 3.63
 9 10 -11 5.93 0.59
 -10 9 -11 6.8 1.93
 -9 -10 -11 6.83 1.89
 -9 10 -11 4.89 1.83
 -10 -9 -11 5.72 2.14
 -10 -9 -11 5.41 2.3
 -9 -10 -11 6.81 2.32
 9 10 -9 28.97 1.51
 10 9 -9 29.1 1.52
 -10 -9 -9 30.95 3.64
 -9 -10 -9 26.22 3.77
 -10 -9 -9 28 2.55
 -9 -10 -9 29.33 2.32
 -10 9 -9 28.14 2.34
 -10 -9 -9 27.74 2.73
 -9 -10 -9 23.39 2.71
 9 10 -7 7.33 0.56
 10 9 -7 6.53 0.57
 -10 -9 -7 8.25 3.3
 -9 -10 -7 10.31 3.26
 -10 -9 -7 7.64 1.87
 -9 -10 -7 6.56 1.52
 -10 9 -7 6.79 1.64
 -10 -9 -7 9.54 2.16
 -9 -10 -7 7.44 2.14
 9 10 -5 23.76 1.26
 10 9 -5 24.43 1.28
 -9 -10 -5 24.7 1.78
 -10 -9 -5 26.33 2.12
 -10 -9 -5 25.21 2.45
 -9 -10 -5 27.51 2.33
 10 9 -3 33.27 1.68
 9 10 -3 32.82 1.67
 -9 -10 -3 33.42 2.03
 -10 -9 -3 35.12 2.24
 -10 -9 -3 35.41 2.52
 -9 -10 -1 9.77 1.15
 -10 -9 -1 12.25 1.39
 10 9 -1 9.16 0.62
 9 10 -1 9.82 0.61
 -10 9 1 7.8 1.99
 -9 -10 1 8.2 1.07
 -10 -9 1 11.72 1.28
 9 10 1 9.25 0.61
 10 9 1 9.78 0.61
 9 -10 3 32.16 1.72
 -9 -10 3 34.9 1.92
 -9 10 3 36.8 2.53
 -10 9 3 29.08 2.62
 -10 -9 3 36.78 2.01
 10 9 3 31.97 1.64
 9 10 3 31.22 1.63
 -10 -9 5 26.45 1.7
 9 -10 5 23.77 1.38
 -9 -10 5 24.91 1.67
 -10 9 5 22.93 2.08
 -9 -10 5 24.51 1.59
 -10 -9 5 27.59 1.7
 -9 10 5 20.22 2.03
 9 10 5 23.74 1.27
 10 9 5 23.36 1.26
 9 -10 7 7.13 0.83
 -9 -10 7 7.21 1.09
 -10 -9 7 6.69 1.07
 -9 -10 7 7.52 1.11
 -10 9 7 7.12 1.48
 -9 10 7 5.85 1.31
 -10 -9 7 7.74 1.17
 10 -9 7 6.8 0.8
 9 10 7 7.59 0.59
 10 9 7 5.7 0.55
 -10 -9 9 31.01 1.76
 -9 -10 9 29.95 1.8
 -10 -9 9 26.39 1.93
 -9 -10 9 31.04 1.91
 -9 10 9 29.49 1.82
 -10 9 9 27.34 1.91
 10 9 9 31.42 1.59
 -9 -10 11 6.68 0.88
 -10 -9 11 6.41 0.84
 -9 -10 11 5.25 1.2
 -10 9 11 6.95 1.04
 -9 10 11 6.4 0.94
 -9 -10 13 48.99 2.63
 10 -9 13 50.84 2.72
 -10 -9 13 52.23 2.61
 -9 -10 13 53.87 2.88
 -9 10 13 48.83 2.65
 -10 9 13 48.72 2.7
 -9 10 13 54.02 2.72
 -9 -10 15 0.26 0.67
 -10 -9 15 1.29 0.61
 9 -10 15 1.52 0.96
 10 -9 15 0.12 0.84
 -10 9 15 1.54 0.9
 -9 10 15 1.67 0.85
 -9 10 15 1.42 0.93
 -10 9 15 -0.33 0.93
 9 -10 17 46.46 2.58
 -9 -10 17 43.2 2.36
 10 -9 17 50.09 2.58
 -9 10 17 45.73 2.47
 -10 9 17 44.63 2.5
 -10 9 17 50.9 2.6
 -9 10 17 44.58 2.55
 9 -10 19 2.08 1.08
 -9 -10 19 1.96 1.58
 10 -9 19 2.42 1.09
 -10 9 19 2.38 1.01
 -10 -9 19 1.65 1.43
 -9 10 19 2.28 1.05
 -10 9 19 3.66 1.06
 -9 -10 19 1.69 1
 -9 -10 21 24.7 2.12
 -10 -9 21 24.41 2.13
 9 -10 21 22.8 1.77
 10 -9 21 21.59 1.77
 -10 -9 21 24.29 2.16
 -9 -10 21 27.01 2.17
 -9 10 21 20.76 1.71
 -10 -9 21 23.95 1.74
 -9 -10 21 25.1 1.72
 -10 9 21 21.81 1.76
 -10 -9 23 13.77 1.89
 -9 -10 23 8.36 1.82
 9 -10 23 8.07 1.44
 10 -9 23 12.68 1.42
 -10 -9 23 13.32 1.93
 -9 -10 23 11.6 1.88
 -10 9 23 10.52 1.46
 -10 -9 23 11.67 1.42
 -9 10 23 12.9 1.44
 -9 -10 23 10.65 1.37
 -10 -9 25 8.18 1.82
 -9 -10 25 9.72 1.8
 9 -10 25 8.27 1.42
 -10 -9 25 6.16 1.89
 -9 -10 25 7.26 1.91
 -10 -9 25 7.81 1.38
 -9 -10 25 10.86 1.34
 -9 10 25 6.23 1.39
 -10 9 25 9.63 1.47
 -10 -9 27 9.43 1.83
 -9 -10 27 8.81 1.87
 9 -10 27 11.1 1.59
 -10 -9 27 10.57 2.14
 -9 -10 27 13.18 2.2
 -10 -9 27 12.52 1.55
 -9 -10 27 11.12 1.48
 -10 9 27 11.75 1.57
 -9 10 27 9.65 1.53
 -9 -10 29 2.42 1.74
 -10 -9 29 3.79 1.73
 -10 -9 29 4.48 2.07
 -10 -9 29 2.86 1.43
 -9 -10 29 5.22 1.33
 -10 9 29 3.49 1.47
 -9 10 29 3.28 1.49
 -10 -9 31 4.57 1.43
 -9 -10 31 3.85 1.45
 -10 9 31 4.4 1.57
 -9 10 31 4.21 1.53
 -9 10 33 6.83 1.56
 -10 -9 33 10.47 1.59
 -9 -10 33 7.02 1.48
 -10 9 33 8.75 1.67
 -10 -10 -34 -2.87 5.97
 -10 10 -34 -2.86 3.32
 -10 10 -32 48.05 4.4
 -10 -10 -32 49.54 4.32
 -10 -10 -30 -0.19 5.96
 -10 10 -30 -0.1 3.48
 -10 -10 -30 -0.1 3.51
 -10 -10 -28 109.79 8.81
 -10 -10 -28 108.41 7.1
 -10 10 -26 -1.45 3.16
 -10 -10 -26 0.85 3.42
 -10 -10 -24 52.33 6.56
 -10 -10 -24 69.34 4.83
 -10 -10 -22 3.52 3.03
 -10 10 -20 213.71 10.65
 -10 -10 -20 198.05 10.67
 -10 10 -18 -0.08 2.41
 -10 -10 -16 159.2 10.28
 -10 10 -16 197.19 9.52
 -10 -10 -14 0.5 3.67
 -10 10 -14 -0.07 2.19
 -10 -10 -14 -1.02 2.13
 -10 -10 -14 1.11 2.53
 -10 -10 -12 118.97 7.23
 10 10 -12 115.39 5.75
 -10 10 -12 130.42 6.35
 -10 -10 -12 119.95 6.25
 -10 -10 -12 125.87 6.5
 10 10 -10 0.52 0.46
 -10 -10 -10 -1.88 3.62
 -10 10 -10 -0.31 1.77
 -10 -10 -10 1.96 1.88
 -10 -10 -10 -1.79 2.18
 10 10 -8 129.15 6.37
 -10 -10 -8 134.37 7.61
 -10 10 -8 141.97 6.79
 -10 -10 -8 143.06 6.71
 -10 -10 -8 127.57 6.96
 10 10 -6 0.03 0.39
 -10 -10 -6 1.36 1.52
 -10 -10 -6 -1.46 1.97
 10 10 -4 131.82 6.42
 -10 -10 -4 137.55 6.62
 -10 -10 -4 143.25 6.91
 -10 -10 -2 0.02 1.16
 10 10 -2 0.1 0.35
 -10 -10 0 506.2 22.78
 10 10 0 467.87 22.67
 -10 -10 2 0.49 1.03
 -10 10 2 -0.08 2
 10 10 2 -0.21 0.34
 -10 -10 4 139.2 6.52
 -10 10 4 126.36 6.69
 -10 -10 4 138.43 6.47
 10 10 4 128.11 6.29
 -10 -10 6 0.73 1.05
 -10 -10 6 0.53 1.04
 -10 10 6 -1.11 1.54
 10 -10 6 0.17 0.68
 10 10 6 -0.18 0.4
 10 -10 8 123.36 6.1
 -10 -10 8 135.87 6.17
 -10 10 8 117.71 6.19
 -10 -10 8 120.37 6.19
 10 10 8 126.97 6.02
 -10 -10 10 1.27 0.86
 -10 10 10 0.62 0.95
 -10 -10 10 0.55 1.13
 10 10 10 -0.09 0.5
 -10 -10 12 112.56 5.47
 -10 -10 12 118.51 5.65
 -10 10 12 107.23 5.49
 -10 -10 14 0.33 0.7
 10 -10 14 0.74 0.88
 -10 10 14 0.74 0.85
 -10 10 14 -0.11 0.87
 -10 -10 16 150.16 7.32
 10 -10 16 161.36 7.47
 -10 10 16 152.52 7.38
 -10 10 16 146.38 7.44
 10 -10 18 1.5 1.04
 -10 10 18 0.62 1
 -10 -10 20 204.73 10.18
 10 -10 20 198.98 9.99
 -10 -10 20 216.03 9.98
 -10 10 20 200.17 9.99
 -10 -10 22 -2.52 1.77
 10 -10 22 -0.52 1.15
 -10 -10 22 -0.47 1.7
 -10 10 22 0.08 1.21
 -10 -10 22 -1.11 1.15
 10 -10 24 65.74 3.59
 -10 -10 24 70.84 3.89
 -10 -10 24 63.99 3.9
 -10 10 24 57.67 3.57
 -10 -10 24 69.71 3.6
 -10 -10 26 0.68 1.72
 -10 -10 26 1.72 1.91
 -10 -10 26 0.29 1.28
 -10 10 26 -1.25 1.4
 -10 -10 28 118.19 6.06
 -10 -10 28 116.35 6.25
 -10 -10 28 114.16 5.84
 -10 10 28 110.13 5.87
 -10 10 30 0.95 1.48
 -10 -10 30 0.21 1.36
 -10 -10 32 52.08 3.02
 -10 10 32 48.03 3.08
 -11 0 -35 -2.16 5.89
 -11 0 -33 -0.79 6.11
 -11 0 -33 1.95 3.69
 -11 0 -31 0.83 3.85
 0 11 -31 -0.8 2.68
 0 -11 -29 2.85 4.65
 -11 0 -29 3.39 3.84
 0 11 -29 -1.19 2.66
 0 -11 -27 2.91 4.47
 -11 0 -27 1.61 5.14
 0 11 -27 1.39 2.52
 -11 0 -27 1.03 3.75
 -11 0 -25 7.92 4.83
 0 -11 -25 3.65 4.31
 0 11 -25 1.4 2.4
 -11 0 -25 3.61 3.47
 -11 0 -23 1.96 4.14
 0 -11 -23 5.76 4.1
 0 11 -23 1.58 2.21
 -11 0 -23 2.32 2.63
 0 -11 -23 1.38 1.86
 0 -11 -21 -2.57 3.54
 -11 0 -21 -2.6 3.86
 0 11 -21 1.36 1.94
 0 -11 -21 0.52 1.78
 -11 0 -19 1.62 3.44
 0 -11 -19 -0.1 3.55
 0 -11 -19 1.09 1.71
 0 -11 -17 -1.97 3.21
 -11 0 -17 0.57 3.16
 -11 0 -17 1.33 1.97
 0 -11 -17 -0.34 1.61
 -11 0 -15 -1.32 3.06
 0 -11 -15 4.38 2.94
 -11 0 -15 0.63 1.93
 -11 0 -13 0.09 3.01
 0 -11 -13 0.71 2.76
 -11 0 -13 -0.71 1.79
 -11 0 -11 1.21 2.69
 -11 0 -11 -0.64 1.72
 -11 0 -9 0.7 2.67
 0 -11 -9 -0.02 0.23
 0 -11 -9 0.08 0.16
 -11 0 -9 2.23 1.64
 -11 0 -7 1.73 2.27
 0 11 -7 -0.19 0.21
 11 0 -7 -0.37 0.45
 0 -11 -7 0.16 0.93
 -11 0 -7 0.55 1.44
 0 11 -5 -0.03 0.18
 -11 0 -5 0.74 2.14
 0 -11 -5 -0.13 0.93
 -11 0 -5 0.3 1.33
 -11 0 -3 -0.09 1.73
 0 11 -3 0.11 0.2
 -11 0 -3 -0.79 1.2
 -11 0 -1 1.52 1.61
 -11 0 -1 1.18 1.87
 0 -11 1 0.43 0.65
 0 -11 1 -0.06 0.8
 11 0 1 0.11 0.28
 -11 0 1 -1.3 1.34
 -11 0 1 0.56 1.77
 0 11 1 0.15 0.38
 -11 0 1 -0.72 1.43
 0 -11 3 -0.26 0.73
 -11 0 3 2.54 1.15
 0 -11 3 0.45 0.77
 11 0 3 -0.19 0.27
 -11 0 3 -0.04 1.72
 -11 0 3 1.25 0.95
 0 -11 5 0.51 0.8
 0 -11 5 0.83 0.76
 -11 0 5 -0.06 0.92
 11 0 5 -0.15 0.27
 -11 0 5 -0.32 1.58
 -11 0 5 0.08 0.66
 0 11 5 -0.37 0.32
 0 -11 7 -0.02 0.74
 11 0 7 0.3 0.29
 -11 0 7 -0.26 1.45
 0 -11 7 0.35 0.18
 0 11 7 -0.03 0.42
 0 -11 9 -0.08 0.77
 -11 0 9 -0.16 0.25
 11 0 9 0.05 0.32
 -11 0 9 -0.72 1.34
 0 11 9 -0.17 0.53
 0 -11 9 -0.34 0.29
 0 -11 11 0.22 0.75
 0 -11 11 0.49 1.03
 11 0 11 -0.12 0.33
 -11 0 11 0.35 1.22
 0 11 11 -0.52 0.61
 0 -11 11 -0.44 0.38
 0 -11 13 -0.76 1.11
 0 -11 13 0.13 0.71
 11 0 13 0.08 0.36
 -11 0 13 0.56 1.21
 0 11 13 -0.55 0.66
 0 -11 13 0.1 0.45
 0 -11 15 -1.45 1.18
 11 0 15 -0.72 0.42
 -11 0 15 0.56 1.21
 0 11 15 -0.02 0.75
 0 -11 15 -0.14 0.53
 0 -11 17 -1.48 1.22
 -11 0 17 0.04 1.2
 0 11 17 0.07 0.79
 0 -11 17 -1.01 0.59
 0 -11 19 0.13 1.27
 -11 0 19 0.46 1.31
 0 -11 19 -1.39 0.68
 0 11 19 0.29 0.91
 -11 0 21 -0.94 1.04
 -11 0 21 1.09 1.41
 0 -11 21 0.09 0.71
 0 11 21 -0.96 1.01
 -11 0 23 -0.2 1.43
 0 -11 23 0.75 0.83
 0 11 23 -2.23 1.09
 0 -11 25 0.44 1.51
 -11 0 25 1.27 1.6
 0 -11 25 0.32 0.88
 0 11 25 -1 1.2
 0 -11 27 -0.05 1.63
 -11 0 27 -2.7 1.66
 0 11 27 -1.29 1.27
 0 -11 27 -1.16 0.97
 0 -11 29 -0.31 1.61
 -11 0 29 -1.49 1.73
 0 11 29 -0.2 1.29
 0 -11 29 -0.39 1
 0 -11 31 2.16 1.59
 -11 0 31 0.53 1.81
 -11 0 31 -1.06 1.55
 0 11 31 -1.62 1.44
 0 -11 33 0.69 1.62
 0 11 33 2.98 1.39
 -11 0 33 -2.19 1.58
 0 11 35 1.49 1.34
 -11 0 35 0.93 1.57
 -11 -1 -34 31.38 6.56
 -11 1 -34 30.29 6.32
 -11 1 -34 34.8 4.2
 -11 -1 -32 25.67 6
 -1 -11 -32 9.1 5.05
 -11 -1 -32 12.95 3.83
 -11 1 -32 13.79 4
 -1 11 -32 17.4 2.98
 -1 -11 -30 39.32 5.58
 -11 -1 -30 45.21 4.37
 -1 11 -30 30.86 3.56
 1 11 -30 40.17 3.44
 -11 1 -30 46.09 4.56
 -11 -1 -28 42.49 4.69
 -11 1 -28 51.24 6.36
 -1 -11 -28 52.96 5.61
 1 -11 -28 44.87 5.26
 -1 11 -28 53.84 3.95
 1 11 -28 46.82 3.75
 -11 1 -28 59.17 4.97
 -11 -1 -26 74.6 7.26
 -11 1 -26 89.57 7.16
 -1 -11 -26 88.16 6.94
 1 -11 -26 84.6 6.53
 -1 11 -26 97.21 5.49
 1 11 -26 86.91 5.37
 -11 1 -26 113.54 5.76
 -1 -11 -26 81.95 5.14
 -11 1 -26 96.44 6.13
 -11 -1 -26 104.17 6.11
 1 -11 -24 58.05 5.26
 -11 1 -24 47.61 5.53
 -11 -1 -24 47.91 5.59
 -1 -11 -24 40.64 5.29
 -1 11 -24 56.52 3.88
 1 11 -24 56.03 3.75
 -11 1 -24 55.12 4.08
 -11 -1 -24 51.23 4.58
 -1 -11 -24 54.34 3.55
 -1 -11 -22 115.92 7.63
 1 -11 -22 121.14 7.43
 -11 1 -22 123.55 7.91
 -11 -1 -22 122 7.87
 -1 11 -22 132.8 6.66
 1 11 -22 120.53 6.55
 -1 -11 -22 121.67 6.46
 -11 -1 -22 119.76 7.15
 1 -11 -20 103.46 6.41
 -11 -1 -20 92.76 6.64
 -1 -11 -20 103.61 6.65
 -11 1 -20 94.86 6.62
 1 11 -20 99.62 5.48
 -1 11 -20 102.06 5.55
 -1 -11 -20 107.85 5.5
 -11 -1 -18 151.17 8.12
 -1 -11 -18 144.37 8.04
 -11 1 -18 145.4 8.01
 11 -1 -18 130.79 6.95
 1 -11 -18 139.23 7.84
 -11 -1 -18 141.25 7.3
 -1 -11 -18 140.9 7.12
 -11 1 -18 141.54 7.31
 -1 -11 -16 103.29 6.27
 -11 1 -16 93.32 6.28
 1 -11 -16 104.87 6.12
 -11 -1 -16 96.49 6.37
 -11 1 -16 101.54 5.57
 -11 -1 -16 100.53 5.57
 -1 -11 -16 108.54 5.41
 -11 1 -14 176.17 9.58
 -1 -11 -14 181.46 9.56
 -11 -1 -14 178.71 9.6
 1 -11 -14 181.31 9.37
 -11 1 -14 178.89 9.06
 -11 -1 -14 175.43 9.04
 -1 -11 -14 187.28 8.95
 -1 -11 -12 98.36 5.04
 -11 1 -12 90.8 4.96
 -11 -1 -12 90.48 5.08
 11 -1 -12 77.29 3.76
 -1 -11 -12 74.04 3.61
 -11 1 -12 91.97 4.36
 -11 -1 -12 93.33 4.34
 -11 -1 -10 282.53 13.26
 -11 1 -10 269.51 13.18
 1 -11 -10 252.15 12.6
 -11 1 -10 269.4 12.83
 -11 -1 -10 270.95 12.83
 1 -11 -8 144.46 6.02
 1 11 -8 150.61 5.84
 -11 -1 -8 153.81 6.85
 -11 1 -8 140.65 6.67
 11 1 -8 131.49 5.91
 -11 1 -8 141.91 6.28
 -11 -1 -8 135.7 6.26
 -11 1 -6 423.63 20.2
 -1 11 -6 431.47 19.72
 -11 -1 -6 437.87 20.24
 11 1 -6 365.55 19.79
 1 11 -6 417.95 19.74
 1 -11 -6 411.17 19.86
 1 -11 -6 413.74 19.74
 -11 -1 -6 424.17 19.99
 -11 1 -6 428.87 20
 1 11 -4 186.66 8.85
 -1 11 -4 190.4 8.84
 -11 -1 -4 188.47 9.36
 -11 1 -4 173.87 9.3
 1 -11 -4 182.21 8.88
 1 -11 -4 184.63 8.98
 -11 1 -4 183.12 9.1
 -11 -1 -4 182.16 9.11
 1 -11 -2 369.25 16.55
 11 -1 -2 329.48 16.54
 -11 1 -2 349.34 16.79
 -11 -1 -2 346.54 16.86
 -1 11 -2 360.91 16.5
 1 11 -2 355.16 16.5
 -11 -1 -2 332.29 16.89
 -11 1 -2 344.98 16.67
 -11 -1 -2 350.61 16.82
 -1 -11 -2 333.72 16.5
 1 -11 0 110.68 5.06
 -1 -11 0 108.32 5.16
 -11 1 0 103.81 5.31
 11 -1 0 99.82 5
 -11 -1 0 101.67 5.42
 1 11 0 105.39 5.01
 -11 -1 0 103.89 5.56
 -11 1 0 103.12 5.55
 -11 1 0 105.98 5.15
 -11 -1 0 105.02 5.34
 -1 -11 2 384.25 16.66
 1 -11 2 378.18 16.65
 1 -11 2 378.09 16.62
 11 -1 2 343.27 16.54
 11 1 2 350.55 16.54
 1 11 2 321.22 16.53
 -11 1 2 348.63 16.87
 -1 11 2 350.74 16.51
 -11 -1 2 355.18 16.87
 -11 -1 2 359.61 16.73
 -11 -1 2 358.12 16.65
 1 -11 4 196.91 8.76
 1 -11 4 198.15 8.76
 -11 -1 4 183.07 8.78
 -1 -11 4 195.46 8.77
 11 -1 4 177.45 8.64
 11 1 4 177.87 8.64
 -11 1 4 179.57 9.03
 -11 -1 4 180.08 8.98
 -1 11 4 185.14 8.63
 -11 1 4 171.95 8.7
 -11 -1 4 172.77 8.72
 -11 1 4 182.57 8.8
 1 -11 6 422.46 19.27
 1 -11 6 422.91 19.25
 -1 -11 6 438.9 19.26
 11 1 6 389.71 19.14
 11 -1 6 409.77 19.14
 -11 1 6 410.13 19.4
 -1 -11 6 422.76 19.21
 -11 -1 6 414.25 19.38
 1 11 6 410.61 19.15
 -1 11 6 419.53 19.15
 -1 -11 6 389.51 19.11
 -1 -11 8 148.17 7.07
 1 -11 8 152.05 7.06
 11 -1 8 133.61 6.93
 11 1 8 133.05 6.94
 -11 1 8 128.82 7.21
 -1 -11 8 150.94 7.07
 -11 -1 8 132.52 7.2
 -1 -11 8 145.37 6.92
 1 -11 8 152.65 6.9
 -1 11 8 150.08 6.98
 1 11 8 151.38 6.97
 1 -11 10 284.54 12.46
 -11 -1 10 236.55 12.3
 -1 -11 10 268.56 12.54
 -1 -11 10 275.9 12.45
 11 -1 10 265.17 12.33
 11 1 10 266.02 12.35
 -11 -1 10 267.65 12.55
 -1 -11 10 273.56 12.47
 -11 1 10 255.86 12.55
 -1 -11 10 266.39 12.33
 -1 11 10 276.45 12.39
 1 -11 10 266.89 12.31
 1 11 10 277.51 12.38
 -1 -11 12 101.79 4.72
 1 -11 12 100.99 4.71
 -1 -11 12 93.97 4.86
 1 -11 12 95.5 4.83
 11 1 12 87.54 4.58
 11 -1 12 89.51 4.56
 -11 1 12 87.63 4.86
 -11 -1 12 96.5 4.87
 1 -11 12 100.05 4.56
 -1 11 12 99.35 4.65
 1 11 12 99.92 4.65
 -1 -11 12 97.92 4.59
 -1 -11 14 191.15 8.85
 -1 -11 14 179.03 8.68
 1 -11 14 183.11 8.81
 11 1 14 182.67 8.6
 11 -1 14 173.96 8.57
 -11 1 14 170.33 8.8
 -11 -1 14 177.33 8.82
 -1 -11 14 179.8 8.6
 1 -11 14 182.31 8.58
 -1 11 14 182.03 8.67
 1 11 14 188.57 8.67
 -1 -11 16 112.71 5.77
 1 -11 16 116.95 5.77
 11 -1 16 109.57 5.47
 -11 1 16 107.06 5.74
 -11 -1 16 99.21 5.74
 -1 -11 16 119.01 5.52
 -1 11 16 116.02 5.6
 1 -11 16 119.95 5.5
 1 11 16 118.28 5.6
 -1 -11 18 144.75 7.08
 11 -1 18 144.06 6.77
 -11 -1 18 138.28 7.06
 -11 1 18 134.82 7.03
 -1 -11 18 140.67 6.82
 -1 11 18 140.96 6.9
 1 -11 18 140.69 6.79
 1 11 18 143.15 6.89
 -11 -1 20 99.88 5.4
 -11 1 20 96.8 5.35
 -1 -11 20 115.96 5.6
 -11 1 20 99.99 5.52
 -11 -1 20 98.8 5.55
 -1 -11 20 111.19 5.28
 -1 11 20 111.54 5.38
 1 -11 20 115.95 5.26
 1 11 20 112.56 5.36
 -11 -1 22 120.26 6.12
 -11 1 22 121.26 6.27
 -11 -1 22 121.22 6.3
 -1 -11 22 123.51 6.01
 -1 11 22 123.89 6.12
 -11 1 22 122.51 6.21
 1 -11 22 126.73 5.99
 1 11 22 122.1 6.1
 1 -11 24 59.25 3.39
 -11 1 24 56.54 3.44
 -11 -1 24 55.13 3.51
 1 11 24 63.19 3.19
 -1 -11 24 58.38 3.08
 -1 11 24 60.83 3.22
 -11 1 24 57.01 3.34
 1 -11 24 59.4 3.05
 1 -11 26 91.81 4.82
 -11 -1 26 89.23 4.9
 -11 1 26 90.88 4.84
 1 -11 26 88.49 4.45
 1 11 26 88.71 4.6
 -1 -11 26 86.7 4.48
 -1 11 26 91.77 4.63
 -1 -11 28 58.23 3.38
 1 -11 28 57.87 3.39
 -11 1 28 54.15 3.39
 -11 -1 28 51.31 3.44
 -1 11 28 56.84 3.18
 1 -11 28 57.6 2.95
 1 11 28 54.43 3.13
 -11 -1 28 54.74 3.3
 -1 -11 28 55.18 2.98
 -1 -11 30 42.78 2.78
 1 -11 30 42.18 2.83
 -11 -1 30 43.52 2.95
 -11 1 30 38.15 2.87
 -1 11 30 39.2 2.61
 -1 -11 30 40.94 2.37
 -11 -1 30 43.23 2.75
 1 11 30 39.31 2.56
 1 -11 32 23 2.14
 -1 -11 32 21.42 2.14
 -1 11 32 27.71 1.97
 1 11 32 23.53 1.89
 -11 -1 32 18.65 2.02
 -1 -11 34 32.38 2.43
 1 -11 34 37.37 2.48
 -11 -1 34 33.97 2.48
 -1 11 34 33.49 2.32
 1 11 34 35.08 2.3
 -11 1 34 31.21 2.49
 -11 2 -35 12.44 5.95
 -11 -2 -35 -3.48 5.82
 -11 -2 -35 6.79 3.58
 -11 -2 -33 8.37 5.93
 -11 -2 -33 2.56 3.49
 -11 2 -33 -2.27 3.83
 -2 11 -33 -1.72 2.9
 -11 -2 -31 3.83 5.61
 -2 -11 -31 9.31 5.15
 -11 -2 -31 6.65 3.65
 -2 11 -31 5.7 2.89
 -11 2 -31 11.98 4
 -2 -11 -29 8.24 4.85
 -11 2 -29 2.1 5.45
 -11 -2 -29 3.44 3.73
 -2 11 -29 9.89 2.83
 2 11 -29 7.06 2.48
 -11 2 -29 9.04 4.06
 2 -11 -27 -3.37 4.06
 -11 2 -27 4.82 5.02
 -2 -11 -27 -0.57 4.78
 -11 -2 -27 1.08 3.49
 -2 11 -27 -1.11 2.77
 -11 2 -27 1.3 3
 -2 -11 -27 -0.73 2.32
 2 11 -27 -0.61 2.43
 -11 -2 -25 42.66 4.11
 -11 2 -25 41.81 5.39
 -2 -11 -25 45.34 5.32
 2 -11 -25 37.6 4.57
 -11 -2 -25 38.27 5.34
 2 11 -25 33.92 3.12
 -2 11 -25 38.42 3.41
 -11 2 -25 36 3.61
 -2 -11 -25 39.15 3.13
 2 -11 -23 17.21 3.84
 -11 -2 -23 16.05 4.39
 -2 -11 -23 19.78 4.53
 -11 2 -23 15.48 4.56
 2 11 -23 23.18 2.5
 -2 11 -23 13.79 2.68
 -11 -2 -23 16.74 3.45
 -2 -11 -23 22.89 2.56
 2 -11 -21 2.23 0.85
 -11 -2 -21 0.7 3.89
 -2 -11 -21 7.4 4.15
 2 -11 -21 3.71 3.4
 -11 2 -21 -1.83 3.89
 2 11 -21 4.68 1.87
 -2 11 -21 1.09 2.08
 -11 -2 -21 3.32 2.98
 -2 -11 -21 1.09 2.07
 2 -11 -19 33.52 2.01
 -11 -2 -19 41.54 4.59
 -2 -11 -19 35.27 4.4
 2 -11 -19 38.35 3.81
 -2 11 -19 41.79 2.83
 -11 2 -19 34.5 3.13
 -2 -11 -19 41.94 2.89
 -11 -2 -19 33.36 3.61
 2 -11 -17 -2.19 2.96
 -2 -11 -17 0.1 3.47
 -11 -2 -17 -1.39 3.17
 11 -2 -17 1.09 1.28
 2 -11 -17 1.43 0.89
 -11 2 -17 1.05 2.1
 -2 -11 -17 0.05 1.9
 2 -11 -15 15.38 2.9
 11 -2 -15 14.79 1.26
 -2 -11 -15 17.93 3.45
 -11 -2 -15 22.76 3.35
 2 -11 -15 17.49 1.26
 -11 2 -15 16.47 2.25
 -11 -2 -15 14.91 2.24
[truncated: 1,389,592 more chars]
