# Supplementary material for: Hydride and Seek: Comparing Crystallographic Hydride Placement Techniques with an Open-Shell Cobalt Complex
Source: ACS Cent Sci. 2026 Jun 23;12(7):972–80. doi: 10.1021/acscentsci.6c00632 (PMC13397283; doi:10.1021/acscentsci.6c00632)
Supplement: Supplementary file 2 [file oc6c00632_si_002.zip › PCPCoH-ED.cif]

#=======================================================================
data_global
#=======================================================================

_audit_creation_method                             'Jana2020 2.1'


# 1. PROCESSING SUMMARY (IUCr Office Use Only)

_journal_date_recd_electronic                      ?
_journal_date_to_coeditor                          ?
_journal_date_from_coeditor                        ?
_journal_date_accepted                             ?
_journal_date_printers_first                       ?
_journal_date_printers_final                       ?
_journal_date_proofs_out                           ?
_journal_date_proofs_in                            ?
_journal_coeditor_name                             ?
_journal_coeditor_code                             ?
_journal_coeditor_notes
; ?
;
_journal_techeditor_code                           ?
_journal_paper_category                            ?
_journal_techeditor_notes
; ?
;
_journal_coden_ASTM                                ?
_journal_name_full                                 'Acta Cryst. C'
_journal_year                                      ?
_journal_volume                                    ?
_journal_issue                                     ?
_journal_page_first                                ?
_journal_page_last                                 ?
_journal_suppl_publ_number                         ?
_journal_suppl_publ_pages                          ?

#=======================================================================

# 2. SUBMISSION DETAILS

_publ_contact_author_name                          ?
_publ_contact_author_address
; ?
;
_publ_contact_author_email                         ?
_publ_contact_author_fax                           ?
_publ_contact_author_phone                         ?

_publ_requested_journal                            'Acta Cryst. C'
_publ_requested_category                           ?

_publ_contact_letter
; ?
;

#=======================================================================

# 3. TITLE AND AUTHOR LIST

_publ_section_title
; ?
;
_publ_section_title_footnote
; ?
;
loop_
 _publ_author_name
 _publ_author_footnote
 _publ_author_address
; ?      # name
;
; ?      # footnote
;
; ?      # address
;

#=======================================================================

# 4. TEXT

_publ_section_synopsis
; ?
;
_publ_section_abstract
; ?
;
_publ_section_comment
; ?
;
_publ_section_introduction
; ?
;
_publ_section_experimental
; ?
;
_publ_section_exptl_prep
; ?
;
_publ_section_exptl_refinement
; ?
;
_publ_section_exptl_solution
; ?
;
_publ_section_discussion
; ?
;
_publ_section_acknowledgements
; ?
;
_publ_section_references
;
;
_publ_section_figure_captions
; ?
;
_publ_section_table_legends
; ?
;

#=======================================================================
data_I
#=======================================================================

# 5. CHEMICAL DATA

_chemical_name_systematic
; ?
;
_chemical_name_common                              ?
_chemical_formula_moiety                           C24 H44 Co1 P2
_chemical_formula_structural                       ?
_chemical_formula_analytical                       ?
_chemical_formula_iupac                            ?
_chemical_formula_sum                              C24 H44 Co1 P2
_chemical_formula_weight                           453.46
_chemical_melting_point                            ?
_chemical_compound_source                          ?
_chemical_absolute_configuration                   ?

#=======================================================================

# 6. CRYSTAL DATA

_symmetry_cell_setting                             tetragonal
_symmetry_space_group_name_H-M                     'I 41 c d'
_symmetry_space_group_name_Hall                    'I 4bw -2c'
_symmetry_Int_Tables_number                        110

loop_
 _space_group_symop_id
 _space_group_symop_operation_xyz
 1   x,y,z
 2   -x+1/2,-y+1/2,z+1/2
 3   -y,x+1/2,z+1/4
 4   y+1/2,-x,z+3/4
 5   x,-y,z+1/2
 6   -x+1/2,y+1/2,z
 7   -y,-x+1/2,z+3/4
 8   y+1/2,x,z+1/4
 9   x+1/2,y+1/2,z+1/2
 10  -x,-y,z
 11  -y+1/2,x,z+3/4
 12  y,-x+1/2,z+1/4
 13  x+1/2,-y+1/2,z
 14  -x,y,z+1/2
 15  -y+1/2,-x,z+1/4
 16  y,x+1/2,z+3/4

_cell_length_a                                     16.2264(11)
_cell_length_b                                     16.2264(11)
_cell_length_c                                     19.0380(13)
_cell_angle_alpha                                  90
_cell_angle_beta                                   90
_cell_angle_gamma                                  90
_cell_volume                                       5012.6(6)
_cell_formula_units_Z                              8

loop_
 _twin_individual_id
 _twin_individual_mass_fraction_refined
 _twin_individual_twin_matrix_11
 _twin_individual_twin_matrix_12
 _twin_individual_twin_matrix_13
 _twin_individual_twin_matrix_21
 _twin_individual_twin_matrix_22
 _twin_individual_twin_matrix_23
 _twin_individual_twin_matrix_31
 _twin_individual_twin_matrix_32
 _twin_individual_twin_matrix_33
 ? ? ? ? ? ? ? ? ? ? ?


_cell_measurement_reflns_used                      ?
_cell_measurement_theta_min                        ?
_cell_measurement_theta_max                        ?
_cell_measurement_temperature                      96
_cell_special_details
; ?
;

_exptl_crystal_density_diffrn                      1.2018
_exptl_crystal_density_meas                        ?
_exptl_crystal_density_method                      'not measured'
_exptl_crystal_F_000                               811.09

_exptl_absorpt_coefficient_mu                      0
_exptl_crystal_description                         
;
crystallized platelet applied to carbon film of Cu TEM grid
;
_exptl_crystal_size_max                            0.0011
_exptl_crystal_size_mid                            0.0003
_exptl_crystal_size_min                            0.0002
_exptl_crystal_size_rad                            ?
_exptl_crystal_colour                              ?
_exptl_crystal_mosaicity                           ?
_exptl_crystal_mosaic_method                       ?
_exptl_absorpt_correction_type                     ?
_exptl_absorpt_process_details                     ?
_exptl_absorpt_correction_T_min                    ?
_exptl_absorpt_correction_T_max                    ?
loop_
 _exptl_crystal_face_index_h
 _exptl_crystal_face_index_k
 _exptl_crystal_face_index_l
 _exptl_crystal_face_perp_dist
 ? ? ? ?
_exptl_special_details                             ?

#=======================================================================

# 7. EXPERIMENTAL DATA


_diffrn_ambient_temperature                        96
_diffrn_source                                     ?
_diffrn_radiation_type                             electron
_diffrn_radiation_source                           'LaB6 cathode'
_diffrn_radiation_wavelength                       0.0251
_diffrn_radiation_monochromator                    ?
_diffrn_measurement_details                        ?
_diffrn_measurement_device                         'TEM'
_diffrn_measurement_device_type                    'XtaLab Synergy-ED'
_diffrn_detector                                   'HyPix-ED'
_diffrn_detector_area_resol_mean                   ?
_diffrn_measurement_method                         'continuous rotation'
_diffrn_source_ed_diffracting_area_selection       ?
_diffrn_measurement_specimen_support               'Cu grid with lacey carbon'

_diffrn_reflns_number                              11590
_diffrn_reflns_theta_min                           0.09
_diffrn_reflns_theta_max                           0.9
_diffrn_reflns_theta_full                          0.9
_diffrn_measured_fraction_theta_max                0.96
_diffrn_measured_fraction_theta_full               0.97
_diffrn_reflns_av_R_equivalents                    ?
_diffrn_reflns_av_unetI/netI                       0.1471
_diffrn_reflns_limit_h_min                         -20
_diffrn_reflns_limit_h_max                         20
_diffrn_reflns_limit_k_min                         -16
_diffrn_reflns_limit_k_max                         16
_diffrn_reflns_limit_l_min                         -22
_diffrn_reflns_limit_l_max                         22
_diffrn_radiation_probe                            electron
_diffrn_source_voltage                             '200 keV'
_diffrn_precession_semi_angle                      .
_diffrn_measurement_method_precession              ?
_diffrn_measurement_rotation_mode                  ?
_diffrn_radiation_illumination_mode                parallel
_diffrn_reflns_reduction_process                   'data integration with CrysAlis Pro'

_diffrn_standards_number                           ?
_diffrn_standards_interval_count                   ?
_diffrn_standards_interval_time                    ?
_diffrn_standards_decay_%                          ?
loop_
_diffrn_standard_refln_index_h
_diffrn_standard_refln_index_k
_diffrn_standard_refln_index_l
  ? ? ?

#=======================================================================

# 8. REFINEMENT DATA

_refine_special_details
; Carbon atoms 2 and 3 had their thermal parameters
restrained to be equivalent.
;

_reflns_number_total                               6745
_reflns_number_gt                                  3634
_reflns_threshold_expression                       'I>2\s(I)'

_refine_ls_structure_factor_coef                   Fsqd
_refine_ls_R_factor_gt                             0.1710
_refine_ls_wR_factor_gt                            0.4088
_refine_ls_R_factor_all                            0.1987
_refine_ls_wR_factor_ref                           0.4292
_refine_ls_goodness_of_fit_ref                     1.7222
_refine_ls_goodness_of_fit_gt                      2.2127
_refine_ls_restrained_S_gt                         ?
_refine_ls_restrained_S_all                        ?
_refine_ls_number_reflns                           6745
_refine_ls_number_parameters                       140
_refine_ls_number_restraints                       0
_refine_ls_number_constraints                      93
_refine_ls_weighting_scheme                        sigma
_refine_ls_weighting_details                       'calc w=1/[\s^2^(Fo^2^)+(0.02P)^2^+0.0000P] where P=(Fo^2^+2Fc^2^)/3'
_refine_ls_hydrogen_treatment                      'mixed'
_refine_ls_shift/su_max                            0.0731
_refine_ls_shift/su_mean                           0.0031
_refine_diff_potential_max                         2.69
_refine_diff_potential_min                         -0.63
_refine_ls_extinction_method                       'none'
_refine_ls_extinction_coef                         ?
_refine_ls_extinction_expression                   ?
_refine_diffraction_theory                         dynamical
_refine_ls_abs_structure_z-score                   ?
_refine_ls_sample_shape_expression                 ?
_refine_ls_sample_thickness                        1484.957
_refine_ls_abs_structure_details                   ?
_refine_ls_abs_structure_Flack                     ?
_refine_ls_abs_structure_Rogers                    ?

loop_
 _atom_type_symbol
 _atom_type_scat_source
 C   International_Tables_Vol_C
 H   International_Tables_Vol_C
 Co  International_Tables_Vol_C
 P   International_Tables_Vol_C

_computing_data_collection                         
;
 CrysAlis Pro
;
_computing_cell_refinement                         ?
_computing_data_reduction                          
;
CrysAlis Pro
;
_computing_structure_solution                      
;
SHELXT (Sheldrick, G., Acta Cryst. A 2014)
;
_computing_structure_refinement                    
; 
SHELXL (Sheldrick, G., Acta Cryst. B, 2014) kinematical
Jana2020 (Petricek et ak. 2020)
Dynamical refinement (Palatinus, L. et al. 2015)
;
_computing_molecular_graphics                      ?
_computing_publication_material                    ?

loop_
 _restr_distance_atom_site_label_1
 _restr_distance_site_symmetry_1
 _restr_distance_atom_site_label_2
 _restr_distance_site_symmetry_2
 _restr_distance_target
 _restr_distance_target_weight_param
 ? ? ? ? ? ?

loop_
 _restr_angle_atom_site_label_1
 _restr_angle_site_symmetry_1
 _restr_angle_atom_site_label_2
 _restr_angle_site_symmetry_2
 _restr_angle_atom_site_label_3
 _restr_angle_site_symmetry_3
 _restr_angle_target
 _restr_angle_target_weight_param
 ? ? ? ? ? ? ? ?

loop_
 _restr_torsion_atom_site_label_1
 _restr_torsion_site_symmetry_1
 _restr_torsion_atom_site_label_2
 _restr_torsion_site_symmetry_2
 _restr_torsion_atom_site_label_3
 _restr_torsion_site_symmetry_3
 _restr_torsion_atom_site_label_4
 _restr_torsion_site_symmetry_4
 _restr_torsion_angle_target
 _restr_torsion_weight_param
 ? ? ? ? ? ? ? ? ? ?

loop_
 _restr_equal_distance_atom_site_label_1
 _restr_equal_distance_site_symmetry_1
 _restr_equal_distance_atom_site_label_2
 _restr_equal_distance_site_symmetry_2
 _restr_equal_distance_class_class_id
 _restr_equal_distance_class_target_weight_param
 ? ? ? ? ? ?

loop_
 _restr_equal_angle_atom_site_label_1
 _restr_equal_angle_site_symmetry_1
 _restr_equal_angle_atom_site_label_2
 _restr_equal_angle_site_symmetry_2
 _restr_equal_angle_atom_site_label_3
 _restr_equal_angle_site_symmetry_3
 _restr_equal_angle_class_class_id
 _restr_equal_angle_class_target_weight_param
 ? ? ? ? ? ? ? ?

loop_
 _restr_equal_torsion_atom_site_label_1
 _restr_equal_torsion_site_symmetry_1
 _restr_equal_torsion_atom_site_label_2
 _restr_equal_torsion_site_symmetry_2
 _restr_equal_torsion_atom_site_label_3
 _restr_equal_torsion_site_symmetry_3
 _restr_equal_torsion_atom_site_label_4
 _restr_equal_torsion_site_symmetry_4
 _restr_equal_torsion_class_class_id
 _restr_equal_torsion_class_target_weight_param
 ? ? ? ? ? ? ? ? ? ?


#=======================================================================

# 9. ATOMIC COORDINATES AND DISPLACEMENT PARAMETERS

loop_
 _atom_site_label
 _atom_site_type_symbol
 _atom_site_fract_x
 _atom_site_fract_y
 _atom_site_fract_z
 _atom_site_adp_type
 _atom_site_U_iso_or_equiv
 _atom_site_site_symmetry_multiplicity
 _atom_site_occupancy
 _atom_site_calc_flag
 _atom_site_refinement_flags
 _atom_site_disorder_assembly
 _atom_site_disorder_group
  Co1 Co 0.5 0.5 0.43148(11) Uani 0.0289(9) 8 1 d . . .
  P1 P 0.3665(2) 0.5070(2) 0.4389(2) Uani 0.0239(10) 16 1 d . . .
  c2 C 0.4248(5) 0.5131(5) 0.5729(4) Uani 0.0318(18) 16 1 d . . .
  c3 C 0.4274(5) 0.5119(4) 0.6445(3) Uani 0.0318(18) 16 1 d . . .
  h3 H 0.371233 0.520481 0.671989 Uiso 0.0382 16 1 d . . .
  c9 C 0.3041(6) 0.5710(7) 0.3148(4) Uani 0.061(4) 16 1 d . . .
  h9a H 0.258631 0.52456 0.308808 Uiso 0.0729 16 1 d . . .
  h9b H 0.36056 0.550157 0.293201 Uiso 0.0729 16 1 d . . .
  h9c H 0.284889 0.625135 0.288367 Uiso 0.0729 16 1 d . . .
  c6 C 0.3158(5) 0.5898(5) 0.3931(4) Uani 0.032(2) 16 1 d . . .
  c13 C 0.3384(6) 0.3701(5) 0.3555(5) Uani 0.054(3) 16 1 d . . .
  h13a H 0.403264 0.373588 0.34947 Uiso 0.0649 16 1 d . . .
  h13b H 0.309417 0.403594 0.314617 Uiso 0.0649 16 1 d . . .
  h13c H 0.319543 0.307637 0.353391 Uiso 0.0649 16 1 d . . .
  C1 C 0.5 0.5 0.5363(6) Uani 0.034(4) 8 1 d . . .
  c10 C 0.3145(5) 0.4062(4) 0.4249(4) Uani 0.033(2) 16 1 d . . .
  c7 C 0.3718(7) 0.6651(6) 0.3975(5) Uani 0.068(4) 16 1 d . . .
  h7a H 0.385274 0.677946 0.450872 Uiso 0.0819 16 1 d . . .
  h7b H 0.427302 0.653286 0.36999 Uiso 0.0819 16 1 d . . .
  h7c H 0.341572 0.716527 0.374727 Uiso 0.0819 16 1 d . . .
  c12 C 0.2200(5) 0.4060(5) 0.4299(5) Uani 0.049(3) 16 1 d . . .
  h12a H 0.201678 0.43108 0.478851 Uiso 0.0594 16 1 d . . .
  h12b H 0.195125 0.442131 0.388591 Uiso 0.0594 16 1 d . . .
  h12c H 0.197967 0.344718 0.425571 Uiso 0.0594 16 1 d . . .
  c8 C 0.2314(6) 0.6176(5) 0.4203(4) Uani 0.047(3) 16 1 d . . .
  h8a H 0.235984 0.63257 0.474311 Uiso 0.0561 16 1 d . . .
  h8b H 0.211771 0.670136 0.391754 Uiso 0.0561 16 1 d . . .
  h8c H 0.188184 0.569279 0.413508 Uiso 0.0561 16 1 d . . .
  c4 C 0.5 0.5 0.6848(8) Uani 0.034(3) 8 1 d . . .
  h4 H 0.5 0.5 0.740493 Uiso 0.0409 8 1 d . . .
  c5 C 0.3490(5) 0.5329(5) 0.5321(4) Uani 0.035(3) 16 1 d . . .
  h5a H 0.335821 0.596624 0.536738 Uiso 0.0426 16 1 d . . .
  h5b H 0.298927 0.497733 0.551638 Uiso 0.0426 16 1 d . . .
  c11 C 0.3497(7) 0.3467(5) 0.4853(5) Uani 0.060(4) 16 1 d . . .
  h11a H 0.414977 0.346969 0.483751 Uiso 0.0722 16 1 d . . .
  h11b H 0.329415 0.368004 0.535007 Uiso 0.0722 16 1 d . . .
  h11c H 0.327862 0.285919 0.476953 Uiso 0.0722 16 1 d . . .
  H1 H 0.5 0.5 0.352(2) Uiso 0.009(8) 8 1 d . . .

loop_
 _atom_site_aniso_label
 _atom_site_aniso_type_symbol
 _atom_site_aniso_U_11
 _atom_site_aniso_U_22
 _atom_site_aniso_U_33
 _atom_site_aniso_U_12
 _atom_site_aniso_U_13
 _atom_site_aniso_U_23
 Co1 Co 0.0257(15) 0.0373(18) 0.0237(15) 0.006(2) 0 0
 P1 P 0.0221(17) 0.0249(19) 0.0245(18) -0.003(2) -0.0003(16) -0.0023(17)
 c2 C 0.047(3) 0.047(3) 0.002(2) 0.002(3) 0.004(2) 0.001(2)
 c3 C 0.047(3) 0.047(3) 0.002(2) 0.002(3) 0.004(2) 0.001(2)
 c9 C 0.067(7) 0.094(8) 0.022(4) -0.009(7) -0.010(4) 0.015(5)
 c6 C 0.027(4) 0.026(4) 0.044(4) -0.005(4) 0.006(4) -0.001(3)
 c13 C 0.059(6) 0.040(5) 0.064(7) -0.017(6) -0.005(5) 0.001(5)
 C1 C 0.026(6) 0.034(6) 0.042(8) -0.005(6) 0 0
 c10 C 0.046(5) 0.034(4) 0.019(3) -0.006(4) -0.012(3) 0.001(3)
 c7 C 0.110(9) 0.050(6) 0.044(6) -0.010(8) 0.014(6) 0.000(5)
 c12 C 0.038(5) 0.060(6) 0.050(5) -0.015(5) -0.006(5) -0.004(5)
 c8 C 0.056(5) 0.057(6) 0.027(4) 0.016(5) -0.009(4) -0.001(4)
 c4 C 0.026(5) 0.028(5) 0.049(7) -0.004(6) 0 0
 c5 C 0.038(5) 0.039(4) 0.029(4) -0.004(5) 0.004(4) 0.005(4)
 c11 C 0.105(9) 0.047(5) 0.028(5) -0.033(6) -0.003(5) 0.000(4)


loop_
 _atom_site_anharmonic_ADP_atom_site_label
 _atom_site_anharmonic_ADP_tens_elem
 _atom_site_anharmonic_ADP_coeff
 ? ? ?


#=======================================================================

# 10. MOLECULAR GEOMETRY


loop_
 _geom_bond_atom_site_label_1
 _geom_bond_atom_site_label_2
 _geom_bond_site_symmetry_1
 _geom_bond_site_symmetry_2
 _geom_bond_distance
 _geom_bond_publ_flag
  co1 p1 . . 2.175(3) ?
  co1 p1 . 10_665 2.175(3) ?
  co1 c1 . . 1.996(12) ?
  co1 H1 . . 1.51(4) ?
  p1 c6 . . 1.799(8) ?
  p1 c10 . . 1.860(8) ?
  p1 c5 . . 1.846(8) ?
  c2 c3 . . 1.365(9) ?
  c2 c1 . . 1.421(10) ?
  c2 c5 . . 1.489(11) ?
  c3 h3 . . 1.06 ?
  c3 c4 . . 1.419(11) ?
  c9 h9a . . 1.06 ?
  c9 h9b . . 1.06 ?
  c9 h9c . . 1.06 ?
  c9 c6 . . 1.533(11) ?
  c6 c7 . . 1.525(13) ?
  c6 c8 . . 1.532(12) ?
  c13 h13a . . 1.06 ?
  c13 h13b . . 1.06 ?
  c13 h13c . . 1.06 ?
  c13 c10 . . 1.495(12) ?
  c10 c12 . . 1.536(11) ?
  c10 c11 . . 1.606(12) ?
  c7 h7a . . 1.06 ?
  c7 h7b . . 1.06 ?
  c7 h7c . . 1.06 ?
  c12 h12a . . 1.06 ?
  c12 h12b . . 1.06 ?
  c12 h12c . . 1.06 ?
  c8 h8a . . 1.06 ?
  c8 h8b . . 1.06 ?
  c8 h8c . . 1.06 ?
  c4 h4 . . 1.06 ?
  c5 h5a . . 1.06 ?
  c5 h5b . . 1.06 ?
  c11 h11a . . 1.06 ?
  c11 h11b . . 1.06 ?
  c11 h11c . . 1.06 ?


loop_
 _geom_angle_atom_site_label_1
 _geom_angle_atom_site_label_2
 _geom_angle_atom_site_label_3
 _geom_angle_site_symmetry_1
 _geom_angle_site_symmetry_2
 _geom_angle_site_symmetry_3
 _geom_angle
 _geom_angle_publ_flag
 ? ? ? ? ? ? ? ?

loop_
 _geom_torsion_atom_site_label_1
 _geom_torsion_atom_site_label_2
 _geom_torsion_atom_site_label_3
 _geom_torsion_atom_site_label_4
 _geom_torsion_site_symmetry_1
 _geom_torsion_site_symmetry_2
 _geom_torsion_site_symmetry_3
 _geom_torsion_site_symmetry_4
 _geom_torsion
 _geom_torsion_publ_flag
 ? ? ? ? ? ? ? ? ? ?

loop_
 _geom_hbond_atom_site_label_D
 _geom_hbond_atom_site_label_H
 _geom_hbond_atom_site_label_A
 _geom_hbond_site_symmetry_D
 _geom_hbond_site_symmetry_H
 _geom_hbond_site_symmetry_A
 _geom_hbond_distance_DH
 _geom_hbond_distance_HA
 _geom_hbond_distance_DA
 _geom_hbond_angle_DHA
 _geom_hbond_publ_flag
 ? ? ? ? ? ? ? ? ? ? ?


#=======================================================================

# 11. STRUCTURE-FACTOR LIST

loop_
 _reflns_scale_group_code
 _reflns_scale_meas_intensity
    1   696.006
    2  1014.234
    3  1131.661
    4  1435.076
    5  1444.927
    6  1589.646
    7  1678.902
    8  1724.492
    9  1845.275
   10  1922.772
   11  1590.712
   12  1902.064
   13  1853.381
   14  1879.162
   15  1846.010
   16  1909.254
   17  1863.807
   18  1818.441
   19  1778.017
   20  1796.388
loop_
 _refln_index_h
 _refln_index_k
 _refln_index_l
 _refln_intensity_calc
 _refln_intensity_meas
 _refln_intensity_sigma
 _refln_scale_group_code
 _refln_observed_status
  -2   3  -1    139.47     47.00     71.50      1 <
   2  -3   1    118.55    132.00     82.20      1 <
   4  -3  -3    573.53   1253.00    163.20      1 o
  -4   3   3    396.39    450.00    128.10      1 o
  -4   1   7    348.48    133.00     89.40      1 <
   4  -1  -7    332.09    474.00    109.10      1 o
   4   1 -11    111.01    291.00    102.20      1 o
   3  -4   1   1314.20   3007.00    263.60      1 o
  -3   4  -1   1296.60    920.00    208.80      1 o
   5  -3  -6    359.22    916.00    220.10      1 o
  -5   2   7    370.09    258.00     99.60      1 o
  -2   5  -5    903.27    617.00    193.80      1 o
   2  -5   5    969.80   1781.00    238.00      1 o
   5   2 -15     92.77    402.00    118.70      1 o
   3  -5   2    784.25    607.00    104.10      1 o
  -5  -3  16    117.02     18.00     41.10      1 <
  -5   5   2     67.04     42.00     47.90      1 <
   5  -5  -2    118.62    333.00     79.90      1 o
   6  -5  -5     24.40     47.00     43.80      1 <
  -3  -6  17      5.99     10.00     40.90      1 <
   6  -2 -10     28.42     69.00     54.90      1 <
   2   6 -16    367.56    599.00    153.00      1 o
  -6   1  11     24.90     18.00     38.50      1 <
  -1  -6  13     54.43    114.00     59.60      1 <
   6   0 -14    459.92    422.00    130.40      1 o
  -1   6  -9    279.39    267.00    100.50      1 o
   2  -6   6    204.40    184.00     89.00      1 o
  -3   6  -5     61.18     74.00     54.30      1 <
  -4   6  -2   1675.90    882.00    192.10      1 o
   4  -6   2   1538.00   2700.00    228.50      1 o
   7  -6  -5      2.29     32.00     41.50      1 <
  -7   6   5      7.23     -4.00     22.70      1 <
  -7   5   6     12.63     11.00     27.20      1 <
   7  -5  -6     18.61    105.00     51.30      1 o
   7  -4  -9     16.32     15.00     38.00      1 <
   7  -3 -10    456.84   1507.00    150.40      1 o
  -7   2  11    142.62    150.00     63.80      1 o
   7  -1 -14    159.52    328.00     83.60      1 o
   1  -7  10    868.17   1171.00    239.90      1 o
   7   1 -18    129.01    252.00     76.60      1 o
  -2   7  -9    377.34    283.00    118.80      1 o
  -3   7  -6    111.79     63.00     54.10      1 <
   3  -7   6     93.61    235.00     72.10      1 o
   5  -7   2    197.16    872.00    100.00      1 o
  -5   7  -2    210.26    131.00     58.50      1 o
   6  -7  -1    112.75    232.00     62.00      1 o
  -6   7   1    129.96     23.00     32.20      1 <
   8  -7  -5     21.36    111.00     49.70      1 o
  -8   7   5     60.01     21.00     24.20      1 <
  -8   6   6    101.91     71.00     46.90      1 <
  -8   5   9     51.27      5.00     24.40      1 <
   8  -5  -9     63.01    187.00     55.10      1 o
   8  -4 -10    118.75    411.00     82.10      1 o
  -8   4  10    162.32     70.00     49.40      1 <
   8  -3 -13      2.88      7.00     37.50      1 <
   8  -2 -14      5.16     -4.00     43.00      1 <
  -8   2  14      2.53      3.00     19.50      1 <
  -2  -8  18     68.91      3.00     26.30      1 <
   2   8 -20    115.40     -3.00     47.90      1 <
  -8   1  15     41.16     11.00     25.30      1 <
   8  -1 -17      5.05     47.00     36.80      1 <
   8   0 -18     57.36     73.00     49.20      1 <
  -1   8 -13    107.84    104.00     56.40      1 <
  -8  -1  19      6.77      1.00     16.00      1 <
  -2   8 -10    160.38     66.00     48.40      1 <
   2  -8  10    130.31    223.00     67.70      1 o
  -4   8  -6     53.32     34.00     35.70      1 <
   4  -8   6     23.70    173.00     56.10      1 o
  -5   8  -3     57.13     26.00     30.60      1 <
   5  -8   3     70.86    127.00     50.10      1 o
  -6   8  -2    386.32    227.00     68.00      1 o
   7  -8  -1     51.53    131.00     51.70      1 o
  -7   8   1     40.85     23.00     27.60      1 <
   8  -8  -4    610.69    823.00     96.20      1 o
  -9   8   5      2.81     16.00     19.90      1 <
   9  -8  -5     11.72     93.00     44.00      1 o
   9  -7  -8     17.41     75.00     43.40      1 <
  -9   6   9     14.18      2.00     18.60      1 <
   9  -6  -9     10.49     70.00     41.00      1 <
  -9   5  10     83.54     22.00     28.60      1 <
   9  -5 -12    105.13     45.00     42.90      1 <
   9  -4 -13     16.93     74.00     43.80      1 <
  -9   3  14     17.17     -2.00     16.80      1 <
  -9   2  15      4.60      7.00     22.50      1 <
   9  -2 -17      2.39     -6.00     33.20      1 <
  -1  -9  18     25.38     46.00     34.10      1 <
   1   9 -20      3.71      7.00     41.30      1 <
   1  -9  14     72.75    163.00     53.20      1 o
   2  -9  11     29.79     26.00     38.50      1 <
  -2   9 -13     37.98     69.00     44.70      1 <
  -3   9 -10     45.17     54.00     40.80      1 <
   3  -9  10     45.14    134.00     55.80      1 o
   4  -9   7     21.25     32.00     39.50      1 <
  -5   9  -6    187.80    148.00     56.00      1 o
   6  -9   3     12.52     25.00     41.30      1 <
  -6   9  -3      3.54      7.00     25.70      1 <
   7  -9   0      2.92    -10.00     34.40      1 <
  -7   9  -2    278.05    224.00     69.90      1 o
  -8   9   1     18.30     12.00     24.20      1 <
   8  -9  -1     12.07    124.00     47.30      1 o
  -9   9   2      6.88     28.00     26.30      1 <
 -10   9   5     21.08     15.00     20.50      1 <
  10  -9  -5     16.54    122.00     45.50      1 o
  10  -9  -7     10.53      5.00     31.00      1 <
 -10   8   6     25.56     15.00     23.60      1 <
  10  -8  -8     57.99    185.00     50.30      1 o
 -10   8   8     55.01     -2.00     15.90      1 <
 -10   7   9      3.21      8.00     17.90      1 <
  10  -7  -9      9.33     54.00     40.30      1 <
 -10   6  10     22.44      4.00     18.60      1 <
  10  -6 -12     89.14    170.00     59.40      1 o
  10  -5 -13     22.34    141.00     50.20      1 o
 -10   4  14      5.29     -4.00     17.90      1 <
  10  -4 -16     35.30     94.00     45.90      1 o
  10  -3 -17      1.98     52.00     36.10      1 <
 -10   2  18     16.05      2.00     14.10      1 <
  10  -2 -20     14.13     23.00     31.60      1 <
 -10   1  19     19.14     -1.00     11.30      1 <
   0 -10  18     16.19     45.00     34.00      1 <
   1 -10  15     22.62     27.00     31.60      1 <
  -1  10 -17      4.72      9.00     30.60      1 <
  -2  10 -14     12.48     28.00     29.80      1 <
   3 -10  11     66.31    162.00     56.50      1 o
  -3  10 -13     13.67     15.00     34.20      1 <
  -4  10 -10     25.21     36.00     33.30      1 <
   5 -10   7     21.35    117.00     47.90      1 o
  -5  10  -7     55.39     44.00     31.40      1 <
   6 -10   4     57.76    120.00     46.10      1 o
  -6  10  -6      8.55     29.00     32.00      1 <
   7 -10   3     25.92    202.00     53.00      1 o
  -7  10  -3     18.26     18.00     27.00      1 <
   8 -10   0     13.55     -7.00     33.00      1 <
  -8  10   0     11.44     16.00     22.00      1 <
  -8  10  -2     46.96     46.00     31.80      1 <
  -9  10   1      4.52     14.00     22.20      1 <
   9 -10  -1      2.37     17.00     35.80      1 <
   9 -10  -3      7.21     30.00     35.70      1 <
  10 -10  -4     17.49    114.00     44.40      1 o
 -10  10   4     11.63     23.00     22.00      1 <
 -11  10   5      9.20      2.00     16.10      1 <
  11 -10  -7      1.35     31.00     30.00      1 <
 -11   9   8     15.74     -7.00     15.40      1 <
  11  -9  -8     15.86    111.00     43.00      1 o
 -11   8   9      3.39      6.00     15.90      1 <
  11  -8 -11      0.81    -13.00     29.50      1 <
 -11   7  10     15.35     30.00     23.40      1 <
  11  -7 -12     45.80    128.00     43.20      1 o
 -11   7  12     28.74     -3.00     12.10      1 <
 -11   6  13      7.22     -5.00     13.50      1 <
  11  -6 -13      4.15     43.00     34.10      1 <
  11  -6 -15      3.67     11.00     26.90      1 <
 -11   5  14     11.31     -1.00     12.90      1 <
  11  -5 -16      2.32     21.00     31.30      1 <
  11  -4 -17      3.99     12.00     29.90      1 <
 -11   4  17      3.58     -6.00     14.00      1 <
 -11   3  18     14.95      4.00     14.00      1 <
 -11   2  19     21.39     -2.00     13.30      1 <
   2 -11  15     25.15     88.00     41.60      1 o
  -2  11 -17     36.12     39.00     31.00      1 <
  -3  11 -14     16.41      7.00     23.60      1 <
  -4  11 -11     13.13      8.00     25.00      1 <
   4 -11  11     15.23     32.00     34.80      1 <
   5 -11   8     51.66     88.00     44.70      1 <
  -5  11 -10     15.01     22.00     28.40      1 <
   6 -11   7     10.49    311.00     63.40      1 o
  -6  11  -7     22.54     55.00     32.20      1 <
  -7  11  -4    128.28     41.00     28.80      1 <
   7 -11   4    130.00    408.00     66.40      1 o
  -7  11  -6     23.73     19.00     26.20      1 <
   8 -11   1     44.53     83.00     40.60      1 o
  -8  11  -3      2.27     10.00     21.40      1 <
   8 -11   3     22.98     30.00     36.10      1 <
   9 -11   0     24.05     95.00     41.60      1 o
  -9  11   0      4.15     13.00     21.00      1 <
 -10  11   1      5.90      7.00     19.70      1 <
  10 -11  -3      5.84     37.00     33.20      1 <
  11 -11  -6     38.47    101.00     41.90      1 o
 -12  11   5      6.54     18.00     16.80      1 <
  12 -11  -7      2.20     15.00     29.00      1 <
 -12  10   8     19.00     -1.00     11.10      1 <
  12 -10  -8     20.87    100.00     39.90      1 o
  12 -10 -10      8.70     39.00     31.40      1 <
 -12   9   9     11.71      3.00     12.60      1 <
  12  -9 -11     14.69     41.00     32.70      1 <
 -12   8  10      9.45      3.00     12.50      1 <
 -12   8  12     17.35     10.00     14.10      1 <
  12  -8 -12     19.74     14.00     29.00      1 <
  12  -8 -14      9.37      1.00     24.50      1 <
 -12   7  13      3.77      1.00     11.90      1 <
  12  -7 -15      2.25     21.00     29.10      1 <
 -12   6  14      9.77      1.00     13.60      1 <
  12  -6 -16     24.02     68.00     36.50      1 <
 -12   5  17      0.35     -3.00     12.10      1 <
 -12   4  18      0.54      3.00     10.20      1 <
   1 -12  19      0.42     -2.00     32.00      1 <
   2 -12  16      6.50     17.00     24.00      1 <
  -2  12 -18      2.88      8.00     18.40      1 <
   3 -12  15      4.12     23.00     30.50      1 <
  -3  12 -17      0.86      8.00     21.60      1 <
   4 -12  12      9.08     19.00     31.40      1 <
  -4  12 -14      4.10     28.00     25.10      1 <
   5 -12  11     12.74     34.00     35.00      1 <
  -5  12 -11      8.81     10.00     18.80      1 <
   6 -12   8     64.75    273.00     56.00      1 o
  -6  12 -10     14.69     15.00     22.40      1 <
   7 -12   5      1.80     31.00     33.20      1 <
  -7  12  -7     17.44      7.00     23.00      1 <
   7 -12   7     16.76    222.00     52.00      1 o
   8 -12   4     21.18     90.00     40.20      1 o
  -8  12  -4     15.20      1.00     18.60      1 <
  -8  12  -6      9.36     12.00     21.60      1 <
   9 -12   1      3.62     15.00     28.40      1 <
  -9  12  -3     26.14     26.00     23.00      1 <
  10 -12   0     75.50    276.00     55.70      1 o
 -10  12   0     75.76     26.00     21.40      1 <
  10 -12  -2     20.88     61.00     37.30      1 <
 -11  12   1     32.59     23.00     18.30      1 <
  11 -12  -3      4.79     13.00     28.50      1 <
 -11  12   3      1.21     -1.00     14.30      1 <
 -12  12   4      0.25     12.00     13.80      1 <
  12 -12  -4      0.15     21.00     28.80      1 <
 -13  12   5      7.80     -1.00     11.60      1 <
 -13  12   7      2.12     -1.00     11.00      1 <
  13 -12  -7      2.36     28.00     27.10      1 <
  13 -12  -9      7.27     21.00     28.90      1 <
 -13  11   8      4.73     -1.00      8.80      1 <
  13 -11  -8      6.78     17.00     27.60      1 <
  13 -11 -10      2.47     12.00     23.80      1 <
 -13  10   9      9.39     -4.00     10.30      1 <
  13 -10 -11      5.72     16.00     25.30      1 <
 -13  10  11      2.06      9.00     12.90      1 <
  13  -9 -12      6.16     14.00     25.80      1 <
 -13   9  12      4.21     -1.00     10.30      1 <
  13  -9 -14     13.18      5.00     25.10      1 <
 -13   8  13      1.01      5.00     10.30      1 <
  13  -8 -15      4.18     -1.00     24.40      1 <
 -13   7  14      9.94      2.00     11.30      1 <
 -13   7  16      1.68     -1.00      9.20      1 <
  13  -7 -16      3.78     35.00     28.10      1 <
   3 -13  16     15.43     37.00     29.30      1 <
  -4  13 -15      6.29      3.00     15.90      1 <
   4 -13  15     14.90      8.00     28.40      1 <
  -5  13 -14     12.63     12.00     22.00      1 <
   6 -13   9      6.68     -2.00     27.50      1 <
  -6  13 -11     10.44    -12.00     20.30      1 <
  -7  13  -8      2.43     10.00     16.60      1 <
   7 -13   8      1.69      9.00     29.50      1 <
  -7  13 -10     14.31     14.00     22.10      1 <
   8 -13   5      9.92     70.00     38.00      1 <
  -8  13  -7      1.76     11.00     18.60      1 <
   9 -13   2      4.70     -9.00     27.00      1 <
  -9  13  -4      6.49     11.00     15.30      1 <
   9 -13   4      5.12     20.00     31.70      1 <
  10 -13   1     16.97     48.00     33.20      1 <
 -10  13  -1      6.28      1.00     13.00      1 <
 -10  13  -3     14.72     17.00     19.80      1 <
 -11  13   0      1.03      7.00     13.00      1 <
  11 -13   0      2.37     -1.00     26.20      1 <
  11 -13  -2     12.22     63.00     33.70      1 <
 -12  13   1      3.99     -2.00     14.20      1 <
 -12  13   3      1.40      1.00     12.40      1 <
  12 -13  -3      2.07     19.00     24.50      1 <
  12 -13  -5      5.82     20.00     27.30      1 <
  13 -13  -6      2.87     35.00     29.20      1 <
 -14  13   5      2.99     -1.00      8.80      1 <
  14 -13  -7      1.22     15.00     24.20      1 <
 -14  13   7      1.92     -4.00     10.60      1 <
 -14  12   8      3.54     -2.00      7.90      1 <
 -14  11   9      2.80     -4.00     10.90      1 <
 -14  11  11      2.32     10.00     11.90      1 <
  14 -11 -11      1.32     35.00     28.00      1 <
 -14  10  12      8.29      5.00     11.20      1 <
 -14   9  13     17.32     -2.00      8.50      1 <
 -14   8  14      0.92     -2.00      9.90      1 <
   4 -14  16      0.56      6.00     22.60      1 <
   5 -14  13      6.77     29.00     26.90      1 <
  -5  14 -15      3.45     -1.00     14.50      1 <
  -6  14 -12     12.34      9.00     16.90      1 <
   6 -14  12     13.57     75.00     35.20      1 o
  -6  14 -14      0.56     13.00     22.30      1 <
   7 -14   9      5.98     17.00     28.10      1 <
  -7  14 -11      6.27      7.00     15.20      1 <
   8 -14   6      1.20     10.00     26.60      1 <
   8 -14   8     44.25    159.00     45.40      1 o
  -8  14  -8     49.73     21.00     18.20      1 <
  -8  14 -10      0.89     11.00     19.30      1 <
  -9  14  -5     13.81      6.00     15.10      1 <
   9 -14   5      6.92     68.00     34.10      1 <
  -9  14  -7      7.84      2.00     16.10      1 <
  10 -14   2      1.98     23.00     28.00      1 <
 -10  14  -4      8.67     -2.00     14.00      1 <
  10 -14   4      6.57      3.00     25.20      1 <
  11 -14  -1      0.77     25.00     26.70      1 <
 -11  14  -1      1.77     -1.00     11.20      1 <
  11 -14   1      0.51      6.00     25.00      1 <
 -11  14  -3      1.23     -9.00     15.40      1 <
 -12  14   0     10.84      3.00     12.20      1 <
  12 -14  -2      3.05     14.00     25.50      1 <
 -13  14   1      0.40      4.00     12.10      1 <
  13 -14  -3      2.87     -3.00     24.10      1 <
 -13  14   3      1.20      1.00     11.80      1 <
  13 -14  -5      1.09     16.00     25.50      1 <
 -14  14   4     11.27      1.00      9.70      1 <
   6 -15  13      3.69     34.00     26.90      1 <
   7 -15  10     26.97    155.00     47.50      1 o
  -7  15 -12      0.83      6.00     14.50      1 <
   7 -15  12      0.58      4.00     26.50      1 <
   8 -15   9      1.35     11.00     28.10      1 <
  -8  15 -11      5.74      5.00     13.80      1 <
   9 -15   6     22.16     58.00     34.10      1 <
  -9  15  -8      1.07      6.00     12.10      1 <
   9 -15   8      4.58     -2.00     26.10      1 <
  10 -15   3      6.04     16.00     25.90      1 <
 -10  15  -5      1.77      7.00     13.00      1 <
  10 -15   5      2.66     12.00     24.40      1 <
 -10  15  -7      1.42     -3.00     13.20      1 <
  11 -15   2      3.03     37.00     29.90      1 <
 -11  15  -4     10.71     11.00     13.60      1 <
  12 -15  -1      2.40     -2.00     23.80      1 <
  12 -15   1      1.90     12.00     24.20      1 <
 -12  15  -1      1.18     -1.00     11.80      1 <
 -12  15  -3      3.10     26.00     17.80      1 <
 -13  15   0      0.59     -1.00      9.90      1 <
 -13  15   2      8.28     -1.00     12.10      1 <
  13 -15  -2      7.69     43.00     29.10      1 <
  13 -15  -4      1.65     28.00     24.70      1 <
   8 -16  10      0.30     13.00     23.90      1 <
   9 -16   7      2.77      7.00     25.00      1 <
  -9  16  -9      0.74     -3.00     11.80      1 <
   9 -16   9      0.43     10.00     23.70      1 <
  10 -16   6      8.16     16.00     24.50      1 <
 -10  16  -8      4.29      8.00     14.80      1 <
  11 -16   3      1.81     21.00     24.80      1 <
 -11  16  -5      2.24      2.00     11.20      1 <
  11 -16   5      0.57     -3.00     22.90      1 <
  12 -16   0     23.69     60.00     31.20      1 <
  12 -16   2      6.36     16.00     22.90      1 <
 -12  16  -2      3.78     -1.00     10.60      1 <
   0   2  -4   3083.40   5376.00   1026.20      2 o
   1   3  -8  19905.00  18356.00   2639.50      2 o
  -1   3  -4    203.49    586.00    125.90      2 o
  -3  -1   8  15910.00  20907.00   2169.70      2 o
   4  -3  -3   1115.10   1253.00    163.20      2 o
  -4   0   8   8657.80  15196.00   1538.40      2 o
   0   4  -8   9257.00  12256.00   1695.90      2 o
  -2   4  -4   3889.50   4630.00    585.00      2 o
  -4  -2  12   1986.30   2266.00    483.70      2 o
   3  -4   1   2754.40   3007.00    263.60      2 o
   5  -4  -3    852.03   1505.00    179.60      2 o
   5  -2  -7    535.91    822.00    132.50      2 o
  -5   1   8    546.72   1221.00    204.50      2 o
   1   5 -12     48.10    362.00     93.70      2 o
  -1   5  -8    548.12    642.00    242.00      2 o
  -5  -1  12     80.03    109.00     75.50      2 <
   2  -5   5   2052.80   1781.00    238.00      2 o
   5   2 -15    209.66    402.00    118.70      2 o
  -3   5  -4   1930.80    929.00    154.30      2 o
  -4   5  -1   1008.90    555.00    122.10      2 o
   4  -5   1    972.15   1137.00    139.60      2 o
   5   4 -19    152.26    159.00     73.70      2 o
  -6   5   3     18.80     60.00     44.30      2 <
   6  -5  -3      9.09     55.00     54.70      2 <
  -6   3   7    133.41     65.00     53.10      2 <
  -6   2   8   3596.70   3569.00    640.00      2 o
   6  -1 -11    156.90    242.00     69.80      2 o
  -6   0  12   1241.40   2225.00    302.20      2 o
   0   6 -12   1477.80   1990.00    311.40      2 o
   1  -6   9    510.09    842.00    124.30      2 o
   6   1 -15     99.65    310.00     77.00      2 o
  -2   6  -8   3177.10   3611.00    633.10      2 o
  -6  -2  16    387.81    594.00    121.50      2 o
   3  -6   5     62.91    143.00     62.40      2 o
  -3   6  -5    103.53     74.00     54.30      2 <
   6   3 -19     11.13     22.00     58.60      2 <
  -4   6  -4   2437.90    855.00    211.50      2 o
   5  -6   1   1388.50   1849.00    162.90      2 o
  -5   6  -1   1148.60    731.00    133.80      2 o
  -6   6   0    870.88   1057.00    176.70      2 o
   7  -6  -3     37.79     70.00     51.80      2 <
  -7   6   3     55.65     69.00     41.70      2 <
  -7   5   4    336.02    414.00     87.30      2 o
  -7   4   7     81.78    115.00     53.90      2 o
   7  -4  -7    189.34    227.00     67.80      2 o
  -7   3   8    164.55    395.00     90.20      2 o
   7  -2 -11    152.44    338.00     82.20      2 o
  -7   2  11    279.38    150.00     63.80      2 o
  -2  -7  17    330.63    257.00     71.00      2 o
  -7   1  12   1500.90   1180.00    219.30      2 o
   1   7 -16    768.43    650.00    114.90      2 o
  -1   7 -12    805.61   1121.00    182.60      2 o
  -7  -1  16    477.28    329.00     83.90      2 o
   2  -7   9    540.73    782.00    133.60      2 o
   7   2 -19     41.86     41.00     51.70      2 <
  -3   7  -8    342.39    208.00     86.30      2 o
  -4   7  -5    302.10    230.00     70.50      2 o
   4  -7   5    224.06    422.00     82.80      2 o
  -5   7  -4     84.41    490.00    100.70      2 o
  -6   7  -1    267.97    148.00     49.70      2 o
   7  -7  -2   2477.80   4673.00    381.30      2 o
  -8   7   3     74.03     95.00     44.40      2 o
   8  -7  -3     44.64     97.00     50.70      2 <
  -8   6   4   1503.80   1616.00    242.00      2 o
   8  -6  -6    192.93    390.00     78.40      2 o
  -8   5   7     19.47     27.00     35.60      2 <
   8  -5  -7     43.69     21.00     45.90      2 <
  -8   4   8    275.36    579.00    160.30      2 o
   8  -4 -10    273.85    411.00     82.10      2 o
  -8   3  11     75.01     70.00     37.00      2 <
   8  -3 -11     79.02    102.00     49.70      2 o
  -8   2  12    361.25    618.00    160.20      2 o
   8  -2 -14     11.10     -4.00     43.00      2 <
   8  -1 -15     10.19     44.00     45.30      2 <
  -1  -8  17      4.84     51.00     46.20      2 <
   0   8 -16    442.34    471.00     89.90      2 o
  -8   0  16    275.07    180.00     67.60      2 o
   1  -8  13    200.10    306.00     69.90      2 o
   8   1 -19     35.66     25.00     39.70      2 <
  -2   8 -12   1552.70    851.00    164.60      2 o
  -8  -2  20    168.53    -42.00     46.00      2 <
  -3   8  -9     38.17     17.00     37.10      2 <
   3  -8   9     12.61     76.00     49.90      2 <
  -4   8  -8    645.13   1181.00    155.60      2 o
  -5   8  -5     66.39     46.00     43.70      2 <
   5  -8   5     80.33    229.00     59.60      2 o
   6  -8   2    581.24    775.00    104.60      2 o
  -6   8  -4   1008.20   1173.00    223.40      2 o
   7  -8   1     68.13    122.00     50.50      2 o
  -7   8  -1     85.21     70.00     39.20      2 <
  -8   8   0   2453.30   1913.00    309.10      2 o
  -9   8   3     15.38     16.00     29.40      2 <
   9  -8  -3     20.99     41.00     36.80      2 <
  -9   7   4     67.32    303.00     67.00      2 o
   9  -7  -6    195.10    539.00     84.30      2 o
  -9   6   7     95.99     56.00     35.70      2 <
   9  -6  -7     63.53    208.00     54.90      2 o
  -9   5   8    111.55    148.00     69.60      2 o
   9  -5 -10    191.33    280.00     63.80      2 o
   9  -4 -11     80.58    129.00     51.90      2 o
  -9   4  11    112.17     61.00     40.20      2 <
  -9   3  12    167.68    179.00     76.20      2 o
   9  -3 -14     12.05     50.00     41.50      2 <
  -9   2  15      7.91      7.00     22.50      2 <
   9  -2 -15      6.31     57.00     42.10      2 <
  -9   1  16    137.82    162.00     48.90      2 o
   9  -1 -18     33.77     48.00     41.00      2 <
   1   9 -20     10.11      7.00     41.30      2 <
  -1   9 -16     19.06     35.00     46.50      2 <
  -9  -1  20     22.49      8.00     25.50      2 <
   2  -9  13     97.14    219.00     60.00      2 o
  -3   9 -12    383.88    467.00     87.50      2 o
   4  -9   9     73.84    194.00     56.80      2 o
  -4   9  -9     21.88     39.00     40.30      2 <
   5  -9   6    478.84    553.00     85.30      2 o
  -5   9  -8    160.69    200.00     65.20      2 o
  -6   9  -5     37.67     36.00     33.30      2 <
   6  -9   5     42.84     42.00     42.80      2 <
   7  -9   2    449.93   1105.00    111.70      2 o
  -7   9  -4     56.74    171.00     60.90      2 o
  -8   9  -1     20.64     64.00     34.70      2 <
   8  -9   1     37.10     45.00     40.90      2 <
   9  -9  -2      2.97     60.00     40.30      2 <
  -9   9   2     13.21     28.00     26.30      2 <
 -10   9   3     38.15     28.00     28.60      2 <
  10  -9  -3     10.00     15.00     33.10      2 <
  10  -9  -5     37.39    122.00     45.50      2 o
 -10   8   4     78.45    395.00     73.20      2 o
  10  -8  -6     33.67    156.00     50.40      2 o
 -10   8   6     46.90     15.00     23.60      2 <
 -10   7   7      4.26    -11.00     25.10      2 <
  10  -7  -7      4.53     -9.00     34.10      2 <
 -10   6   8    115.77    119.00     51.00      2 o
  10  -6 -10     62.38     43.00     38.70      2 <
 -10   5  11     42.63      8.00     27.10      2 <
  10  -5 -11     34.17     54.00     42.50      2 <
 -10   4  12     50.65     83.00     44.00      2 <
  10  -4 -14     48.94     68.00     41.30      2 <
 -10   3  15     83.24     17.00     25.00      2 <
  10  -3 -15     66.78    130.00     46.10      2 o
 -10   2  16     31.69     32.00     31.60      2 <
  10  -2 -18     15.81     54.00     37.20      2 <
   0 -10  18     34.93     45.00     34.00      2 <
 -10   0  20     73.10     86.00     32.90      2 o
   1 -10  17     22.64     26.00     36.70      2 <
   2 -10  14     34.91     53.00     40.80      2 <
  -2  10 -16     66.99    215.00     53.70      2 o
  -3  10 -13     30.69     15.00     34.20      2 <
   3 -10  13     47.56     60.00     40.80      2 <
   4 -10  10     40.09     86.00     46.80      2 <
  -4  10 -12     43.73     27.00     41.00      2 <
  -5  10  -9     91.85     33.00     35.80      2 <
   5 -10   9     17.47    102.00     45.80      2 o
   6 -10   6     79.62    102.00     46.80      2 o
  -6  10  -8     32.29    182.00     56.70      2 o
  -7  10  -5      3.54     15.00     29.00      2 <
   7 -10   5      3.83     43.00     37.90      2 <
  -8  10  -2     94.07     46.00     31.80      2 <
   8 -10   2     68.79    148.00     49.60      2 o
  -8  10  -4    145.18    105.00     53.40      2 <
  -9  10  -1      8.73     13.00     28.60      2 <
   9 -10  -1      5.61     17.00     35.80      2 <
   9 -10   1      4.73     30.00     34.20      2 <
 -10  10   0    149.44    199.00     59.10      2 o
 -11  10   3     17.51     16.00     22.00      2 <
  11 -10  -3      9.07     11.00     28.70      2 <
  11 -10  -5     20.27     73.00     36.80      2 <
 -11   9   4     53.56    128.00     44.40      2 o
  11  -9  -6     15.92     42.00     33.10      2 <
 -11   9   6     45.12      5.00     17.50      2 <
 -11   8   7      1.71      2.00     18.80      2 <
  11  -8  -7      2.78     15.00     31.40      2 <
  11  -8  -9     37.66     64.00     37.70      2 <
 -11   7   8    215.28    131.00     49.00      2 o
  11  -7 -10     39.37     46.00     38.20      2 <
 -11   7  10     26.04     30.00     23.40      2 <
 -11   6  11     37.14     44.00     26.90      2 <
  11  -6 -11     28.42     71.00     40.30      2 <
  11  -6 -13      8.69     43.00     34.10      2 <
 -11   5  12    118.84     77.00     37.70      2 o
  11  -5 -14     17.23     70.00     37.40      2 <
 -11   4  15     20.47      4.00     18.50      2 <
  11  -4 -17      9.85     12.00     29.90      2 <
 -11   3  16     37.14    115.00     38.60      2 o
  11  -3 -18     32.14    104.00     41.00      2 o
 -11   2  19     45.47     -2.00     13.30      2 <
   1 -11  18     35.48    142.00     43.40      2 o
   2 -11  17      3.45     17.00     30.10      2 <
   3 -11  14      5.33     87.00     41.10      2 o
  -3  11 -16     44.45     82.00     41.10      2 <
  -4  11 -13     36.14     32.00     30.70      2 <
   4 -11  13     26.36     56.00     35.50      2 <
   5 -11  10      9.10     20.00     36.70      2 <
  -5  11 -12     22.64     38.00     37.50      2 <
  -6  11  -9     74.30     33.00     31.60      2 <
   6 -11   9     16.62     36.00     37.50      2 <
   7 -11   6     47.88     89.00     43.10      2 o
  -7  11  -8    133.13     98.00     46.90      2 o
   8 -11   3     45.15     30.00     36.10      2 <
  -8  11  -5     25.97     34.00     30.10      2 <
   8 -11   5     31.96     84.00     39.20      2 o
   9 -11   2     53.95    169.00     48.50      2 o
  -9  11  -2     29.50     36.00     30.00      2 <
  -9  11  -4     39.27     49.00     38.00      2 <
 -10  11  -1     15.41     25.00     24.90      2 <
  10 -11  -1     22.93     44.00     36.90      2 <
  10 -11   1     13.60     64.00     36.20      2 <
 -11  11   2     14.83     28.00     22.00      2 <
  11 -11  -2     15.14     42.00     33.80      2 <
 -12  11   3      8.60      4.00     16.20      2 <
  12 -11  -3      8.43     30.00     27.60      2 <
  12 -11  -5     15.22     17.00     30.70      2 <
 -12  10   4     23.53     62.00     33.50      2 <
 -12  10   6      0.53     -5.00     15.40      2 <
  12 -10  -6      4.13     12.00     28.00      2 <
 -12   9   7      2.53      8.00     18.20      2 <
  12  -9  -7      3.42     16.00     30.00      2 <
  12  -9  -9      8.15     32.00     31.10      2 <
 -12   8   8     36.99    121.00     41.20      2 o
 -12   8  10     18.29      3.00     12.50      2 <
  12  -8 -10     13.37     20.00     30.60      2 <
 -12   7  11     11.49     12.00     18.30      2 <
  12  -7 -11      3.06     22.00     29.40      2 <
  12  -7 -13     15.05     20.00     28.90      2 <
 -12   6  12     21.84     22.00     27.90      2 <
  12  -6 -14      6.84     52.00     32.10      2 <
 -12   5  15      0.76     -8.00     13.80      2 <
  12  -5 -17      1.74     24.00     29.30      2 <
 -12   4  16     15.72     24.00     23.00      2 <
  12  -4 -18      0.38    -11.00     28.40      2 <
   2 -12  18      5.68     19.00     28.30      2 <
  -3  12 -17      1.21      8.00     21.60      2 <
   3 -12  17      3.10     -6.00     28.40      2 <
   4 -12  14      5.15     28.00     32.40      2 <
  -4  12 -16     34.49     15.00     29.80      2 <
  -5  12 -13     31.32     -2.00     24.80      2 <
   5 -12  13      4.45     -3.00     30.80      2 <
   6 -12  10     30.23     17.00     30.70      2 <
  -6  12 -12     46.94    169.00     47.50      2 o
   7 -12   7     34.74    222.00     52.00      2 o
  -7  12  -9     12.04     -1.00     25.10      2 <
   7 -12   9      9.69     34.00     31.80      2 <
   8 -12   6     31.36     44.00     34.80      2 <
  -8  12  -6     22.56     12.00     21.60      2 <
  -8  12  -8     44.06     58.00     37.90      2 <
   9 -12   3     28.06     94.00     39.50      2 o
  -9  12  -5      1.33     -5.00     24.40      2 <
   9 -12   5      1.23     -5.00     27.40      2 <
 -10  12  -2     37.62     28.00     23.40      2 <
  10 -12   2     40.87     95.00     40.00      2 o
 -10  12  -4     24.75    113.00     39.10      2 o
 -11  12  -1     14.71     17.00     23.00      2 <
  11 -12  -1     62.92    119.00     42.40      2 o
  11 -12   1     13.78     23.00     30.00      2 <
 -12  12   0     13.13     27.00     27.80      2 <
  12 -12  -4      0.57     21.00     28.80      2 <
 -13  12   3      2.89     -3.00     14.30      2 <
  13 -12  -5     15.21     59.00     33.30      2 <
 -13  11   4     25.36     17.00     20.90      2 <
 -13  11   6      3.85    -11.00     14.50      2 <
  13 -11  -6      1.31      4.00     23.10      2 <
  13 -11  -8     15.22     17.00     27.60      2 <
 -13  10   7     21.94     14.00     19.40      2 <
  13 -10  -9     17.66     40.00     30.50      2 <
 -13   9   8     19.17      7.00     21.20      2 <
 -13   9  10     47.43      6.00     13.50      2 <
  13  -9 -10     39.37     49.00     34.00      2 <
  13  -8 -13      8.60     31.00     29.10      2 <
 -13   7  12     11.34     19.00     22.10      2 <
 -13   7  14     17.86      2.00     11.30      2 <
  13  -7 -14     22.17    103.00     38.50      2 o
 -13   6  15      1.18     -2.00     13.40      2 <
 -13   5  16      9.14     12.00     17.20      2 <
   4 -13  15     32.09      8.00     28.40      2 <
  -4  13 -17     13.18      3.00     19.60      2 <
   5 -13  14      5.35     45.00     33.50      2 <
  -5  13 -16     28.26     -3.00     24.20      2 <
   6 -13  11     17.23     29.00     31.40      2 <
  -6  13 -13      4.55     -1.00     19.80      2 <
   6 -13  13      4.38     14.00     26.90      2 <
   7 -13  10     26.84     69.00     34.50      2 <
  -7  13 -12     23.50     24.00     26.60      2 <
   8 -13   7      4.50     23.00     28.70      2 <
  -8  13  -9      5.66     -3.00     19.80      2 <
   8 -13   9      5.90     25.00     29.70      2 <
  -9  13  -6      6.13      8.00     18.40      2 <
   9 -13   6      3.91     24.00     29.20      2 <
  -9  13  -8     17.28     31.00     27.80      2 <
  10 -13   3     17.99     41.00     32.70      2 <
 -10  13  -5      6.22     36.00     24.10      2 <
  10 -13   5      8.86      8.00     27.20      2 <
  11 -13   0      3.71     -1.00     26.20      2 <
 -11  13  -2     29.64     19.00     18.20      2 <
  11 -13   2     23.78     45.00     30.90      2 <
 -11  13  -4      9.05     13.00     23.80      2 <
 -12  13  -1     14.77     14.00     20.10      2 <
  12 -13  -1     20.03     15.00     25.90      2 <
 -13  13   2      3.27      4.00     13.00      2 <
  13 -13  -2      9.94     21.00     26.20      2 <
 -14  13   3      2.60      4.00     11.60      2 <
  14 -13  -5     10.45     -4.00     23.80      2 <
 -14  12   4     21.28     12.00     18.80      2 <
 -14  12   6      4.82     10.00     14.90      2 <
  14 -12  -6      8.39     24.00     26.70      2 <
  14 -12  -8     11.42     48.00     27.70      2 <
 -14  11   7      2.27      1.00     11.50      2 <
  14 -11  -9      2.90      5.00     22.80      2 <
 -14  10   8     19.58     39.00     27.00      2 <
 -14  10  10     13.85      1.00      9.90      2 <
  14 -10 -10      6.50     32.00     27.00      2 <
  14 -10 -12     17.51     84.00     36.60      2 o
 -14   9  11     15.15      7.00     13.20      2 <
  14  -9 -13     26.23     39.00     29.60      2 <
 -14   8  12     39.11      6.00     19.80      2 <
 -14   8  14      1.72     -2.00      9.90      2 <
  14  -8 -14      2.64      4.00     24.00      2 <
 -14   7  15      3.13      1.00     10.60      2 <
   5 -14  15      9.14     33.00     29.00      2 <
   6 -14  14      1.57     19.00     26.50      2 <
   7 -14  11      1.72    -10.00     26.00      2 <
  -7  14 -13     16.57      1.00     18.30      2 <
  -8  14 -10      2.07     11.00     19.30      2 <
   8 -14  10      1.81      4.00     28.90      2 <
  -8  14 -12     39.64     49.00     30.40      2 <
   9 -14   7     26.56     50.00     33.10      2 <
  -9  14  -9      3.43     -3.00     17.50      2 <
  10 -14   4     15.86      3.00     25.20      2 <
 -10  14  -6     18.12      9.00     17.00      2 <
  10 -14   6     19.34     37.00     29.00      2 <
 -10  14  -8     27.83     74.00     33.20      2 o
  11 -14   3     20.54     11.00     24.40      2 <
 -11  14  -5      6.53    -14.00     20.50      2 <
  12 -14   0     25.60     59.00     34.50      2 <
 -12  14  -2      7.31      4.00     14.30      2 <
  12 -14   2      3.94     11.00     25.70      2 <
 -12  14  -4     10.74     15.00     22.10      2 <
 -13  14  -1      2.39      7.00     13.80      2 <
  13 -14  -1      0.42     -1.00     22.60      2 <
 -14  14   0     25.50     26.00     20.70      2 <
  14 -14  -4     20.61     34.00     29.60      2 <
 -15  13   4      2.63      7.00     17.00      2 <
 -15  12   7      2.25      1.00     10.20      2 <
 -15  11   8     13.28      5.00     13.00      2 <
   8 -15  11      4.53     11.00     25.20      2 <
   9 -15   8     11.14     -2.00     26.10      2 <
  -9  15 -10     52.29     28.00     21.80      2 <
   9 -15  10     43.36     79.00     33.70      2 o
  -9  15 -12      2.47      3.00     17.60      2 <
  10 -15   7      4.79      4.00     23.40      2 <
 -10  15  -9      4.74      2.00     19.30      2 <
  11 -15   4     28.11     10.00     24.10      2 <
 -11  15  -6      2.55     -9.00     15.70      2 <
  11 -15   6      0.93     13.00     24.10      2 <
 -11  15  -8     13.86      3.00     16.50      2 <
  12 -15   3     11.96     17.00     24.50      2 <
 -12  15  -5      3.04      9.00     16.10      2 <
  13 -15   0      1.38      1.00     22.50      2 <
 -13  15  -2     20.75      3.00     12.40      2 <
  13 -15   2     10.47     54.00     29.80      2 <
 -13  15  -4      3.08     -1.00     15.20      2 <
  10 -16   8      7.69      5.00     24.00      2 <
   0  -2   4  10640.00  13620.00   1283.10      3 o
  -2   0   4  10305.00  13605.00   1089.70      3 o
   2   0  -4   4054.70   6964.00   1128.90      3 o
   2  -2   0  14650.00  10929.00   1381.50      3 o
  -2   2   0  15013.00  10538.00   1317.20      3 o
  -3   1   4    370.93    233.00    153.20      3 <
   3  -1  -4    410.07    864.00    168.60      3 o
  -1  -3   8  23427.00  28183.00   3717.50      3 o
  -1   3  -4    300.10    586.00    125.90      3 o
   1  -3   4    352.01    165.00    129.70      3 <
   3   1  -8  22443.00  30450.00   3604.00      3 o
   4  -2  -4   4649.40   5537.00    876.10      3 o
  -4   2   4   6493.30   3985.00    833.20      3 o
   4   0  -8  10781.00  15955.00   2094.20      3 o
   0  -4   8  11465.00  15652.00   1950.00      3 o
  -2   4  -4   4315.80   4630.00    585.00      3 o
   2  -4   4   6880.40   5081.00    677.30      3 o
  -4   4   0   1498.60   1770.00    264.00      3 o
   4  -4   0   1379.60   2133.00    290.40      3 o
   5  -1  -8    579.07    915.00    230.80      3 o
  -5   1   8    731.26   1221.00    204.50      3 o
  -1  -5  12    124.64    224.00     99.90      3 o
   1  -5   8    665.79   1136.00    287.70      3 o
   5   1 -12     77.85    356.00    101.40      3 o
   3  -5   4   1120.20    943.00    170.40      3 o
  -3   5  -4   2394.00    929.00    154.30      3 o
  -4   5  -3   1215.20   1880.00    245.60      3 o
  -6   5   1   1624.00   2412.00    346.70      3 o
   6  -4  -4   2958.70    980.00    193.40      3 o
  -6   4   4   1827.30   2862.00    220.20      3 o
  -6   3   5     84.39    122.00     70.20      3 <
   3   6 -19     31.38     41.00     63.80      3 <
   6  -2  -8   3386.80   4526.00    762.00      3 o
  -6   2   8   4154.70   3569.00    640.00      3 o
   1   6 -15     82.21    324.00     81.90      3 o
   6   0 -12   1622.40   3097.00    424.00      3 o
   0  -6  12   1439.80   3400.00    415.10      3 o
  -1   6 -11    212.17    306.00     77.90      3 o
   2  -6   8   4658.80   3712.00    732.50      3 o
  -3   6  -7    154.72    488.00     98.60      3 o
   4  -6   4   1855.90   3619.00    279.10      3 o
  -4   6  -4   2913.80    855.00    211.50      3 o
  -5   6  -3      9.58     26.00     52.00      3 <
   6  -6   0   1066.90   1390.00    197.00      3 o
  -6   6   0    980.30   1057.00    176.70      3 o
  -7   6   1    333.17    561.00    100.90      3 o
   7  -6  -1    257.51    412.00    100.20      3 o
   7  -5  -4     91.86    486.00     91.20      3 o
  -7   5   4    350.19    414.00     87.30      3 o
  -7   4   5    254.04    543.00     99.50      3 o
   7  -3  -8    411.57    267.00     88.80      3 o
  -7   3   8    197.34    395.00     90.20      3 o
  -7   2   9    578.93   1045.00    189.40      3 o
   2   7 -19     51.33    137.00     57.30      3 o
   7  -1 -12    926.17   1454.00    296.10      3 o
  -1  -7  16    683.11    922.00    156.00      3 o
   1  -7  12   1579.30   1889.00    231.70      3 o
  -2   7 -11    192.62    414.00    103.60      3 o
  -7  -2  17    251.52    473.00     95.10      3 o
   3  -7   8    201.57    475.00    106.60      3 o
  -4   7  -7    214.72    230.00     66.50      3 o
   5  -7   4    553.77    553.00    113.40      3 o
  -5   7  -4    130.17    490.00    100.70      3 o
   6  -7   3     81.09    112.00     54.20      3 o
  -6   7  -3     45.46     70.00     49.60      3 <
   8  -7  -1     73.99    171.00     59.70      3 o
  -8   7   1     81.79     92.00     49.60      3 <
   8  -6  -4   1213.00   1540.00    258.40      3 o
  -8   6   4   1541.20   1616.00    242.00      3 o
   8  -5  -5     96.25    249.00     66.40      3 o
  -8   5   5    100.31    136.00     56.70      3 o
   8  -4  -8    862.07   1654.00    200.20      3 o
  -8   4   8    349.35    579.00    160.30      3 o
  -8   3   9     25.82     82.00     52.00      3 <
   8  -2 -12   1552.40    923.00    214.50      3 o
  -8   1  13    230.48    336.00     78.90      3 o
   1   8 -19     44.21     84.00     44.20      3 <
   0  -8  16    360.61    550.00    110.60      3 o
  -1   8 -15     15.30     73.00     50.00      3 <
  -8  -1  17     37.62    136.00     52.70      3 o
   8   1 -19     43.49     25.00     39.70      3 <
   2  -8  12    465.57   1480.00    205.60      3 o
  -3   8 -11     66.41     97.00     51.50      3 <
   4  -8   8    465.48    862.00    163.80      3 o
  -5   8  -7     50.86     80.00     46.70      3 <
   5  -8   7     35.60     54.00     47.50      3 <
   6  -8   4   1192.60   2618.00    271.80      3 o
  -6   8  -4   1266.30   1173.00    223.40      3 o
  -7   8  -3     48.08    154.00     53.80      3 o
   7  -8   3     43.06    148.00     54.70      3 o
   8  -8   0   3219.90   3029.00    345.20      3 o
  -8   8   0   2879.70   1913.00    309.10      3 o
   9  -8  -1     12.56    174.00     53.50      3 o
  -9   8   1     22.55     44.00     39.40      3 <
   9  -7  -4     69.78    190.00     58.90      3 o
  -9   7   4     68.26    303.00     67.00      3 o
   9  -6  -5     59.53     59.00     44.10      3 <
  -9   6   5     51.51     48.00     42.10      3 <
   9  -5  -8    158.06    198.00     78.90      3 o
  -9   5   8    166.78    148.00     69.60      3 o
  -9   4   9     60.24    117.00     50.90      3 o
   9  -3 -12    510.63   1050.00    122.40      3 o
  -9   2  13     93.58    173.00     56.80      3 o
   9  -1 -16     58.56    257.00     65.90      3 o
  -2   9 -15      7.23      7.00     38.40      3 <
   3  -9  12    186.53    413.00     92.50      3 o
  -4   9 -11    103.00    141.00     58.20      3 o
   5  -9   8    155.65    336.00     79.70      3 o
   6  -9   7    157.07    226.00     62.00      3 o
  -6   9  -7     91.31    191.00     57.00      3 o
   7  -9   4    121.48    383.00     83.10      3 o
  -7   9  -4     69.36    171.00     60.90      3 o
  -8   9  -3     20.70     14.00     35.80      3 <
   8  -9   3     13.91     27.00     35.90      3 <
  -9   9  -2     23.16    116.00     46.00      3 o
  10  -9  -1      6.24      5.00     31.80      3 <
 -10   9   1      5.13     16.00     31.90      3 <
 -10   8   2    107.44    239.00     64.60      3 o
  10  -8  -4    178.44    141.00     64.40      3 o
 -10   8   4     96.32    395.00     73.20      3 o
  10  -7  -5     11.41     34.00     38.60      3 <
 -10   7   5      5.99      9.00     31.60      3 <
  10  -6  -8     24.52    184.00     61.80      3 o
 -10   6   8    139.61    119.00     51.00      3 o
 -10   5   9     27.26     88.00     42.10      3 o
  10  -5  -9     47.27     96.00     48.10      3 <
  10  -4 -12     24.87    124.00     56.00      3 o
 -10   3  13     49.62     64.00     39.00      3 <
  10  -3 -15     90.73    130.00     46.10      3 o
 -10   1  17     16.09     45.00     37.50      3 <
  10  -1 -19     16.69     40.00     34.90      3 <
   0 -10  20     91.74     -1.00     32.60      3 <
  -1  10 -19     18.27    122.00     33.00      3 o
   2 -10  16     22.45    245.00     62.80      3 o
  -2  10 -18     15.00      1.00     34.00      3 <
  -3  10 -15     92.22    119.00     44.80      3 o
   4 -10  12     54.85    139.00     55.40      3 o
  -4  10 -14     18.58     60.00     40.80      3 <
  -5  10 -11     30.31     44.00     36.90      3 <
   5 -10  11     34.34     29.00     39.80      3 <
   6 -10   8    134.54    162.00     60.80      3 o
  -6  10 -10     30.92     94.00     44.40      3 o
  -7  10  -7      5.65     22.00     33.80      3 <
   7 -10   7      6.01     20.00     35.60      3 <
   8 -10   4    151.56    548.00     84.80      3 o
  -8  10  -4    176.86    105.00     53.40      3 <
  -8  10  -6     42.12    227.00     58.70      3 o
   9 -10   3     44.33     23.00     34.90      3 <
  -9  10  -3     23.77     21.00     29.60      3 <
  10 -10   0    195.71    322.00     72.40      3 o
 -10  10   0    185.87    199.00     59.10      3 o
  11 -10  -1     25.14     66.00     37.70      3 <
 -11  10   1     18.33     32.00     29.00      3 <
  11 -10  -3     11.69     11.00     28.70      3 <
 -11   9   2     67.23    171.00     55.20      3 o
  11  -9  -4     46.63     66.00     45.10      3 <
 -11   9   4     59.05    128.00     44.40      3 o
  11  -8  -5     19.37     91.00     43.20      3 o
 -11   8   5     44.53     50.00     35.20      3 <
  11  -8  -7      3.61     15.00     31.40      3 <
 -11   7   6     63.28    108.00     46.00      3 o
  11  -7  -8    161.77    189.00     58.20      3 o
  11  -6  -9     16.01     57.00     40.60      3 <
 -11   6   9     22.32     14.00     29.60      3 <
  11  -6 -11     40.47     71.00     40.30      3 <
 -11   5  10      7.22     -4.00     32.00      3 <
  11  -5 -12     19.34    115.00     47.60      3 o
 -11   4  13     23.44     90.00     38.10      3 o
  11  -4 -15     24.96     47.00     36.70      3 <
 -11   3  14     40.72     79.00     40.50      3 <
  11  -3 -16     57.31    152.00     51.30      3 o
 -11   2  17      3.22      5.00     29.60      3 <
  11  -2 -19     20.37     29.00     34.00      3 <
   2 -11  17      3.42     17.00     30.10      3 <
  -2  11 -19     17.05     94.00     26.60      3 o
  -3  11 -18     40.60    110.00     48.10      3 o
  -4  11 -15     26.00     18.00     30.90      3 <
   5 -11  12    136.28    187.00     55.10      3 o
  -5  11 -14     28.28     58.00     39.70      3 <
   6 -11  11     45.84    167.00     52.40      3 o
  -6  11 -11     36.38     89.00     42.20      3 o
   7 -11   8    200.01    251.00     62.60      3 o
  -7  11 -10     57.71    106.00     44.40      3 o
   8 -11   7      4.83     -1.00     33.10      3 <
  -8  11  -7      3.75      3.00     28.10      3 <
   9 -11   4     82.54    169.00     56.80      3 o
  -9  11  -6     17.92     82.00     40.20      3 o
  10 -11   1     17.93     64.00     36.20      3 <
  10 -11   3     14.54     46.00     36.80      3 <
 -10  11  -3     13.69     22.00     28.10      3 <
 -11  11  -2     25.48     44.00     32.60      3 <
  12 -11  -1     18.49     13.00     28.10      3 <
 -12  11   1     16.94     15.00     24.70      3 <
  12 -11  -3     10.69     30.00     27.60      3 <
 -12  10   2     51.65    135.00     44.50      3 o
  12 -10  -4     34.31    140.00     48.50      3 o
  12  -9  -5      2.72      9.00     27.90      3 <
 -12   9   5      1.29      7.00     24.00      3 <
  12  -9  -7      5.44     16.00     30.00      3 <
 -12   8   6     51.39     80.00     39.00      3 o
  12  -8  -8     51.24     73.00     40.10      3 <
  12  -7  -9      9.16     29.00     33.30      3 <
 -12   7   9     12.93     30.00     28.80      3 <
  12  -7 -11      5.30     22.00     29.40      3 <
 -12   6  10     34.96     39.00     35.00      3 <
 -12   5  13      6.14     13.00     25.40      3 <
  12  -5 -15      1.36     21.00     30.50      3 <
 -12   4  14      5.61     51.00     33.20      3 <
  12  -4 -16     20.78     70.00     38.50      3 <
 -12   3  17      5.61      4.00     21.80      3 <
 -12   2  18      2.73      4.00     25.90      3 <
   3 -12  17      7.00     -6.00     28.40      3 <
  -4  12 -18      0.63      4.00     26.00      3 <
   5 -12  13      6.53     -3.00     30.80      3 <
  -5  12 -15      1.09     13.00     26.30      3 <
   6 -12  12     25.17     71.00     43.50      3 <
  -6  12 -14      9.46     43.00     32.70      3 <
   7 -12   9     13.62     34.00     31.80      3 <
   7 -12  11      4.09     43.00     35.60      3 <
  -7  12 -11      5.02     15.00     24.70      3 <
   8 -12   8     82.33    333.00     64.30      3 o
  -8  12 -10      8.27     16.00     27.10      3 <
   9 -12   5      1.88     -5.00     27.40      3 <
   9 -12   7      2.75     33.00     31.30      3 <
  -9  12  -7      4.04     16.00     24.90      3 <
  10 -12   4     28.64    106.00     46.50      3 o
 -10  12  -6      3.84     16.00     23.70      3 <
  11 -12   1     20.05     23.00     30.00      3 <
  11 -12   3      8.75     28.00     28.60      3 <
 -11  12  -3     11.01      5.00     21.20      3 <
  12 -12   0     28.75     97.00     44.00      3 o
 -13  12  -1     11.87      3.00     24.70      3 <
  13 -12  -1     20.67      8.00     25.00      3 <
 -13  12   1     15.94      3.00     19.50      3 <
  13 -12  -3      3.28     29.00     27.80      3 <
 -13  11   2     27.80     56.00     30.10      3 <
  13 -11  -4     20.36     49.00     34.10      3 <
  13 -10  -5     15.12     34.00     30.20      3 <
 -13  10   5     11.80     16.00     22.20      3 <
  13 -10  -7     10.24     17.00     27.20      3 <
 -13   9   6      5.10     26.00     28.70      3 <
  13  -9  -8     17.03     83.00     39.50      3 o
  13  -8  -9      4.13      3.00     28.10      3 <
 -13   8   9     11.43     19.00     23.80      3 <
  13  -8 -11      4.06    -10.00     28.10      3 <
 -13   7  10     20.92     89.00     35.80      3 o
  13  -7 -12     22.87     25.00     35.50      3 <
  13  -6 -13      3.26     10.00     27.30      3 <
 -13   6  13      7.03     11.00     21.40      3 <
  13  -6 -15      4.17     25.00     29.70      3 <
 -13   5  14      8.13     24.00     25.70      3 <
  13  -5 -16     17.38     43.00     33.40      3 <
 -13   4  17      2.99    -12.00     20.10      3 <
   4 -13  17      3.04     -5.00     24.50      3 <
   5 -13  16     21.26     50.00     38.10      3 <
   6 -13  13      5.38     14.00     26.90      3 <
  -6  13 -15      3.11      6.00     23.10      3 <
   6 -13  15      2.91      8.00     26.50      3 <
   7 -13  12     14.81     44.00     37.00      3 <
  -7  13 -14     34.12     46.00     30.30      3 <
   8 -13   9      9.00     25.00     29.70      3 <
   8 -13  11      2.84      5.00     28.60      3 <
  -8  13 -11      3.37     -1.00     23.80      3 <
  -8  13 -13      7.13     27.00     29.80      3 <
   9 -13   8      8.62      1.00     33.00      3 <
  -9  13 -10     46.51     55.00     31.00      3 <
  10 -13   5     13.40      8.00     27.20      3 <
  10 -13   7     28.63     51.00     32.30      3 <
 -10  13  -7     11.78     16.00     22.80      3 <
 -10  13  -9      7.61     41.00     32.20      3 <
  11 -13   4     26.51     67.00     40.30      3 <
 -11  13  -6      1.46     13.00     24.20      3 <
  12 -13   1     15.97      5.00     26.20      3 <
  12 -13   3      3.16     -1.00     25.10      3 <
 -12  13  -3      3.35      6.00     21.20      3 <
 -12  13  -5     17.45     56.00     31.10      3 <
 -13  13  -2      8.04     17.00     22.60      3 <
 -14  13  -1      0.88      7.00     22.80      3 <
  14 -13  -1      2.43     -1.00     23.80      3 <
 -14  13   1      0.83     -1.00     16.90      3 <
  14 -13  -3      3.26     11.00     23.10      3 <
 -14  12   2      5.81      5.00     17.80      3 <
  14 -12  -4     12.05     29.00     32.10      3 <
 -14  11   3     18.53     24.00     28.10      3 <
  14 -11  -5     12.81     13.00     24.30      3 <
 -14  11   5     15.24      1.00     17.80      3 <
  14 -11  -7      3.47     -4.00     24.80      3 <
 -14  10   6     18.77     26.00     23.90      3 <
  14 -10  -8     43.08    138.00     45.90      3 o
 -14   9   7     43.35     64.00     35.60      3 <
  14  -9  -9     11.03      4.00     26.80      3 <
 -14   9   9     14.96     15.00     18.90      3 <
  14  -9 -11     19.18     30.00     29.30      3 <
 -14   8  10      2.18      2.00     21.40      3 <
  14  -8 -12     63.10    109.00     40.60      3 o
  14  -7 -13      6.53     58.00     33.70      3 <
 -14   7  13      3.98      5.00     17.20      3 <
  14  -7 -15      1.98      3.00     24.40      3 <
 -14   6  14      2.92      8.00     21.70      3 <
   7 -14  13      6.03      7.00     25.10      3 <
   7 -14  15      2.84      4.00     27.10      3 <
  -7  14 -15      1.84      4.00     21.70      3 <
   8 -14  12     45.65     70.00     37.80      3 <
  -8  14 -14      1.19     -7.00     24.80      3 <
   9 -14   9     16.12      2.00     25.60      3 <
   9 -14  11     22.82     40.00     31.40      3 <
  -9  14 -11     19.75     14.00     21.10      3 <
  -9  14 -13     19.27     38.00     27.90      3 <
  10 -14   8     29.25    132.00     43.60      3 o
 -10  14 -10      7.47     33.00     24.80      3 <
  11 -14   5     13.78     22.00     27.40      3 <
 -11  14  -7      3.33      8.00     21.00      3 <
  11 -14   7      1.66     51.00     29.70      3 <
 -11  14  -9      4.86     17.00     24.10      3 <
  12 -14   4     18.13     45.00     32.80      3 <
 -12  14  -6     11.56     44.00     27.50      3 <
  13 -14   1      0.55     18.00     24.30      3 <
  13 -14   3      5.67     27.00     27.40      3 <
 -13  14  -3      2.64      6.00     18.30      3 <
 -13  14  -5     16.11      3.00     18.20      3 <
  14 -14   0     40.35     78.00     36.20      3 o
 -15  13   2     12.11     20.00     20.50      3 <
  15 -13  -4      3.98     18.00     26.70      3 <
 -15  12   3     13.22     42.00     25.30      3 <
  15 -12  -5      5.92     21.00     25.20      3 <
 -15  12   5      3.72      2.00     15.10      3 <
  15 -12  -7      5.19     -4.00     23.10      3 <
 -15  11   6      0.96     -5.00     19.80      3 <
  15 -11  -8     19.66     72.00     33.20      3 o
 -15  10   7      7.07      8.00     20.50      3 <
  15 -10  -9      4.60      9.00     24.70      3 <
 -15  10   9      9.56      1.00     15.00      3 <
 -15   9  10     66.50     80.00     32.70      3 o
 -15   8  11      6.43      6.00     20.70      3 <
   9 -15  12     28.28     43.00     30.20      3 <
  10 -15   9     10.38     22.00     25.30      3 <
  11 -15   8     21.40      8.00     26.10      3 <
  12 -15   5      4.60     20.00     26.10      3 <
  12 -15   7      2.06     11.00     23.70      3 <
 -12  15  -7      3.74      2.00     17.10      3 <
  13 -15   4      2.81     15.00     25.50      3 <
   3  -2  -1    398.97    485.00    114.40      4 o
  -3   2   1    597.80    293.00    110.10      4 o
   2  -3   3   1202.20    974.00    178.90      4 o
  -2   3  -3    863.62   1134.00    179.80      4 o
   4  -3  -1   5806.40   4732.00    582.50      4 o
  -4   3   1   5883.30   4105.00    591.00      4 o
  -2  -4  12   5607.10   7099.00    782.50      4 o
  -4   1   5   6002.70   5524.00    732.20      4 o
  -1   4  -7    886.93   1406.00    251.10      4 o
   4   2 -12   4878.60   6138.00    772.60      4 o
   3  -4   3   2023.10   1590.00    239.10      4 o
  -3   4  -3   1950.70   1689.00    242.90      4 o
   5  -4  -1   1842.90   1504.00    256.00      4 o
  -5   4   1   2027.60   1712.00    259.00      4 o
   5  -2  -5   2787.00   2650.00    424.70      4 o
  -5   2   5   3863.40   3195.00    443.80      4 o
   2   5 -15    853.35   1091.00    188.20      4 o
   5   1 -12    122.89    356.00    101.40      4 o
  -2   5  -7   1414.20   1397.00    229.10      4 o
   2  -5   7    770.28   1340.00    225.70      4 o
  -4   5  -3   1996.20   1880.00    245.60      4 o
   4  -5   3   1923.70   1519.00    239.40      4 o
  -5   5  -2    343.55    432.00     91.00      4 o
   6  -5  -1   2760.80   2430.00    358.10      4 o
   6  -4  -2   6661.50   6690.00    872.00      4 o
  -6   4   2   6952.40   6273.00    858.30      4 o
   6  -3  -5    217.60    206.00     75.60      4 o
  -6   3   5    116.99    122.00     70.20      4 <
  -2  -6  16   1381.50   2348.00    263.60      4 o
  -6   1   9   1294.60    899.00    189.80      4 o
   6  -1  -9   1076.80   1462.00    193.80      4 o
   1   6 -15    132.11    324.00     81.90      4 o
  -1   6 -11    287.80    306.00     77.90      4 o
   1  -6  11    149.98    150.00     68.50      4 o
  -6  -1  13   1126.20    454.00    100.10      4 o
  -2   6 -10     95.56    275.00     73.20      4 o
   3  -6   7    325.01    430.00     97.90      4 o
  -6  -3  17     32.46    132.00     73.60      4 <
  -4   6  -6   1559.60   1795.00    271.20      4 o
   5  -6   3     10.59     21.00     50.20      4 <
   7  -6  -1    416.41    412.00    100.20      4 o
   7  -5  -2    752.16   1025.00    188.60      4 o
  -7   5   2    797.19   1312.00    200.70      4 o
   7  -4  -5    544.43    486.00     99.30      4 o
  -7   3   6    427.79    458.00     98.90      4 o
   7  -2  -9   1148.20   1069.00    190.80      4 o
   1   7 -18    720.68    984.00    151.30      4 o
  -1   7 -14    755.79    716.00    122.50      4 o
   7   1 -16   1095.70    894.00    138.20      4 o
   2  -7  11    548.22    468.00    109.80      4 o
  -3   7 -10   1878.60   3026.00    405.70      4 o
   4  -7   7    216.54    227.00     68.30      4 o
  -5   7  -6     61.65    202.00     61.50      4 o
   5  -7   6     62.53     95.00     54.50      4 <
   6  -7   3    160.17    112.00     54.20      4 o
  -6   7  -5     11.70     12.00     42.50      4 <
  -7   7  -2   4989.30   5890.00    556.00      4 o
   7  -7   2   5878.10   5617.00    536.90      4 o
  -8   7  -1    224.25    302.00     70.30      4 o
  -8   6   2   1149.30   1087.00    204.90      4 o
   8  -6  -2   1324.90   1160.00    201.10      4 o
  -8   5   3    321.44    248.00     67.00      4 o
   8  -5  -5    181.98    249.00     66.40      4 o
  -8   4   6    118.37    263.00     71.40      4 o
   8  -4  -6    185.18    205.00     67.90      4 o
   8  -3  -9    174.73    227.00     61.50      4 o
  -8   2  10    500.76    501.00    105.20      4 o
   8  -1 -13    557.32    559.00     94.50      4 o
  -8   0  14   1063.00   1429.00    170.70      4 o
   0   8 -18    153.66    185.00     60.30      4 o
   1  -8  15     23.85     20.00     44.00      4 <
  -2   8 -14     15.34     51.00     54.20      4 <
   8   2 -20    358.11    412.00     76.80      4 o
   4  -8  10    607.92    931.00    138.80      4 o
  -4   8 -10    673.75    807.00    142.10      4 o
   5  -8   7     54.38     54.00     47.50      4 <
  -5   8  -9    256.68    479.00     90.60      4 o
  -6   8  -6    387.31    542.00    100.40      4 o
   6  -8   6    752.41    453.00     96.50      4 o
  -7   8  -5    132.02    212.00     62.60      4 o
  -9   8  -1     57.40    167.00     52.70      4 o
   9  -8   1     70.39     61.00     45.30      4 <
  -9   7   2   1201.50   1328.00    206.30      4 o
   9  -7  -2   1409.90   1317.00    205.30      4 o
  -9   6   3     62.32     39.00     46.80      4 <
   9  -6  -5    103.05     59.00     44.10      4 <
  -9   4   7    102.15     26.00     45.60      4 <
   9  -4  -9     66.61    104.00     53.50      4 <
   9  -3 -10    175.54    296.00     72.40      4 o
  -9   3  10    147.02    268.00     71.60      4 o
   9  -2 -13    191.11    220.00     66.20      4 o
  -9   1  14    256.14    451.00    104.40      4 o
  -1   9 -18     93.93     88.00     48.90      4 <
  -9  -1  18     89.21    193.00     60.10      4 o
   2  -9  15     21.51     93.00     47.60      4 <
  -2   9 -17      6.98     -2.00     36.70      4 <
  -3   9 -14     34.54     78.00     45.80      4 <
   3  -9  14     42.14     12.00     41.40      4 <
   4  -9  11    215.34    295.00     72.00      4 o
  -4   9 -13    132.20     99.00     47.70      4 o
  -5   9 -10    375.76    458.00     90.90      4 o
   5  -9  10    333.29    430.00     87.40      4 o
  -6   9  -9     46.27     87.00     46.70      4 <
  -7   9  -6    553.15    632.00    110.90      4 o
   7  -9   6    577.33    637.00    111.90      4 o
  -8   9  -5     18.68     40.00     40.10      4 <
   8  -9   5     25.64     43.00     38.80      4 <
   9  -9   2     13.72    113.00     47.60      4 o
  10  -9   1     20.03     33.00     38.20      4 <
 -10   9  -1     21.35      8.00     36.50      4 <
 -10   8   0     47.46     13.00     39.30      4 <
 -10   8   2    173.53    239.00     64.60      4 o
  10  -8  -2    179.91    171.00     60.20      4 o
  10  -7  -3    109.85    204.00     63.50      4 o
 -10   7   3    120.91    305.00     67.40      4 o
 -10   6   6     93.32    117.00     52.70      4 o
  10  -6  -6    101.57    215.00     58.80      4 o
 -10   5   7     89.33    136.00     52.80      4 o
  10  -5  -9     78.74     96.00     48.10      4 <
  10  -4 -10     43.93     80.00     51.30      4 <
 -10   4  10    107.94    193.00     56.50      4 o
 -10   3  11    240.34    393.00     80.70      4 o
  10  -3 -13     69.61     50.00     43.90      4 <
 -10   2  14    165.94    134.00     48.50      4 o
  10  -1 -17     11.99     17.00     38.00      4 <
 -10   0  18     47.27     62.00     39.30      4 <
   1 -10  19     45.12     86.00     27.60      4 o
  -2  10 -18     16.97      1.00     34.00      4 <
   3 -10  15    258.18    295.00     64.60      4 o
  -3  10 -17     21.14     25.00     35.30      4 <
  -4  10 -14      6.53     60.00     40.80      4 <
   4 -10  14     32.01     24.00     37.40      4 <
   5 -10  11     53.92     29.00     39.80      4 <
  -5  10 -13    114.77    176.00     52.00      4 o
   6 -10  10     61.85    106.00     48.50      4 o
  -6  10 -10     42.66     94.00     44.40      4 o
  -6  10 -12    297.83    325.00     77.60      4 o
  -7  10  -9     20.53     98.00     43.90      4 o
   7 -10   9     27.08     68.00     43.90      4 <
   8 -10   6    158.73    199.00     58.50      4 o
  -8  10  -8    304.81    316.00     71.30      4 o
  -9  10  -5     51.77    155.00     51.90      4 o
   9 -10   5     50.99    182.00     53.10      4 o
 -10  10  -4     56.78    179.00     50.80      4 o
  11 -10   1     28.08     37.00     36.60      4 <
 -11  10  -1     92.09     54.00     35.40      4 <
 -11  10  -3     24.79     54.00     36.10      4 <
 -11   9   0     53.24     80.00     43.90      4 <
  11  -9  -2     98.63    115.00     51.50      4 o
 -11   8   3     64.93     67.00     44.50      4 <
  11  -8  -3      6.92    214.00     55.10      4 o
 -11   7   4    663.23    733.00    125.00      4 o
  11  -7  -6     79.42    151.00     50.90      4 o
  11  -6  -7     87.24    174.00     58.20      4 o
 -11   6   7     91.60    300.00     63.60      4 o
  11  -6  -9     36.22     57.00     40.60      4 <
 -11   5  10      9.04     -4.00     32.00      4 <
 -11   4  11     49.37     87.00     43.70      4 <
  11  -4 -13     39.55    136.00     48.50      4 o
 -11   3  14     72.98     79.00     40.50      4 <
  11  -3 -14     40.46     86.00     43.60      4 <
 -11   2  15     71.57     76.00     42.10      4 <
  11  -2 -17     33.45     74.00     40.70      4 <
 -11   1  18    110.13    115.00     44.30      4 o
   2 -11  19    115.97     39.00     20.00      4 <
   3 -11  18     53.91     98.00     42.20      4 o
   4 -11  15     85.18     48.00     36.60      4 <
  -4  11 -17     30.77     26.00     32.90      4 <
   5 -11  14     25.91     33.00     37.50      4 <
  -5  11 -16     27.27     42.00     33.70      4 <
   6 -11  11     94.99    167.00     52.40      4 o
  -6  11 -13      6.08     26.00     34.20      4 <
   6 -11  13     18.46     58.00     35.10      4 <
   7 -11  10     85.89    157.00     50.00      4 o
  -7  11 -12    111.47     96.00     44.30      4 o
  -8  11  -9     80.69     54.00     38.20      4 <
   8 -11   9     13.70     65.00     37.90      4 <
   9 -11   6     76.76     82.00     39.10      4 o
  -9  11  -8     71.63    115.00     48.60      4 o
  10 -11   5     11.77     50.00     35.40      4 <
 -10  11  -5     30.08     52.00     35.80      4 <
 -10  11  -7     14.16     79.00     38.10      4 o
  11 -11   2     57.13     81.00     37.70      4 o
 -12  11  -1    162.98    117.00     41.60      4 o
  12 -11   1    172.41    173.00     48.20      4 o
 -12  11  -3     20.64     52.00     33.60      4 <
  12 -10   0    316.32    345.00     69.40      4 o
 -12  10   0    318.79    235.00     63.30      4 o
  12 -10  -2     77.38     68.00     38.50      4 <
 -12   9   1     13.54     12.00     33.70      4 <
  12  -9  -3     75.27     96.00     45.90      4 o
 -12   9   3    106.13    134.00     46.10      4 o
 -12   8   4     59.51     75.00     41.00      4 <
  12  -8  -6     60.89      6.00     31.70      4 <
  12  -7  -7     78.58    132.00     47.70      4 o
 -12   7   7    167.07    169.00     50.90      4 o
 -12   6   8    221.51    473.00     79.10      4 o
 -12   5  11     58.35     92.00     40.80      4 o
  12  -5 -11     99.94     96.00     44.40      4 o
  12  -5 -13     18.72     13.00     33.00      4 <
 -12   4  12     15.31     24.00     35.20      4 <
  12  -4 -14     29.87     10.00     34.30      4 <
 -12   3  15      6.15     26.00     34.20      4 <
  12  -3 -17     10.31      5.00     31.70      4 <
  12  -2 -18      8.30     36.00     31.50      4 <
 -12   1  19      4.97     27.00     29.00      4 <
   4 -12  18      4.21     10.00     26.90      4 <
   5 -12  15      4.61      6.00     27.90      4 <
  -5  12 -17      6.44     19.00     32.70      4 <
   6 -12  14     42.28     65.00     36.60      4 <
  -6  12 -16     60.39     59.00     39.30      4 <
  -7  12 -13     13.30     10.00     30.20      4 <
   7 -12  13     38.88     34.00     30.80      4 <
   8 -12  10     40.03     12.00     31.60      4 <
  -8  12 -12     92.98     68.00     36.60      4 <
   9 -12   9     43.71     25.00     31.60      4 <
  -9  12  -9     47.68     55.00     34.80      4 <
  -9  12 -11     50.74     69.00     35.30      4 <
  10 -12   6      3.94      1.00     27.50      4 <
  10 -12   8     39.29    225.00     55.20      4 o
 -10  12  -8     77.47    168.00     49.80      4 o
  11 -12   5     72.59    120.00     42.20      4 o
 -11  12  -5     22.66     73.00     38.00      4 <
 -11  12  -7     26.66     36.00     32.20      4 <
 -12  12  -4      1.16     28.00     28.30      4 <
  12 -12   4      1.21      4.00     25.60      4 <
  13 -12   1     16.34     13.00     26.70      4 <
 -13  12  -1     14.86      3.00     24.70      4 <
 -13  12  -3     12.16     19.00     25.10      4 <
 -13  11   0      5.11     25.00     30.10      4 <
  13 -11   0      7.48     43.00     30.90      4 <
  13 -11  -2     48.24     25.00     29.80      4 <
 -13  10   1     60.52     45.00     33.90      4 <
 -13  10   3     49.03    118.00     41.40      4 o
  13 -10  -3     42.61    151.00     46.60      4 o
 -13   9   4     22.89     72.00     38.50      4 <
  13  -9  -4     19.29     45.00     35.70      4 <
  13  -9  -6     26.76     98.00     39.60      4 o
 -13   8   5     43.85     77.00     38.00      4 o
  13  -8  -7      6.99     12.00     30.90      4 <
 -13   8   7     27.14     91.00     36.20      4 o
 -13   7   8     11.65     22.00     28.50      4 <
  13  -7 -10     57.27     34.00     34.20      4 <
 -13   6  11     22.76      8.00     29.00      4 <
  13  -6 -11     19.09     42.00     32.50      4 <
  13  -6 -13      7.15     10.00     27.30      4 <
 -13   5  12     42.19    100.00     39.70      4 o
  13  -5 -14     67.29     59.00     35.20      4 <
 -13   4  15     13.17    132.00     41.50      4 o
  13  -4 -17     17.97     -1.00     26.70      4 <
 -13   3  16     36.42     87.00     39.10      4 o
   6 -13  15      6.17      8.00     26.50      4 <
   7 -13  14     74.83     72.00     36.40      4 <
  -7  13 -16      5.01     12.00     25.50      4 <
  -8  13 -13     10.47     27.00     29.80      4 <
   8 -13  13      8.29     43.00     30.10      4 <
  -8  13 -15     14.16    -17.00     25.00      4 <
   9 -13  10     70.75     93.00     40.40      4 o
  -9  13 -12     26.96      1.00     27.40      4 <
  10 -13   9     41.16     83.00     38.70      4 o
 -10  13  -9     11.56     41.00     32.20      4 <
 -10  13 -11     32.01     12.00     23.70      4 <
  11 -13   6      3.82     18.00     24.20      4 <
 -11  13  -8     11.98     20.00     27.90      4 <
  11 -13   8     16.75     19.00     26.80      4 <
 -11  13 -10      8.67     22.00     27.10      4 <
  12 -13   5     22.40     14.00     26.60      4 <
 -12  13  -7     15.12     13.00     24.30      4 <
  13 -13   2     12.63     12.00     26.00      4 <
 -13  13  -6     25.16     41.00     28.00      4 <
  14 -13   1      4.79     -2.00     22.90      4 <
 -14  13  -3     15.97     12.00     22.20      4 <
 -14  12   0     77.81     33.00     31.10      4 <
  14 -12   0     66.08    113.00     38.40      4 o
  14 -12  -2     11.81     18.00     26.70      4 <
 -14  12  -2     27.80     55.00     28.90      4 <
 -14  11   1      3.58     28.00     28.10      4 <
  14 -11  -3      2.74     27.00     29.80      4 <
 -14  11   3     23.62     24.00     28.10      4 <
 -14  10   4     30.77     15.00     26.00      4 <
  14 -10  -4     12.61     15.00     28.20      4 <
  14 -10  -6     34.44     19.00     27.80      4 <
 -14   9   5     16.97     53.00     32.50      4 <
  14  -9  -7     24.21     57.00     36.30      4 <
 -14   9   7     62.99     64.00     35.60      4 <
 -14   8   8    179.14    169.00     50.60      4 o
  14  -8 -10      1.05      3.00     26.80      4 <
 -14   7   9     26.76     20.00     26.20      4 <
 -14   7  11      6.49     14.00     25.80      4 <
  14  -7 -11      3.82     15.00     27.90      4 <
  14  -7 -13     13.91     58.00     33.70      4 <
 -14   6  12     41.44     59.00     33.20      4 <
  14  -6 -14      2.15     53.00     33.10      4 <
 -14   5  15     15.01     34.00     28.90      4 <
  14  -5 -15      6.56     24.00     30.80      4 <
 -14   4  16      4.32     13.00     28.10      4 <
   7 -14  15      5.18      4.00     27.10      4 <
   8 -14  14      6.86     16.00     27.60      4 <
   9 -14  13     63.58     47.00     30.90      4 <
  10 -14  10     11.19     52.00     30.70      4 <
  10 -14  12     39.44     74.00     36.10      4 o
 -10  14 -12    163.33    179.00     46.20      4 o
  11 -14   9      4.89      3.00     22.90      4 <
 -11  14 -11     11.39     30.00     26.50      4 <
  12 -14   6     24.94     28.00     27.30      4 <
 -12  14  -8     25.80     25.00     23.90      4 <
  12 -14   8     20.83     26.00     25.40      4 <
  13 -14   5     16.58     16.00     24.60      4 <
 -13  14  -7      4.34     39.00     25.50      4 <
  14 -14   4     44.78     65.00     30.10      4 o
 -14  14  -4     39.07     56.00     28.70      4 <
  15 -13   0      0.93     20.00     25.30      4 <
 -15  13   0      3.18      7.00     21.40      4 <
 -15  13  -2     34.56     97.00     33.80      4 o
  15 -13  -2     48.56     33.00     25.60      4 <
 -15  12   1      8.62     30.00     26.00      4 <
  15 -12  -3     34.64     60.00     30.20      4 <
 -15  11   2     17.07     26.00     29.50      4 <
 -15  11   4     41.40     13.00     24.50      4 <
  15 -11  -4     60.13     34.00     30.20      4 <
  15 -11  -6      1.49    -10.00     22.50      4 <
 -15  10   5      7.21     34.00     28.00      4 <
  15 -10  -7      1.09     24.00     25.90      4 <
 -15   9   8     28.02     46.00     28.90      4 <
  15  -9  -8      4.17      3.00     24.40      4 <
  15  -9 -10    106.12    100.00     41.60      4 o
 -15   8   9     33.19     27.00     30.50      4 <
  15  -8 -11      3.57     20.00     29.60      4 <
 -15   8  11      8.07      6.00     20.70      4 <
 -15   7  12      1.13      8.00     24.60      4 <
 -15   6  13     20.79     35.00     30.10      4 <
 -16  12   2     22.50     16.00     22.70      4 <
 -16  11   5      5.48     12.00     22.50      4 <
 -16  10   6     27.11      9.00     24.90      4 <
 -16  10   8     13.34     29.00     25.60      4 <
  16 -10  -8     19.48     11.00     23.10      4 <
 -16   9   9      2.19    -19.00     24.20      4 <
 -16   8  10      5.33     11.00     23.20      4 <
  -1   2  -3   3999.40   5572.00    597.50      5 o
   3  -2  -1    418.63    485.00    114.40      5 o
   2  -3   3   1123.20    974.00    178.90      5 o
  -3   3  -2   4815.00   3195.00    474.50      5 o
  -4   2   2   8974.40   9158.00   1206.10      5 o
   4  -1  -5   6407.30   5307.00    742.20      5 o
   1   4 -11    593.29   1128.00    188.90      5 o
   1  -4   7   1374.80   1452.00    254.00      5 o
  -4  -1   9   1298.00   1480.00    235.20      5 o
  -2   4  -6   7035.40   4699.00    747.40      5 o
  -5   4  -1   2927.20   1719.00    243.20      5 o
   4   5 -19    608.93    292.00     97.10      5 o
  -5   3   2   3229.50   3083.00    406.50      5 o
   5  -3  -2   3546.10   2952.00    406.10      5 o
  -3  -5  16    706.68    386.00    105.60      5 o
  -5   1   6    180.41    232.00     94.70      5 o
  -1   5 -10   1750.90   2627.00    398.70      5 o
  -5  -2  13   1489.80   2288.00    290.70      5 o
  -3   5  -6   1954.90   2855.00    339.60      5 o
   3  -5   6   2214.30   2105.00    330.20      5 o
   5   3 -16    515.82    346.00     96.50      5 o
  -4   5  -5   2855.70   2911.00    370.20      5 o
  -6   5  -1   2666.50   3169.00    357.60      5 o
   6  -5   1   2922.60   2434.00    339.10      5 o
   6  -4  -2   6650.60   6690.00    872.00      5 o
  -6   3   3    948.98    992.00    163.30      5 o
  -6   2   6    852.52    782.00    147.10      5 o
   6  -2  -6    734.32    675.00    143.70      5 o
  -1  -6  15    148.82    168.00     71.60      5 o
  -6   0  10   4443.00   6300.00    762.20      5 o
   0   6 -14   2116.90   1681.00    220.70      5 o
   6   1 -13    162.24    368.00     98.10      5 o
   2  -6  10    371.77    271.00     75.30      5 o
  -2   6 -10    102.77    275.00     73.20      5 o
  -3   6  -9    286.49    291.00     81.60      5 o
   4  -6   6   1753.90   2150.00    279.60      5 o
  -5   6  -5    128.85    137.00     61.30      5 o
   5  -6   5    114.17    133.00     59.70      5 o
  -6   6  -4   3150.60   5730.00    676.80      5 o
  -7   6  -1    477.07    735.00    109.80      5 o
   7  -6   1    615.10    534.00    104.70      5 o
  -7   5   0   2518.00   3084.00    365.50      5 o
   7  -4  -3    408.67    374.00     98.00      5 o
  -7   4   3    392.05    534.00    106.10      5 o
   7  -3  -6    476.46    542.00    101.80      5 o
  -7   2   7     92.78    345.00     80.10      5 o
   7  -1 -10   3138.10   4656.00    660.60      5 o
  -7   1  10   3225.80   4798.00    668.60      5 o
   1   7 -18    696.12    984.00    151.30      5 o
  -7  -1  14    682.47   1144.00    151.10      5 o
   1  -7  14    487.22    409.00    110.30      5 o
  -2   7 -13    125.26    120.00     63.50      5 <
   7   2 -17    326.95    475.00     93.00      5 o
   3  -7  10   2131.80   2751.00    405.20      5 o
  -7  -3  18    236.12    600.00    108.20      5 o
   7   3 -20    291.22     38.00     18.60      5 o
   4  -7   9     24.28     85.00     49.80      5 <
  -4   7  -9     52.00     97.00     52.90      5 <
  -5   7  -8    549.19    700.00    117.20      5 o
   6  -7   5     34.54     59.00     47.30      5 <
  -6   7  -5     15.92     12.00     42.50      5 <
   8  -7   1    297.80    304.00     70.60      5 o
  -8   7  -3    134.99    368.00     76.30      5 o
  -8   6   0   4588.40   5382.00    674.80      5 o
   8  -6   0   4553.00   4904.00    648.30      5 o
  -8   5   3    319.97    248.00     67.00      5 o
   8  -5  -3    232.98    256.00     67.70      5 o
  -8   4   4    842.04   2673.00    301.10      5 o
   8  -3  -7    320.83    347.00     84.10      5 o
  -8   3   7    350.86    531.00     92.70      5 o
   8  -2 -10    446.73    587.00    110.70      5 o
  -8   1  11    361.32    827.00    123.10      5 o
  -1  -8  19     48.37    116.00     44.80      5 o
   8   0 -14   1214.10   1625.00    173.00      5 o
   8   1 -17      4.44     34.00     48.30      5 <
  -1   8 -17     51.94     32.00     41.10      5 <
   2  -8  14     17.34     41.00     48.30      5 <
   3  -8  13      9.97     20.00     38.50      5 <
  -3   8 -13      4.85     14.00     41.80      5 <
  -4   8 -12   1214.30   1399.00    168.60      5 o
   5  -8   9    242.21    402.00     87.10      5 o
   6  -8   8   1143.50   1269.00    193.40      5 o
  -6   8  -8    985.17   1456.00    205.80      5 o
   7  -8   5    197.19    176.00     60.10      5 o
  -7   8  -7     39.33     63.00     48.90      5 <
  -8   8  -4   2244.30   2056.00    144.10      5 o
   8  -8   4   2106.00   2188.00    146.40      5 o
   9  -8   3     14.72     -1.00     34.70      5 <
  -9   8  -3     11.95     16.00     39.70      5 <
   9  -7   0     41.51     37.00     42.30      5 <
  -9   7   0     13.85     26.00     42.20      5 <
  -9   6   1     77.31     68.00     53.10      5 <
   9  -6  -3     60.63     81.00     47.40      5 <
   9  -5  -4    536.81    497.00     96.50      5 o
  -9   5   4    599.68    408.00     95.20      5 o
   9  -4  -7     95.57     62.00     47.30      5 <
  -9   4   7     99.91     26.00     45.60      5 <
  -9   3   8    250.12    345.00     86.30      5 o
   9  -2 -11    135.24    134.00     55.30      5 o
  -9   2  11    146.16    251.00     63.20      5 o
   9  -1 -14    321.01    378.00    101.40      5 o
   1  -9  18    128.44    166.00     51.50      5 o
  -2   9 -17      7.89     -2.00     36.70      5 <
  -9  -2  19     47.43     71.00     43.90      5 <
   3  -9  14     48.66     12.00     41.40      5 <
  -3   9 -16    260.89    403.00     73.50      5 o
   4  -9  13    200.04     74.00     43.20      5 <
   5  -9  12    160.72    134.00     52.50      5 o
  -5   9 -12    170.27    238.00     62.50      5 o
   6  -9   9     48.88     56.00     47.00      5 <
  -6   9 -11      4.02    -12.00     40.00      5 <
  -7   9  -8    117.36    148.00     55.50      5 o
   7  -9   8    129.02    176.00     54.10      5 o
   8  -9   7      7.63     22.00     34.80      5 <
  -8   9  -7     12.47     63.00     41.70      5 <
  -9   9  -6     64.79    167.00     56.70      5 o
  10  -9   3     66.90     86.00     41.80      5 o
 -10   9  -3     56.06     73.00     40.60      5 <
  10  -8   0     49.38     33.00     39.20      5 <
 -10   8  -2    272.30    363.00     70.40      5 o
  10  -7  -1    135.43    145.00     55.10      5 o
 -10   7   1    189.76    228.00     62.80      5 o
  10  -6  -4    277.25    365.00     79.10      5 o
 -10   6   4    318.12    333.00     80.20      5 o
 -10   5   5    308.14    594.00     90.00      5 o
  10  -5  -7    137.55    190.00     55.30      5 o
  10  -4  -8     73.17     72.00     45.40      5 <
 -10   4   8     24.68     75.00     47.00      5 <
  10  -3 -11    253.20    372.00     80.70      5 o
 -10   2  12     64.15    255.00     64.90      5 o
  10  -2 -14     16.86     98.00     49.30      5 <
  10  -1 -15     88.09     59.00     46.80      5 <
 -10   1  15    112.09    162.00     53.60      5 o
 -10   0  16    740.94   1182.00    154.80      5 o
  10   0 -18     25.86     51.00     43.10      5 <
 -10  -1  19     78.91     73.00     43.70      5 <
   2 -10  18     96.09    120.00     44.90      5 o
  -2  10 -20     36.35     -5.00     32.40      5 <
   3 -10  17     24.83     16.00     30.00      5 <
  -3  10 -19     27.99     65.00     39.10      5 <
  -4  10 -16    403.54    457.00     76.50      5 o
   5 -10  13    118.98    198.00     55.70      5 o
  -5  10 -15     17.65     35.00     36.00      5 <
   6 -10  12    301.03    457.00     83.30      5 o
  -6  10 -12    276.58    325.00     77.60      5 o
   7 -10   9     29.54     68.00     43.90      5 <
   7 -10  11     17.10     15.00     34.50      5 <
  -7  10 -11     75.41    117.00     45.80      5 o
   8 -10   8    294.77    292.00     70.00      5 o
  -8  10 -10     52.99    119.00     47.70      5 o
   9 -10   7     26.96     31.00     35.10      5 <
  -9  10  -7     33.76     44.00     39.80      5 <
  10 -10   4     52.37    160.00     49.10      5 o
  11 -10   3     25.79      2.00     30.20      5 <
 -11  10  -3     29.77     54.00     36.10      5 <
 -11  10  -5     15.31     54.00     38.20      5 <
  11  -9   0     78.64     93.00     42.30      5 o
  11  -9   2    174.24    215.00     55.70      5 o
 -11   8   1    186.58    103.00     50.30      5 o
 -11   7   2    101.58     10.00     40.50      5 <
  11  -7  -4    525.61    662.00    126.00      5 o
  11  -6  -5     10.00     34.00     36.80      5 <
 -11   6   5     12.78     33.00     37.10      5 <
  11  -6  -7     91.42    174.00     58.20      5 o
  11  -5  -8    256.19    294.00     68.30      5 o
 -11   5   8    246.34    284.00     67.50      5 o
 -11   4   9      8.32     75.00     44.30      5 <
  11  -4 -11     53.74     44.00     40.60      5 <
  11  -3 -12    133.10    289.00     69.70      5 o
 -11   3  12    181.87    441.00     77.80      5 o
  11  -2 -15     21.81     39.00     38.10      5 <
 -11   1  16     87.99    122.00     49.30      5 o
  11  -1 -18    110.49    148.00     50.10      5 o
   4 -11  17     24.23     14.00     30.60      5 <
  -4  11 -19      8.94     29.00     31.70      5 <
   5 -11  16     38.94     50.00     31.50      5 <
  -5  11 -18     76.88     70.00     39.50      5 <
   6 -11  13     17.31     58.00     35.10      5 <
  -6  11 -15     19.06      2.00     28.60      5 <
   7 -11  12    148.07    118.00     43.60      5 o
  -7  11 -14     19.09     69.00     38.00      5 <
   8 -11  11     10.87     16.00     26.80      5 <
  -8  11 -11      8.50     27.00     34.60      5 <
  -8  11 -13      5.06     31.00     33.80      5 <
   9 -11   8     25.78    288.00     60.30      5 o
  -9  11 -10     35.42    111.00     42.70      5 o
  10 -11   7     13.86     65.00     35.80      5 <
 -10  11  -7     14.63     79.00     38.10      5 o
 -10  11  -9     24.70     22.00     31.90      5 <
  11 -11   6    195.92    136.00     43.20      5 o
 -11  11  -6    149.63    130.00     45.10      5 o
  12 -11   3      8.19     20.00     30.10      5 <
 -12  11  -5      8.77     20.00     26.60      5 <
  12 -10   0    332.13    345.00     69.40      5 o
  12 -10   2     65.17    121.00     43.00      5 o
 -12  10  -2     54.99    149.00     48.30      5 o
 -12   9  -1      7.22     43.00     37.00      5 <
  12  -9  -1     15.04     48.00     36.50      5 <
 -12   9   1     20.58     12.00     33.70      5 <
  12  -8  -2     21.16     64.00     38.70      5 <
 -12   8   2     73.90     47.00     38.00      5 <
  12  -8  -4     54.80    106.00     44.80      5 o
  12  -7  -5     12.12     79.00     41.80      5 <
 -12   7   5     17.49     13.00     35.00      5 <
 -12   6   6    128.13    369.00     71.50      5 o
  12  -6  -8    199.11    292.00     70.90      5 o
  12  -5  -9      3.86     38.00     34.50      5 <
 -12   5   9     10.36     -8.00     35.30      5 <
  12  -5 -11     92.65     96.00     44.40      5 o
  12  -4 -12     25.79     45.00     39.00      5 <
 -12   4  12     14.14     24.00     35.20      5 <
 -12   3  13     46.66     15.00     31.90      5 <
  12  -3 -15      5.94      3.00     30.30      5 <
 -12   2  16     30.83     55.00     39.50      5 <
  12  -2 -18     11.03     36.00     31.50      5 <
 -12   1  17     12.85     44.00     33.10      5 <
  12  -1 -19      5.69     14.00     28.50      5 <
   5 -12  17     10.58     22.00     27.20      5 <
   6 -12  16     80.43    250.00     53.80      5 o
   7 -12  15     18.35     19.00     24.50      5 <
  -7  12 -15      3.23     13.00     25.90      5 <
  -7  12 -17     34.86    147.00     43.70      5 o
   8 -12  12     74.33     99.00     40.10      5 o
  -8  12 -14     91.69     50.00     35.70      5 <
   9 -12  11     79.08     81.00     35.40      5 o
  -9  12 -13      1.21     13.00     26.60      5 <
  10 -12   8     40.87    225.00     55.20      5 o
  10 -12  10     28.76     46.00     27.80      5 <
 -10  12 -10     43.79     39.00     31.00      5 <
 -10  12 -12     50.93    139.00     44.60      5 o
  11 -12   7      2.25     26.00     27.80      5 <
 -11  12  -9     15.20     29.00     32.30      5 <
 -12  12  -8     42.78     38.00     31.20      5 <
  13 -12   3      9.31      7.00     24.90      5 <
  13 -12   5      9.47     21.00     22.80      5 <
 -13  12  -5     35.55     23.00     27.50      5 <
 -13  12  -7     28.03     51.00     31.60      5 <
  13 -11   2     37.72     32.00     31.20      5 <
 -13  11  -2     41.97     80.00     36.80      5 o
 -13  11  -4      7.15      4.00     29.10      5 <
 -13  10  -1     52.08     49.00     36.30      5 <
  13 -10  -1     15.39     93.00     39.00      5 o
  13  -9  -2     16.57     30.00     32.00      5 <
 -13   9   2      5.59     24.00     33.50      5 <
  13  -9  -4     19.03     45.00     35.70      5 <
 -13   8   3     29.85     34.00     34.10      5 <
  13  -8  -5     55.85    110.00     40.90      5 o
 -13   8   5     44.65     77.00     38.00      5 o
  13  -7  -6     56.93    113.00     43.00      5 o
 -13   7   6     54.93    136.00     45.60      5 o
  13  -7  -8     15.44     20.00     30.80      5 <
  13  -6  -9     13.83     24.00     33.00      5 <
 -13   6   9     44.41     49.00     35.40      5 <
 -13   5  10    212.37    257.00     63.10      5 o
  13  -5 -12      6.22     28.00     30.40      5 <
 -13   4  13     49.40     63.00     36.60      5 <
  13  -4 -15     16.71     65.00     36.80      5 <
 -13   3  14     98.96     85.00     40.30      5 o
  13  -3 -16     47.60     54.00     33.80      5 <
 -13   2  17      7.53     40.00     32.40      5 <
   7 -13  16     23.18     -3.00     21.70      5 <
   8 -13  15     18.88     16.00     25.40      5 <
   9 -13  12     36.05     20.00     27.00      5 <
   9 -13  14      8.81     26.00     23.60      5 <
  -9  13 -14     84.19     81.00     35.60      5 o
  10 -13  11      9.17      8.00     21.50      5 <
 -10  13 -13     12.02     55.00     32.50      5 <
  11 -13  10     34.84     22.00     24.40      5 <
 -11  13 -10      9.50     22.00     27.10      5 <
 -11  13 -12     19.11     24.00     26.90      5 <
  12 -13   7     10.29      4.00     23.40      5 <
  12 -13   9     26.08     26.00     25.60      5 <
 -12  13  -9     34.29      5.00     23.90      5 <
 -12  13 -11     53.69     58.00     30.90      5 <
  13 -13   6     14.37     25.00     27.30      5 <
  14 -13   3      8.51     42.00     27.00      5 <
  14 -13   5      7.28      4.00     18.50      5 <
 -14  13  -5      4.48      7.00     22.90      5 <
 -14  13  -7     10.43     11.00     20.00      5 <
  14 -12   2     17.67     12.00     22.20      5 <
 -14  12  -4     35.67     81.00     35.30      5 o
  14 -11   1      4.83     11.00     24.10      5 <
 -14  11  -1      3.73     21.00     26.70      5 <
  14 -11  -1      4.56     31.00     27.90      5 <
 -14  11  -3      1.92     20.00     29.40      5 <
 -14  10   0    140.36    241.00     55.90      5 o
  14 -10  -2     15.81      9.00     23.90      5 <
 -14  10   2     11.73     19.00     26.40      5 <
 -14   9   3     18.99     30.00     32.20      5 <
  14  -9  -5     61.57     54.00     35.20      5 <
  14  -8  -6     11.90     24.00     29.80      5 <
 -14   8   6      3.15     15.00     29.30      5 <
  14  -8  -8    164.41    160.00     49.50      5 o
 -14   7   7     43.93     40.00     33.80      5 <
  14  -7  -9      8.89     -2.00     27.40      5 <
 -14   7   9     22.57     20.00     26.20      5 <
 -14   6  10     29.89     53.00     35.20      5 <
  14  -6 -12     52.33     66.00     33.80      5 <
 -14   5  11     15.35     80.00     41.90      5 <
  14  -5 -13     25.24     33.00     29.00      5 <
 -14   5  13     27.55     56.00     35.30      5 <
  14  -5 -15      6.71     24.00     30.80      5 <
 -14   4  14     73.65    182.00     48.70      5 o
  14  -4 -16      7.48      9.00     24.70      5 <
  10 -14  12     45.48     74.00     36.10      5 o
  11 -14  11     18.66     21.00     22.80      5 <
  13 -14   7      5.29      7.00     20.80      5 <
  15 -13   2     28.98     65.00     30.70      5 o
  15 -13   4      4.80      2.00     18.40      5 <
 -15  13  -4      9.56     14.00     22.30      5 <
  15 -12   1      7.00     14.00     22.10      5 <
 -15  12  -1      6.43     10.00     26.00      5 <
  15 -12  -1      3.59     11.00     23.10      5 <
 -15  12  -3      0.24     -1.00     24.50      5 <
 -15  11   0     66.31    127.00     43.40      5 o
  15 -11  -2     16.95     18.00     23.90      5 <
 -15  10   1     23.79     24.00     28.60      5 <
  15 -10  -3     40.46     75.00     33.00      5 o
 -15  10   3     29.19     75.00     34.80      5 o
  15 -10  -5     14.18     11.00     24.40      5 <
 -15   9   4      9.24     56.00     33.90      5 <
  15  -9  -6    167.75    209.00     50.50      5 o
 -15   9   6    225.42    229.00     53.30      5 o
 -15   8   7     12.38     13.00     29.40      5 <
  15  -8  -9      8.82      9.00     24.80      5 <
 -15   7   8     49.06    118.00     41.20      5 o
  15  -7 -10     62.66     83.00     37.00      5 o
 -15   7  10    142.56    226.00     53.30      5 o
  15  -7 -12      3.64      9.00     26.10      5 <
 -15   6  11      8.35     13.00     28.80      5 <
  15  -6 -13     30.96     33.00     27.40      5 <
 -15   5  14     15.26     30.00     30.90      5 <
 -15   4  15      5.76     20.00     28.30      5 <
  16 -12   0     89.13     69.00     30.30      5 o
 -16  12   0     88.58     78.00     34.00      5 o
 -16  12  -2     34.23    103.00     36.20      5 o
  16 -12  -2     20.67     30.00     24.20      5 <
 -16  11   1     11.36     33.00     27.20      5 <
  16 -11  -3      1.25      1.00     19.50      5 <
 -16  11   3      2.72     16.00     26.10      5 <
  16 -11  -5     12.73     10.00     23.40      5 <
 -16  10   4     17.03     51.00     32.80      5 <
  16 -10  -6     26.98     13.00     22.40      5 <
 -16   9   5     11.35     14.00     27.60      5 <
  16  -9  -7     11.93     15.00     20.90      5 <
 -16   9   7     12.93      5.00     23.90      5 <
  16  -9  -9      1.60     12.00     22.90      5 <
 -16   8   8    109.15    142.00     45.10      5 o
  16  -8 -10      1.92      4.00     19.80      5 <
 -16   8  10      3.74     11.00     23.20      5 <
 -16   7  11      5.18     11.00     24.80      5 <
 -16   6  12    116.66    165.00     46.90      5 o
 -17  10   5      2.45     32.00     26.50      5 <
   1  -2   3   7013.70   3807.00    578.80      6 o
  -1   2  -3   5060.60   5572.00    597.50      6 o
   3  -3   2   5103.40   4002.00    476.10      6 o
  -3   3  -2   5870.60   3195.00    474.50      6 o
  -4   3  -1   6329.40   5008.00    650.20      6 o
   4  -3   1   5895.80   5317.00    655.30      6 o
  -4   2   2  11028.00   9158.00   1206.10      6 o
   4  -2  -2  11648.00   8499.00   1183.70      6 o
  -1  -4  11   1018.00   1361.00    211.10      6 o
   4   1  -9   1820.00   1596.00    261.00      6 o
   2  -4   6   5278.10   6782.00    785.90      6 o
   3  -4   5    185.82    346.00     95.30      6 o
  -3   4  -5    241.19    358.00     93.80      6 o
  -5   4  -1   3575.80   1719.00    243.20      6 o
   5  -4   1   1830.70   2309.00    252.20      6 o
  -5   2   3    713.34    679.00    127.30      6 o
   5  -2  -3    649.25    677.00    126.10      6 o
   5  -1  -6    198.63    289.00     95.90      6 o
   1   5 -14    289.45    548.00    126.60      6 o
   1  -5  10   2879.40   3003.00    443.70      6 o
  -5  -1  10   4090.00   5567.00    645.30      6 o
  -2   5  -9    162.32    274.00    114.40      6 o
   5   2 -13   2490.50   2576.00    333.90      6 o
   4  -5   5   3295.80   2542.00    367.70      6 o
  -5  -4  17   1212.30    962.00    158.10      6 o
  -6   5  -3     22.69     35.00     55.60      6 <
  -6   4   0   1409.60   2036.00    257.60      6 o
   6  -4   0   1335.00   1615.00    257.40      6 o
  -4  -6  20    266.45     -1.00     53.30      6 <
  -6   3   3   1119.30    992.00    163.30      6 o
   6  -3  -3    893.60   1160.00    166.00      6 o
   2   6 -18    542.85    364.00     92.30      6 o
  -6   1   7   1001.80    876.00    142.10      6 o
   6   0 -10   5601.20   6399.00    855.90      6 o
  -1   6 -13    173.25    202.00     81.10      6 o
  -6  -2  14   1473.60   2215.00    283.80      6 o
   3  -6   9    371.62    441.00     89.60      6 o
  -4   6  -8   1738.00   2758.00    321.30      6 o
   4  -6   8   1213.30   2091.00    327.80      6 o
  -5   6  -7    168.96    178.00     66.00      6 o
   6  -6   4   5244.60   4842.00    673.10      6 o
   7  -6   3    144.99    264.00     66.20      6 o
  -7   6  -3    141.35    209.00     66.20      6 o
   7  -5   0   3125.80   2347.00    359.30      6 o
  -7   4   1    985.71    895.00    160.70      6 o
   7  -3  -4   3918.30   4252.00    579.30      6 o
  -7   3   4   4018.80   4571.00    559.40      6 o
   7  -2  -7    209.66    226.00     77.60      6 o
  -2  -7  19    129.33    217.00     58.40      6 o
   7   1 -14    813.75   1108.00    166.10      6 o
  -1   7 -16    691.11    749.00    122.80      6 o
   2  -7  13    152.58    181.00     67.40      6 o
   7   2 -17    347.36    475.00     93.00      6 o
   3  -7  12   2927.60   3881.00    455.80      6 o
  -3   7 -12   3273.10   4689.00    422.20      6 o
  -7  -3  18    339.48    600.00    108.20      6 o
  -4   7 -11    678.50   1164.00    151.40      6 o
   5  -7   8    603.90    606.00    116.60      6 o
  -6   7  -7    156.73    157.00     56.60      6 o
   6  -7   7    142.86     95.00     49.10      6 <
  -7   7  -6    138.00    259.00     72.90      6 o
   8  -7   3    391.15    207.00     65.40      6 o
  -8   7  -5    149.45    191.00     57.30      6 o
  -8   6  -2   1995.40   2291.00    240.30      6 o
   8  -6   2   1794.40   1786.00    230.70      6 o
   8  -5  -1    135.65    114.00     57.20      6 <
  -8   5   1    128.54     95.00     56.70      6 <
   8  -4  -4   2447.10   1190.00    283.30      6 o
  -8   3   5    225.22    318.00     77.80      6 o
   8  -2  -8   2320.70   2439.00    360.80      6 o
  -8   2   8   2490.60   2950.00    346.70      6 o
   8  -1 -11    440.19    749.00    128.20      6 o
  -8   0  12   4983.30   6882.00    895.10      6 o
   0  -8  18    280.94    244.00     62.20      6 o
  -8  -1  15     47.07     48.00     52.80      6 <
   1  -8  17     12.97     48.00     44.50      6 <
  -2   8 -16    537.95    696.00    103.10      6 o
  -3   8 -15      4.97     98.00     50.70      6 <
  -8  -3  19     10.32    140.00     53.50      6 o
   4  -8  12   1144.60   1561.00    183.10      6 o
  -5   8 -11    486.98    677.00    114.10      6 o
   5  -8  11    687.30    666.00    119.70      6 o
  -6   8 -10    529.29    489.00     91.90      6 o
   7  -8   7     41.99     41.00     45.60      6 <
  -7   8  -9     13.52    213.00     59.00      6 o
   9  -8   5     11.70     22.00     40.00      6 <
  -9   8  -5     24.76     70.00     45.60      6 <
   9  -7   2   1310.60   1642.00    225.80      6 o
  -9   7  -2   1379.30   1510.00    201.80      6 o
   9  -6  -1     51.75    158.00     61.00      6 o
  -9   6  -1    118.07    171.00     56.50      6 o
   9  -5  -2   3483.50   4129.00    583.80      6 o
  -9   5   2   3658.60   5109.00    595.50      6 o
   9  -4  -5    305.47    193.00     64.10      6 o
  -9   4   5    290.27    186.00     63.30      6 o
   9  -3  -8    216.51    441.00     94.00      6 o
  -9   2   9    579.70   1296.00    160.50      6 o
   9  -1 -12     74.03    198.00     68.20      6 o
  -9   1  12    140.68    294.00     68.60      6 o
  -9  -1  16    147.58    101.00     54.80      6 <
   9   1 -18    103.03    167.00     57.20      6 o
   2  -9  17     32.64     20.00     33.00      6 <
  -2   9 -19     17.55     63.00     40.30      6 <
   3  -9  16    229.92    398.00     73.00      6 o
  -3   9 -18    139.91    252.00     57.50      6 o
   4  -9  15    139.47    111.00     46.70      6 o
  -4   9 -15     78.60     46.00     40.80      6 <
   5  -9  12    221.38    134.00     52.50      6 o
  -5   9 -14     80.99     57.00     42.50      6 <
   6  -9  11     12.32      1.00     37.30      6 <
  -6   9 -13     83.27    117.00     49.20      6 o
  -7   9 -10    916.19   1452.00    191.40      6 o
   7  -9  10    960.85   1415.00    222.20      6 o
   8  -9   7     15.17     22.00     34.80      6 <
   8  -9   9    213.51    296.00     73.10      6 o
  -8   9  -9    250.12    401.00     78.30      6 o
   9  -9   6    135.30    203.00     58.50      6 o
 -10   9  -5     77.34    154.00     50.70      6 o
  10  -9   5    144.68    183.00     50.50      6 o
 -10   9  -7     89.72     93.00     39.30      6 o
  10  -8   2    358.97    348.00     71.70      6 o
 -10   8  -4    407.18    408.00     87.80      6 o
 -10   7  -1    207.16    292.00     66.20      6 o
  10  -7   1    213.67    198.00     60.70      6 o
 -10   6   2    854.99   1033.00    144.00      6 o
  10  -6  -2    940.57   1133.00    158.50      6 o
 -10   5   3    114.19    118.00     50.50      6 o
  10  -5  -5    343.80    399.00     83.50      6 o
 -10   4   6     10.48    108.00     51.80      6 o
  10  -3  -9     27.00     91.00     49.70      6 <
 -10   3   9     44.39     82.00     46.90      6 <
  10  -2 -12    172.00    317.00     70.10      6 o
 -10   1  13    199.52    330.00     73.80      6 o
  10  -1 -15    120.01     59.00     46.80      6 <
 -10   0  16    858.16   1182.00    154.80      6 o
  10   1 -19     37.32     87.00     45.40      6 <
   2 -10  20     16.25     -2.00     31.50      6 <
 -10  -2  20     60.78     -3.00     37.40      6 <
   4 -10  16    362.65    287.00     63.10      6 o
  -4  10 -18     23.10     36.00     33.50      6 <
   5 -10  15      7.31     12.00     32.60      6 <
  -5  10 -17     49.87    102.00     40.00      6 o
   6 -10  14     32.89     77.00     40.50      6 <
  -6  10 -14     51.54     79.00     42.50      6 <
   7 -10  11     19.72     15.00     34.50      6 <
  -7  10 -13     60.98    106.00     44.20      6 o
   8 -10  10     76.77     85.00     42.20      6 o
  -8  10 -12    235.31    501.00     97.10      6 o
   9 -10   9     11.92     27.00     30.50      6 <
  -9  10  -9     22.46     55.00     37.30      6 <
  -9  10 -11     21.37     52.00     34.50      6 <
  10 -10   8     96.64    150.00     49.30      6 o
 -10  10  -8     98.21    219.00     55.50      6 o
  11 -10   5     33.81     55.00     36.00      6 <
 -11  10  -7      6.11     97.00     39.40      6 o
  11  -9   2    262.15    215.00     55.70      6 o
  11  -9   4     33.16    183.00     50.80      6 o
 -11   9  -4     92.85     52.00     41.90      6 <
  11  -8   1     91.32    139.00     52.90      6 o
 -11   8  -1     71.08    183.00     56.10      6 o
 -11   7   0    224.92    266.00     63.70      6 o
  11  -7  -2     17.77    123.00     49.40      6 o
  11  -6  -3    274.53    151.00     57.40      6 o
 -11   6   3    217.46    208.00     59.50      6 o
  11  -5  -6    306.30    279.00     68.30      6 o
 -11   5   6    295.77    226.00     62.30      6 o
 -11   4   7    129.10    203.00     61.50      6 o
  11  -4  -9      8.96     72.00     43.30      6 <
 -11   3  10     45.72     25.00     38.80      6 <
  11  -3 -12    211.53    289.00     69.70      6 o
  11  -2 -13     90.00     74.00     44.60      6 <
 -11   2  13     35.56     61.00     43.30      6 <
  11  -1 -16    143.64    129.00     50.50      6 o
   4 -11  19      3.53     11.00     23.70      6 <
   5 -11  18     29.02     28.00     30.50      6 <
   6 -11  15     15.76     21.00     27.20      6 <
  -6  11 -17     58.45    138.00     45.00      6 o
   7 -11  14    138.45    111.00     41.90      6 o
  -7  11 -16     87.61    164.00     49.20      6 o
   8 -11  13     14.25     25.00     28.80      6 <
  -8  11 -13      6.39     31.00     33.80      6 <
  -8  11 -15     37.63     37.00     32.80      6 <
   9 -11  10     80.81     80.00     37.70      6 o
   9 -11  12     65.68    225.00     56.90      6 o
  -9  11 -12    187.05    219.00     57.10      6 o
  10 -11   9     21.96     49.00     33.10      6 <
 -10  11 -11     27.17     99.00     42.90      6 o
 -11  11 -10     24.18    110.00     42.70      6 o
  12 -11   5      5.51     22.00     28.80      6 <
  12 -11   7      5.55     20.00     27.70      6 <
 -12  11  -7     16.61     19.00     28.60      6 <
 -12  11  -9     22.16     29.00     29.70      6 <
  12 -10   4     22.89     78.00     38.50      6 o
 -12  10  -4     57.35     48.00     34.20      6 <
 -12  10  -6      5.71      5.00     28.40      6 <
  12  -9   1      6.46     12.00     31.10      6 <
 -12   9  -3     57.84    176.00     49.10      6 o
  12  -8   0    505.04    642.00    113.80      6 o
 -12   8   0    442.22    645.00    109.40      6 o
  12  -8  -2     39.94     64.00     38.70      6 <
  12  -7  -3     15.49     52.00     40.00      6 <
 -12   7   3     18.31     57.00     37.90      6 <
 -12   6   4    237.67    388.00     75.20      6 o
  12  -6  -6    240.70    184.00     63.20      6 o
 -12   5   7     28.88     56.00     39.90      6 <
  12  -5  -7     54.87     56.00     41.20      6 <
  12  -5  -9      5.63     38.00     34.50      6 <
 -12   4  10     27.40    102.00     43.60      6 o
  12  -4 -10     24.87     35.00     40.20      6 <
 -12   3  11     55.84     94.00     46.20      6 o
  12  -3 -13      7.29     44.00     37.60      6 <
 -12   2  14     36.86     29.00     36.90      6 <
  12  -2 -16     54.41    209.00     51.70      6 o
  12  -1 -17     60.97     40.00     34.70      6 <
 -12   0  18    201.86    348.00     69.70      6 o
   7 -12  17      6.42     20.00     26.60      6 <
   8 -12  14     59.34     43.00     29.10      6 <
  -8  12 -16     22.00     61.00     32.00      6 <
   9 -12  13      5.72     -4.00     24.10      6 <
  -9  12 -15     46.16     72.00     37.20      6 <
  10 -12  12     14.57     32.00     30.70      6 <
 -10  12 -12     52.33    139.00     44.60      6 o
 -10  12 -14      4.95     27.00     28.60      6 <
  11 -12   9     30.45     36.00     28.40      6 <
  11 -12  11      4.83     -4.00     23.40      6 <
 -11  12 -11     13.88     10.00     27.60      6 <
 -11  12 -13      6.84      5.00     25.80      6 <
  12 -12   8     49.71     46.00     29.40      6 <
  13 -12   7     17.61     47.00     29.00      6 <
 -13  12  -7     30.87     51.00     31.60      6 <
 -13  12  -9     21.64     12.00     25.50      6 <
  13 -11   4     10.91     13.00     25.20      6 <
 -13  11  -6      2.22     20.00     30.50      6 <
  13 -10   1     46.07     71.00     34.40      6 o
  13 -10   3     36.72     52.00     35.90      6 <
 -13  10  -3     39.25     74.00     39.00      6 <
  13  -9   0     33.79     39.00     32.50      6 <
 -13   9   0     46.88     22.00     30.80      6 <
 -13   9  -2     14.90     28.00     30.90      6 <
 -13   8   1     30.78     86.00     44.00      6 <
  13  -8  -3     27.87     21.00     35.80      6 <
  13  -7  -4    146.72    226.00     60.10      6 o
 -13   7   4    168.30    252.00     60.40      6 o
  13  -7  -6     80.83    113.00     43.00      6 o
 -13   6   5     73.98     35.00     35.00      6 <
 -13   6   7     50.59     25.00     34.10      6 <
  13  -6  -7     25.66     23.00     33.00      6 <
 -13   5   8    195.02    138.00     50.30      6 o
  13  -5 -10    248.83    247.00     63.60      6 o
 -13   4  11     22.98     84.00     39.70      6 o
  13  -4 -13     43.89     82.00     38.30      6 o
  13  -3 -14     33.38     39.00     35.10      6 <
 -13   3  14    123.14     85.00     40.30      6 o
 -13   2  15     68.06     50.00     35.90      6 <
  13  -2 -17     43.07      3.00     27.30      6 <
 -13   1  18     27.67    108.00     39.30      6 o
  10 -13  13     12.01     14.00     21.70      6 <
  11 -13  12     22.34     11.00     22.10      6 <
  12 -13  11     11.10      2.00     21.60      6 <
 -12  13 -11     63.26     58.00     30.90      6 <
  13 -13  10     28.54     34.00     24.80      6 <
 -13  13 -10      2.60      5.00     23.20      6 <
  14 -13   7      8.68      3.00     19.40      6 <
  14 -12   4     57.02     79.00     32.70      6 o
  14 -12   6     31.90     38.00     28.90      6 <
 -14  12  -6     25.60     55.00     31.20      6 <
 -14  12  -8     27.58     23.00     26.60      6 <
  14 -11   3      7.27      6.00     24.20      6 <
 -14  11  -3      2.02     20.00     29.40      6 <
 -14  11  -5     15.98     22.00     26.60      6 <
  14 -10   0    188.67    124.00     44.90      6 o
  14 -10   2     13.10     39.00     31.30      6 <
 -14  10  -2     28.78     63.00     33.60      6 <
  14  -9  -1      3.95     12.00     31.10      6 <
 -14   9   1      8.63      5.00     30.00      6 <
  14  -9  -3     31.02     67.00     36.20      6 <
 -14   8   2      5.88     32.00     31.90      6 <
  14  -8  -4    237.40    310.00     70.90      6 o
 -14   8   4    313.52    347.00     71.00      6 o
 -14   7   5     34.23     83.00     39.10      6 o
  14  -7  -7     44.86     92.00     38.10      6 o
  14  -6  -8    200.25    240.00     58.80      6 o
 -14   6   8    229.62    329.00     63.00      6 o
  14  -6 -10     11.79     11.00     27.90      6 <
 -14   5   9     15.83     58.00     38.00      6 <
  14  -5 -11     48.90     36.00     32.10      6 <
 -14   5  11     17.56     80.00     41.90      6 <
 -14   4  12     47.04     17.00     33.50      6 <
  14  -4 -14    104.85    145.00     45.20      6 o
 -14   3  15     28.94     43.00     33.10      6 <
 -14   2  16     17.86     50.00     36.40      6 <
  15 -13   4      8.18      2.00     18.40      6 <
  15 -12   3      0.69      2.00     20.60      6 <
  15 -12   5     13.06     41.00     24.80      6 <
 -15  12  -5     17.33     19.00     25.20      6 <
 -15  12  -7      6.41     19.00     24.20      6 <
  15 -11   0    104.40     80.00     33.70      6 o
  15 -11   2     29.45     30.00     24.10      6 <
 -15  11  -2     15.10     36.00     29.50      6 <
 -15  11  -4     68.74     45.00     29.30      6 <
 -15  10  -1      2.01     12.00     26.60      6 <
  15 -10  -1     24.22      2.00     23.40      6 <
 -15  10   1     27.02     24.00     28.60      6 <
  15  -9  -2    111.16    330.00     62.70      6 o
  15  -9  -4     27.73     37.00     28.20      6 <
 -15   8   3      4.45     26.00     30.00      6 <
  15  -8  -5      2.38    -11.00     28.90      6 <
 -15   8   5      6.51      1.00     27.20      6 <
  15  -8  -7     21.55     30.00     29.20      6 <
 -15   7   6     94.52    180.00     52.70      6 o
  15  -7  -8     24.68      8.00     26.50      6 <
 -15   7   8     52.57    118.00     41.20      6 o
 -15   6   9      9.21     35.00     31.40      6 <
  15  -6 -11      9.21     28.00     27.90      6 <
  15  -5 -12     14.30     22.00     27.20      6 <
 -15   5  12      6.78     33.00     30.80      6 <
  15  -5 -14     20.12     56.00     32.30      6 <
 -15   4  13     53.38     59.00     35.40      6 <
  15  -4 -15      5.46     12.00     24.30      6 <
  16 -12   0    139.86     69.00     30.30      6 o
  16 -12   2     82.77     10.00     22.60      6 <
 -16  12  -2     36.18    103.00     36.20      6 o
  16 -11   1     36.58     24.00     24.40      6 <
 -16  11  -1     37.84     31.00     28.00      6 <
  16 -11  -1     16.20      4.00     20.30      6 <
 -16  11  -3     11.58     13.00     25.30      6 <
 -16  10   0    187.71    157.00     46.40      6 o
  16 -10  -2     28.40     69.00     30.50      6 o
 -16  10   2     38.33     45.00     30.80      6 <
  16 -10  -4     31.44     15.00     22.80      6 <
 -16   9   3      9.35     28.00     28.60      6 <
  16  -9  -5     12.46     27.00     25.40      6 <
 -16   9   5     13.17     14.00     27.60      6 <
 -16   8   6     54.85    142.00     43.80      6 o
  16  -8  -8    130.65    166.00     44.20      6 o
 -16   7   7      2.18     -6.00     28.90      6 <
  16  -7  -9     10.86      6.00     22.80      6 <
 -16   7   9     10.93     34.00     29.80      6 <
  16  -7 -11      8.34     10.00     23.00      6 <
 -16   6  10     38.39     50.00     30.90      6 <
  16  -6 -12    159.40    170.00     46.30      6 o
 -16   6  12    142.98    165.00     46.90      6 o
 -16   5  13      7.69     47.00     31.00      6 <
 -17  11   0     30.22     61.00     31.30      6 <
 -17  10   1      6.69     28.00     26.10      6 <
  17 -10  -3      1.99     26.00     25.20      6 <
 -17  10   3      8.81     28.00     27.00      6 <
  17 -10  -5      6.74      7.00     19.10      6 <
 -17   9   4      3.73     -4.00     23.40      6 <
  17  -9  -6     15.42      6.00     20.00      6 <
 -17   9   6      6.06     22.00     26.60      6 <
 -17   8   7      3.00     25.00     28.10      6 <
   3  -1  -2  57703.00  41475.00   5003.30      7 o
  -3   1   2  56358.00  36946.00   4807.90      7 o
  -1   3  -6  15417.00  13495.00   1741.70      7 o
   1  -3   6  15518.00  15248.00   1898.40      7 o
   4  -3   1   6915.70   5317.00    655.30      7 o
   4   0  -6   1819.10   1151.00    242.50      7 o
  -4   0   6   1259.50   2563.00    264.60      7 o
   0  -4  10  16391.00  18780.00   2300.80      7 o
   0   4 -10  16189.00  15537.00   1968.10      7 o
   3  -4   5    207.03    346.00     95.30      7 o
   4  -4   4   5281.20   5397.00    796.10      7 o
  -4   4  -4   4642.40   7307.00    789.10      7 o
  -5   4  -3   2613.60   2900.00    320.70      7 o
  -5   3   0    512.20    579.00    127.40      7 o
   5  -3   0    290.76    771.00    134.70      7 o
   5  -2  -3    706.65    677.00    126.10      7 o
  -2  -5  15    972.00   1237.00    201.80      7 o
   5   1 -10   6909.50   5759.00    712.90      7 o
   2  -5   9    283.88    216.00    110.80      7 <
   5   2 -13   2805.10   2576.00    333.90      7 o
   3  -5   8    205.20    160.00     78.40      7 o
  -3   5  -8    313.40    602.00    101.30      7 o
  -4   5  -7    430.03    244.00     77.70      7 o
   6  -5   3     28.15     36.00     51.60      7 <
  -6   5  -3     25.16     35.00     55.60      7 <
  -4  -6  20    389.95     -1.00     53.30      7 <
   6  -3  -1    765.02    558.00    123.00      7 o
  -6   3   1    605.26    942.00    131.80      7 o
   6  -2  -4  10029.00   8381.00   1125.90      7 o
  -6   2   4   7747.60   8569.00   1108.10      7 o
   6  -1  -7    905.82    895.00    143.70      7 o
   1   6 -17    124.63    316.00     82.40      7 o
  -6  -1  11    557.15    272.00     87.80      7 o
  -2   6 -12   2768.10   3732.00    396.90      7 o
   2  -6  12   2460.80   3732.00    448.80      7 o
  -3   6 -11    162.54    267.00     73.60      7 o
   5  -6   7    296.99    283.00     68.90      7 o
   7  -6   5     51.13     69.00     48.90      7 <
  -7   6  -5     59.16     32.00     46.30      7 <
  -7   5  -2   1643.50   3268.00    239.40      7 o
   7  -5   2   1663.50   1000.00    204.10      7 o
   7  -4  -1   1204.50   1073.00    162.20      7 o
  -7   4   1   1033.00    895.00    160.70      7 o
  -7   2   5   1459.60   1241.00    168.60      7 o
  -7   1   8   1083.10    465.00    111.50      7 o
   7  -1  -8    635.83    397.00    111.80      7 o
  -1  -7  18   1060.60   1014.00    165.40      7 o
  -2   7 -15    514.53    717.00    102.50      7 o
  -7  -2  15    491.58    529.00    123.20      7 o
   3  -7  12   3294.20   3881.00    455.80      7 o
  -3   7 -14    453.39    732.00    138.40      7 o
   4  -7  11    501.77    635.00    127.90      7 o
  -5   7 -10    931.16   1551.00    227.40      7 o
   5  -7  10   1228.60   1713.00    242.00      7 o
  -6   7  -9     52.67    173.00     59.50      7 o
   7  -7   6    198.51    406.00     78.70      7 o
   8  -7   5    171.90    105.00     46.50      7 o
  -8   7  -5    188.06    191.00     57.30      7 o
   8  -6   2   2047.50   1786.00    230.70      7 o
  -8   6  -4   3362.60   3960.00    473.90      7 o
   8  -5   1    172.51    162.00     58.90      7 o
  -8   5  -1    187.01    185.00     60.20      7 o
  -8   4   2   1988.80   2704.00    406.50      7 o
   8  -4  -2   1899.80   3224.00    418.00      7 o
   8  -3  -5    232.22    249.00     75.30      7 o
  -8   1   9    448.88   1091.00    150.60      7 o
   8   0 -12   4590.10   7983.00    990.10      7 o
  -8   0  12   5455.40   6882.00    895.10      7 o
   8   1 -15     62.10     57.00     51.90      7 <
  -1   8 -19     26.72     12.00     38.10      7 <
   2  -8  16    653.17    839.00    116.10      7 o
  -8  -2  16    753.04    966.00    163.80      7 o
  -2   8 -18    168.30    207.00     61.20      7 o
   8   2 -18    115.58    316.00     78.10      7 o
   3  -8  15     38.26     12.00     38.40      7 <
   4  -8  14    429.58    583.00    100.90      7 o
  -5   8 -13    169.79    131.00     54.50      7 o
   6  -8  10    331.30    389.00     85.70      7 o
  -6   8 -12   1963.50   2252.00    305.20      7 o
   7  -8   9     37.92     79.00     45.60      7 <
  -7   8  -9     17.41    213.00     59.00      7 o
   8  -8   8   1793.60   2048.00    305.60      7 o
  -8   8  -8   1736.50   2368.00    294.70      7 o
   9  -8   7     38.25     60.00     42.80      7 <
  -9   8  -7     16.69     50.00     41.30      7 <
   9  -7   4     36.65     81.00     54.20      7 <
  -9   7  -4    233.69    185.00     59.60      7 o
  -9   6  -1    130.77    171.00     56.50      7 o
   9  -6   1    155.51     89.00     47.70      7 <
  -9   5   0    496.78   1027.00    154.60      7 o
   9  -5  -2   4138.70   4129.00    583.80      7 o
   9  -4  -3    446.49    578.00    128.60      7 o
  -9   4   3    599.60    692.00    119.60      7 o
   9  -3  -6    327.59    350.00     74.30      7 o
  -9   3   6    199.06    105.00     60.30      7 <
   9  -2  -9    839.89    671.00    138.60      7 o
  -9   1  10   1585.90   2021.00    246.60      7 o
   9  -1 -12    114.92    198.00     68.20      7 o
   1  -9  20     49.52    -25.00     34.10      7 <
   9   2 -19     78.11     88.00     48.30      7 <
   2  -9  19     22.11     -3.00     32.30      7 <
  -3   9 -18    141.62    252.00     57.50      7 o
  -4   9 -17     24.00     70.00     38.40      7 <
   5  -9  14     65.79     21.00     38.30      7 <
  -5   9 -16    111.02    181.00     53.50      7 o
   6  -9  13     41.55     95.00     44.20      7 o
  -6   9 -15      8.77     -1.00     31.20      7 <
   7  -9  12    166.43    137.00     50.30      7 o
  -7   9 -12    141.13    193.00     57.80      7 o
   8  -9   9    260.46    296.00     73.10      7 o
   8  -9  11     77.38     91.00     43.30      7 o
  -8   9 -11     45.56     78.00     42.30      7 <
  -9   9 -10    139.66    127.00     51.20      7 o
 -10   9  -7     89.50     93.00     39.30      7 o
  10  -9   7     35.48     23.00     33.60      7 <
 -10   9  -9     10.94     19.00     35.70      7 <
  10  -8   4    276.27    626.00     96.20      7 o
 -10   8  -6    145.73    267.00     58.20      7 o
  10  -7   3     82.46    338.00     74.40      7 o
 -10   7  -3    142.30    274.00     68.60      7 o
 -10   6   0    277.20    164.00     58.30      7 o
  10  -6   0    369.99    155.00     58.10      7 o
  10  -5  -3    109.39    139.00     52.30      7 o
 -10   5   3    115.10    118.00     50.50      7 o
 -10   4   4     40.10    116.00     53.20      7 o
  10  -4  -6     64.00     68.00     45.60      7 <
  10  -3  -7    141.19    343.00     79.80      7 o
 -10   3   7    335.39    302.00     71.60      7 o
  10  -2 -10    153.55    133.00     58.50      7 o
 -10   2  10    147.45    143.00     56.10      7 o
  10  -1 -13    210.12    280.00     69.30      7 o
 -10   0  14    696.16    796.00    119.60      7 o
  10   0 -16    751.40    960.00    167.60      7 o
 -10  -1  17     70.30     98.00     48.40      7 o
   3 -10  19     42.60     31.00     30.90      7 <
   4 -10  18     12.96    106.00     39.50      7 o
  -4  10 -20     16.22    137.00     31.10      7 o
   5 -10  17     47.84    134.00     43.40      7 o
  -5  10 -19     14.37     17.00     30.60      7 <
   6 -10  16    187.63    128.00     44.60      7 o
  -6  10 -16    114.98     82.00     42.10      7 <
   7 -10  13     51.09     65.00     40.10      7 <
  -7  10 -15     30.93     47.00     35.50      7 <
   8 -10  12    429.78    506.00     90.60      7 o
  -8  10 -14     36.00     86.00     40.40      7 o
  -9  10 -11     25.78     52.00     34.50      7 <
   9 -10  11     52.76     28.00     30.50      7 <
  -9  10 -13     74.08     95.00     42.90      7 o
 -10  10 -12     82.55    142.00     45.20      7 o
  11 -10   7     20.27     43.00     31.20      7 <
  11 -10   9     18.57     28.00     29.50      7 <
 -11  10  -9      5.63     29.00     32.20      7 <
 -11   9  -6    116.48    116.00     48.40      7 o
 -11   8  -3     40.87    111.00     45.10      7 o
  11  -8   3     48.00     67.00     41.40      7 <
 -11   8  -5     83.35    151.00     49.70      7 o
  11  -7   0    209.92    191.00     58.10      7 o
 -11   7  -2     37.01     32.00     38.40      7 <
  11  -6  -1    179.26     54.00     44.00      7 <
 -11   6   1    113.92    175.00     53.20      7 o
  11  -5  -4    539.90    476.00    100.70      7 o
 -11   5   4    468.03    421.00     98.60      7 o
  11  -4  -7     64.84    179.00     59.50      7 o
 -11   4   7    129.69    203.00     61.50      7 o
 -11   3   8     65.65    126.00     51.10      7 o
  11  -3 -10     35.06     47.00     41.40      7 <
 -11  -1  18     69.06    257.00     59.20      7 o
   6 -11  17     62.10     75.00     39.10      7 <
   7 -11  16     68.78    111.00     41.50      7 o
  -7  11 -18     44.78     50.00     32.00      7 <
   8 -11  15     46.60     59.00     32.00      7 <
  -8  11 -17     10.48     18.00     27.20      7 <
   9 -11  12     78.62    225.00     56.90      7 o
   9 -11  14     38.20      9.00     25.80      7 <
  -9  11 -14     13.89    145.00     42.50      7 o
  -9  11 -16      8.88     42.00     32.20      7 <
  10 -11  11     24.22    105.00     38.80      7 o
  10 -11  13     66.83     85.00     36.30      7 o
 -10  11 -13     44.18     81.00     39.20      7 o
  11 -11  10     31.75    122.00     42.30      7 o
  12 -11   9      9.05     33.00     28.70      7 <
 -12  11  -9     19.46     29.00     29.70      7 <
 -12  11 -11      4.24     17.00     27.70      7 <
  12 -10   6      8.74     25.00     28.40      7 <
 -12  10  -8    145.74    226.00     51.00      7 o
  12  -9   3     54.13    102.00     44.10      7 o
  12  -9   5     15.30     10.00     28.30      7 <
 -12   9  -5      5.10     20.00     31.40      7 <
  12  -8   2     28.24     63.00     40.70      7 <
 -12   8  -2     17.29     43.00     39.40      7 <
  12  -7  -1     52.93     41.00     42.10      7 <
 -12   7   1     25.95     76.00     43.60      7 <
 -12   6   2    374.13    437.00     80.80      7 o
  12  -6  -4    256.67    263.00     65.60      7 o
  12  -5  -5     13.49     36.00     40.90      7 <
 -12   5   5      7.23     54.00     41.30      7 <
  12  -5  -7     64.66     56.00     41.20      7 <
  12  -4  -8    114.72    241.00     70.90      7 o
 -12   4   8     63.01    319.00     74.40      7 o
 -12   3   9    242.69    331.00     74.00      7 o
  12  -3 -11    143.55     69.00     42.00      7 <
 -12   2  12     36.40    159.00     51.00      7 o
  12  -2 -14     14.20     48.00     36.70      7 <
 -12   1  15      2.48     -9.00     33.50      7 <
  12  -1 -17     80.29     40.00     34.70      7 <
 -12  -1  19      3.16     70.00     24.50      7 o
   8 -12  16     49.49     54.00     31.00      7 <
   9 -12  15     37.14     52.00     28.70      7 <
  10 -12  14      3.34     -1.00     21.70      7 <
  11 -12  13      4.79      6.00     21.80      7 <
 -11  12 -13      6.71      5.00     25.80      7 <
  12 -12  12      2.74     18.00     20.70      7 <
 -12  12 -12      7.59     27.00     27.60      7 <
  13 -12   9     32.18     45.00     26.50      7 <
  13 -12  11     27.79      7.00     21.50      7 <
 -13  12 -11     10.73     50.00     28.60      7 <
  13 -11   6     13.90      7.00     23.50      7 <
  13 -11   8     13.65     17.00     26.90      7 <
 -13  11  -8     50.10     26.00     28.50      7 <
 -13  11 -10      8.98     18.00     26.80      7 <
  13 -10   5     61.29     14.00     25.20      7 <
 -13  10  -5     42.57     39.00     30.80      7 <
 -13  10  -7     23.95    115.00     39.50      7 o
  13  -9   2     26.76     33.00     31.70      7 <
 -13   9  -4     34.83     73.00     36.20      7 o
  13  -8  -1     46.10     82.00     40.80      7 o
  13  -8   1    134.93    185.00     50.40      7 o
 -13   8  -1    156.81    179.00     50.80      7 o
  13  -7  -2    454.23    484.00     86.60      7 o
 -13   7   2    365.51    357.00     80.40      7 o
 -13   6   3    101.19    129.00     47.10      7 o
 -13   6   5     76.67     35.00     35.00      7 <
  13  -6  -5     19.03     17.00     34.40      7 <
 -13   5   6    232.55    157.00     53.70      7 o
  13  -5  -8     91.33    112.00     46.10      7 o
  13  -4  -9    134.06    107.00     48.20      7 o
 -13   4   9     49.73    249.00     57.80      7 o
  13  -4 -11     35.40     59.00     36.90      7 <
 -13   3  12     86.60     88.00     44.40      7 <
  13  -3 -12     59.66    165.00     51.60      7 o
 -13   2  13      3.32     10.00     33.20      7 <
  13  -2 -15     32.28     14.00     30.20      7 <
 -13   1  16     50.62     80.00     40.10      7 <
  13  -1 -18     51.16     46.00     33.80      7 <
  14 -12   8     17.09     10.00     22.30      7 <
  14 -11   5      6.40     13.00     23.60      7 <
  14 -11   7      1.69      7.00     21.30      7 <
 -14  11  -7      2.15     10.00     27.00      7 <
 -14  11  -9      5.71      1.00     24.50      7 <
  14 -10   2     20.55     39.00     31.30      7 <
  14 -10   4     12.62     17.00     26.70      7 <
 -14  10  -4     17.84     21.00     27.80      7 <
 -14  10  -6     28.38     55.00     37.10      7 <
  14  -9   1     24.83     25.00     28.20      7 <
 -14   9  -1      6.52     36.00     34.40      7 <
 -14   9  -3     21.07     50.00     35.20      7 <
 -14   8   0    616.51    552.00     88.00      7 o
  14  -8  -2     13.24     37.00     32.80      7 <
  14  -7  -3     17.16     52.00     36.80      7 <
 -14   7   3     82.59     94.00     40.10      7 o
  14  -7  -5     38.43     37.00     32.80      7 <
  14  -6  -6     24.96     27.00     34.80      7 <
 -14   6   6     32.81      8.00     29.60      7 <
 -14   5   7     37.22     46.00     35.20      7 <
  14  -5  -9      6.03     58.00     34.40      7 <
 -14   5   9     15.88     58.00     38.00      7 <
 -14   4  10    104.45    140.00     46.10      7 o
  14  -4 -12    167.62     40.00     33.70      7 <
 -14   3  13     59.32     89.00     41.40      7 o
  14  -3 -15     59.70     99.00     38.10      7 o
 -14   2  14     63.06     16.00     35.40      7 <
  14  -2 -16     18.22     23.00     28.80      7 <
 -14   2  16     20.67     50.00     36.40      7 <
 -14   1  17     22.42     48.00     32.40      7 <
  15 -12   5     17.19     41.00     24.80      7 <
  15 -12   7      8.47      4.00     20.10      7 <
 -15  12  -7      8.41     19.00     24.20      7 <
  15 -11   4    101.30     72.00     31.70      7 o
 -15  11  -6      2.64     17.00     25.10      7 <
  15 -10   1      2.07     -6.00     24.80      7 <
  15 -10   3     13.55     47.00     32.50      7 <
 -15  10  -3     21.66     47.00     34.00      7 <
 -15  10  -5     15.66     48.00     30.90      7 <
  15  -9   0     26.67     12.00     24.90      7 <
 -15   9   0     30.35     15.00     29.70      7 <
 -15   9  -2    120.82    171.00     55.60      7 o
  15  -9  -2    121.99    330.00     62.70      7 o
 -15   8   1     54.18     48.00     33.50      7 <
  15  -8  -3      8.16     -7.00     28.90      7 <
 -15   8   3      5.01     26.00     30.00      7 <
 -15   7   4     16.86     17.00     28.80      7 <
  15  -7  -6    202.83    213.00     50.60      7 o
  15  -6  -7     46.40     62.00     33.90      7 <
 -15   6   7     35.48     49.00     35.20      7 <
  15  -6  -9     20.65     12.00     27.80      7 <
 -15   5   8    121.45     47.00     36.20      7 <
  15  -5 -10    106.07     95.00     39.60      7 o
 -15   5  10     96.76    127.00     41.90      7 o
  15  -5 -12     18.84     22.00     27.20      7 <
 -15   4  11      4.72     43.00     32.70      7 <
  15  -4 -13     21.70     29.00     27.30      7 <
 -15   3  14     35.18     19.00     29.00      7 <
  16 -11   1     40.56     24.00     24.40      7 <
  16 -11   3      1.31     14.00     22.20      7 <
 -16  11  -3     12.95     13.00     25.30      7 <
 -16  11  -5      5.32     40.00     28.90      7 <
  16 -10   0    163.11    146.00     43.50      7 o
 -16  10  -2     52.68     85.00     35.10      7 o
 -16   9  -1      8.21     12.00     26.10      7 <
  16  -9  -1     32.69     50.00     29.60      7 <
 -16   9   1     28.75     59.00     35.00      7 <
  16  -9  -3      6.30     44.00     28.00      7 <
 -16   8   2     72.32     56.00     32.30      7 <
  16  -8  -4    265.35    301.00     64.30      7 o
 -16   8   4    307.30    362.00     68.00      7 o
  16  -8  -6     39.26     36.00     27.30      7 <
 -16   7   5      8.71     67.00     34.60      7 <
  16  -7  -7      6.94     -7.00     23.80      7 <
 -16   7   7      2.28     -6.00     28.90      7 <
 -16   6   8    216.82    161.00     46.60      7 o
  16  -6 -10     26.90     12.00     25.50      7 <
  16  -5 -11     19.01     32.00     27.20      7 <
 -16   5  11      9.02     57.00     32.20      7 <
  16  -5 -13      2.15      9.00     22.50      7 <
 -16   4  12     32.12     48.00     31.50      7 <
  17 -11   0     35.29     29.00     25.00      7 <
 -17  10  -1      1.91     22.00     25.60      7 <
  17 -10  -1      4.28     19.00     23.30      7 <
 -17  10   1      7.89     28.00     26.10      7 <
  17 -10  -3      2.89     26.00     25.20      7 <
 -17   9   2     40.19     69.00     33.10      7 o
  17  -9  -4      3.47      5.00     20.00      7 <
 -17   8   3      7.70     -1.00     25.70      7 <
  17  -8  -5     21.97     34.00     27.20      7 <
 -17   8   5     21.99      3.00     25.70      7 <
  17  -8  -7      3.67      1.00     19.50      7 <
 -17   7   6     12.34     41.00     31.80      7 <
  17  -7  -8      3.58      4.00     23.20      7 <
 -17   7   8      4.29      1.00     24.50      7 <
 -17   6   9      2.78     11.00     25.70      7 <
 -18   7   7     16.56     27.00     27.70      7 <
   3  -2   1    620.40    394.00    120.00      8 o
  -3   2  -1    337.33    485.00    125.80      8 o
  -2   3  -5   4411.60   2826.00    329.90      8 o
   2  -3   5   2456.50   1931.00    319.90      8 o
   3   4 -15   7865.60   5955.00    898.50      8 o
  -4   2   0  59468.00  42213.00   5208.30      8 o
   4  -2   0  60909.00  40847.00   5028.70      8 o
   4  -1  -3   9027.40   6758.00    854.70      8 o
  -4   1   3   8157.50   5989.00    837.30      8 o
   0  -4  10  17486.00  18780.00   2300.80      8 o
   1  -4   9   1646.10   1517.00    221.60      8 o
  -1   4  -9   1403.70   1627.00    213.50      8 o
  -2   4  -8   3519.30   7314.00    884.30      8 o
  -4  -3  13   6523.10   7887.00    924.80      8 o
   5  -4   3   2653.50   3027.00    334.30      8 o
  -5   1   4  14195.00  15872.00   1620.80      8 o
   5  -1  -4   8011.00   9883.00   1472.20      8 o
  -1  -5  14    323.97    881.00    144.90      8 o
  -1   5 -12    331.09    313.00     88.20      8 o
  -2   5 -11    291.45    333.00     84.90      8 o
   4  -5   7    486.56    415.00     90.20      8 o
  -5   5  -6    446.53    578.00    105.30      8 o
   5  -5   6    495.19    438.00     98.10      8 o
   6  -5   5    115.66    174.00     60.60      8 o
  -6   5  -5    199.68    114.00     58.20      8 <
  -6   4  -2   8760.20   9403.00   1147.60      8 o
   6  -4   2   8891.10   9544.00   1153.40      8 o
   6  -3  -1    825.49    558.00    123.00      8 o
  -3  -6  19    242.29    289.00     76.10      8 o
  -6   1   5   1043.80   1407.00    179.70      8 o
   6   0  -8   1549.70   2165.00    341.30      8 o
  -6   0   8   1582.80   2045.00    324.60      8 o
   0   6 -16    603.19   1232.00    170.90      8 o
   6   1 -11    385.83    477.00    102.40      8 o
  -1   6 -15    184.28    599.00     92.90      8 o
   6   2 -14   1945.10   2161.00    326.30      8 o
   3  -6  11    178.76    169.00     70.50      8 o
  -4   6 -10    902.80   1113.00    178.40      8 o
   4  -6  10    825.77   1314.00    190.50      8 o
  -6  -4  18   1283.40   1437.00    187.00      8 o
   5  -6   9    276.61    528.00     99.10      8 o
  -5   6  -9    403.25    457.00     97.80      8 o
  -6   6  -8   1793.30    864.00    166.40      8 o
   7  -6   5     57.07     69.00     48.90      8 <
  -7   6  -7    164.92    139.00     56.10      8 o
  -7   5  -4    164.40    492.00    107.60      8 o
   7  -5   4    483.01    454.00    102.20      8 o
  -7   4  -1   1439.40   1264.00    182.50      8 o
   7  -4   1   1154.50   1285.00    193.00      8 o
   7  -2  -5   1264.70   1243.00    178.10      8 o
  -7  -1  12   3123.20   3071.00    419.10      8 o
   1  -7  16    525.12    761.00    132.00      8 o
  -1   7 -18    494.95    842.00    119.10      8 o
   2  -7  15    526.01    725.00    111.20      8 o
   7   2 -15    724.08    784.00    149.60      8 o
  -3   7 -14    514.07    732.00    138.40      8 o
   3  -7  14    278.48    826.00    147.00      8 o
   7   3 -18    604.71    571.00    130.80      8 o
  -4   7 -13    463.58    669.00    119.40      8 o
   4  -7  13    282.34    616.00    118.20      8 o
  -7  -4  19     98.97    341.00     70.00      8 o
  -5   7 -12     46.24    186.00     61.70      8 o
   6  -7   9    234.44    284.00     70.80      8 o
  -6   7 -11    165.88    277.00     69.90      8 o
  -7   7 -10   1769.40   2118.00    267.50      8 o
  -8   7  -7    139.68    166.00     58.80      8 o
   8  -7   7    240.25    155.00     54.70      8 o
   8  -6   4   3711.50   3712.00    477.80      8 o
  -8   5  -3    317.05    219.00     70.20      8 o
   8  -4   0   2754.90   2864.00    393.30      8 o
  -8   4   0   2954.10   3199.00    416.90      8 o
   8  -3  -3   1150.00   1021.00    182.80      8 o
  -8   3   3   1101.40   1163.00    177.10      8 o
  -8   2   6    412.17    499.00     97.80      8 o
   8  -2  -6    327.61    443.00     95.60      8 o
   8  -1  -9    644.76   1071.00    167.30      8 o
  -8  -1  13    437.24    718.00    115.30      8 o
   1  -8  19     14.39    107.00     47.00      8 o
   2  -8  18    193.57    143.00     57.50      8 o
  -3   8 -17    109.58    164.00     56.80      8 o
  -4   8 -16    706.17    569.00    100.30      8 o
   5  -8  13    152.96    171.00     57.10      8 o
  -5   8 -15     59.14     97.00     54.00      8 <
   6  -8  12   2546.40   2318.00    320.10      8 o
  -6   8 -14    124.35    171.00     54.90      8 o
  -7   8 -11    169.78    149.00     57.10      8 o
   7  -8  11    123.16    183.00     54.70      8 o
   9  -8   7     48.87     60.00     42.80      8 <
   9  -8   9    351.87    405.00     88.50      8 o
  -9   8  -9    261.43    560.00     94.90      8 o
  -9   7  -6    847.12   1136.00    132.60      8 o
   9  -7   6    855.02    827.00    127.40      8 o
  -9   6  -3     98.32     74.00     49.70      8 <
   9  -6   3     53.19     46.00     48.30      8 <
   9  -5   0    568.93    908.00    151.30      8 o
  -9   4   1    292.76    113.00     56.70      8 <
   9  -4  -3    459.72    578.00    128.60      8 o
   9  -3  -4   3110.60   3176.00    469.20      8 o
  -9   3   4   5389.00   4683.00    499.80      8 o
  -9   2   7    671.16   1201.00    155.70      8 o
   9  -2  -7    683.76    663.00    146.80      8 o
  -9   1  10   1688.30   2021.00    246.60      8 o
   9  -1 -10   1534.10   1543.00    249.70      8 o
   9   1 -16     92.80     64.00     52.30      8 <
  -9  -2  17     27.27     49.00     49.30      8 <
   3  -9  18    110.37    173.00     54.10      8 o
   4  -9  17     46.64    113.00     45.10      8 o
  -4   9 -19     14.04     52.00     37.80      8 <
   5  -9  16    167.45    224.00     55.90      8 o
  -5   9 -18    194.40    182.00     51.60      8 o
  -6   9 -15      7.75     -1.00     31.20      8 <
   6  -9  15     18.51     18.00     32.10      8 <
  -6   9 -17     36.19     68.00     43.30      8 <
  -7   9 -14    174.87    153.00     54.30      8 o
   7  -9  14    303.09    287.00     61.20      8 o
   8  -9  11     75.01     91.00     43.30      8 o
  -8   9 -13     65.46    156.00     50.20      8 o
   8  -9  13     84.29    127.00     46.50      8 o
   9  -9  10    270.79    197.00     54.70      8 o
  10  -9   9    116.86    269.00     56.90      8 o
 -10   9 -11     35.91     36.00     34.90      8 <
  10  -8   6    178.30    164.00     53.00      8 o
 -10   8  -8    237.85    239.00     56.10      8 o
  10  -7   5     59.23     51.00     41.70      8 <
 -10   7  -5     35.36     -7.00     36.20      8 <
  10  -6   2    924.09   1018.00    181.50      8 o
 -10   6  -2    930.32   1180.00    174.50      8 o
 -10   5   1     80.20    116.00     54.00      8 o
  10  -5  -1     31.15     85.00     51.30      8 <
  10  -4  -4    107.66     34.00     46.10      8 <
 -10   3   5     18.16    -12.00     43.90      8 <
  10  -3  -7    159.50    343.00     79.80      8 o
 -10   1  11     57.22    314.00     69.90      8 o
  10  -1 -11    118.46    144.00     59.70      8 o
  10   0 -14    520.24    679.00    126.00      8 o
 -10  -1  15    143.69    162.00     54.80      8 o
  10   1 -17    137.68     79.00     44.20      8 <
 -10  -2  18     37.88     41.00     42.20      8 <
  10   2 -20     35.49     -9.00     36.50      8 <
   4 -10  20     26.11     16.00     19.40      8 <
   5 -10  19     15.36     35.00     29.80      8 <
  -6  10 -18     24.76    153.00     48.20      8 o
   6 -10  18    111.95     87.00     39.00      8 o
   7 -10  15      8.53     50.00     32.60      8 <
  -7  10 -17      2.45      6.00     28.30      8 <
   8 -10  14     85.44     89.00     39.60      8 o
  -8  10 -16    181.71    195.00     48.80      8 o
   9 -10  13    103.89    125.00     42.80      8 o
  -9  10 -15     57.60     17.00     28.30      8 <
 -10  10 -12     74.09    142.00     45.20      8 o
  10 -10  12     98.32     96.00     40.00      8 o
  11 -10   9     16.11     28.00     29.50      8 <
 -11  10 -11     20.65     59.00     36.50      8 <
  11 -10  11     10.40     74.00     35.30      8 o
 -11  10 -13     34.50     87.00     38.20      8 o
 -11   9  -8     83.11    150.00     44.50      8 o
  11  -9   8     91.31    188.00     47.00      8 o
 -11   9 -10    142.02    130.00     45.50      8 o
  11  -8   5     50.44    120.00     48.00      8 o
 -11   8  -7     63.53     81.00     39.70      8 o
  11  -7   2     22.54     54.00     40.80      8 <
 -11   7  -4    686.16   1366.00    174.00      8 o
  11  -6   1    118.71    123.00     51.60      8 o
 -11   6  -1    124.27    112.00     51.10      8 o
  11  -5  -2    452.54    431.00     92.70      8 o
 -11   5   2    526.79    530.00     93.40      8 o
 -11   4   5     72.57    141.00     52.00      8 o
  11  -4  -5     41.51     72.00     47.80      8 <
 -11   3   6    441.71    609.00    117.60      8 o
  11  -3  -8     29.22     46.00     44.60      8 <
 -11   2   9     31.80     55.00     47.80      8 <
  11  -2 -11    135.47    227.00     66.90      8 o
 -11   1  12    135.18    137.00     52.60      8 o
  11   1 -18     65.62    327.00     65.10      8 o
 -11  -2  19     69.32     92.00     29.90      8 o
   7 -11  18     28.34     52.00     32.50      8 <
   8 -11  17      5.81     20.00     25.10      8 <
  -9  11 -16     10.28     42.00     32.20      8 <
   9 -11  16      7.42     37.00     26.00      8 <
  10 -11  13     80.63     85.00     36.30      8 o
 -10  11 -15      2.82     13.00     26.60      8 <
  10 -11  15      9.44      1.00     23.40      8 <
 -11  11 -14     26.14     -2.00     26.00      8 <
  11 -11  14     61.05     40.00     28.10      8 <
  12 -11  11      8.52     22.00     25.80      8 <
 -12  11 -13     33.10     28.00     27.00      8 <
  12 -10   8    114.90    183.00     45.40      8 o
 -12  10 -10     31.63     42.00     31.00      8 <
  12 -10  10     17.65     23.00     28.50      8 <
 -12  10 -12     35.27     19.00     28.00      8 <
 -12   9  -7     44.66     66.00     36.70      8 <
  12  -9   7     30.39     29.00     29.30      8 <
 -12   9  -9     36.10     51.00     36.20      8 <
 -12   8  -4     57.65    102.00     46.70      8 o
  12  -8   4     79.12    190.00     51.20      8 o
 -12   8  -6     43.12     60.00     38.00      8 <
  12  -7   1    154.87     83.00     43.00      8 <
 -12   7  -3     25.23    206.00     54.10      8 o
  12  -6   0    602.04    583.00    116.70      8 o
 -12   6   0    662.86    919.00    128.40      8 o
  12  -6  -2    557.52    367.00     80.70      8 o
  12  -5  -3    550.61    315.00     71.30      8 o
 -12   5   3    141.96    215.00     66.70      8 o
 -12   4   6    182.99    323.00     71.20      8 o
  12  -4  -6    194.34    173.00     62.40      8 o
 -12   3   9    234.19    331.00     74.00      8 o
  12  -3  -9    291.92    312.00     73.90      8 o
 -12   2  10     58.31     64.00     42.00      8 <
  12  -2 -12     76.27    132.00     48.40      8 o
 -12   1  13    177.93    104.00     45.20      8 o
  12  -1 -15      8.32      8.00     31.20      8 <
  12   0 -18    189.54    242.00     62.60      8 o
  13 -12  11     33.26      7.00     21.50      8 <
  13 -11  10      3.54     19.00     25.10      8 <
 -13  11 -12      8.53     14.00     26.80      8 <
  13 -10   7     51.67     58.00     33.50      8 <
  13 -10   9     32.62     21.00     26.10      8 <
 -13  10  -9     16.07     57.00     33.70      8 <
  13  -9   4     37.54     41.00     33.00      8 <
 -13   9  -6     29.19     56.00     35.60      8 <
  13  -9   6     80.51     14.00     29.00      8 <
 -13   8  -3     11.00     49.00     35.50      8 <
  13  -8   3     13.21      1.00     30.10      8 <
 -13   8  -5     33.25     80.00     40.50      8 <
  13  -7   0    135.64    264.00     64.60      8 o
 -13   7   0    162.03    275.00     65.60      8 o
 -13   7  -2    453.95    636.00     98.10      8 o
 -13   6   1     73.42    104.00     44.90      8 o
  13  -6  -3     44.89     34.00     38.70      8 <
 -13   5   4    142.09    175.00     55.30      8 o
  13  -5  -6    179.90    148.00     52.80      8 o
 -13   4   7     37.33     49.00     40.30      8 <
  13  -4  -9    151.12    107.00     48.20      8 o
  13  -3 -10    244.43    486.00     83.50      8 o
 -13   3  10    243.72    289.00     73.20      8 o
 -13   2  11     21.94     27.00     34.40      8 <
  13  -2 -13     11.37     18.00     31.20      8 <
 -13   1  14    115.58    108.00     49.80      8 o
  13  -1 -16     56.80     96.00     41.30      8 o
 -14  11  -9      5.59      1.00     24.50      8 <
  14 -11   9     19.61     10.00     21.60      8 <
 -14  11 -11     21.90     48.00     31.10      8 <
  14 -10   6     24.67     90.00     36.00      8 o
 -14  10  -8    140.99    270.00     58.00      8 o
  14  -9   3     15.96     35.00     30.50      8 <
  14  -9   5     34.62     24.00     28.10      8 <
 -14   9  -5     65.80     76.00     38.40      8 <
  14  -8   0    584.64    426.00     88.40      8 o
 -14   8  -2     52.70     59.00     36.10      8 <
  14  -8   2     53.30     45.00     31.50      8 <
 -14   7   1     16.65     38.00     35.50      8 <
 -14   7  -1      3.10     -2.00     30.70      8 <
  14  -7  -1     67.81     49.00     34.50      8 <
 -14   6   2     65.92    112.00     45.20      8 o
  14  -6  -4    364.44    236.00     59.20      8 o
 -14   6   4    349.13    245.00     60.10      8 o
 -14   5   5    129.15    139.00     47.20      8 o
  14  -5  -7      4.81      9.00     31.40      8 <
 -14   4   8    399.21    770.00    108.10      8 o
  14  -4 -10     41.87    156.00     46.50      8 o
 -14   3  11     32.81     95.00     39.80      8 o
  14  -3 -11     41.09     17.00     29.30      8 <
  14  -3 -13     90.94    120.00     42.30      8 o
 -14   2  14     68.24     16.00     35.40      8 <
  14  -2 -14     64.37     92.00     39.00      8 o
 -14   1  15     30.36    111.00     41.40      8 o
  14  -1 -17     73.09     20.00     25.70      8 <
  15 -11   6     28.30     29.00     25.00      8 <
 -15  11  -8     33.06     39.00     29.50      8 <
  15 -11   8     21.72     18.00     22.30      8 <
 -15  10  -5     16.04     48.00     30.90      8 <
  15 -10   5     22.83     49.00     28.60      8 <
 -15  10  -7      6.33     14.00     27.00      8 <
  15  -9   2    127.13    188.00     56.00      8 o
 -15   9  -4     57.03     75.00     36.80      8 o
  15  -8  -1     23.22     21.00     27.30      8 <
  15  -8   1      6.21     70.00     34.70      8 o
 -15   8  -1     32.98     54.00     34.40      8 <
  15  -7  -2    184.63    258.00     63.90      8 o
 -15   7   2    368.97    393.00     71.80      8 o
  15  -7  -4     14.95     20.00     29.10      8 <
 -15   6   3      9.31      6.00     29.30      8 <
 -15   6   5     68.78     35.00     34.60      8 <
  15  -6  -5     24.63     -1.00     28.90      8 <
  15  -6  -7     47.30     62.00     33.90      8 <
 -15   5   6     17.88      4.00     28.10      8 <
 -15   5   8    123.43     47.00     36.20      8 <
  15  -5  -8      9.15     57.00     33.30      8 <
 -15   4   9     35.75     55.00     35.10      8 <
  15  -4 -11      7.60     17.00     25.60      8 <
 -15   3  12     52.56     51.00     37.80      8 <
  15  -3 -14     41.26     19.00     26.10      8 <
 -15   2  15     36.50     29.00     30.90      8 <
  16 -11   5     22.21      2.00     20.90      8 <
  16 -10   2     62.50     25.00     26.30      8 <
 -16  10  -4     20.28     14.00     26.20      8 <
  16 -10   4     33.94     50.00     27.60      8 <
 -16  10  -6     56.89     40.00     31.20      8 <
 -16   9  -1      9.72     12.00     26.10      8 <
  16  -9   1     11.93      9.00     23.90      8 <
 -16   9  -3     29.11     68.00     35.40      8 <
 -16   8   0    183.25    201.00     52.20      8 o
  16  -8  -2     59.08     65.00     31.90      8 o
  16  -7  -3     14.37     31.00     28.50      8 <
 -16   7   3     15.71     51.00     35.80      8 <
  16  -7  -5      7.57      4.00     23.80      8 <
 -16   6   4    110.21    119.00     43.10      8 o
 -16   6   6     19.03     29.00     31.70      8 <
  16  -6  -6     75.60     50.00     30.40      8 <
  16  -6  -8    154.49    114.00     42.20      8 o
 -16   5   7      8.54      1.00     27.90      8 <
 -16   5   9      5.41     16.00     25.50      8 <
  16  -5  -9     17.09     24.00     27.50      8 <
  16  -5 -11     24.42     32.00     27.20      8 <
 -16   4  10    160.42    131.00     44.50      8 o
  16  -4 -12     46.94     27.00     26.40      8 <
 -16   3  13     51.66     29.00     30.00      8 <
  17 -10   1      2.98     10.00     20.60      8 <
 -17  10  -3      6.62     39.00     29.30      8 <
  17 -10   3      5.15     13.00     21.20      8 <
 -17  10  -5      5.81      8.00     23.40      8 <
 -17   9   0      2.12      9.00     24.20      8 <
  17  -9   0     14.78     19.00     22.50      8 <
  17  -9  -2     25.45     39.00     28.80      8 <
 -17   9  -2    121.34     82.00     36.90      8 o
 -17   8   1      2.89     36.00     30.00      8 <
 -17   8   3      7.93     -1.00     25.70      8 <
  17  -8  -3     10.91     44.00     27.50      8 <
 -17   7   4     55.38     67.00     35.50      8 <
  17  -7  -6     39.59     49.00     28.60      8 <
  17  -6  -7     24.67     42.00     28.70      8 <
 -17   6   7     36.34     42.00     31.40      8 <
  17  -6  -9      2.57     17.00     21.00      8 <
 -17   5   8     11.14     17.00     26.80      8 <
 -17   5  10     39.38     75.00     37.30      8 o
  17  -5 -10     30.37     52.00     32.40      8 <
 -17   4  11     19.73      8.00     26.90      8 <
 -18   9   1      3.11     17.00     24.40      8 <
  18  -9  -1     14.68     -5.00     19.40      8 <
 -18   9  -1      3.25      2.00     23.10      8 <
 -18   8   2     33.63     73.00     33.10      8 o
 -18   8   4     39.36     43.00     30.30      8 <
  18  -8  -4     10.26     19.00     22.60      8 <
 -18   7   5      3.91     -6.00     24.70      8 <
 -18   7   7     17.47     27.00     27.70      8 <
  18  -7  -7      9.71     -1.00     21.10      8 <
 -18   6   8      4.24     65.00     33.20      8 <
 -18   5   9      6.93      6.00     23.30      8 <
  -3  -2   9   1377.10   1360.00    258.10      9 o
   4  -3   3   3182.20   2683.00    307.00      9 o
  -4   3  -3   2837.10   1938.00    293.90      9 o
   2  -4   8   5277.40   6816.00    945.80      9 o
   3  -4   7    193.96    267.00     81.70      9 o
  -3   4  -7     74.07    144.00     79.40      9 <
   5  -4   5   4536.80   4020.00    518.70      9 o
  -5   4  -5   3999.80   3967.00    527.70      9 o
  -5   3  -2   5534.00   4917.00    590.00      9 o
   5  -3   2   5086.20   3997.00    560.30      9 o
   3   5 -18   1240.90   1487.00    226.80      9 o
   5  -2  -1  16214.00  12548.00   1023.60      9 o
  -5   2   1  15415.00  13607.00    986.20      9 o
   1  -5  12    388.21    472.00     96.60      9 o
   2  -5  11    198.15    200.00     79.70      9 o
  -2   5 -11    329.86    333.00     84.90      9 o
  -3   5 -10   1708.70   3363.00    386.40      9 o
   3  -5  10   2605.50   2541.00    339.60      9 o
  -5  -3  14   1630.70   1533.00    241.20      9 o
  -4   5  -9     66.87     31.00     55.40      9 <
   4  -5   9     43.65     47.00     56.80      9 <
  -6   5  -7    343.12    203.00     66.30      9 o
  -6   4  -4   2431.50   2148.00    356.10      9 o
   6  -3   1    469.12    730.00    132.50      9 o
  -6   3  -1    790.02    690.00    134.00      9 o
   6  -2  -2    176.07    583.00    127.90      9 o
  -6   2   2    319.84    683.00    133.80      9 o
  -2  -6  18    295.08    645.00    115.10      9 o
   6  -1  -5   1058.50    994.00    190.10      9 o
  -6   1   5   1223.60   1407.00    179.70      9 o
  -1  -6  17    250.14    323.00     86.30      9 o
   6   0  -8   1823.80   2165.00    341.30      9 o
   0  -6  16   1231.30   1023.00    175.50      9 o
   1  -6  15    142.59    121.00     75.10      9 <
  -2   6 -14   1829.00   1442.00    218.30      9 o
  -3   6 -13     64.39     71.00     60.00      9 <
  -6  -3  15    184.65    309.00     96.00      9 o
  -4   6 -12   3447.00   4281.00    514.70      9 o
  -5   6 -11    369.75    472.00    100.00      9 o
   6  -6   8   1385.60   1471.00    179.30      9 o
   7  -6   7    158.03    107.00     51.20      9 o
   7  -5   4    537.14    454.00    102.20      9 o
  -7   4  -3    655.87    980.00    136.40      9 o
  -7   3   0     21.97     45.00     61.20      9 <
   7  -3   0     28.26    123.00     65.80      9 <
   7  -2  -3    499.41    796.00    151.30      9 o
  -7   2   3    679.36   1048.00    158.10      9 o
  -7   1   6   2782.20   3231.00    467.30      9 o
   7  -1  -6   3196.20   3507.00    436.20      9 o
   7   1 -12   4208.50   3649.00    498.90      9 o
   7   2 -15    851.81    784.00    149.60      9 o
  -2   7 -17    328.91    381.00     85.70      9 o
  -7  -3  16    784.21    701.00    127.60      9 o
  -3   7 -16    175.49    382.00     81.60      9 o
   4  -7  13    318.65    616.00    118.20      9 o
  -4   7 -15    265.41    456.00     86.50      9 o
  -7  -4  19    113.79    341.00     70.00      9 o
   5  -7  12     57.80    182.00     60.80      9 o
  -5   7 -14    183.60    169.00     69.20      9 o
   6  -7  11    162.30    258.00     70.20      9 o
  -6   7 -13    148.92    215.00     63.10      9 o
   7  -7  10   1900.20   1871.00    281.40      9 o
  -7   7 -10   1932.30   2118.00    267.50      9 o
  -8   7  -9     13.06    114.00     52.10      9 o
   8  -7   9     25.67     75.00     43.40      9 <
  -8   6  -6    880.34    924.00    124.60      9 o
   8  -6   6    812.15   1022.00    130.80      9 o
   8  -5   3    259.87    330.00     76.70      9 o
   8  -4   0   3265.80   2864.00    393.30      9 o
  -8   4  -2   3448.70   4802.00    546.50      9 o
  -8   3   1   1057.80   1398.00    187.80      9 o
  -8   2   4   2945.70   4269.00    486.60      9 o
   8  -2  -4   2980.80   3147.00    476.50      9 o
  -8   1   7   2523.30   3602.00    461.70      9 o
   8  -1  -7   2635.90   3152.00    433.50      9 o
  -8   0  10   1503.20   1509.00    226.10      9 o
   8   0 -10   1616.90   1670.00    224.10      9 o
   8   1 -13    554.61    547.00    114.90      9 o
   8   2 -16   1082.50   1012.00    181.20      9 o
   2  -8  18    223.94    143.00     57.50      9 o
   3  -8  17    259.43    244.00     61.80      9 o
   8   3 -19     74.19     77.00     49.50      9 <
  -3   8 -19      6.52     23.00     39.60      9 <
   4  -8  16    618.65    516.00    106.00      9 o
  -4   8 -18    303.97    463.00     78.60      9 o
   5  -8  15    342.40    140.00     54.50      9 o
  -5   8 -17     63.81     64.00     44.50      9 <
   6  -8  14     12.43     80.00     45.40      9 <
  -6   8 -16    596.49    786.00    122.40      9 o
   7  -8  13    245.17    396.00     79.90      9 o
  -7   8 -13     74.58    375.00     82.50      9 o
   8  -8  12   1279.50   1766.00    252.10      9 o
  -8   8 -12   1560.10   2054.00    279.80      9 o
   9  -8   9    415.75    405.00     88.50      9 o
  -9   8 -11     91.66    123.00     49.50      9 o
   9  -8  11     77.25    135.00     49.80      9 o
  -9   7  -8    106.74    278.00     61.20      9 o
   9  -7   8    132.90    320.00     64.60      9 o
   9  -6   5     73.74     96.00     46.30      9 o
  -9   6  -5     67.82     71.00     50.40      9 <
   9  -5   2   5180.80   5371.00    772.60      9 o
  -9   5  -2   4742.70   6545.00    733.20      9 o
   9  -4  -1    279.22    268.00     68.00      9 o
  -9   3   2   1165.60   1606.00    206.20      9 o
   9  -3  -4   3629.70   3176.00    469.20      9 o
  -9   2   5    719.60    892.00    127.20      9 o
  -9   1   8    364.88    353.00     87.30      9 o
   9   1 -14    522.72    455.00     92.00      9 o
   9   2 -17    122.26     93.00     48.70      9 <
   2  -9  21     47.21     -1.00     26.50      9 <
   9   3 -20     64.84     -6.00     42.30      9 <
   3  -9  20     24.25     59.00     24.90      9 o
   4  -9  19     20.18     46.00     33.90      9 <
   5  -9  18     84.43    158.00     49.00      9 o
  -5   9 -20     39.60     43.00     37.30      9 <
   6  -9  17     21.34     63.00     36.10      9 <
  -6   9 -17     39.68     68.00     43.30      9 <
  -6   9 -19     26.37     20.00     33.80      9 <
  -7   9 -16    112.78     97.00     44.30      9 o
   7  -9  16     84.55     63.00     35.90      9 <
   8  -9  13    103.32    127.00     46.50      9 o
  -8   9 -15     53.68    201.00     55.10      9 o
   8  -9  15     95.28    122.00     44.30      9 o
  -9   9 -14    141.13    118.00     45.50      9 o
  10  -9  11     17.59     -9.00     28.90      9 <
 -10   9 -13    110.23    152.00     49.30      9 o
  10  -8   8    309.74    299.00     60.30      9 o
  10  -8  10    131.11    107.00     44.40      9 o
 -10   8 -10     93.62    166.00     51.40      9 o
  10  -7   7     17.30     40.00     40.20      9 <
 -10   6  -4    628.22    582.00    104.60      9 o
  10  -6   4    455.41    575.00    100.70      9 o
 -10   5  -1     76.19    196.00     61.30      9 o
  10  -5   1    106.19    148.00     54.80      9 o
  10  -3  -5     62.72     71.00     47.60      9 <
 -10   2   6    295.32    475.00     88.80      9 o
 -10   1   9    669.71    569.00    116.40      9 o
 -10   0  12   1080.70   1325.00    193.20      9 o
 -10  -1  15    163.44    162.00     54.80      9 o
   6 -10  18    134.50     87.00     39.00      9 o
   7 -10  17      5.55     10.00     26.20      9 <
  -7  10 -19      8.84      4.00     30.50      9 <
   8 -10  16     94.19     93.00     41.00      9 o
  -8  10 -18     37.23     26.00     30.20      9 <
   9 -10  15     36.35     15.00     25.60      9 <
  -9  10 -17     39.99     28.00     31.50      9 <
 -10  10 -16    104.79    176.00     48.30      9 o
  11 -10  13     43.07     76.00     34.50      9 o
 -11  10 -15      7.87     38.00     31.60      9 <
  11  -9  10     55.09     69.00     37.70      9 <
 -11   9 -12    116.96    206.00     54.70      9 o
  11  -8   7     11.29     28.00     31.60      9 <
 -11   8  -9     82.32    170.00     49.40      9 o
  11  -7   4   1231.20   1051.00    164.20      9 o
  11  -7   6     81.11    150.00     52.30      9 o
 -11   7  -6    118.24    203.00     56.00      9 o
 -11   6  -3     95.21    374.00     71.70      9 o
  11  -6   3    248.06    175.00     59.10      9 o
  11  -5   0   1158.50   1142.00    186.60      9 o
 -11   5   0   1438.70   1572.00    208.60      9 o
  11  -4  -3    391.73    397.00     85.70      9 o
 -11   4   3    470.90    401.00     87.30      9 o
 -11   3   6    555.28    609.00    117.60      9 o
  11  -3  -6    476.03    757.00    131.10      9 o
 -11   2   7    129.32    156.00     58.80      9 o
  11  -2  -9     28.29    114.00     50.00      9 o
 -11   1  10    677.72    836.00    129.30      9 o
  11  -1 -12     43.53     56.00     45.10      9 <
 -11  -1  16    187.97    268.00     66.60      9 o
  11 -11  14     74.29     40.00     28.10      9 <
  12 -11  13      3.45     18.00     24.40      9 <
  12 -10  12     17.87     -1.00     24.30      9 <
 -12  10 -12     33.46     19.00     28.00      9 <
 -12  10 -14     19.43     12.00     25.50      9 <
  12  -9   9     31.54     72.00     35.60      9 o
 -12   9  -9     43.11     51.00     36.20      9 <
 -12   9 -11     78.48    206.00     49.60      9 o
  12  -8   6     66.50     54.00     35.80      9 <
 -12   8  -8    150.25    146.00     48.10      9 o
  12  -7   3    160.71     43.00     40.10      9 <
 -12   7  -5     27.13     75.00     42.90      9 <
  12  -6   0    690.84    583.00    116.70      9 o
 -12   6  -2    445.57    436.00     86.20      9 o
  12  -6   2    407.61    382.00     83.70      9 o
  12  -5  -1    496.25    577.00    100.40      9 o
 -12   5   1    322.85    528.00    103.50      9 o
 -12   4   4    136.91    210.00     63.50      9 o
  12  -4  -4    180.81    164.00     58.50      9 o
  12  -3  -7     93.03     76.00     42.20      9 <
 -12   3   7     99.60     22.00     40.60      9 <
 -12   2   8    255.78    546.00    100.80      9 o
  12  -2 -10    100.85     19.00     38.30      9 <
 -12   1  11     23.56      5.00     38.70      9 <
  12  -1 -13     16.55     45.00     38.10      9 <
 -12   0  14     62.98    193.00     57.20      9 o
  12   0 -16    371.31    147.00     50.80      9 o
 -12  -1  17     13.10     22.00     33.70      9 <
  12   1 -19      4.62    110.00     30.90      9 o
  13 -11  12      5.32     18.00     21.80      9 <
  13 -10   9     39.76     21.00     26.10      9 <
  13 -10  11     23.60     23.00     25.00      9 <
 -13  10 -11    148.65    106.00     39.00      9 o
 -13  10 -13      5.07     32.00     28.00      9 <
  13  -9   8     91.76     49.00     31.60      9 <
 -13   9  -8     17.02     20.00     30.90      9 <
 -13   9 -10    149.48    174.00     46.20      9 o
  13  -8   5     91.35     51.00     33.80      9 <
 -13   8  -5     42.19     80.00     40.50      9 <
 -13   8  -7      6.07     17.00     30.80      9 <
  13  -7   2    696.50    471.00     97.80      9 o
 -13   7  -4    272.53    323.00     70.30      9 o
  13  -6   1     59.12     75.00     40.80      9 <
 -13   6  -1     49.12     87.00     45.70      9 <
  13  -6  -1    173.41     63.00     42.10      9 <
 -13   5   2    283.68    297.00     69.70      9 o
  13  -5  -2    214.01    216.00     65.30      9 o
  13  -5  -4    134.57    129.00     50.10      9 o
  13  -4  -5    199.55     78.00     41.60      9 <
 -13   4   5    103.90    127.00     49.40      9 o
  13  -3  -8    213.37    161.00     52.80      9 o
 -13   3   8    105.23    132.00     53.20      9 o
  13  -2 -11     51.08     51.00     36.70      9 <
 -13   2  11     26.79     27.00     34.40      9 <
 -13   1  12     87.28     99.00     43.80      9 o
  13  -1 -14    151.31    118.00     47.50      9 o
 -13  -1  18     36.72     53.00     36.30      9 <
  14 -11  11     20.04     14.00     21.40      9 <
  14 -10   8    140.53    219.00     54.40      9 o
  14 -10  10     77.01     39.00     25.50      9 <
 -14  10 -10     41.01      9.00     26.20      9 <
 -14  10 -12     76.94     87.00     37.10      9 o
  14  -9   5     43.36     24.00     28.10      9 <
 -14   9  -7     21.80    144.00     45.30      9 o
  14  -9   7     82.06     45.00     30.90      9 <
 -14   9  -9     14.87      4.00     27.70      9 <
  14  -8   4    465.72    407.00     83.90      9 o
 -14   8  -4    440.12    519.00     89.10      9 o
 -14   8  -6     27.94     54.00     32.50      9 <
  14  -7   1      3.29      1.00     27.70      9 <
 -14   7  -1      4.55     -2.00     30.70      9 <
 -14   7  -3     35.82     65.00     38.80      9 <
 -14   6   0   1304.40   1496.00    204.10      9 o
  14  -6  -2     40.40     73.00     40.50      9 <
  14  -5  -3    200.28    315.00     68.10      9 o
 -14   5   3    258.42    309.00     68.70      9 o
  14  -5  -5     73.03     62.00     37.40      9 <
 -14   4   6    211.06    231.00     58.00      9 o
  14  -4  -6    169.73    124.00     48.00      9 o
  14  -4  -8    403.54    441.00    100.90      9 o
 -14   3   9     99.24    156.00     50.60      9 o
  14  -3  -9     78.34    143.00     46.90      9 o
  14  -3 -11     54.09     17.00     29.30      9 <
  14  -2 -12    360.52    233.00     65.80      9 o
 -14   2  12    251.04    386.00     75.60      9 o
 -14   1  13     16.10     20.00     31.50      9 <
  14  -1 -15     75.33     54.00     33.70      9 <
  15 -10   7      4.86     -2.00     20.70      9 <
  15 -10   9     15.01     14.00     22.00      9 <
 -15  10  -9     32.45     37.00     30.50      9 <
  15  -9   4     83.94     89.00     35.30      9 o
  15  -9   6    188.58    139.00     47.80      9 o
 -15   9  -6    150.06    286.00     63.60      9 o
 -15   9  -8     10.56     21.00     28.90      9 <
  15  -8   1      6.12     70.00     34.70      9 o
  15  -8   3     19.81     13.00     25.70      9 <
 -15   8  -3      8.37     16.00     28.30      9 <
 -15   8  -5      4.10     -7.00     27.90      9 <
 -15   7   0    106.02    231.00     53.40      9 o
  15  -7   0    120.88     78.00     37.40      9 o
 -15   7  -2    220.60    356.00     71.30      9 o
 -15   6   1     47.55     45.00     37.50      9 <
  15  -6  -3      8.91      6.00     25.10      9 <
 -15   6   3     10.84      6.00     29.30      9 <
 -15   5   4    147.31    126.00     47.40      9 o
  15  -5  -6     31.20     21.00     28.60      9 <
 -15   4   7     13.04     57.00     35.80      9 <
  15  -4  -9     23.27      8.00     27.10      9 <
  15  -3 -10    220.04    152.00     47.20      9 o
 -15   3  10    141.91    147.00     49.30      9 o
  15  -3 -12    137.80     83.00     38.80      9 o
  15  -2 -13     18.89     35.00     29.60      9 <
 -15   2  13     57.22     97.00     40.80      9 o
  15  -2 -15     90.71     48.00     29.40      9 <
 -15   1  14    298.00    369.00     68.90      9 o
  16 -10   6     16.85     19.00     21.80      9 <
  16 -10   8     46.90     29.00     24.80      9 <
 -16  10  -8     42.97     66.00     30.20      9 o
  16  -9   3     33.47     76.00     32.60      9 o
  16  -9   5     42.97     41.00     28.70      9 <
 -16   9  -5     14.16     17.00     28.10      9 <
 -16   9  -7     26.60     27.00     27.20      9 <
  16  -8   0    199.78    150.00     46.70      9 o
  16  -8   2     32.72     46.00     30.50      9 <
 -16   8  -2     42.56     59.00     36.20      9 <
 -16   8  -4    288.37    377.00     73.50      9 o
 -16   7  -1     14.08     26.00     31.20      9 <
  16  -7  -1     31.76     50.00     29.90      9 <
 -16   7   1     44.72     19.00     29.90      9 <
  16  -7  -3     17.40     31.00     28.50      9 <
 -16   6   2     74.35    101.00     41.10      9 o
  16  -6  -4    134.39     87.00     38.10      9 o
 -16   6   4    129.47    119.00     43.10      9 o
 -16   5   5     15.36     47.00     33.80      9 <
  16  -5  -7     29.54      4.00     23.10      9 <
 -16   4   8    155.80    176.00     48.30      9 o
  16  -4 -10    149.04     44.00     29.40      9 <
 -16   3  11      3.31     21.00     28.20      9 <
  16  -3 -13     19.26     31.00     27.30      9 <
 -16   2  14     16.12     95.00     37.50      9 o
  17 -10   5      2.40     -4.00     18.70      9 <
  17  -9   2     91.29    115.00     38.80      9 o
  17  -9   4     15.20     16.00     23.10      9 <
 -17   9  -4      9.80      4.00     24.80      9 <
 -17   9  -6      2.62      4.00     24.00      9 <
  17  -8   1     11.04     70.00     32.00      9 o
 -17   8  -1     12.03     21.00     27.00      9 <
  17  -8  -1      5.58     32.00     25.50      9 <
 -17   8  -3      6.51      4.00     24.00      9 <
 -17   7   0     17.22     19.00     26.70      9 <
  17  -7  -2     28.60     87.00     33.30      9 o
 -17   7   2     34.77     54.00     34.90      9 <
  17  -7  -4     46.43     33.00     26.80      9 <
 -17   6   3     12.35     13.00     25.40      9 <
  17  -6  -5     14.82     36.00     25.90      9 <
 -17   6   5     18.49     30.00     28.60      9 <
  17  -6  -7     32.66     42.00     28.70      9 <
 -17   5   6     16.16     35.00     30.60      9 <
  17  -5  -8      4.86     -2.00     22.80      9 <
 -17   5   8     12.42     17.00     26.80      9 <
 -17   4   9      4.27     42.00     30.40      9 <
  17  -4 -11     22.40      8.00     21.50      9 <
 -17   3  12      7.51     25.00     28.70      9 <
  18  -9   1      1.92      4.00     18.10      9 <
  18  -8   0    162.46    161.00     46.00      9 o
 -18   8   0    143.79    207.00     51.10      9 o
 -18   8  -2     46.04     40.00     29.80      9 <
  18  -8  -2     29.74     20.00     22.50      9 <
 -18   7   1      3.19     12.00     25.00      9 <
  18  -7  -3      2.92      6.00     19.40      9 <
 -18   7   3      9.20     17.00     25.20      9 <
  18  -7  -5      5.99      8.00     21.30      9 <
 -18   6   4     20.01      6.00     24.40      9 <
  18  -6  -6     33.44     36.00     25.20      9 <
 -18   6   6     22.26     48.00     30.30      9 <
  18  -6  -8      4.79     26.00     22.60      9 <
 -18   5   7     10.56     13.00     25.80      9 <
  18  -5  -9      7.84      9.00     19.50      9 <
 -18   5   9      7.57      6.00     23.30      9 <
  -2  -1   5  56921.00  42271.00   4406.50     10 o
   2   3 -11   1036.10   1710.00    253.10     10 o
  -3  -1   6  32469.00  32676.00   4368.60     10 o
   2   4 -14   6476.80   7408.00    913.20     10 o
   1   4 -13   3159.70   3560.00    387.70     10 o
  -4  -2  10  10593.00  11481.00   1615.70     10 o
   2   5 -17   1221.90   1076.00    183.60     10 o
   1   5 -16   1390.10   1359.00    247.60     10 o
  -5  -1   8  13581.00  12161.00    818.30     10 o
   4  -5   9     60.02     47.00     56.80     10 <
   6  -5   7    239.80    283.00     73.50     10 o
   6  -4   4   2995.30   3024.00    372.10     10 o
   2   6 -20   1086.90   1868.00    133.50     10 o
   1   6 -19    119.19    119.00     67.20     10 <
   0   6 -18    468.68    558.00    107.60     10 o
  -6  -1   9   2615.00   1871.00    266.90     10 o
   1  -6  15    160.85    121.00     75.10     10 <
  -1   6 -17    132.24    385.00     84.10     10 o
  -6  -2  12   6694.30   7752.00    990.60     10 o
   2  -6  14   1326.10   1473.00    209.90     10 o
   3  -6  13    126.53    106.00     62.60     10 <
   4  -6  12   3573.90   3645.00    534.50     10 o
   5  -6  11    410.43    569.00    105.50     10 o
  -7   6  -9     79.45    191.00     63.20     10 o
   7  -6   9    425.41    217.00     65.30     10 o
   7  -5   6    266.80    132.00     58.10     10 o
   7  -4   3    849.27    752.00    133.40     10 o
   7  -3   0     20.75    123.00     65.80     10 <
  -7  -1  10   2445.50   5685.00    645.70     10 o
   1  -7  18    757.02    701.00    125.70     10 o
  -1   7 -20    240.19    362.00     71.20     10 o
  -7  -2  13    215.75    711.00    125.30     10 o
   2  -7  17     90.72    362.00     84.20     10 o
  -2   7 -19    143.60    102.00     50.80     10 o
   3  -7  16    131.33    321.00     82.50     10 o
  -3   7 -18    373.01    408.00     79.30     10 o
   4  -7  15    413.32    436.00     91.80     10 o
   5  -7  14    413.38    718.00     98.40     10 o
   6  -7  13     34.75    240.00     64.90     10 o
  -6   7 -13    163.59    215.00     63.10     10 o
   8  -7  11    173.15    203.00     65.70     10 o
  -8   7 -11    105.82    225.00     63.30     10 o
   8  -6   8   1678.40   1894.00    269.40     10 o
  -8   6  -8   1724.10   2279.00    238.60     10 o
   8  -5   5    156.78    269.00     75.20     10 o
  -8   5  -5    183.44    416.00     79.20     10 o
   8  -4   2   2969.60   4155.00    568.00     10 o
  -8   4  -2   3666.30   4802.00    546.50     10 o
   8  -3  -1   1399.20   1216.00    186.40     10 o
   8  -2  -4   3385.60   3147.00    476.50     10 o
  -8   0   8   5564.30   5535.00    482.00     10 o
  -8  -1  11    311.96    722.00    132.70     10 o
   1  -8  21    189.71     -1.00     33.80     10 <
  -8  -3  17    378.14    473.00     89.10     10 o
   3  -8  19     22.03     17.00     39.20     10 <
   4  -8  18    138.70    292.00     71.10     10 o
  -4   8 -20     90.93    300.00     60.80     10 o
   5  -8  17     85.96     36.00     38.00     10 <
  -5   8 -19    150.76     44.00     39.90     10 <
  -6   8 -16    636.28    786.00    122.40     10 o
   6  -8  16    896.75    686.00    121.70     10 o
  -7   8 -15    152.35    120.00     49.00     10 o
   7  -8  15     34.46     54.00     40.70     10 <
  -9   8 -13     71.93    183.00     53.50     10 o
   9  -8  13     72.53    138.00     49.20     10 o
   9  -7  10   1322.10   1487.00    238.70     10 o
  -9   7 -10   1425.10   1945.00    239.40     10 o
   9  -6   7    411.58    258.00     72.00     10 o
  -9   6  -7    326.25    324.00     72.20     10 o
   9  -5   4    676.84    958.00    145.90     10 o
  -9   5  -4   1183.30    788.00    126.70     10 o
  -9   4  -1    216.59    190.00     66.70     10 o
   9  -4   1    232.01    191.00     65.60     10 o
   9  -3  -2    820.41   1118.00    206.10     10 o
  -9   3   2   1158.60   1606.00    206.20     10 o
   9  -2  -5    539.39    639.00    121.70     10 o
   9  -1  -8    436.77    426.00     91.30     10 o
  -9  -1  12    720.36    501.00    101.80     10 o
  -9  -3  18    370.28    350.00     76.60     10 o
   5  -9  20    107.47    126.00     41.20     10 o
   6  -9  19     19.61     21.00     27.80     10 <
  -6   9 -19     28.01     20.00     33.80     10 <
   7  -9  16     94.63     63.00     35.90     10 <
   7  -9  18     87.57    175.00     50.50     10 o
  -7   9 -18    147.77    226.00     59.60     10 o
   8  -9  15    101.88    122.00     44.30     10 o
  -8   9 -17     19.73     29.00     32.80     10 <
   8  -9  17     20.67     -4.00     28.10     10 <
  -8   9 -19     27.68     29.00     32.80     10 <
   9  -9  14     37.27    100.00     41.00     10 o
  10  -9  13    115.87    135.00     45.80     10 o
  10  -9  15     30.72    -14.00     26.70     10 <
 -10   9 -15     19.33     44.00     34.90     10 <
  10  -8  10    169.38    107.00     44.40     10 o
  10  -8  12    532.79    561.00     98.20     10 o
 -10   8 -12    691.38    550.00    102.20     10 o
 -10   7  -9     61.19     95.00     45.90     10 o
  10  -7   9     27.35     78.00     44.80     10 <
  10  -6   6    145.76    222.00     64.00     10 o
 -10   6  -6    104.47    265.00     66.30     10 o
  10  -5   3    168.21    152.00     59.40     10 o
 -10   5  -3    100.10    172.00     58.50     10 o
  10  -4   0   1246.90   1268.00    207.80     10 o
 -10   4   0   1465.80   1454.00    189.30     10 o
  10  -3  -3    519.69    969.00    151.70     10 o
 -10   3   3    572.16    892.00    140.10     10 o
  10  -2  -6    323.62    276.00     80.70     10 o
  10  -1  -9    524.04    563.00    118.70     10 o
 -10   0  10    812.36   1129.00    177.20     10 o
  10   0 -12   1443.70   1372.00    191.70     10 o
 -10  -1  13    288.16    386.00     81.60     10 o
  10   1 -15    227.66    120.00     51.80     10 o
 -10  -2  16     89.72    383.00     83.20     10 o
  10   2 -18     72.84     54.00     42.90     10 <
   7 -10  19      4.75     16.00     25.40     10 <
   8 -10  18     16.77     21.00     26.50     10 <
   9 -10  17    114.50    118.00     38.10     10 o
  10 -10  16    115.31    103.00     39.70     10 o
  11 -10  15     48.39     67.00     30.60     10 o
  11  -9  12    188.18    174.00     50.50     10 o
 -11   9 -14     54.42     93.00     39.80     10 o
  11  -8   9     64.97    120.00     43.30     10 o
  11  -8  11      8.30     22.00     31.60     10 <
 -11   8 -11      4.87     43.00     35.60     10 <
  11  -7   6    103.23    150.00     52.30     10 o
  11  -7   8    129.28    406.00     81.30     10 o
 -11   7  -8    339.69    465.00     87.00     10 o
  11  -6   5     49.38     88.00     45.00     10 <
 -11   6  -5     24.93     73.00     46.70     10 <
  11  -5   2    633.94    565.00    104.90     10 o
 -11   5  -2    578.32    552.00     99.40     10 o
  11  -4  -1    564.91    451.00    101.00     10 o
 -11   4   1    575.85    702.00    103.50     10 o
  11  -3  -4    194.00    187.00     66.00     10 o
 -11   3   4    106.75    353.00     72.00     10 o
  11  -2  -7    251.13    250.00     63.60     10 o
 -11   2   7    140.93    156.00     58.80     10 o
  11  -1 -10    591.77    548.00    130.00     10 o
 -11  -1  14    691.66    439.00     80.10     10 o
  11   1 -16    126.36    222.00     62.80     10 o
 -11  -2  17    111.44     48.00     42.10     10 <
  11   2 -19     87.54    176.00     40.00     10 o
  12 -10  14      9.08      5.00     21.00     10 <
  12  -9  11     69.06    108.00     37.90     10 o
 -12   9 -13      7.50      6.00     27.10     10 <
  12  -8   8     62.27     83.00     41.60     10 <
  12  -8  10     41.34     40.00     32.00     10 <
 -12   8 -10     45.45     30.00     33.90     10 <
  12  -7   5     24.99     46.00     38.60     10 <
  12  -7   7    134.40    197.00     56.30     10 o
 -12   7  -7    235.37    286.00     64.70     10 o
  12  -6   4    285.48    366.00     77.00     10 o
 -12   6  -4    342.73    316.00     76.50     10 o
  12  -5   1    413.87    648.00    111.30     10 o
 -12   5  -1    418.31    560.00    104.60     10 o
 -12   4   2     59.26     47.00     43.00     10 <
  12  -4  -2     37.44     14.00     39.00     10 <
  12  -3  -5     43.24    111.00     50.40     10 o
 -12   3   5     29.52     89.00     49.20     10 <
  12  -2  -8    195.88    381.00    108.50     10 o
 -12   2   8    265.89    546.00    100.80     10 o
  12  -1 -11      7.08     60.00     42.00     10 <
 -12   0  12    302.47    259.00     66.40     10 o
  12   0 -14     79.91    191.00     58.70     10 o
 -12  -1  15     10.81     22.00     40.20     10 <
  12   1 -17     16.65     34.00     36.90     10 <
 -12  -2  18     74.11     52.00     38.20     10 <
  13 -10  13      5.43     14.00     24.60     10 <
  13  -9  10     96.16     89.00     38.30     10 o
 -13   9 -12     58.29     56.00     32.20     10 <
  13  -8   7      7.61      6.00     27.50     10 <
  13  -8   9     16.16     -1.00     27.00     10 <
 -13   8  -9     10.44     -1.00     29.10     10 <
  13  -7   4    257.01    288.00     66.00     10 o
  13  -7   6    207.23    204.00     53.50     10 o
 -13   7  -6    114.39    117.00     48.60     10 o
  13  -6   1     73.11     75.00     40.80     10 <
  13  -6   3    103.67     81.00     40.80     10 <
 -13   6  -3     79.42    106.00     47.20     10 o
  13  -5   0    832.07    895.00    138.50     10 o
 -13   5   0    734.98    837.00    138.70     10 o
  13  -4  -3    238.95    286.00     65.60     10 o
 -13   4   3    146.38    175.00     58.50     10 o
  13  -3  -6    172.44    460.00     89.50     10 o
 -13   3   6    110.35    572.00     90.80     10 o
  13  -2  -9     91.48     47.00     40.00     10 <
 -13   2   9    131.22     32.00     42.20     10 <
  13  -1 -12     61.04     35.00     37.20     10 <
 -13  -1  16     35.92     77.00     42.50     10 <
  13   1 -18     69.11     84.00     35.60     10 o
  14 -10  12     81.63     52.00     28.40     10 <
  14  -9   9     18.77     27.00     27.50     10 <
 -14   9 -11    101.95     75.00     36.90     10 o
  14  -8   6     21.32     39.00     30.10     10 <
  14  -8   8    226.62    211.00     53.80     10 o
 -14   8  -8    301.33    305.00     66.40     10 o
  14  -7   3     21.49     27.00     34.80     10 <
  14  -7   5     64.20     66.00     36.60     10 <
 -14   7  -5     70.99     62.00     36.60     10 <
  14  -6   0   1691.60   1306.00    200.50     10 o
  14  -6   2     71.12     99.00     41.90     10 o
 -14   6  -2    118.20     82.00     40.30     10 o
  14  -5  -1     93.26     69.00     42.20     10 <
 -14   5   1     98.97    124.00     48.90     10 o
  14  -5  -3    230.30    315.00     68.10     10 o
  14  -4  -4     89.77     70.00     41.90     10 <
 -14   4   4     53.49     98.00     45.60     10 o
  14  -4  -6    202.78    124.00     48.00     10 o
  14  -3  -7    113.37    168.00     53.90     10 o
 -14   3   7     47.10    191.00     54.20     10 o
 -14   2  10    210.69    223.00     55.70     10 o
  14  -2 -10    136.35    126.00     46.30     10 o
 -14   1  11     24.16    205.00     55.60     10 o
  14  -1 -13     33.82      5.00     30.60     10 <
 -14   0  14     58.55    102.00     44.90     10 o
  14   0 -16    289.80    210.00     62.40     10 o
 -14  -1  17     85.15     70.00     36.90     10 <
  15  -9   8     12.32     10.00     19.80     10 <
 -15   9 -10    230.99    197.00     53.20     10 o
  15  -8   5      6.17    -14.00     28.10     10 <
 -15   8  -7     33.83     62.00     33.80     10 <
  15  -7   2    446.59    272.00     66.90     10 o
  15  -7   4     13.38     12.00     25.90     10 <
 -15   7  -4     11.81     31.00     32.00     10 <
  15  -6   1     49.94     35.00     32.20     10 <
 -15   6  -1     35.35     17.00     31.80     10 <
  15  -6  -1     17.82     26.00     32.60     10 <
  15  -5  -2     57.07     48.00     36.90     10 <
 -15   5   2     81.78     86.00     41.70     10 o
  15  -5  -4    114.66    112.00     40.40     10 o
  15  -4  -5     12.84     -6.00     29.50     10 <
 -15   4   5     57.36     81.00     39.60     10 o
  15  -4  -7      8.67     42.00     33.80     10 <
  15  -3  -8    323.55    197.00     58.20     10 o
 -15   3   8    260.40    312.00     66.70     10 o
  15  -3 -10    271.21    152.00     47.20     10 o
 -15   2   9     76.91    191.00     53.80     10 o
  15  -2 -11     19.76     32.00     29.50     10 <
 -15   2  11     16.92     17.00     33.30     10 <
  15  -2 -13     24.63     35.00     29.60     10 <
 -15   1  12     21.01     66.00     39.40     10 <
  15  -1 -14    212.65    203.00     57.40     10 o
 -15   1  14    323.66    369.00     68.90     10 o
  16 -10   8     60.15     29.00     24.80     10 <
  16  -9   7     39.87     29.00     26.00     10 <
 -16   9  -9      4.95     17.00     26.10     10 <
  16  -8   4    332.28    302.00     72.10     10 o
 -16   8  -6     25.35     16.00     26.40     10 <
  16  -7   1      6.58     35.00     29.50     10 <
  16  -7   3     48.44     13.00     26.70     10 <
 -16   7  -3      5.13     50.00     31.20     10 <
 -16   6   0     80.99    159.00     48.80     10 o
  16  -6   0     96.03    107.00     39.50     10 o
  16  -6  -2    103.73     81.00     36.70     10 o
  16  -5  -3     76.34     52.00     31.90     10 <
 -16   5   3     67.36     67.00     36.20     10 <
  16  -5  -5     13.54     54.00     30.80     10 <
  16  -4  -6    122.24     78.00     38.20     10 o
 -16   4   6    109.63    101.00     42.50     10 o
  16  -4  -8     88.13     89.00     39.10     10 o
  16  -3  -9     31.30     26.00     27.40     10 <
 -16   3   9     40.88     23.00     31.30     10 <
  16  -3 -11      3.25     24.00     26.40     10 <
 -16   2  10    105.85    101.00     42.60     10 o
  16  -2 -12    133.48     80.00     34.80     10 o
 -16   2  12     68.92     38.00     32.60     10 <
  16  -2 -14     26.09     41.00     28.30     10 <
 -16   1  13     20.60     36.00     33.20     10 <
  17  -9   4     15.92     16.00     23.10     10 <
  17  -9   6      4.39     -4.00     18.90     10 <
 -17   9  -6      3.03      4.00     24.00     10 <
  17  -8   3     18.92      1.00     20.00     10 <
 -17   8  -5     39.25     50.00     30.20     10 <
  17  -7   0     26.85     30.00     25.00     10 <
 -17   7  -2     41.77     81.00     37.40     10 o
  17  -6  -1     24.22     -3.00     24.70     10 <
 -17   6   1     13.51     -1.00     25.50     10 <
  17  -6  -3     17.63     51.00     29.20     10 <
  17  -5  -4     33.49     23.00     25.20     10 <
 -17   5   4     51.80     60.00     34.50     10 <
  17  -5  -6      5.26      4.00     22.90     10 <
  17  -4  -7     24.78     25.00     26.20     10 <
 -17   4   7     13.34     31.00     30.70     10 <
  17  -4  -9      3.80     26.00     24.60     10 <
 -17   3   8     81.91    163.00     46.20     10 o
  17  -3 -10     19.86     27.00     24.60     10 <
 -17   3  10     23.53     34.00     30.60     10 <
  17  -3 -12     12.97     21.00     24.10     10 <
 -17   2  11     11.89     45.00     34.80     10 <
  18  -8   0    209.13    161.00     46.00     10 o
  18  -8   2     47.61     33.00     23.70     10 <
 -18   8  -2     50.50     40.00     29.80     10 <
 -18   8  -4     62.71     21.00     26.40     10 <
 -18   7  -1      2.56      4.00     23.90     10 <
  18  -7  -1     14.26     19.00     22.60     10 <
 -18   6   2     23.96     24.00     27.40     10 <
  18  -6  -4      9.03      5.00     19.60     10 <
  18  -5  -5     37.50     42.00     28.70     10 <
 -18   5   5     61.63     86.00     37.60     10 o
  18  -5  -7     40.51      8.00     20.90     10 <
  18  -4  -8      6.03     21.00     23.90     10 <
 -18   4   8     19.56     61.00     31.80     10 <
 -18   3   9      8.71     58.00     36.20     10 <
 -19   7   0     30.92     43.00     28.80     10 <
 -19   6   3     46.53     35.00     25.80     10 <
  -1   1  -2  48334.00  46550.00   6862.00     11 o
   1  -1   2  48587.00  91907.00   9779.10     11 o
   2  -1   1   2969.70   4313.00    347.80     11 o
  -2   1  -1   7549.30   3090.00    315.00     11 o
   1   2  -7  21020.00  23757.00   3843.40     11 o
   2   0  -2  43751.00  50417.00   8850.80     11 o
  -2   0   2  77491.00  80306.00   9138.10     11 o
   0  -2   6  44619.00  64822.00   7268.20     11 o
   0   2  -6  24291.00  23689.00   3512.60     11 o
   2   1  -5  11228.00  13634.00   2253.30     11 o
  -1   2  -5   2789.60   7099.00    899.10     11 o
   1  -2   5  10137.00   9466.00   1306.80     11 o
   2  -2   4   9668.50  16641.00   2032.60     11 o
  -2   2  -4  16289.00  10361.00   1343.90     11 o
  -3   2  -3   2509.50   4477.00    230.90     11 o
   3  -2   3   4504.80   1412.00    196.60     11 o
  -3   1   0  25956.00  29237.00   3236.90     11 o
   3  -1   0  15256.00  24194.00   3298.70     11 o
   1   3 -10  14445.00  16216.00   2176.80     11 o
   3   1  -6  18773.00  27859.00   2956.00     11 o
  -1   3  -8   5729.30  10627.00   1774.20     11 o
   1  -3   8  17780.00  25861.00   3152.90     11 o
  -2   3  -7   1368.00   3929.00    277.50     11 o
   2  -3   7   1358.40   3591.00    334.00     11 o
   3   2  -9   1749.70   2373.00    310.20     11 o
  -3   3  -6  13045.00  13422.00   1464.00     11 o
   3  -3   6  14430.00  15011.00   2035.10     11 o
  -4   3  -5   2092.50   2376.00    206.50     11 o
   4  -3   5   1133.70    960.00    215.30     11 o
  -4   2  -2   8885.90  10920.00   1232.40     11 o
   4  -2   2   6575.70  11644.00   1409.20     11 o
   4  -1  -1   4125.20   2533.00    363.60     11 o
  -4   1   1   4306.00   1482.00    335.30     11 o
  -4   0   4  19049.00  17449.00   1552.90     11 o
   4   0  -4   8151.10  12052.00   1598.40     11 o
   0   4 -12   2799.50   6032.00    527.90     11 o
   4   1  -7   4782.20   3343.00    472.00     11 o
   1  -4  11   1540.00    889.00    163.30     11 o
   2  -4  10   7329.50  11716.00    758.70     11 o
   4   2 -10   9117.00  12462.00   1720.70     11 o
  -2   4 -10   1284.00   3258.00    433.40     11 o
  -3   4  -9   1417.60   1380.00    208.50     11 o
   3  -4   9   1152.30   1912.00    281.10     11 o
   4  -4   8   2451.30   2616.00    466.30     11 o
  -4   4  -8   1053.10   4927.00    363.50     11 o
   5  -4   7   1171.00    327.00    112.20     11 o
  -5   4  -7   1709.90   1208.00    136.10     11 o
   5  -3   4   4512.10   6625.00    625.60     11 o
  -5   3  -4   2855.90   7261.00    469.00     11 o
  -5   1   2  13772.00  11091.00    586.50     11 o
   5  -1  -2  12749.00  10174.00    595.30     11 o
   5   1  -8   5310.30   5493.00    767.40     11 o
  -1   5 -14    481.77   1568.00    167.40     11 o
   5   2 -11    671.09    609.00    155.90     11 o
   2  -5  13    837.08   1401.00    254.20     11 o
  -2   5 -13    895.52    954.00    150.90     11 o
  -3   5 -12    800.93   1461.00    176.70     11 o
   3  -5  12   4447.50   3383.00    285.00     11 o
  -4   5 -11    823.00   1387.00    136.70     11 o
   4  -5  11    283.85    480.00    130.20     11 o
  -5   5 -10    725.63   2800.00    400.40     11 o
   5  -5  10   3300.40   4666.00    582.90     11 o
   6  -5   9    410.52    930.00    160.60     11 o
  -6   5  -9    617.42    835.00    135.70     11 o
  -6   4  -6   3248.00   4002.00    238.00     11 o
   6  -4   6   5031.20   2310.00    257.40     11 o
   6  -3   3    644.35   1154.00    214.70     11 o
  -6   3  -3    897.98   1183.00    170.70     11 o
  -6   2   0   1999.90   5555.00    655.90     11 o
   6  -2   0   3260.30   5642.00    775.00     11 o
   6  -1  -3   1166.10   1554.00    201.20     11 o
  -6   1   3   1579.20    954.00    171.50     11 o
   6   0  -6   3583.20   6597.00    602.70     11 o
  -6   0   6   3281.70   3123.00    430.40     11 o
   6   1  -9   1198.70   2176.00    263.30     11 o
   6   2 -12   2481.20   6172.00    886.10     11 o
  -4   6 -14    272.32    448.00     89.70     11 o
   4  -6  14    591.63    747.00    117.40     11 o
   5  -6  13    102.53    255.00     84.20     11 o
  -5   6 -13    403.93    591.00     92.20     11 o
  -6   6 -12    381.33   1720.00    318.60     11 o
   6  -6  12   2352.00   4821.00    510.70     11 o
   7  -6  11    129.95    231.00     80.90     11 o
  -7   6 -11    196.75    483.00     87.80     11 o
  -7   5  -8   2381.80   3493.00    211.20     11 o
   7  -5   8   1004.90    849.00    196.20     11 o
   7  -4   5    883.42    348.00    115.70     11 o
  -7   3  -2   1869.90   4848.00    225.30     11 o
   7  -3   2   1996.30   2534.00    200.30     11 o
  -7   2   1   1077.70   2245.00    305.50     11 o
  -7   1   4   1842.80   4155.00    572.20     11 o
   7  -1  -4   9322.90   6716.00    691.10     11 o
   7   1 -10   2959.90   4701.00    594.90     11 o
   7   2 -13    302.06    636.00    122.70     11 o
  -3   7 -18    246.23    408.00     79.30     11 o
   4  -7  17    169.36    230.00     62.50     11 o
  -4   7 -17     54.55    104.00     53.20     11 <
   5  -7  16    348.59    366.00     80.70     11 o
  -6   7 -15    172.58    144.00     56.20     11 o
   6  -7  15     72.26    119.00     53.20     11 o
  -7   7 -14    118.90    248.00     68.70     11 o
   7  -7  14    143.02    344.00     81.30     11 o
  -8   7 -13    168.74    148.00     62.40     11 o
   8  -7  13     98.44    417.00     82.70     11 o
  -8   6 -10   1199.50    752.00    126.10     11 o
   8  -6  10    311.88    954.00    157.80     11 o
  -8   4  -4   3510.70   3345.00    312.00     11 o
   8  -4   4   1487.10   3355.00    414.00     11 o
  -8   3  -1    290.29   1632.00    166.00     11 o
   8  -3   1   1056.20    592.00    164.70     11 o
  -8   2   2   1720.60   4998.00    414.00     11 o
   8  -2  -2   4856.20   7467.00    545.00     11 o
  -8   0   8   3297.20   5535.00    482.00     11 o
   8   1 -11    292.99    645.00    125.30     11 o
  -4   8 -20     54.17    300.00     60.80     11 o
  -5   8 -19     99.97     44.00     39.90     11 <
  -6   8 -18    134.66    206.00     66.30     11 o
   6  -8  18    164.18    696.00    106.20     11 o
  -6   8 -20    144.77    422.00     89.10     11 o
  -7   8 -17     46.68    120.00     48.40     11 o
   7  -8  17     18.15     20.00     37.90     11 <
  -7   8 -19     14.51      8.00     33.70     11 <
   8  -8  16    259.85    959.00    168.60     11 o
  -8   8 -16    405.31    953.00    114.00     11 o
   9  -8  15     30.94     96.00     43.00     11 o
  -9   8 -15     37.66     48.00     41.10     11 <
  -9   8 -17     10.06     12.00     29.40     11 <
   9  -7  12    285.82    347.00     81.30     11 o
  -9   7 -12    190.55    312.00     72.80     11 o
  -9   5  -6   1108.10   3745.00    237.50     11 o
   9  -5   6    418.17   2309.00    269.30     11 o
  -9   4  -3    345.59    815.00    123.10     11 o
   9  -4   3    266.89   1030.00    149.40     11 o
  -9   3   0   3013.20   4041.00    305.50     11 o
   9  -3   0   3199.00   2154.00    391.20     11 o
   9  -1  -6   1105.30   1739.00    232.60     11 o
  -9   1   6   2863.50   2892.00    196.80     11 o
   9   1 -12    287.34    365.00     94.50     11 o
   9   2 -15    102.88    116.00     63.20     11 <
   5  -9  20     85.04    126.00     41.20     11 o
   6  -9  19     11.90     21.00     27.80     11 <
   7  -9  18     67.82    175.00     50.50     11 o
   8  -9  17     15.84     -4.00     28.10     11 <
  -8   9 -19     21.57     29.00     32.80     11 <
   8  -9  19     57.92     41.00     30.90     11 <
  -9   9 -18     76.74    169.00     48.00     11 o
   9  -9  18     70.40     61.00     36.90     11 <
  10  -9  15     22.09    -14.00     26.70     11 <
  10  -9  17     37.01     43.00     32.50     11 <
 -10   9 -17     11.61     89.00     39.80     11 o
  10  -8  14     75.09     55.00     37.10     11 <
 -10   8 -14     76.42     87.00     46.30     11 <
 -10   8 -16    111.57    196.00     54.70     11 o
 -10   7 -11     23.60    145.00     54.40     11 o
  10  -7  11    104.91    177.00     57.80     11 o
 -10   7 -13     53.75     80.00     41.40     11 <
  10  -6   8    219.68    368.00     86.70     11 o
 -10   5  -5    496.12    455.00     90.30     11 o
  10  -5   5    200.36    259.00     90.40     11 o
 -10   4  -2   1232.40   1576.00    126.50     11 o
  10  -4   2   1535.20   1650.00    130.20     11 o
 -10   3   1    489.59    626.00    100.00     11 o
  10  -3  -1    999.00    783.00    113.70     11 o
 -10   1   7    114.49    159.00     71.90     11 o
  10  -1  -7    546.16    413.00     97.40     11 o
 -10   0  10    585.68   1129.00    177.20     11 o
  10   0 -10   1144.00   1073.00    192.90     11 o
  10   1 -13    125.47    210.00     71.40     11 o
  10   2 -16    103.57    261.00     77.90     11 o
  11  -9  14     23.20     24.00     26.70     11 <
  11  -9  16     84.40     74.00     37.50     11 <
 -11   9 -16     56.95    118.00     44.00     11 o
 -11   8 -13     67.09     60.00     42.10     11 <
  11  -8  13    264.13    219.00     57.60     11 o
 -11   8 -15     44.77     54.00     34.30     11 <
 -11   7 -10    216.91    121.00     53.90     11 o
 -11   7 -12    135.70    293.00     57.70     11 o
 -11   6  -7     60.15    226.00     66.90     11 o
  11  -6   7     62.93    148.00     63.40     11 o
 -11   6  -9     58.93     62.00     42.20     11 <
 -11   5  -4    511.43   1147.00    121.30     11 o
  11  -5   4    882.35    698.00    122.70     11 o
 -11   4  -1    276.07    559.00     93.90     11 o
  11  -4   1    237.77    351.00     93.20     11 o
 -11   3   2   1260.70   1122.00    125.10     11 o
  11  -3  -2    269.34    594.00    132.30     11 o
 -11   2   5    108.03    139.00     61.50     11 o
 -11   1   8    875.72   1391.00    121.80     11 o
  11  -1  -8    241.76    516.00    101.00     11 o
  11   1 -14    278.44    157.00     60.90     11 o
  11   2 -17      6.35     13.00     38.80     11 <
  12  -9  13      5.82      4.00     24.10     11 <
  12  -9  15     24.48     51.00     32.60     11 <
 -12   9 -15     19.20     29.00     32.60     11 <
  12  -8  10     41.61     40.00     32.00     11 <
 -12   8 -12     67.46    143.00     47.00     11 o
  12  -8  12     61.71    154.00     44.80     11 o
 -12   8 -14     26.48     56.00     33.80     11 <
 -12   7  -9     48.27     91.00     49.10     11 <
  12  -7   9     46.40    196.00     52.30     11 o
 -12   7 -11      8.63     12.00     31.20     11 <
 -12   6  -6    183.25    359.00     77.30     11 o
  12  -6   6    371.43    381.00     81.70     11 o
 -12   6  -8    262.50    498.00    101.40     11 o
 -12   5  -3    164.84    316.00     72.80     11 o
  12  -5   3    227.73    229.00     71.30     11 o
 -12   4   0    462.12    391.00     87.70     11 o
  12  -4   0    223.30    604.00    111.00     11 o
  12  -1  -9    174.97    378.00     76.70     11 o
  12   0 -12     91.31    202.00     63.40     11 o
  12   1 -15     12.92     23.00     37.60     11 <
 -12  -2  16     35.06     57.00     43.10     11 <
  12   2 -18      8.81     20.00     34.70     11 <
  13  -9  12     32.47     62.00     30.30     11 o
 -13   9 -14     14.29     31.00     31.70     11 <
  13  -9  14     19.54     27.00     28.70     11 <
  13  -8   9     10.10     -1.00     27.00     11 <
  13  -8  11     16.29     56.00     34.30     11 <
 -13   8 -11     16.59     53.00     38.60     11 <
 -13   8 -13      5.07     16.00     27.80     11 <
  13  -7   8    114.96     90.00     43.10     11 o
 -13   7  -8     48.37     96.00     45.70     11 o
 -13   7 -10     27.74    113.00     43.10     11 o
  13  -6   5     62.85    114.00     47.00     11 o
 -13   6  -5     69.36    115.00     52.50     11 o
 -13   6  -7     22.54     13.00     34.40     11 <
  13  -5   2    330.13    256.00     71.90     11 o
 -13   5  -4     86.51    166.00     54.30     11 o
  13  -4  -1    118.88    143.00     55.30     11 o
 -13   4   1     71.68    171.00     57.70     11 o
 -13   4  -1     55.96     80.00     47.30     11 <
  13  -3  -4    577.44    339.00     83.20     11 o
  13  -2  -7     75.13    110.00     54.40     11 o
 -13   2   7    126.79    190.00     58.70     11 o
  13  -1 -10    127.89    257.00     72.70     11 o
 -13  -1  14    139.07    167.00     57.10     11 o
  13   1 -16     41.05     58.00     37.20     11 <
 -13  -2  17     57.56     65.00     38.30     11 <
  14  -9  11     37.11     72.00     32.90     11 o
  14  -9  13     20.78    114.00     37.00     11 o
 -14   9 -13     18.22     47.00     34.80     11 <
  14  -8   8    181.04    211.00     53.80     11 o
 -14   8 -10     46.89    162.00     47.40     11 o
  14  -8  10     47.67    150.00     45.10     11 o
 -14   8 -12    150.38    289.00     57.60     11 o
  14  -7   5     45.52     66.00     36.60     11 <
  14  -7   7    112.59     63.00     37.00     11 <
 -14   7  -7     17.15     67.00     41.20     11 <
 -14   7  -9     38.12     48.00     31.60     11 <
 -14   6  -4     48.28    138.00     55.40     11 o
  14  -6   4    143.52    195.00     59.80     11 o
 -14   6  -6     25.27     88.00     39.70     11 o
  14  -5   1    112.15     77.00     46.80     11 <
 -14   5  -1     26.28    154.00     53.50     11 o
 -14   5  -3    130.95    345.00     73.30     11 o
 -14   4   0    791.35   1463.00    213.30     11 o
 -14   4   2    145.78    185.00     59.50     11 o
  14  -4  -2    179.02    185.00     65.20     11 o
 -14   3   3     41.26     28.00     39.90     11 <
 -14   3   5     56.79     99.00     51.30     11 <
  14  -3  -5    145.65    177.00     61.40     11 o
  14  -2  -8    333.48    373.00     91.20     11 o
 -14   1   9     20.66     44.00     40.00     11 <
 -14   1  11     19.69    205.00     55.60     11 o
  14  -1 -11     79.81    152.00     53.10     11 o
 -14   0  12    172.91    324.00     75.20     11 o
  14   0 -14     74.68     57.00     39.20     11 <
 -14  -1  15     37.12    115.00     43.20     11 o
  14   1 -17     18.07     23.00     30.70     11 <
  15  -9  10    128.03    191.00     45.80     11 o
 -15   9 -12      5.70     10.00     29.40     11 <
  15  -9  12    132.56    123.00     39.70     11 o
  15  -8   7     22.15     25.00     28.80     11 <
  15  -8   9     28.01     26.00     29.80     11 <
 -15   8  -9     25.12     26.00     32.10     11 <
 -15   8 -11      4.74     33.00     29.10     11 <
  15  -7   4     11.52     12.00     25.90     11 <
 -15   7  -6    109.06    288.00     59.80     11 o
  15  -7   6     33.71    122.00     50.10     11 o
 -15   7  -8     49.75    102.00     38.40     11 o
  15  -6   3     39.09     27.00     33.60     11 <
 -15   6  -3     15.93     73.00     40.80     11 <
 -15   6  -5     23.38     36.00     32.30     11 <
 -15   5   0    113.77    252.00     58.20     11 o
  15  -5   0    131.66    125.00     51.40     11 o
 -15   5  -2     80.53     80.00     40.90     11 <
 -15   4   1     32.62    100.00     45.90     11 o
  15  -4  -3    221.26    119.00     48.10     11 o
 -15   4   3     31.58     76.00     41.30     11 <
 -15   3   4     41.77      8.00     32.20     11 <
 -15   3   6    126.17    230.00     59.30     11 o
  15  -3  -6     89.82    280.00     63.30     11 o
 -15   2   7     35.01     65.00     38.80     11 <
 -15   2   9     50.18    191.00     53.80     11 o
  15  -2  -9     76.81    123.00     48.00     11 o
 -15   1  10    292.89    664.00    103.70     11 o
  15  -1 -12     18.28    108.00     41.80     11 o
  16  -9   9      8.53     16.00     22.30     11 <
  16  -8   6     15.28     15.00     23.10     11 <
 -16   8  -8     85.29    248.00     53.00     11 o
  16  -8   8     38.34     86.00     40.80     11 o
 -16   8 -10      4.50     -4.00     23.20     11 <
  16  -7   3     39.69     13.00     26.70     11 <
  16  -7   5     30.23     78.00     37.00     11 o
 -16   7  -5     13.53     20.00     35.30     11 <
 -16   7  -7      4.89      8.00     24.80     11 <
  16  -6   0     63.98    107.00     39.50     11 o
  16  -6   2    104.36    113.00     43.40     11 o
 -16   6  -2     21.38     74.00     43.00     11 <
 -16   6  -4     62.55    141.00     43.50     11 o
 -16   5  -1      4.56     37.00     32.50     11 <
  16  -5  -1     25.40    103.00     43.60     11 o
 -16   5   1     25.88     53.00     39.50     11 <
 -16   4   2     53.87     41.00     34.60     11 <
  16  -4  -4     63.53    131.00     46.50     11 o
 -16   4   4     56.21    102.00     43.30     11 o
 -16   3   5     14.95     72.00     37.80     11 <
 -16   3   7     36.82    152.00     48.40     11 o
  16  -3  -7     13.92     56.00     37.00     11 <
 -16   2   8    207.13    335.00     63.60     11 o
  16  -2 -10     23.03     34.00     33.30     11 <
 -16   2  10     64.08    101.00     42.60     11 o
 -16   1  11      2.53     10.00     28.90     11 <
  16  -1 -13     19.40     -4.00     29.90     11 <
 -16   0  14      7.11     26.00     31.30     11 <
  17  -8   5      4.18     22.00     23.50     11 <
  17  -8   7     11.58      8.00     22.80     11 <
 -17   8  -7      5.13     10.00     29.00     11 <
 -17   8  -9      5.50     14.00     24.40     11 <
  17  -7   2     35.64     60.00     31.00     11 <
  17  -7   4     40.65     39.00     29.40     11 <
 -17   7  -4     10.47     60.00     35.80     11 <
 -17   7  -6     18.62     75.00     33.50     11 o
  17  -6   1     18.10     19.00     27.40     11 <
 -17   6  -1     14.83     23.00     31.60     11 <
  17  -6  -1     20.39     -3.00     24.70     11 <
 -17   6  -3     18.16     26.00     28.70     11 <
 -17   5   0     17.44     44.00     30.40     11 <
  17  -5  -2     24.17     92.00     39.00     11 o
  17  -5  -4     22.67     23.00     25.20     11 <
 -17   4   3     33.87     23.00     28.90     11 <
  17  -4  -5     20.71     50.00     34.60     11 <
 -17   4   5      8.25      8.00     31.00     11 <
  17  -4  -7     15.74     25.00     26.20     11 <
 -17   3   6     23.30      7.00     27.10     11 <
 -17   3   8     62.59    163.00     46.20     11 o
  17  -3  -8     36.87     47.00     32.20     11 <
  17  -3 -10     14.65     27.00     24.60     11 <
 -17   2   9     11.08     32.00     30.70     11 <
  17  -2 -11     14.72     15.00     26.00     11 <
 -17   2  11      6.97     45.00     34.80     11 <
 -17   1  12      8.92     22.00     26.80     11 <
  18  -8   4     30.08     54.00     26.40     11 o
  18  -7   3      6.53     35.00     28.50     11 <
 -18   7  -3     11.73     14.00     28.10     11 <
 -18   7  -5      1.70     -1.00     22.50     11 <
  18  -6   0     39.38     38.00     29.50     11 <
 -18   6   0     26.98     63.00     34.50     11 <
 -18   6  -2      4.30     -1.00     25.00     11 <
  18  -6  -2      6.38     21.00     22.30     11 <
 -18   5   1      2.56     34.00     26.80     11 <
  18  -5  -3     13.02     17.00     26.20     11 <
 -18   5   3      7.21     31.00     30.60     11 <
  18  -5  -5     27.46     42.00     28.70     11 <
 -18   4   4      2.02     -1.00     26.50     11 <
  18  -4  -6     10.85     10.00     22.30     11 <
 -18   4   6     65.40     41.00     32.70     11 <
  18  -4  -8      6.27     21.00     23.90     11 <
 -18   3   7      3.59     25.00     29.60     11 <
  18  -3  -9     11.65     36.00     26.90     11 <
 -18   3   9      6.16     58.00     36.20     11 <
 -18   2  10      3.97     10.00     26.60     11 <
  19  -7   0      2.11     -4.00     18.20     11 <
  19  -6  -1      1.55     36.00     26.80     11 <
 -19   6  -1      4.20     17.00     24.00     11 <
 -19   6   1      2.49     62.00     34.50     11 <
  19  -6  -3     29.32      6.00     18.40     11 <
 -19   5   2      2.31     13.00     24.90     11 <
  19  -5  -4      5.30     16.00     22.30     11 <
 -19   5   4     25.22     22.00     28.50     11 <
 -19   4   5     13.43      2.00     23.40     11 <
  -1  -2   7  77310.00  60763.00   6615.60     12 o
   0  -2   6  64337.00  64822.00   7268.20     12 o
  -1  -3  10  25462.00  30583.00   3617.60     12 o
  -1  -4  13   2326.90   2629.00    426.30     12 o
   0  -4  12   3625.40   5627.00    858.30     12 o
   1  -4  11   2261.90    889.00    163.30     12 o
   4   3 -13  11057.00   8729.00   1219.50     12 o
  -5   4  -9     71.37    118.00     62.10     12 <
  -1  -5  16    773.52   2405.00    273.10     12 o
   1  -5  14    614.19   1222.00    223.70     12 o
   2  -5  13   1158.80   1401.00    254.20     12 o
  -3   5 -14    568.36    823.00    110.30     12 o
   5   3 -14   1180.10   1360.00    248.90     12 o
  -4   5 -13    833.38    973.00    152.70     12 o
  -6   5 -11    390.89    591.00    103.20     12 o
   6  -5  11    764.32    405.00     94.40     12 o
  -6   4  -8   2110.40   3660.00    356.40     12 o
  -6   3  -5     92.35    363.00     92.90     12 o
  -6   2  -2    277.24    991.00    143.50     12 o
  -1  -6  19    184.41    286.00     74.30     12 o
   0  -6  18    291.38    581.00    112.10     12 o
   1  -6  17     69.85    295.00     81.90     12 o
  -1   6 -19     20.05     22.00     45.80     12 <
   2  -6  16    584.67    699.00    158.80     12 o
  -2   6 -18    254.93    134.00     57.20     12 o
   6   3 -15    404.41    241.00    107.80     12 o
  -3   6 -17    102.86     35.00     48.80     12 <
  -4   6 -16    842.79   1514.00    197.80     12 o
   6   4 -18    872.16   1264.00    219.90     12 o
  -5   6 -15    164.50    370.00     75.20     12 o
   7  -6  13    126.30    205.00     62.20     12 o
  -7   6 -13    169.59    157.00     61.20     12 o
  -7   5 -10    558.15   1146.00    166.00     12 o
   7  -5  10    543.48   1013.00    166.50     12 o
  -7   4  -7    459.57    513.00    112.50     12 o
  -7   3  -4   5072.60   6454.00    797.70     12 o
   7  -3   4   3853.60   5709.00    758.70     12 o
  -7   2  -1   5162.60   4638.00    491.50     12 o
  -7   1   2  31389.00  35172.00   4372.90     12 o
   1  -7  20     56.11    243.00     62.00     12 o
   2  -7  19     56.22    128.00     51.00     12 o
   7   3 -16    955.82    937.00    150.20     12 o
   3  -7  18    462.54    598.00     95.40     12 o
  -3   7 -20    139.95    316.00     61.20     12 o
   4  -7  17    285.55    230.00     62.50     12 o
   7   4 -19    470.85    404.00     85.50     12 o
  -4   7 -19     38.03     11.00     38.00     12 <
  -5   7 -18    498.45    391.00     81.30     12 o
   6  -7  17    323.91    184.00     53.80     12 o
  -6   7 -17    140.68    184.00     56.90     12 o
   8  -7  15     48.32    119.00     48.60     12 o
  -8   7 -15     31.61    150.00     49.30     12 o
  -8   7 -17     49.53     65.00     40.80     12 <
  -8   6 -12   2150.80   2787.00    354.30     12 o
   8  -6  12   2335.50   2522.00    359.00     12 o
   8  -4   6    185.42    426.00     91.80     12 o
  -8   4  -6    322.74    552.00     94.10     12 o
   8  -3   3   1278.90   1589.00    214.50     12 o
  -8   3  -3   1898.50   1511.00    210.20     12 o
  -8   2   0   5264.40   7424.00    868.70     12 o
   8  -2   0   4862.30   6002.00    829.20     12 o
   8  -1  -3    305.94     96.00     65.60     12 <
  -8   1   3     33.85    120.00     67.30     12 <
  -8  -1   9   1231.10   3973.00    318.40     12 o
  -8  -2  12   2631.90   4179.00    552.10     12 o
   8   3 -17    342.75    303.00     88.90     12 o
   3  -8  21     25.32     -4.00     32.70     12 <
  -8  -4  18    920.65    891.00    147.00     12 o
   8   4 -20    387.00     -5.00     50.10     12 <
   5  -8  19     52.30     33.00     35.60     12 <
  -5   8 -21      7.97     90.00     28.80     12 o
   6  -8  18    281.05    696.00    106.20     12 o
  -6   8 -20    193.38    422.00     89.10     12 o
   7  -8  19     71.32    133.00     42.50     12 o
  -7   8 -19     21.25      8.00     33.70     12 <
   9  -8  17      6.48      9.00     27.90     12 <
  -9   8 -19     30.62     44.00     34.00     12 <
  -9   7 -14    119.33    172.00     56.20     12 o
   9  -7  14    155.72    274.00     62.00     12 o
  -9   7 -16     61.72     96.00     41.70     12 o
   9  -6  11     30.38    -10.00     42.30     12 <
  -9   6 -11     11.13     -9.00     41.80     12 <
  -9   6 -13     78.08    156.00     52.30     12 o
   9  -4   5    452.93    303.00     74.60     12 o
  -9   4  -5    400.76    329.00     75.50     12 o
   9  -3   2   2022.80   1396.00    225.20     12 o
  -9   3  -2   1338.80   2014.00    231.10     12 o
   9  -2  -1    915.83   1427.00    220.80     12 o
  -9   2   1   1462.60   1320.00    216.50     12 o
   9  -1  -4   1143.20    646.00    146.30     12 o
  -9   1   4   1018.80   1310.00    164.80     12 o
  -9  -1  10   2009.10   2644.00    335.20     12 o
  -9  -2  13    327.26    455.00     96.20     12 o
  -9  -3  16    634.75    567.00    118.20     12 o
   9   3 -18    200.32    263.00     78.80     12 o
   8  -9  19    112.03     41.00     30.90     12 <
  10  -8  16    204.16    217.00     54.90     12 o
 -10   8 -18     20.07     52.00     33.80     12 <
  10  -7  13     64.40    106.00     44.60     12 o
 -10   7 -13     85.59     80.00     41.40     12 <
 -10   7 -15     22.94     88.00     39.80     12 o
  10  -6  10    102.54    135.00     49.50     12 o
 -10   6 -10    144.90    203.00     56.20     12 o
 -10   6 -12    404.23    685.00    113.40     12 o
  10  -5   7     50.71    134.00     55.90     12 o
 -10   5  -7     82.33    179.00     59.00     12 o
 -10   4  -4    195.65     96.00     50.90     12 <
  10  -3   1    354.89    442.00    100.30     12 o
 -10   3  -1    374.98    393.00     96.10     12 o
  10  -2  -2   1302.10   1767.00    274.20     12 o
 -10   2   2   1399.20   1857.00    266.10     12 o
  10  -1  -5    878.46   1235.00    161.30     12 o
 -10   1   5    770.88    778.00    148.50     12 o
  10   0  -8   5375.00   7184.00   1047.20     12 o
 -10   0   8   7327.50   9016.00   1079.00     12 o
 -10  -1  11    236.38    570.00     95.50     12 o
 -10  -2  14    263.83    125.00     54.60     12 o
 -10  -3  17     94.70     62.00     47.80     12 <
  10   3 -19     98.23    170.00     40.50     12 o
  11  -8  15     36.66     58.00     35.30     12 <
 -11   8 -17      9.98     10.00     30.50     12 <
  11  -7  12    177.20    184.00     48.70     12 o
 -11   7 -12    161.88    293.00     57.70     12 o
 -11   7 -14    114.26     81.00     39.70     12 o
  11  -6   9     48.41     40.00     38.00     12 <
 -11   6  -9     81.50     62.00     42.20     12 <
 -11   6 -11    129.66    276.00     62.30     12 o
  11  -5   6    502.31    373.00     82.30     12 o
 -11   5  -6    442.45    460.00     87.30     12 o
 -11   5  -8    363.64    353.00     80.90     12 o
  11  -4   3    465.41    503.00     93.10     12 o
 -11   4  -3    408.02    539.00     94.60     12 o
 -11   3   0    156.80    128.00     54.40     12 o
  11  -3   0    123.85    147.00     56.80     12 o
  11  -2  -3   1104.90   1006.00    153.20     12 o
 -11   2   3    849.24    909.00    147.90     12 o
  11  -1  -6   1466.50   1434.00    236.30     12 o
 -11   1   6   1405.20   1697.00    230.50     12 o
 -11  -1  12    229.76    215.00     61.90     12 o
 -11  -2  15     22.97     71.00     46.80     12 <
 -11  -3  18    124.91    407.00     83.50     12 o
  12  -8  14     90.82     62.00     32.30     12 <
 -12   8 -16     34.19     84.00     37.80     12 o
  12  -7  11     11.91      5.00     29.10     12 <
 -12   7 -13     56.03      1.00     29.30     12 <
  12  -6   8    389.57    549.00     96.80     12 o
 -12   6  -8    398.16    498.00    101.40     12 o
 -12   6 -10     80.39    121.00     46.00     12 o
  12  -5   5     15.03      6.00     35.00     12 <
 -12   5  -5      3.43     68.00     41.80     12 <
 -12   5  -7     37.46     85.00     43.60     12 <
  12  -4   2     50.31      5.00     38.30     12 <
 -12   4  -2     57.21     42.00     41.10     12 <
 -12   4  -4     87.31    314.00     70.60     12 o
 -12   3  -1    143.82    178.00     57.00     12 o
 -12   3   1    140.06    171.00     58.10     12 o
  12  -3  -1    189.22    199.00     59.50     12 o
  12  -2  -4     13.96     96.00     46.50     12 o
 -12   2   4     14.20     12.00     41.80     12 <
  12  -1  -7     96.24    230.00     66.60     12 o
 -12   1   7    173.27    274.00     68.20     12 o
  12   0 -10    262.61    202.00     61.50     12 o
 -12   0  10    164.57    216.00     63.60     12 o
 -12  -1  13     35.68     64.00     47.10     12 <
  12   1 -13    320.69    330.00     66.00     12 o
 -12  -2  16     51.03     57.00     43.10     12 <
  13  -8  13      7.06      4.00     25.30     12 <
 -13   8 -15     12.21     18.00     27.00     12 <
  13  -7  10     47.35    131.00     43.00     12 o
 -13   7 -12     69.68    114.00     42.10     12 o
  13  -6   7     31.55      9.00     30.40     12 <
 -13   6  -9     48.22     57.00     37.80     12 <
  13  -5   4    164.43    139.00     49.20     12 o
 -13   5  -4    131.22    166.00     54.30     12 o
 -13   5  -6    170.74    240.00     66.00     12 o
  13  -4   1     72.24     77.00     46.20     12 <
 -13   4  -1     79.14     80.00     47.30     12 <
 -13   4  -3    336.85    164.00     59.10     12 o
 -13   3   0    496.50    765.00    121.70     12 o
  13  -3  -2    180.74    319.00     74.30     12 o
 -13   3   2    211.37    336.00     80.40     12 o
 -13   2   3    342.68    413.00     87.00     12 o
 -13   2   5     25.77     50.00     43.50     12 <
  13  -2  -5     30.44    101.00     47.60     12 o
 -13   1   6    127.98     87.00     47.20     12 <
  13  -1  -8     99.73     94.00     48.80     12 <
 -13   1   8     34.82    280.00     64.40     12 o
  13   1 -14    574.20    289.00     62.60     12 o
 -13  -1  14    201.15    167.00     57.10     12 o
  14  -8  12    188.86    216.00     51.90     12 o
 -14   8 -14      5.61     25.00     28.90     12 <
  14  -7   9     99.52     52.00     34.10     12 <
 -14   7 -11      7.86     14.00     29.00     12 <
  14  -6   6     60.38     77.00     37.30     12 o
 -14   6  -8    162.19    266.00     65.10     12 o
  14  -5   3    182.35    244.00     65.50     12 o
 -14   5  -5    129.50    105.00     46.80     12 o
  14  -4   0   1241.80   1339.00    193.60     12 o
 -14   4   0   1188.40   1463.00    213.30     12 o
 -14   4  -2    425.92    459.00     81.40     12 o
 -14   3   1    248.45    459.00     96.40     12 o
  14  -3  -3     50.26    100.00     45.10     12 o
 -14   3   3     69.93     28.00     39.90     12 <
 -14   2   4    226.45    350.00     78.20     12 o
  14  -2  -6     69.75     54.00     42.50     12 <
 -14   1   7    148.78    127.00     50.10     12 o
  14  -1  -9     43.82     11.00     34.40     12 <
 -14   1   9     26.18     44.00     40.00     12 <
 -14   0  10     61.76    102.00     44.10     12 o
  14   0 -12    260.43    300.00     71.80     12 o
 -14  -1  13     27.41     42.00     37.10     12 <
  14   1 -15    107.92     60.00     36.20     12 <
 -14  -2  16    296.33    197.00     51.80     12 o
  15  -8  11     17.07      1.00     22.20     12 <
  15  -8  13     10.65      8.00     23.90     12 <
 -15   8 -13     16.86     17.00     25.80     12 <
  15  -7   8    132.93     27.00     30.00     12 <
 -15   7 -10    139.11    110.00     44.20     12 o
  15  -7  10    147.45    232.00     53.50     12 o
 -15   7 -12      7.03     27.00     29.00     12 <
  15  -6   5     36.63     28.00     30.20     12 <
  15  -6   7     11.69     75.00     39.20     12 <
 -15   6  -7     21.60     84.00     39.30     12 o
  15  -5   2     67.99    145.00     45.50     12 o
 -15   5  -4    186.46    124.00     45.50     12 o
  15  -5   4     91.29    143.00     47.00     12 o
  15  -4  -1     39.83     57.00     39.80     12 <
 -15   4  -1    126.35    161.00     50.10     12 o
  15  -3  -4     35.11     28.00     32.40     12 <
 -15   2   5     84.55    212.00     53.60     12 o
  15  -2  -7     80.63     60.00     38.50     12 <
 -15   1   8    199.65    192.00     56.10     12 o
  15  -1 -10    601.84    417.00     91.60     12 o
 -15  -1  14    426.95    387.00     75.10     12 o
  16  -8  10     14.28     14.00     21.80     12 <
  16  -7   7      5.21     -4.00     24.80     12 <
  16  -7   9      9.53     15.00     26.40     12 <
 -16   7  -9     14.18      9.00     26.20     12 <
 -16   7 -11      2.73     63.00     32.80     12 <
  16  -6   4    121.27     85.00     36.60     12 o
  16  -6   6     80.99     57.00     33.10     12 <
 -16   6  -6     45.50    109.00     40.20     12 o
 -16   6  -8    215.75    194.00     52.00     12 o
  16  -5   1      6.53     22.00     29.30     12 <
  16  -5   3     59.46     41.00     33.90     12 <
 -16   5  -3     49.52     72.00     37.70     12 <
  16  -4   0    520.86    415.00     92.10     12 o
 -16   4   0    616.50    769.00    107.00     12 o
  16  -4  -2     11.02     28.00     32.70     12 <
 -16   3   3     33.15     46.00     34.90     12 <
  16  -3  -5     46.78     34.00     32.70     12 <
 -16   2   6     70.89     94.00     42.10     12 o
  16  -2  -8    303.67    173.00     52.70     12 o
 -16   1   9     92.27     74.00     40.90     12 <
  16  -1 -11      6.57      6.00     24.20     12 <
 -16   0  12    380.42    283.00     58.30     12 o
  16   0 -14     11.58     66.00     31.30     12 o
  17  -8   9      2.97     -3.00     19.60     12 <
  17  -7   6     37.94     45.00     27.90     12 <
  17  -7   8     25.28     17.00     23.10     12 <
 -17   7  -8      4.02    -15.00     26.20     12 <
 -17   7 -10     17.68     42.00     31.10     12 <
  17  -6   3     25.72     23.00     24.10     12 <
  17  -6   5     71.47     45.00     29.70     12 <
 -17   6  -5     50.14     68.00     34.30     12 <
 -17   6  -7     13.23     43.00     31.80     12 <
  17  -5   0     15.18      9.00     24.50     12 <
  17  -5   2     15.02     30.00     27.20     12 <
 -17   5  -2     49.19      7.00     30.00     12 <
 -17   5  -4     57.19     26.00     29.20     12 <
  17  -4  -1     36.11     73.00     34.20     12 o
 -17   4   1     18.69      8.00     31.20     12 <
  17  -4  -3     46.12     11.00     26.30     12 <
  17  -3  -4     19.72     28.00     29.30     12 <
 -17   3   4     33.24     25.00     32.90     12 <
  17  -3  -6     32.49     24.00     28.30     12 <
 -17   2   7     72.27    205.00     52.20     12 o
  17  -2  -9     24.08     15.00     26.80     12 <
 -17   1  10     65.99    172.00     49.40     12 o
  17  -1 -12     45.08     -1.00     24.70     12 <
  18  -7   5      1.82     -7.00     19.60     12 <
  18  -7   7     15.27     16.00     19.90     12 <
 -18   7  -7      4.43     39.00     28.20     12 <
  18  -6   2     10.03     -4.00     20.20     12 <
  18  -6   4     15.77      3.00     22.00     12 <
 -18   6  -4     26.59     18.00     25.70     12 <
 -18   6  -6     24.12     28.00     27.70     12 <
  18  -5   1     17.59     14.00     23.90     12 <
 -18   5  -1      5.55     51.00     31.50     12 <
  18  -5  -1     12.73     12.00     22.00     12 <
 -18   5  -3      4.68     62.00     32.80     12 <
 -18   4   0     35.71     63.00     34.20     12 <
  18  -4  -2     14.93     41.00     28.40     12 <
 -18   4   2     14.59     15.00     26.80     12 <
  18  -4  -4      1.28     29.00     26.50     12 <
 -18   3   3      3.38     35.00     31.10     12 <
  18  -3  -5      3.23      6.00     22.30     12 <
 -18   3   5      5.53      9.00     28.10     12 <
  18  -3  -7      4.57      3.00     22.30     12 <
 -18   2   8     17.16     40.00     32.30     12 <
  18  -2 -10      8.75     -2.00     20.80     12 <
  19  -6   1     26.45     19.00     21.00     12 <
  19  -6   3     33.76     29.00     23.20     12 <
 -19   6  -3     33.81     32.00     26.70     12 <
  19  -5   0      1.87      7.00     20.40     12 <
 -19   5   0     24.29     34.00     29.40     12 <
 -19   5  -2      2.01     50.00     28.70     12 <
  19  -5  -2      2.07      2.00     21.60     12 <
 -19   4   1      6.00     -2.00     24.70     12 <
  19  -4  -3     48.45     10.00     21.40     12 <
 -19   4   3      4.07     -3.00     24.60     12 <
  19  -4  -5      7.20      3.00     20.30     12 <
 -19   3   4      9.12     29.00     28.10     12 <
  19  -3  -6     56.05     72.00     30.40     12 o
 -19   3   6     72.53     28.00     27.10     12 <
 -19   2   7     15.33     30.00     29.80     12 <
  -1  -2   7  75344.00  60763.00   6615.60     13 o
   2   2  -8  15967.00  14820.00   1918.30     13 o
   4  -3   7    147.04    244.00     83.80     13 o
  -4   3  -7    107.34    281.00     86.70     13 o
   4  -2   4  16505.00  18447.00   1994.20     13 o
  -4   2  -4  18302.00  19932.00   2039.80     13 o
  -2  -4  14   5615.30   7573.00    972.90     13 o
  -4   1  -1   4905.60   4264.00    506.50     13 o
  -1   4 -13   1673.50   2524.00    308.30     13 o
  -2   4 -12   2132.10   5244.00    473.50     13 o
  -3   4 -11    981.67   1486.00    204.60     13 o
   3  -4  11   1921.90   1241.00    204.30     13 o
   5  -4   9     63.76    175.00     65.30     13 o
   5  -3   6   2991.90   4459.00    516.30     13 o
  -5   3  -6   3062.30   4286.00    506.70     13 o
   5  -2   3   1091.20    737.00    148.30     13 o
  -5   2  -3   1007.90    928.00    150.10     13 o
  -2  -5  17   1044.80   1375.00    207.10     13 o
   5  -1   0  28717.00  29776.00   3672.70     13 o
  -5   1   0  29312.00  30302.00   3748.60     13 o
  -1   5 -16    974.14   1096.00    186.50     13 o
  -2   5 -15    531.97    858.00    134.30     13 o
   3  -5  14    359.94    830.00    111.80     13 o
   4  -5  13    544.18    898.00    149.80     13 o
   5   4 -17   1752.50   1407.00    224.40     13 o
  -5   5 -14    291.73    813.00    120.30     13 o
   6  -5  11    795.56    405.00     94.40     13 o
  -6   5 -13    142.10    321.00     80.60     13 o
   6  -4   8   4243.70   1780.00    324.00     13 o
  -6   4 -10    952.98   1581.00    232.80     13 o
   6  -2   2    251.22    737.00    138.60     13 o
  -6   2  -2    348.43    991.00    143.50     13 o
  -2  -6  20   1504.30    314.00     83.10     13 o
  -6   1   1   4917.70   4413.00    560.80     13 o
   6  -1  -1   4082.50   4126.00    564.00     13 o
  -1  -6  19    208.06    286.00     74.30     13 o
   1   6 -21     59.72    -23.00     45.00     13 <
  -6   0   4   9206.80  13374.00   1705.30     13 o
   6   0  -4   7625.40  12098.00   1704.70     13 o
   0   6 -20   1695.00   2222.00    340.20     13 o
  -6  -1   7   2410.40   1443.00    247.30     13 o
  -6  -2  10   1198.00    443.00    114.00     13 o
   2  -6  18    270.19    128.00     57.00     13 o
   3  -6  17     78.02     66.00     46.30     13 <
  -3   6 -19     38.75     10.00     39.40     13 <
   4  -6  16    894.82   1052.00    188.70     13 o
  -4   6 -18    128.26    371.00     77.50     13 o
   6   4 -18    825.62   1264.00    219.90     13 o
   5  -6  15    189.15    182.00     65.10     13 o
  -5   6 -17    152.15    227.00     62.80     13 o
  -6   6 -16    848.07   2053.00    268.30     13 o
   7  -6  15     54.80    137.00     49.80     13 o
  -7   6 -15     86.64    101.00     49.80     13 o
   7  -5  12    113.18    212.00     66.20     13 o
  -7   5 -12     78.98    255.00     70.40     13 o
  -7   4  -9     45.10     66.00     53.00     13 <
   7  -3   4   3897.90   5709.00    758.70     13 o
  -7   3  -6    581.54    878.00    129.00     13 o
   7  -2   1   3696.60   5971.00    487.70     13 o
  -7   1   2  29100.00  35172.00   4372.90     13 o
   7  -1  -2  30429.00  36278.00   4459.90     13 o
   7   1  -8    928.76    708.00    141.60     13 o
  -7  -1   8    350.71    943.00    147.70     13 o
   2  -7  21      9.34    -35.00     34.80     13 <
  -7  -4  17    234.15    550.00    106.40     13 o
   4  -7  19     41.08     23.00     38.40     13 <
  -4   7 -21     19.31     91.00     35.70     13 o
   5  -7  18    109.29    567.00     89.00     13 o
  -5   7 -20    120.48    115.00     42.80     13 o
   6  -7  17    323.78    184.00     53.80     13 o
  -6   7 -19     65.35    150.00     49.50     13 o
   7  -7  18    365.87    492.00     92.80     13 o
  -7   7 -18    477.42    512.00     95.00     13 o
   8  -7  17     63.08     37.00     35.90     13 <
  -8   7 -17     46.76     65.00     40.80     13 <
  -8   7 -19      3.17      5.00     31.10     13 <
  -8   6 -14     14.63     89.00     48.10     13 <
   8  -6  14     14.66    154.00     53.10     13 o
  -8   6 -16    678.19   1193.00    169.00     13 o
  -8   5 -11    644.53    861.00    150.80     13 o
   8  -5  11   1283.80   1133.00    158.60     13 o
   8  -4   8   2370.80   2930.00    382.10     13 o
  -8   4  -8   2705.60   3348.00    396.50     13 o
  -8   3  -5    297.12    397.00     89.00     13 o
  -8   2  -2   2280.30   3176.00    580.70     13 o
   8  -1  -3    440.38     96.00     65.60     13 <
   8   0  -6    103.47    102.00     77.90     13 <
   8   1  -9   1074.00   1353.00    286.00     13 o
   8   2 -12   3642.60   4382.00    552.50     13 o
   5  -8  21      8.55     16.00     17.60     13 <
   6  -8  20    286.87    486.00     85.10     13 o
   9  -8  19     37.49     85.00     36.10     13 o
   9  -7  16     77.21    115.00     42.90     13 o
  -9   7 -18    248.17    265.00     64.50     13 o
  -9   6 -13     67.38    156.00     52.30     13 o
   9  -6  13    121.17    162.00     53.40     13 o
  -9   6 -15      9.22     23.00     36.10     13 <
  -9   5 -10    252.21    611.00     89.00     13 o
   9  -5  10    519.66    392.00     80.00     13 o
   9  -4   7    190.21    314.00     69.20     13 o
  -9   4  -7    223.17    247.00     66.10     13 o
   9  -3   4   4085.30   4184.00    544.80     13 o
  -9   3  -4   3288.90   3876.00    541.40     13 o
   9  -2   1   1319.10   1914.00    213.30     13 o
  -9   2  -1   1822.10   1390.00    213.10     13 o
  -9   1   2     29.89    329.00     76.60     13 o
   9   1 -10   1330.90   2182.00    321.40     13 o
   9   2 -13    215.79    418.00     93.80     13 o
  10  -8  18      8.62     30.00     28.10     13 <
  10  -7  15     55.62     55.00     37.70     13 <
 -10   7 -17     22.62     42.00     32.20     13 <
  10  -6  12    485.84    732.00    115.70     13 o
 -10   6 -14    133.02     86.00     41.00     13 o
  10  -5   9     65.92     88.00     47.90     13 <
 -10   5  -9     27.57    107.00     50.00     13 o
 -10   5 -11     68.95    175.00     54.30     13 o
  10  -4   6     27.79    162.00     54.70     13 o
 -10   4  -6     30.87    101.00     50.20     13 o
  10  -3   3    561.97    802.00    147.40     13 o
 -10   3  -3    674.87   1052.00    151.50     13 o
  10  -2   0   1352.00   2222.00    283.40     13 o
 -10   2   0   1309.20   1829.00    276.50     13 o
  10  -1  -3    980.43   1227.00    195.00     13 o
 -10   1   3    413.19   1581.00    216.00     13 o
 -10   0   6    674.58   1209.00    181.50     13 o
  10   0  -8   5343.70   7184.00   1047.20     13 o
 -10  -1   9    617.65    724.00    127.50     13 o
  10   1 -11    173.97    275.00     82.70     13 o
 -10  -2  12     65.20    158.00     63.30     13 o
  10   2 -14     66.41     84.00     51.60     13 <
  10   3 -17    115.62     39.00     42.90     13 <
  11  -8  17     12.70     13.00     23.30     13 <
  11  -7  14     38.12     95.00     39.10     13 o
 -11   7 -16     71.44    172.00     50.90     13 o
  11  -6  11    159.38    217.00     57.00     13 o
 -11   6 -13     54.13     47.00     36.80     13 <
  11  -5   8    425.16    451.00     87.10     13 o
 -11   5  -8    332.08    353.00     80.90     13 o
 -11   5 -10     17.49     31.00     36.80     13 <
  11  -4   5     65.56     78.00     47.80     13 <
 -11   4  -5    117.43    219.00     58.60     13 o
 -11   4  -7    108.49    248.00     67.20     13 o
  11  -3   2    707.56   1016.00    149.00     13 o
 -11   3  -2    761.28    802.00    142.40     13 o
  11  -2  -1    935.64   1722.00    255.20     13 o
 -11   2   1    889.80   1834.00    248.60     13 o
 -11  -1  10   1079.50   1296.00    163.00     13 o
  11   1 -12    103.56    199.00     64.60     13 o
 -11  -2  13    102.31    122.00     52.80     13 o
  11   2 -15    227.88     65.00     46.10     13 <
 -11  -3  16    139.85    249.00     65.20     13 o
  11   3 -18    123.50    474.00     83.60     13 o
 -11  -4  19     11.43     -1.00     36.50     13 <
  12  -8  16     26.80     17.00     25.90     13 <
  12  -7  13     76.20     62.00     33.30     13 <
  12  -7  15      4.49     19.00     26.20     13 <
 -12   7 -15      3.63     -3.00     27.30     13 <
 -12   7 -17      8.52     20.00     28.60     13 <
  12  -6  10     64.53     89.00     43.00     13 o
  12  -6  12    105.64    150.00     48.70     13 o
 -12   6 -12    184.49    241.00     58.00     13 o
  12  -5   7      9.74     -1.00     36.10     13 <
 -12   5  -9     48.44     57.00     40.30     13 <
  12  -4   4    777.27    440.00     77.00     13 o
 -12   4  -4     94.33    314.00     70.60     13 o
 -12   4  -6    357.81    478.00     81.60     13 o
  12  -3   1    221.14    160.00     56.50     13 o
 -12   3  -1    130.65    178.00     57.00     13 o
 -12   3  -3     47.56    139.00     57.30     13 o
  12  -2  -2     60.33     79.00     49.00     13 <
 -12   2   2     63.34     39.00     45.70     13 <
  12  -1  -5     31.99     24.00     44.60     13 <
 -12   1   5    110.72     50.00     50.70     13 <
  12   0  -8    431.33   1227.00    167.00     13 o
 -12   0   8    989.34   1063.00    161.20     13 o
 -12  -1  11     53.90    137.00     54.50     13 o
  12   1 -13    319.98    330.00     66.00     13 o
 -12  -2  14     87.92    120.00     48.30     13 o
  12   2 -16    102.84    128.00     48.00     13 o
 -12  -3  17     44.09     67.00     41.20     13 <
  13  -8  15     24.92     25.00     25.10     13 <
  13  -7  12     89.41    107.00     40.20     13 o
  13  -7  14     50.74    113.00     38.70     13 o
 -13   7 -14     91.43     91.00     38.30     13 o
 -13   7 -16     15.19     24.00     27.30     13 <
  13  -6   9    137.52     55.00     35.80     13 <
  13  -6  11     16.65      1.00     28.50     13 <
 -13   6 -11     19.39     30.00     34.60     13 <
 -13   6 -13     35.65     20.00     28.70     13 <
  13  -5   8    117.41    266.00     59.80     13 o
 -13   5  -8    116.33    211.00     58.20     13 o
  13  -4   3    165.68    346.00     69.80     13 o
  13  -4   5     61.19    142.00     49.30     13 o
 -13   4  -5     65.78     59.00     43.60     13 <
  13  -3   0    468.82    653.00    118.80     13 o
 -13   3  -2    278.47    350.00     75.30     13 o
 -13   2   1    396.85    483.00     90.50     13 o
  13  -2  -3    302.94    595.00     95.90     13 o
 -13   2   3    302.33    413.00     87.00     13 o
 -13   1   4    593.85    920.00    124.90     13 o
  13  -1  -6     38.11     25.00     40.50     13 <
 -13   1   6    105.63     87.00     47.20     13 <
 -13  -1  12     86.76     77.00     44.40     13 <
 -13  -2  15    105.90     83.00     42.10     13 <
  13   2 -17     37.44     14.00     31.00     13 <
  14  -8  14     17.60      1.00     21.00     13 <
  14  -7  11     29.21      4.00     25.30     13 <
  14  -7  13     20.07     15.00     26.40     13 <
 -14   7 -13     18.61     -2.00     25.60     13 <
 -14   7 -15      4.86     25.00     28.50     13 <
  14  -6   8    158.85    254.00     64.00     13 o
  14  -6  10     39.63     18.00     27.00     13 <
 -14   6 -10     32.17     17.00     27.30     13 <
 -14   6 -12     71.27     78.00     37.90     13 o
  14  -5   5     53.36    140.00     48.40     13 o
  14  -5   7     40.39     83.00     39.80     13 o
 -14   5  -7     27.57    131.00     46.50     13 o
 -14   5  -9     29.95      3.00     33.20     13 <
  14  -4   2    317.61    358.00     75.80     13 o
  14  -4   4     87.58    169.00     50.50     13 o
 -14   4  -4    160.36    267.00     57.00     13 o
  14  -3   1    639.79    374.00     86.80     13 o
  14  -3  -1    183.05    436.00     93.30     13 o
 -14   2   2     76.35     72.00     46.30     13 <
  14  -2  -4    274.70    387.00     80.10     13 o
 -14   1   5    172.68    172.00     57.10     13 o
  14  -1  -7     70.07    103.00     46.30     13 o
 -14   0   8    744.70   1207.00    156.10     13 o
  14   0 -10     92.27     39.00     35.20     13 <
 -14  -1  11    134.20    222.00     59.50     13 o
  14   1 -13      8.63     25.00     32.00     13 <
 -14  -2  14     55.03    126.00     45.90     13 o
  15  -8  13     10.46      8.00     23.90     13 <
  15  -7  10    155.44    232.00     53.50     13 o
  15  -7  12      9.56      8.00     25.20     13 <
 -15   7 -12      6.70     27.00     29.00     13 <
  15  -6   7     15.75     75.00     39.20     13 <
  15  -6   9     18.33      4.00     25.00     13 <
 -15   6  -9     20.57     15.00     27.70     13 <
 -15   6 -11      7.39     23.00     26.60     13 <
  15  -5   4     89.88    143.00     47.00     13 o
  15  -5   6     27.50     65.00     34.20     13 <
 -15   5  -6     16.01      9.00     30.10     13 <
 -15   5  -8     35.67     22.00     29.00     13 <
  15  -4   1    127.36    173.00     49.50     13 o
  15  -4   3     18.90     -2.00     32.50     13 <
 -15   4  -3     23.34     24.00     33.50     13 <
 -15   4  -5      7.55      1.00     30.00     13 <
  15  -3   0    219.20    131.00     49.50     13 o
 -15   3   0    180.63    216.00     56.80     13 o
  15  -3  -2    478.63    483.00     97.90     13 o
 -15   2   3     55.80     77.00     41.80     13 <
  15  -2  -3     26.73    151.00     49.20     13 o
  15  -2  -5     89.96     86.00     40.90     13 o
 -15   1   6    410.12    827.00    116.40     13 o
  15  -1  -8    112.13    162.00     51.10     13 o
 -15  -1  12     12.90     55.00     35.70     13 <
  15   1 -14    523.50    349.00     71.10     13 o
 -15  -2  15    102.39    100.00     40.80     13 o
  16  -7  11     18.49     17.00     24.50     13 <
  16  -6   6     81.13     57.00     33.10     13 <
  16  -6   8    189.21    240.00     54.60     13 o
 -16   6  -8    184.24    194.00     52.00     13 o
 -16   6 -10     18.57     40.00     30.90     13 <
  16  -5   3     54.22     41.00     33.90     13 <
  16  -5   5      7.68     17.00     27.40     13 <
 -16   5  -5     18.30     16.00     28.90     13 <
 -16   5  -7     18.22     52.00     32.90     13 <
  16  -4   0    512.60    415.00     92.10     13 o
  16  -4   2    100.60     33.00     31.60     13 <
 -16   4  -2     53.96     87.00     37.40     13 o
 -16   4  -4     82.81     82.00     39.70     13 o
 -16   3  -1     15.29     50.00     35.50     13 <
  16  -3  -1     13.25     -5.00     31.50     13 <
 -16   3   1     17.42     58.00     38.50     13 <
  16  -3  -3     33.33      6.00     32.40     13 <
  16  -2  -4    336.18    354.00     75.60     13 o
 -16   2   4    345.20    528.00     84.30     13 o
  16  -2  -6     66.06      9.00     30.80     13 <
  16  -1  -7      8.58     45.00     34.90     13 <
 -16   1   7     28.60     71.00     40.50     13 <
  16  -1  -9     21.33     66.00     36.60     13 <
 -16   0  10     92.08    160.00     49.00     13 o
  16   0 -12    128.28     62.00     37.30     13 <
 -16  -1  13      5.27     18.00     31.70     13 <
  17  -7  10    181.59    149.00     39.00     13 o
  17  -6   7     41.71     58.00     32.10     13 <
 -17   6  -9      5.10     20.00     27.40     13 <
  17  -5   4     46.52     34.00     27.40     13 <
 -17   5  -4     50.84     26.00     29.20     13 <
 -17   5  -6     11.33     54.00     35.40     13 <
  17  -4   1     53.66     24.00     28.20     13 <
 -17   4  -1     86.82     45.00     33.00     13 <
  17  -4  -1     35.50     73.00     34.20     13 o
 -17   4  -3     19.56     37.00     34.10     13 <
 -17   3   0     25.01     70.00     34.00     13 o
  17  -3  -2     66.24     84.00     36.80     13 o
 -17   3   2     90.12    166.00     47.40     13 o
  17  -3  -4     22.41     28.00     29.30     13 <
 -17   2   3     22.53     54.00     34.30     13 <
  17  -2  -5    116.03     72.00     37.70     13 <
 -17   2   5     39.57     98.00     40.90     13 o
  17  -2  -7     49.83     86.00     40.30     13 o
 -17   1   6     82.06    121.00     43.90     13 o
  17  -1  -8     91.98     32.00     32.10     13 <
 -17   1   8     18.51     16.00     30.90     13 <
  17  -1 -10     92.02    232.00     52.10     13 o
  18  -6   6     35.42     45.00     27.40     13 <
  18  -6   8      8.96     38.00     25.10     13 <
 -18   6  -8     18.04     36.00     27.10     13 <
  18  -5   3     13.12     27.00     26.60     13 <
 -18   5  -5     33.65     81.00     36.40     13 o
 -18   5  -7     18.82     22.00     26.50     13 <
  18  -4   0    130.68    107.00     37.80     13 o
 -18   4   0     32.63     63.00     34.20     13 <
 -18   4  -2     22.61     77.00     34.20     13 o
 -18   3   1      5.42     55.00     33.20     13 <
  18  -3  -3     10.21     39.00     28.50     13 <
 -18   3   3      3.49     35.00     31.10     13 <
  18  -3  -5      3.50      6.00     22.30     13 <
 -18   2   4     56.87     61.00     34.60     13 <
  18  -2  -6     15.86      1.00     23.90     13 <
 -18   2   6      1.81     30.00     29.30     13 <
  18  -2  -8     24.21     22.00     27.30     13 <
 -18   1   7     34.78     75.00     37.80     13 <
  18  -1  -9     74.33     63.00     30.20     13 o
 -18   1   9     34.24     34.00     31.30     13 <
 -18   0  10     59.73     27.00     31.70     13 <
  19  -5   2      3.53     23.00     23.00     13 <
  19  -5   4      2.16     -2.00     20.00     13 <
 -19   5  -4      4.80      1.00     24.10     13 <
  19  -4   1      3.46     -1.00     20.10     13 <
  19  -4  -1      2.03      6.00     20.80     13 <
 -19   4  -1      1.54      2.00     25.00     13 <
 -19   4  -3     19.14     22.00     26.40     13 <
 -19   3   2      5.08     15.00     28.20     13 <
  19  -3  -4      7.80      1.00     21.90     13 <
  19  -3  -6     57.49     72.00     30.40     13 o
 -19   2   5     38.87     28.00     30.20     13 <
  19  -2  -7     31.54      9.00     22.10     13 <
 -19   2   7     15.11     30.00     29.80     13 <
 -19   1   8     52.53     70.00     34.40     13 o
 -20   3   1     15.94     26.00     27.60     13 <
   3  -2   5   3988.50   2887.00    372.10     14 o
  -3   2  -5   3707.20   2595.00    375.80     14 o
  -2  -3  11   2215.20   1480.00    272.00     14 o
   3  -1   2  52663.00  57279.00   6641.00     14 o
  -3   1  -2  49596.00  46118.00   5903.90     14 o
  -1   3 -10  12553.00  11621.00   1421.30     14 o
  -2   3  -9    220.22    380.00    105.00     14 o
   2  -3   9    354.83    283.00    100.20     14 o
  -4   1  -1   5036.60   4264.00    506.50     14 o
   4  -1   1   5015.00   4434.00    498.50     14 o
   4   0  -2  47833.00  42567.00   5489.70     14 o
  -4   0   2  56580.00  50727.00   6014.60     14 o
   0   4 -14   5701.30   4985.00    714.00     14 o
   1  -4  13   1689.10   1838.00    293.80     14 o
   2  -4  12   2016.60   3849.00    421.20     14 o
  -3   4 -13   1745.00   2064.00    226.80     14 o
  -4   4 -12    317.54    769.00    101.70     14 o
  -5   4 -11     96.85    347.00     88.60     14 o
   5  -4  11    689.19    496.00     95.10     14 o
  -5   3  -8    945.28    967.00    124.70     14 o
   5  -3   8    183.27    387.00    109.00     14 o
   2   5 -19    302.38    212.00     84.80     14 o
   1   5 -18    829.96   1401.00    205.40     14 o
  -5  -1   6    336.68    612.00    206.80     14 o
   5   1  -6   3903.70   5381.00    282.90     14 o
   1  -5  16    830.72   1251.00    173.60     14 o
   2  -5  15    419.69    877.00    132.20     14 o
  -2   5 -17    523.74    728.00    119.50     14 o
  -4   5 -15    312.09    192.00     63.40     14 o
   4  -5  15     96.54     74.00     52.80     14 <
   5  -5  14    603.15    445.00    102.60     14 o
   6  -5  13    145.03    412.00     84.10     14 o
  -6   5 -15    140.36    269.00     65.60     14 o
  -6   4 -10    984.20   1581.00    232.80     14 o
   6  -4  10   1007.20   1633.00    229.50     14 o
  -6   3  -7    446.27    629.00    105.70     14 o
   6  -3   7    453.37    515.00    100.90     14 o
   6  -2   4   9098.50  14166.00   1507.90     14 o
  -6   2  -4   8078.80   9814.00   1349.40     14 o
  -6   1  -1   5395.20   4397.00    530.50     14 o
   6   1  -7   1312.70   1909.00    232.90     14 o
   1  -6  19    149.34     67.00     48.20     14 <
   6   2 -10    233.13    565.00    121.10     14 o
   2  -6  18    250.91    128.00     57.00     14 o
  -2   6 -20    533.86   1105.00    155.10     14 o
  -3   6 -19     39.36     10.00     39.40     14 <
  -6  -4  16   3401.50   4212.00    591.10     14 o
   4  -6  18    135.27    332.00     74.30     14 o
  -4   6 -20     56.33    431.00     96.60     14 o
   5  -6  17    160.56    113.00     51.20     14 o
  -5   6 -19    100.93    132.00     46.90     14 o
   6  -6  16   1640.20   1582.00    238.40     14 o
   7  -6  15     57.23    137.00     49.80     14 o
   7  -6  17     61.77    201.00     52.70     14 o
  -7   6 -17     89.93    107.00     47.00     14 o
   7  -5  12    120.68    212.00     66.20     14 o
  -7   5 -14    227.35    279.00     69.80     14 o
   7  -4   9     74.91    128.00     57.80     14 o
  -7   4 -11    627.40    997.00    158.80     14 o
   7  -3   6    883.70    524.00    116.90     14 o
  -7   3  -6    739.15    878.00    129.00     14 o
  -7   2  -3    555.52   1108.00    156.00     14 o
   7  -2   3    972.02    830.00    152.40     14 o
  -7   1   0   3816.50   4338.00    610.10     14 o
   7  -1   0   8155.20   5206.00    619.40     14 o
   7   2 -11   1207.60   1307.00    205.30     14 o
   2  -7  21      7.97    -35.00     34.80     14 <
   4  -7  21     19.00     76.00     26.40     14 o
   5  -7  20    134.82     70.00     36.30     14 <
   6  -7  19     73.42     60.00     37.90     14 <
  -6   7 -21     39.61     56.00     35.50     14 <
   8  -7  19     20.55     16.00     27.40     14 <
  -8   6 -16    683.80   1193.00    169.00     14 o
   8  -6  16    949.45    984.00    159.40     14 o
  -8   6 -18     20.15     39.00     37.00     14 <
   8  -5  13    102.86    221.00     61.50     14 o
  -8   5 -13    145.84    193.00     59.50     14 o
   8  -3   5    255.14    513.00     93.00     14 o
  -8   3  -7    650.86    585.00    107.60     14 o
  -8   2  -2   2060.50   3176.00    580.70     14 o
   8  -2   2   2155.00   3320.00    553.40     14 o
   8  -1  -1   2540.60   2337.00    347.20     14 o
  -8   1   1   1836.70   2649.00    338.70     14 o
   8   0  -4  14850.00  18801.00   2623.80     14 o
  -8   0   4  16617.00  22325.00   2680.60     14 o
  -8  -1   7   2258.40   2934.00    438.60     14 o
   8   3 -15     77.86    110.00     69.00     14 <
   9  -7  18    151.53    233.00     59.10     14 o
   9  -6  15      9.02     26.00     35.70     14 <
  -9   6 -17     60.28    111.00     43.80     14 o
   9  -5  12    381.53    266.00     67.50     14 o
  -9   5 -12    312.20    350.00     73.30     14 o
  -9   5 -14     65.45     62.00     40.30     14 <
   9  -4   9    238.71    233.00     65.40     14 o
  -9   4  -9    203.95    271.00     66.50     14 o
   9  -3   6    182.06    253.00     71.50     14 o
  -9   3  -6    166.67    163.00     67.70     14 o
   9  -2   1   1451.60   1914.00    213.30     14 o
  -9   2  -3     63.65     42.00     52.60     14 <
   9  -1  -2     84.97    128.00     64.70     14 <
  -9  -1   8    612.45    336.00     85.30     14 o
   9   1  -8    160.33    375.00     92.60     14 o
  -9  -3  14    470.62    288.00     72.00     14 o
   9   3 -16    560.94    536.00    109.50     14 o
  -9  -4  17    172.44     91.00     58.50     14 <
   9   4 -19     70.38     27.00     15.70     14 <
  10  -7  17      9.68      2.00     25.20     14 <
 -10   7 -19     39.67     25.00     29.10     14 <
  10  -6  14     30.75     82.00     39.60     14 o
 -10   6 -16    178.95    220.00     54.00     14 o
  10  -5  11    146.04    179.00     55.10     14 o
 -10   5 -13    417.78    487.00     82.60     14 o
 -10   4  -8     10.75     76.00     47.20     14 <
  10  -4   8     60.45     45.00     44.20     14 <
 -10   4 -10    165.81    175.00     59.40     14 o
 -10   3  -5     30.37     20.00     44.10     14 <
  10  -3   5     29.34     55.00     49.60     14 <
  10  -2   2   3286.10   1344.00    246.50     14 o
 -10   2  -2    515.61   3122.00    265.50     14 o
 -10   1   1    310.91    212.00     67.20     14 o
  10  -1  -3   1024.00   1227.00    195.00     14 o
 -10   0   4   5231.50   8598.00   1093.50     14 o
  10   0  -6   1001.40   1136.00    167.60     14 o
  10   1  -9    499.36    718.00    123.50     14 o
 -10  -2  12     54.08    158.00     63.30     14 o
  10   2 -12    166.33    242.00     70.00     14 o
 -10  -3  15    525.35    388.00     90.70     14 o
 -10  -4  18    124.36    166.00     54.90     14 o
  11  -7  16     89.56    156.00     48.00     14 o
 -11   7 -18     19.81     27.00     27.90     14 <
  11  -7  18     19.45     41.00     28.10     14 <
  11  -6  13     56.72     33.00     34.80     14 <
 -11   6 -15     25.37     72.00     37.30     14 <
  11  -6  15     16.90     29.00     28.50     14 <
 -11   6 -17     95.17    173.00     46.70     14 o
  11  -5  10      5.73     -9.00     34.00     14 <
  11  -5  12     37.65     -3.00     31.20     14 <
 -11   5 -12     41.11    131.00     46.80     14 o
  11  -4   7    107.04    336.00     70.20     14 o
 -11   4  -9     39.94    131.00     50.30     14 o
  11  -3   4     49.81    210.00     61.90     14 o
 -11   3  -4    227.20    217.00     62.80     14 o
 -11   3  -6    604.16   1019.00    134.80     14 o
  11  -2   1    983.04   1616.00    219.30     14 o
 -11   2  -1   1028.30   1459.00    220.40     14 o
  11  -1  -2   4104.00   3353.00    228.80     14 o
 -11  -1   8    355.64    465.00     87.30     14 o
  11   1 -10    739.62    681.00    136.40     14 o
  11   2 -13     57.22     81.00     50.20     14 <
  12  -7  15      5.02     19.00     26.20     14 <
  12  -7  17      6.73     15.00     25.90     14 <
  12  -6  12    110.85    150.00     48.70     14 o
 -12   6 -14     21.25     37.00     33.40     14 <
 -12   6 -16    102.86    166.00     49.20     14 o
  12  -5   9     17.90     47.00     38.30     14 <
 -12   5 -11     25.34     63.00     41.70     14 <
  12  -5  11     80.51     79.00     40.10     14 <
 -12   5 -13     17.53    118.00     44.40     14 o
  12  -4   6    335.71    318.00     70.90     14 o
  12  -4   8    229.95    348.00     81.20     14 o
  12  -3   3     70.56     99.00     52.80     14 <
 -12   3  -5     84.26     61.00     44.20     14 <
  12  -2   0   1150.60   1094.00    176.80     14 o
 -12   2   0   1152.70   1296.00    180.50     14 o
 -12   2  -2     46.45     50.00     44.70     14 <
  12  -1  -3    149.69    277.00     72.40     14 o
 -12   1   3    368.86    368.00     77.60     14 o
  12   0  -6   3062.10   3402.00    508.70     14 o
 -12   0   6   3096.70   3913.00    491.40     14 o
  12   1 -11     25.74     59.00     44.20     14 <
 -12  -2  12    110.76    285.00     64.30     14 o
  12   2 -14     49.79     28.00     38.30     14 <
 -12  -3  15     32.68     79.00     44.70     14 <
  12   3 -17     91.41     66.00     40.60     14 <
 -12  -4  18     20.57     76.00     25.60     14 o
  13  -7  16     18.54     16.00     23.40     14 <
 -13   6 -13     32.87     20.00     28.70     14 <
  13  -6  13     34.92     22.00     25.80     14 <
 -13   6 -15     15.37     36.00     32.50     14 <
  13  -5  10    311.49    354.00     71.00     14 o
 -13   5 -10    371.82    321.00     72.10     14 o
 -13   5 -12     17.17     41.00     33.40     14 <
  13  -4   5     68.96    142.00     49.30     14 o
 -13   4  -7    154.36     69.00     42.90     14 <
  13  -4   7     17.17     68.00     42.90     14 <
 -13   4  -9    160.48    225.00     57.40     14 o
  13  -3   2    286.02    367.00     74.40     14 o
  13  -3   4    345.70    297.00     80.20     14 o
 -13   3  -4    189.21    461.00     86.20     14 o
 -13   2  -1    132.98    473.00     85.10     14 o
  13  -2  -1    373.13    469.00     87.30     14 o
 -13   1   2    644.59    831.00    128.30     14 o
  13  -1  -4    742.94    725.00    116.20     14 o
 -13   1   4    624.25    920.00    124.90     14 o
  13   1 -10    187.51    288.00     75.90     14 o
 -13  -1  10    372.13    436.00     82.20     14 o
 -13  -2  13     18.74     50.00     40.50     14 <
  13   2 -15    105.09     17.00     35.70     14 <
 -13  -3  16     31.81    255.00     58.50     14 o
  14  -7  15      9.81     -3.00     24.80     14 <
  14  -6  12    101.88     79.00     34.00     14 o
 -14   6 -14     54.23     41.00     30.20     14 <
 -14   5  -9     28.75      3.00     33.20     14 <
  14  -5   9     29.77      7.00     27.40     14 <
 -14   4  -6    139.54    160.00     50.40     14 o
  14  -4   6    210.32    186.00     53.80     14 o
 -14   4  -8    391.71    765.00    110.70     14 o
  14  -3   1    697.39    374.00     86.80     14 o
 -14   3  -3    126.47    169.00     51.10     14 o
  14  -3   3     96.35    152.00     48.80     14 o
  14  -2   0   1759.30   1389.00    271.90     14 o
 -14   2   0   3019.60   3328.00    291.40     14 o
  14  -2  -2     83.32     23.00     42.50     14 <
 -14   1   3    271.22    412.00     77.40     14 o
  14  -1  -5    160.61    227.00     58.00     14 o
 -14   0   6     76.60    210.00     60.10     14 o
  14   0  -8    737.38    731.00    136.40     14 o
 -14  -1   9     21.52     12.00     36.40     14 <
 -14  -1  11    137.23    222.00     59.50     14 o
  14   1 -11    124.64     92.00     50.20     14 <
 -14  -2  14     51.48    126.00     45.90     14 o
  14   2 -14     49.41     46.00     36.40     14 <
  14   2 -16     64.54     12.00     30.40     14 <
  15  -6  11     22.91     -2.00     23.70     14 <
 -15   6 -13     14.13     49.00     32.40     14 <
  15  -6  13     53.34      9.00     23.20     14 <
  15  -5   8     46.51     27.00     29.30     14 <
 -15   5 -10    299.48    198.00     50.40     14 o
  15  -5  10    102.03     59.00     34.90     14 <
 -15   5 -12     44.29     65.00     34.20     14 <
 -15   4  -5      5.81      1.00     30.00     14 <
  15  -4   5     32.31      1.00     30.00     14 <
 -15   4  -7      6.79     11.00     31.70     14 <
  15  -3   2    278.44    444.00     89.70     14 o
 -15   3  -2    310.60    377.00     88.10     14 o
 -15   3  -4     28.88     23.00     34.80     14 <
 -15   2   1     25.25     58.00     43.70     14 <
  15  -2  -1     68.67    149.00     48.30     14 o
 -15   2  -1     72.09     75.00     44.50     14 <
  15  -2  -3     27.66    151.00     49.20     14 o
 -15   1   4    233.42    299.00     64.50     14 o
  15  -1  -4     69.32     51.00     47.60     14 <
  15  -1  -6    553.43    381.00     94.20     14 o
  15   1 -12     15.46     30.00     33.40     14 <
 -15  -2  13    127.12     41.00     35.70     14 <
  15   2 -15     12.29     18.00     31.00     14 <
  16  -6  10     19.32     22.00     25.40     14 <
 -16   6 -12     86.83    277.00     56.50     14 o
  16  -6  12    329.74    108.00     42.60     14 o
  16  -5   7     37.62     24.00     28.70     14 <
 -16   5  -9     12.62     31.00     29.60     14 <
  16  -5   9     22.90     26.00     27.50     14 <
 -16   5 -11     16.48     51.00     32.50     14 <
  16  -4   4     72.04     76.00     35.40     14 o
 -16   4  -6    210.27    155.00     47.60     14 o
  16  -4   6     67.51    103.00     41.10     14 o
 -16   4  -8     83.11    160.00     47.70     14 o
 -16   3  -1     15.38     50.00     35.50     14 <
  16  -3   1     26.25     55.00     33.50     14 <
 -16   3  -3      7.18      8.00     31.20     14 <
 -16   2   0    802.25   1150.00    147.40     14 o
 -16   2   2     94.72     74.00     41.90     14 <
  16  -2  -2     20.97     20.00     31.10     14 <
 -16   1   3      4.78     20.00     33.10     14 <
 -16   1   5     45.44     33.00     34.20     14 <
  16  -1  -5     42.72     31.00     33.60     14 <
  16  -1  -7     10.10     45.00     34.90     14 <
  16   0  -8    462.27    309.00     82.30     14 o
  16   0 -10    106.49     80.00     37.30     14 o
 -16  -1  11     19.42     38.00     33.50     14 <
  16   1 -13      9.21      4.00     24.30     14 <
 -16  -2  14     41.51    114.00     42.60     14 o
  17  -6   9      1.92      6.00     20.70     14 <
  17  -5   6     12.28     19.00     26.80     14 <
 -17   5  -8     34.03     19.00     26.60     14 <
  17  -5   8     21.24     37.00     28.20     14 <
  17  -4   3     45.69     58.00     32.50     14 <
 -17   4  -5     18.54     54.00     33.70     14 <
  17  -4   5     29.45     43.00     30.50     14 <
 -17   4  -7     15.05     98.00     38.30     14 o
  17  -3   0     32.90     12.00     28.00     14 <
  17  -3   2     89.00     92.00     39.60     14 o
 -17   3  -2     69.69     87.00     39.40     14 o
 -17   3  -4     56.80     60.00     33.50     14 <
 -17   2   1    141.21    130.00     44.80     14 o
  17  -2  -3     11.68     16.00     30.80     14 <
 -17   1   4     37.44     86.00     37.90     14 o
 -17   1   6     72.33    121.00     43.90     14 o
  17  -1  -6     77.00     93.00     38.60     14 o
 -17  -1  10     63.61     89.00     40.60     14 o
 -17  -1  12     24.08     -7.00     28.40     14 <
  17   1 -12     25.63     18.00     25.70     14 <
  18  -6   8      8.62     38.00     25.10     14 <
  18  -5   5     44.67     56.00     29.60     14 <
 -18   5  -7     19.67     22.00     26.50     14 <
  18  -5   7      6.61     19.00     24.10     14 <
 -18   5  -9     10.26     48.00     30.10     14 <
  18  -4   2     57.82     42.00     29.50     14 <
 -18   4  -4     28.27      3.00     24.70     14 <
  18  -4   4     26.63     23.00     24.70     14 <
 -18   4  -6     30.59     41.00     29.60     14 <
 -18   3  -1     10.82     29.00     32.30     14 <
  18  -3  -1     48.11     34.00     28.80     14 <
  18  -3   1     52.16     26.00     30.20     14 <
 -18   3  -3      7.18     -3.00     26.80     14 <
 -18   2   0     27.11     36.00     31.00     14 <
 -18   2   2    159.89    117.00     41.80     14 o
  18  -2  -2     18.03     25.00     28.00     14 <
  18  -2  -4     41.81     34.00     28.10     14 <
 -18   1   5     40.63    107.00     41.30     14 o
  18  -1  -7     25.40     29.00     29.10     14 <
 -18   0   8    111.21     98.00     40.50     14 o
  18   0 -10     46.17     34.00     27.80     14 <
  19  -5   4      2.53     -2.00     20.00     14 <
  19  -4   1      3.69     -1.00     20.10     14 <
 -19   4  -3     21.46     22.00     26.40     14 <
  19  -4   3     36.49     18.00     22.20     14 <
 -19   4  -5      6.85     18.00     26.90     14 <
 -19   3   0     24.01     42.00     30.30     14 <
  19  -3   0     20.37     91.00     34.20     14 o
  19  -3  -2     32.53     24.00     24.90     14 <
 -19   3  -2    154.70    155.00     42.40     14 o
 -19   2   1     23.07     31.00     29.10     14 <
 -19   2   3     27.40     -5.00     26.90     14 <
  19  -2  -3     19.83     11.00     23.80     14 <
  19  -2  -5     32.41     26.00     24.80     14 <
 -19   1   4     61.75     56.00     33.10     14 <
 -19   1   6     25.86     60.00     32.40     14 <
  19  -1  -6      5.90     -7.00     21.00     14 <
  19  -1  -8     38.02     17.00     22.40     14 <
 -20   3   1     17.39     26.00     27.60     14 <
  20  -3  -1      5.51      2.00     19.50     14 <
 -20   3  -1     11.33     23.00     28.00     14 <
 -20   2   2     26.05      1.00     25.60     14 <
  -2   1  -3   9301.30   6733.00    874.70     15 o
   2  -1   3   8119.40   7093.00    897.00     15 o
  -1   2  -7  21953.00  21275.00   2490.80     15 o
  -2  -3  11   2136.50   1480.00    272.00     15 o
   1  -3  10   9699.00  13136.00   1678.10     15 o
  -3   3 -10   4099.70   5027.00    720.80     15 o
  -4   3  -9    930.10   1757.00    266.30     15 o
   4  -3   9    615.54   2060.00    272.20     15 o
  -4   2  -6   7530.20   8752.00   1184.20     15 o
   4  -2   6   7773.10  10693.00   1252.60     15 o
   1   4 -15   1142.90   1100.00    192.20     15 o
   0  -4  14   7432.10   6840.00    790.30     15 o
  -4  -1   5  15516.00  13479.00   1243.90     15 o
   4   1  -5  16137.00  14727.00   1170.80     15 o
  -2   4 -14   2562.70   2547.00    296.60     15 o
   3  -4  13   1297.20   1552.00    220.20     15 o
  -3   4 -13   1614.40   2064.00    226.80     15 o
   4  -4  12    431.08    169.00     75.40     15 o
  -5   4 -13    993.60    829.00    146.00     15 o
   5  -3   8    161.95    387.00    109.00     15 o
  -5   3 -10   2185.40   3563.00    370.90     15 o
  -3  -5  18   2402.70   1662.00    252.50     15 o
  -5   2  -5   6269.00   5469.00    620.60     15 o
   5  -2   5   4841.40   5026.00    631.20     15 o
  -1   5 -18    653.74   1087.00    154.50     15 o
   2  -5  17    788.79    660.00    125.20     15 o
   3  -5  16     90.27    140.00     59.10     15 o
  -3   5 -18    412.78    475.00     91.10     15 o
   4  -5  15     86.96     74.00     52.80     15 <
  -4   5 -17    163.58    279.00     68.70     15 o
   6  -5  15     50.50    177.00     61.50     15 o
  -6   5 -17    139.50    278.00     64.60     15 o
   6  -4  12   4021.40   3016.00    428.20     15 o
  -6   4 -12   2906.10   3671.00    452.30     15 o
  -6   3  -9    939.18    615.00    108.10     15 o
   6  -3   9    479.87    432.00    101.90     15 o
  -6   1  -1   5715.30   4397.00    530.50     15 o
   6  -1   1   3526.20   4109.00    567.30     15 o
   6   0  -2  24451.00  29843.00   3578.10     15 o
  -6   0   2  29747.00  32717.00   3709.40     15 o
   0  -6  20   1618.80   3039.00    359.80     15 o
  -6  -1   5   3201.40   4602.00    351.20     15 o
   2  -6  20    334.57    929.00    159.90     15 o
   6   3 -13    329.44    454.00    113.80     15 o
   3  -6  19     15.67      2.00     38.20     15 <
  -3   6 -21     11.91     96.00     40.30     15 o
  -4   6 -20     61.35    431.00     96.60     15 o
  -6  -5  19    313.14    355.00     81.10     15 o
   5  -6  19    132.48    117.00     44.10     15 o
  -5   6 -21     29.42     26.00     36.70     15 <
  -6   6 -20    355.00    505.00     97.50     15 o
   7  -6  17     65.93    201.00     52.70     15 o
   7  -6  19     56.43    100.00     40.70     15 o
  -7   6 -19     36.81     69.00     40.30     15 <
  -7   6 -21     36.04     48.00     37.20     15 <
   7  -5  14    207.42    266.00     69.30     15 o
  -7   5 -16    126.50    325.00     75.90     15 o
   7  -4  11    871.18   1113.00    169.10     15 o
  -7   4 -13    439.78    780.00    122.40     15 o
   7  -3   8    351.68    871.00    140.60     15 o
  -7   3  -8    785.18    921.00    145.70     15 o
   7  -2   5   1244.60    913.00    183.50     15 o
  -7   2  -5   1153.80   1323.00    190.10     15 o
  -7   1  -2  27630.00  34454.00   4316.10     15 o
   7   1  -6   4241.70   4063.00    553.10     15 o
  -7  -1   6   3791.60   4668.00    584.60     15 o
  -7  -2   9   2039.70   3630.00    411.70     15 o
   7   3 -14   1259.40   1857.00    312.00     15 o
   3  -7  22    256.98     -1.00     26.50     15 <
   6  -7  21     78.23    118.00     39.50     15 o
   8  -6  18    133.49    132.00     44.00     15 o
  -8   6 -20    177.73    550.00     92.00     15 o
  -8   5 -15    145.70    295.00     76.50     15 o
   8  -5  15    135.38    484.00     83.40     15 o
  -8   5 -17    106.77     70.00     42.40     15 <
  -8   4 -12   1821.00   2626.00    311.20     15 o
   8  -4  12   1134.00   2042.00    315.50     15 o
   8  -3   7    928.56    540.00    111.70     15 o
  -8   3  -9    125.20    152.00     61.50     15 o
  -8   2  -4   2619.10   3613.00    513.20     15 o
   8  -2   4   2640.70   4281.00    508.50     15 o
  -8   1  -1   2306.90   2680.00    363.60     15 o
   8  -1   1   2167.40   2720.00    359.10     15 o
  -8   0   2    889.64   1031.00    161.00     15 o
   8   1  -7   3433.50   4567.00    536.20     15 o
  -8  -3  13     40.36     53.00     62.40     15 <
  -8  -4  16   2074.00   1638.00    221.70     15 o
   8   4 -18    823.58    793.00    143.00     15 o
   9  -6  17    114.45     52.00     35.50     15 <
  -9   6 -19     13.66      8.00     29.50     15 <
   9  -5  14    107.59      8.00     35.30     15 <
  -9   5 -16    182.89    109.00     49.90     15 o
  -9   4 -11    210.07    452.00     87.30     15 o
  -9   3  -8    289.57    924.00    127.20     15 o
   9  -3   8    357.00    669.00    120.60     15 o
   9  -2   3     63.21     14.00     51.10     15 <
  -9   2  -5    583.89    754.00    124.40     15 o
   9  -1   0   7694.20   7682.00    972.90     15 o
  -9   1   0   7465.30   7670.00    971.40     15 o
  -9  -1   6    488.66   1543.00    218.70     15 o
   9   2 -11    401.93    353.00     93.40     15 o
   9   3 -14    133.71    127.00     62.20     15 o
  10  -7  19     13.65      1.00     24.30     15 <
  10  -6  16     75.65    117.00     45.90     15 o
 -10   6 -18    257.19    270.00     54.80     15 o
  10  -6  18     51.46     56.00     34.40     15 <
  10  -5  13    240.84    352.00     80.40     15 o
 -10   5 -15     43.71     80.00     41.30     15 <
  10  -4  10    510.88    331.00     68.90     15 o
 -10   4 -10    135.60    175.00     59.40     15 o
 -10   4 -12    203.26    163.00     59.80     15 o
 -10   3  -7    363.77    277.00     80.40     15 o
  10  -2   4     45.18    332.00     86.40     15 o
 -10   2  -4    153.98    181.00     78.90     15 o
  10  -1  -1    254.50    345.00     76.10     15 o
 -10   1  -1    171.61     99.00     60.10     15 <
  10   0  -4   6366.40   9546.00   1139.40     15 o
 -10   0   4   5320.20   8598.00   1093.50     15 o
  10   1  -7    317.40    681.00    123.20     15 o
 -10  -1   7    397.44    934.00    134.50     15 o
 -10  -2  10    371.08    255.00     71.90     15 o
 -10  -3  13    276.35    374.00     80.00     15 o
  10   3 -15    423.74    491.00     97.60     15 o
 -11   6 -17     90.26    173.00     46.70     15 o
  11  -6  17    174.84     55.00     33.20     15 <
  11  -5  12     39.88     -3.00     31.20     15 <
  11  -5  14     67.36     98.00     40.40     15 o
 -11   5 -14     84.11    110.00     43.70     15 o
 -11   5 -16     42.49     66.00     36.50     15 <
  11  -4   9     48.68     69.00     43.00     15 <
 -11   4 -11    132.71    162.00     52.70     15 o
  11  -4  11     88.83     90.00     44.90     15 o
  11  -3   6    387.09    741.00    130.80     15 o
 -11   3  -6    552.23   1019.00    134.80     15 o
 -11   3  -8     44.08     65.00     44.90     15 <
  11  -2   3   1001.00    687.00    136.20     15 o
 -11   2  -3    471.68   1119.00    150.90     15 o
  11  -1   0    101.89    179.00     66.00     15 o
 -11   1   0    379.73    203.00     66.40     15 o
 -11  -1   6   2382.50   2441.00    294.80     15 o
  11   1  -8    296.06    338.00     83.70     15 o
  11   2 -11    153.81    457.00     95.70     15 o
 -11  -2  11    155.16    567.00    101.30     15 o
 -11  -3  14    424.70    297.00     66.00     15 o
  11   3 -16    207.19    129.00     57.40     15 o
 -11  -4  17     32.57     75.00     44.20     15 <
  11   4 -19     19.60     -3.00     37.00     15 <
  12  -6  16    133.63    184.00     49.30     15 o
  12  -5  13     10.95     36.00     34.00     15 <
 -12   5 -13     15.57    118.00     44.40     15 o
 -12   5 -15      3.45     -3.00     30.00     15 <
  12  -4   8    250.30    348.00     81.20     15 o
 -12   4 -10    122.87    120.00     51.10     15 o
 -12   4 -12     39.02     44.00     36.80     15 <
  12  -3   5     68.95    107.00     50.30     15 o
  12  -3   7    133.62     85.00     45.10     15 <
 -12   3  -7     57.63     74.00     44.80     15 <
  12  -2   2     44.14     55.00     46.10     15 <
 -12   2  -4     36.28     86.00     46.90     15 <
 -12   1   1    285.04    374.00     77.90     15 o
 -12   1  -1    282.07    373.00     79.20     15 o
  12  -1  -1    286.62    220.00     69.70     15 o
 -12   0   4   1343.90   1117.00    186.30     15 o
  12   0  -4   1464.30   1255.00    184.50     15 o
 -12  -1   7    183.12    255.00     70.90     15 o
  12   1  -9    202.40    241.00     66.30     15 o
 -12  -2  10     85.99    115.00     53.20     15 o
  12   2 -12     86.93     82.00     50.70     15 <
  12   3 -15     21.29     74.00     43.10     15 <
 -12  -4  18     16.01     76.00     25.60     15 o
  13  -6  15     50.19     79.00     34.20     15 o
  13  -5  12      6.29     21.00     28.50     15 <
 -13   5 -14     40.18     25.00     29.50     15 <
 -13   5 -16     22.26     72.00     34.40     15 o
  13  -4   9     77.96    146.00     51.30     15 o
 -13   4  -9    172.58    225.00     57.40     15 o
 -13   4 -11     16.91      9.00     29.70     15 <
  13  -3   6     91.31    214.00     72.20     15 o
 -13   3  -6    297.41    563.00     89.80     15 o
 -13   3  -8    183.85    232.00     58.30     15 o
  13  -2   1    354.96    308.00     82.50     15 o
  13  -2   3    334.49    381.00     82.80     15 o
 -13   2  -3    439.25    367.00     83.70     15 o
 -13   1   0    155.48    261.00     62.80     15 o
  13  -1  -2    764.14    694.00    129.60     15 o
  13   1  -8    250.81    251.00     67.90     15 o
 -13  -1   8    167.95    245.00     70.70     15 o
 -13  -2  11     31.09     66.00     44.90     15 <
  13   2 -13     35.57     38.00     39.50     15 <
 -13  -3  14    143.55    109.00     44.30     15 o
  13   3 -16     79.86     64.00     41.40     15 <
 -13  -4  17     30.92      4.00     33.40     15 <
  14  -6  14     22.07     11.00     23.60     15 <
  14  -5  11     63.26     24.00     30.50     15 <
  14  -5  13     22.76     76.00     35.50     15 o
 -14   5 -13     84.55     75.00     38.70     15 <
 -14   5 -15     31.42     35.00     31.40     15 <
  14  -4   8    325.23    612.00    108.60     15 o
 -14   4 -10     52.12    186.00     51.80     15 o
  14  -4  10     82.66    122.00     45.10     15 o
 -14   4 -12    186.65    199.00     50.90     15 o
  14  -3   5    322.04    182.00     60.40     15 o
 -14   3  -7    109.47    223.00     55.80     15 o
  14  -2   2    147.41    188.00     54.30     15 o
 -14   2  -2    338.83    186.00     55.70     15 o
 -14   2  -4    315.67    351.00     75.50     15 o
  14  -1  -1     94.59    227.00     62.50     15 o
 -14   1   1    105.57    219.00     64.50     15 o
  14  -1  -3    239.08    315.00     72.20     15 o
 -14   0   4    451.32    516.00     95.30     15 o
  14   0  -6     90.54    148.00     58.30     15 o
 -14  -1   7     28.98    172.00     56.00     15 o
 -14  -2  10    369.06    481.00     73.70     15 o
  14   2 -12    342.56    297.00     77.40     15 o
 -14  -2  12    675.94    580.00     89.80     15 o
  14   2 -14     47.20     46.00     36.40     15 <
 -14  -3  15     51.19    131.00     44.50     15 o
  15  -5  10    106.36     59.00     34.90     15 <
  15  -5  12     20.80     25.00     26.90     15 <
 -15   5 -12     38.76     65.00     34.20     15 <
 -15   5 -14     27.32     69.00     36.30     15 <
  15  -4   7      8.55     13.00     27.90     15 <
  15  -4   9     25.31     16.00     28.10     15 <
 -15   4  -9     14.34    102.00     40.00     15 o
 -15   4 -11      9.62     14.00     29.80     15 <
  15  -3   4     18.80     20.00     31.70     15 <
 -15   3  -6    117.21    301.00     64.40     15 o
  15  -3   6    202.33    137.00     50.70     15 o
 -15   3  -8    240.12    299.00     67.80     15 o
  15  -2   1     69.15     50.00     42.10     15 <
 -15   2  -1     72.54     75.00     44.50     15 <
 -15   2  -3     31.91     43.00     37.60     15 <
 -15   1   0    274.50    370.00     75.00     15 o
  15  -1  -2    438.78    367.00     74.80     15 o
 -15   1   2    391.28    415.00     79.00     15 o
 -15  -1   8    285.74    440.00     74.80     15 o
  15   1 -10    570.45    411.00     81.30     15 o
 -15  -2  11     14.89     16.00     32.10     15 <
  15   2 -13     37.10     78.00     38.60     15 o
 -15  -3  14    131.51    137.00     45.90     15 o
  16  -5  11     25.28     44.00     27.60     15 <
  16  -5  13     29.97     29.00     24.40     15 <
 -16   5 -13      6.24      8.00     24.80     15 <
  16  -4   6     78.35    103.00     41.10     15 o
 -16   4  -8     73.82    160.00     47.70     15 o
  16  -4   8     98.04     81.00     39.30     15 o
 -16   4 -10    104.09    125.00     41.90     15 o
  16  -3   3     11.77     18.00     29.70     15 <
  16  -3   5     16.90     55.00     34.00     15 <
 -16   3  -5     14.65     36.00     33.90     15 <
 -16   3  -7      5.53     28.00     33.30     15 <
  16  -2   0   1002.60    885.00    156.00     15 o
  16  -2   2     14.27     46.00     33.70     15 <
 -16   2  -2      6.58     73.00     39.10     15 <
 -16   2  -4    220.01    398.00     78.40     15 o
 -16   1   1     22.26     24.00     31.50     15 <
  16  -1  -3      5.17     33.00     35.70     15 <
 -16   0   4    404.90    505.00     78.30     15 o
  16   0  -6    207.35    137.00     61.80     15 o
 -16   0   6    174.79    315.00     71.30     15 o
 -16  -1   7     12.52     84.00     41.30     15 o
  16   1  -9     21.11     55.00     33.20     15 <
 -16  -1   9     73.38     65.00     37.50     15 <
  16   1 -11     51.11     34.00     32.40     15 <
 -16  -2  12    169.17    152.00     48.10     15 o
  16   2 -14     36.99     17.00     25.00     15 <
  17  -5  10    195.50     98.00     36.80     15 o
  17  -4   7     10.38     48.00     30.00     15 <
  17  -4   9     14.31     21.00     27.60     15 <
 -17   4  -9     13.65     19.00     27.50     15 <
 -17   4 -11     58.36     35.00     28.80     15 <
  17  -3   4     31.74     57.00     32.10     15 <
 -17   3  -4     61.31     60.00     33.50     15 <
 -17   3  -6     17.49     50.00     34.50     15 <
  17  -2   1     20.02    179.00     47.40     15 o
 -17   2  -1    155.83     90.00     42.50     15 o
  17  -2  -1     27.79     85.00     40.60     15 o
 -17   2  -3     18.34     85.00     38.70     15 o
 -17   1   0     11.81     15.00     31.00     15 <
  17  -1  -2     64.56     86.00     37.20     15 o
 -17   1   2     59.27     82.00     40.20     15 o
  17  -1  -4     35.96     21.00     28.90     15 <
 -17  -1   8     20.24     49.00     35.00     15 <
  17   1 -10    131.55     30.00     32.00     15 <
  17   1 -12     28.75     18.00     25.70     15 <
 -17  -2  11     23.91     21.00     31.90     15 <
  18  -5   9      2.60     15.00     20.90     15 <
  18  -4   6     13.21     24.00     26.10     15 <
  18  -4   8     44.84     20.00     23.90     15 <
 -18   4  -8     23.38      8.00     25.30     15 <
  18  -3   3     31.19      6.00     23.10     15 <
  18  -3   5      3.60      1.00     21.20     15 <
 -18   3  -5      2.68     -1.00     25.20     15 <
 -18   3  -7     15.08      4.00     25.90     15 <
  18  -2   0     24.48     29.00     28.00     15 <
 -18   2   0     25.42     36.00     31.00     15 <
 -18   2  -2      9.37     19.00     29.00     15 <
 -18   1   1     71.68     48.00     35.50     15 <
  18  -1  -3    217.70     78.00     37.00     15 o
 -18   1   3     66.03     57.00     36.60     15 <
  18  -1  -5     59.06     38.00     31.20     15 <
 -18   0   4     89.38    127.00     45.10     15 o
  18   0  -6    125.48     57.00     32.10     15 <
 -18   0   6    118.17     49.00     35.70     15 <
  18   0  -8     77.96     61.00     33.10     15 <
 -18  -1   9     39.35     49.00     33.50     15 <
  19  -4   5     21.41      3.00     20.80     15 <
  19  -3   2    144.15    151.00     39.70     15 o
  19  -3   4     23.41     19.00     24.50     15 <
 -19   3  -4     26.81     -1.00     24.00     15 <
 -19   3  -6     63.83     58.00     32.60     15 <
  19  -2   1      4.86     21.00     25.00     15 <
  19  -2  -1     15.39     35.00     27.60     15 <
 -19   2  -1     25.58     39.00     32.50     15 <
 -19   2  -3     18.60     17.00     26.90     15 <
 -19   1   2     15.85     25.00     28.10     15 <
  19  -1  -4     37.30     57.00     31.00     15 <
  19  -1  -6      3.77     -7.00     21.00     15 <
 -19  -1   8     31.75     36.00     30.30     15 <
  20  -3   1     20.43      8.00     20.40     15 <
  20  -2   0     32.37     31.00     25.50     15 <
 -20   2   0     18.51     30.00     29.50     15 <
 -20   2  -2     11.31      9.00     24.00     15 <
  20  -2  -2    187.39     62.00     29.10     15 o
 -20   1   1     31.97     34.00     27.60     15 <
  20  -1  -3      4.73     -5.00     21.50     15 <
 -20   1   3      6.38     15.00     23.80     15 <
   1  -2   7  25456.00  20853.00   2726.40     16 o
   3  -2   7   1540.50   2818.00    374.20     16 o
  -3   2  -7   2926.50   2219.00    320.10     16 o
  -3  -1   4    945.16   1971.00    299.50     16 o
  -2   3 -11    296.39    362.00     90.90     16 o
   2  -3  11    185.97    192.00     86.80     16 o
   3  -3  10   7156.80   6886.00    791.00     16 o
  -4   3 -11   1016.70   1429.00    196.50     16 o
   2   4 -16   4306.30   5512.00    757.10     16 o
  -4   1  -3   9710.00   8341.00    988.70     16 o
   4  -1   3   9979.60   7827.00    992.10     16 o
  -1   4 -15    476.39    473.00    115.10     16 o
  -4  -2   8  12813.00  20821.00   2485.40     16 o
   2  -4  14   1826.30   1828.00    298.90     16 o
  -3   4 -15   1278.20   1256.00    150.30     16 o
   5  -4  13   1212.80   1011.00    153.50     16 o
  -5   4 -15    211.27    178.00     67.80     16 o
   5  -3  10   2864.30   2117.00    356.70     16 o
  -5   3 -10   2394.20   3563.00    370.90     16 o
   3   5 -20    143.68    349.00     75.10     16 o
   5  -2   7   2120.10   2066.00    262.90     16 o
  -5   2  -7   2157.00   2279.00    270.40     16 o
  -1  -5  18    820.45   1559.00    233.20     16 o
   1   5 -20    506.15    496.00    105.70     16 o
  -5  -1   4  25065.00  26449.00   2391.30     16 o
   1  -5  18    848.53    958.00    166.30     16 o
  -1   5 -20    305.63    371.00     87.70     16 o
   2  -5  17    947.48    660.00    125.20     16 o
  -2   5 -19     58.24    150.00     56.70     16 o
   3  -5  18    254.17    448.00     94.50     16 o
  -5  -4  15   1344.90    876.00    183.40     16 o
   4  -5  17    217.29    198.00     61.10     16 o
  -4   5 -19     86.63    148.00     52.90     16 o
   6  -5  17    224.60    195.00     59.40     16 o
  -6   5 -19      3.46      3.00     34.20     16 <
  -6   4 -14     66.92    145.00     57.30     16 o
   6  -4  14     66.84    138.00     56.40     16 o
   6  -3   9    588.68    432.00    101.90     16 o
  -6   3 -11    268.27    258.00     74.20     16 o
   6  -2   6   1419.80   1469.00    210.20     16 o
  -6   2  -6   1710.60   1647.00    209.50     16 o
   6  -1   3   1630.30   1709.00    257.00     16 o
  -6   1  -3   1609.10   1561.00    244.60     16 o
   6   1  -5   1503.90   1444.00    318.40     16 o
  -6  -1   5   3709.10   4602.00    351.20     16 o
  -6  -2   8  24486.00  32876.00   3384.20     16 o
   3  -6  21     27.95    182.00     41.50     16 o
   4  -6  20    163.66    799.00    115.30     16 o
   5  -6  21     14.18     70.00     36.70     16 <
   6  -6  20    369.79    595.00    101.50     16 o
   7  -6  19     64.12    100.00     40.70     16 o
   7  -6  21     33.03    103.00     38.00     16 o
   7  -5  16    417.37    403.00     82.20     16 o
  -7   5 -18    332.08    384.00     75.40     16 o
   7  -4  13    393.31    624.00    118.20     16 o
  -7   4 -15    305.68    402.00     92.20     16 o
   7  -3  10   4319.60   3779.00    332.10     16 o
  -7   3 -10   3156.10   4539.00    312.10     16 o
  -7   2  -7    312.56    547.00     98.80     16 o
  -7   1  -2  29771.00  34454.00   4316.10     16 o
   7  -1   2  26927.00  36417.00   4406.20     16 o
   7   2  -9   3590.20   3766.00    442.60     16 o
  -7  -3  12   9424.00  11391.00   1289.30     16 o
  -7  -4  15    553.87   1143.00    188.50     16 o
   7   4 -17    298.26    446.00    108.50     16 o
   8  -6  20    300.05    482.00     93.50     16 o
  -8   5 -17    118.93     70.00     42.40     16 <
   8  -5  17     10.44     31.00     34.40     16 <
  -8   5 -19      2.09      9.00     31.50     16 <
   8  -4  12   1444.00   2042.00    315.50     16 o
  -8   4 -14    343.71    646.00    107.30     16 o
   8  -4  14    572.82    557.00    106.70     16 o
   8  -3   9    135.61    284.00     74.20     16 o
  -8   3 -11    190.94    164.00     62.70     16 o
  -8   2  -6    332.12    603.00    107.60     16 o
   8  -2   6    283.45    519.00    106.60     16 o
   8  -1   3     92.89    206.00     70.90     16 o
  -8   1  -3    137.57    160.00     69.20     16 o
   8   0  -2    275.44   1168.00    170.80     16 o
   8   1  -5    242.69    415.00    103.10     16 o
  -8  -1   5    243.95    521.00    102.30     16 o
  -8  -2   8   4068.00   6208.00    590.20     16 o
   8   3 -13     57.91     79.00     63.80     16 <
   9  -6  19    147.95    172.00     44.10     16 o
   9  -5  16    255.73    293.00     60.70     16 o
  -9   5 -18    158.31    172.00     51.70     16 o
  -9   4 -13    232.60    161.00     56.00     16 o
   9  -4  13    159.91    189.00     58.70     16 o
  -9   4 -15     42.48    150.00     55.50     16 o
   9  -3  10    439.32    371.00     87.10     16 o
  -9   3 -10    263.90    469.00     86.90     16 o
   9  -2   5    988.14    594.00    123.50     16 o
  -9   2  -7   1175.20   1112.00    176.50     16 o
   9  -1   2    160.30    331.00     76.40     16 o
  -9   1  -2    325.48     83.00     62.10     16 <
   9   1  -6   1006.50   1320.00    228.50     16 o
  -9  -2   9   1326.40   1573.00    232.20     16 o
   9   2  -9   1651.00   1862.00    259.70     16 o
  -9  -3  12   1569.50   1957.00    242.10     16 o
   9   4 -17    185.35    146.00     61.00     16 o
  10  -5  15     40.01     46.00     36.40     16 <
  10  -5  17     54.86     40.00     33.40     16 <
 -10   5 -17     75.30     93.00     41.60     16 o
 -10   5 -19      7.98     19.00     30.30     16 <
 -10   4 -14     29.48     68.00     41.90     16 <
  10  -3   9     39.93    131.00     51.70     16 o
 -10   3  -9     57.90     78.00     46.80     16 <
 -10   3 -11    462.68    559.00    103.30     16 o
 -10   2  -6    360.68    396.00     87.10     16 o
  10  -2   6    449.89    521.00     95.70     16 o
  10  -1   1    163.57    267.00     74.10     16 o
 -10   1  -3   1170.50   1462.00    220.50     16 o
  10   0  -2   1645.80   1210.00    208.50     16 o
 -10   0   2   1387.30   1666.00    216.50     16 o
  10   1  -5   1131.20   1037.00    150.90     16 o
 -10  -2   8    275.19    617.00    128.80     16 o
  10   2 -10    229.39    202.00     68.90     16 o
  10   3 -13    226.25    278.00     76.40     16 o
 -10  -4  16    490.62    595.00    135.90     16 o
  10   4 -18     22.17     71.00     45.20     16 <
  11  -5  16     49.89     50.00     31.80     16 <
 -11   5 -18     16.71     61.00     36.20     16 <
  11  -4  11     98.03     90.00     44.90     16 o
  11  -4  13    116.01     95.00     42.70     16 o
 -11   4 -13     78.96     88.00     41.70     16 o
 -11   4 -15     33.56     87.00     40.20     16 o
  11  -3   8     25.39    123.00     51.50     16 o
  11  -3  10     34.59     60.00     43.90     16 <
 -11   3 -10     64.34     45.00     40.60     16 <
  11  -2   5     63.52     57.00     51.40     16 <
 -11   2  -5     59.32     75.00     51.50     16 <
 -11   2  -7    216.34     96.00     51.20     16 <
 -11   1  -2   1243.60   1302.00    194.00     16 o
  11   1  -6   1217.80   1687.00    287.40     16 o
 -11  -1   6   2671.60   2441.00    294.80     16 o
  11   2  -9     58.55     40.00     50.20     16 <
 -11  -2   9     88.40    261.00     67.80     16 o
 -11  -3  12    413.44    812.00    139.70     16 o
  11   3 -14    155.08    134.00     56.20     16 o
  12  -5  15     16.62     11.00     29.80     16 <
  12  -5  17      7.52     -8.00     27.60     16 <
 -12   5 -17      3.26     27.00     29.70     16 <
 -12   4 -14     25.18     11.00     30.50     16 <
  12  -3   9    350.69    383.00     80.80     16 o
 -12   3  -9    420.18    448.00     82.20     16 o
 -12   3 -11     35.33     84.00     42.10     16 <
  12  -2   4     27.86     -7.00     39.50     16 <
  12  -2   6    140.40     86.00     51.50     16 <
 -12   2  -6     92.83     94.00     49.90     16 <
  12  -1   1    200.81    203.00     69.70     16 o
 -12   1  -1    305.79    373.00     79.20     16 o
 -12   1  -3     94.81    350.00     79.30     16 o
  12   0  -2   1743.90   2124.00    327.80     16 o
 -12   0   2   1078.60   2162.00    304.10     16 o
 -12  -1   5    145.97    136.00     57.70     16 o
  12   1  -7    160.77    294.00     75.40     16 o
 -12  -2   8   1087.90    476.00    109.00     16 o
  12   2 -10    104.40    100.00     49.20     16 o
 -12  -3  13    106.20     41.00     44.90     16 <
  12   3 -15     21.22     74.00     43.10     16 <
 -12  -4  16     62.96    157.00     60.00     16 o
  12   4 -18     21.94    131.00     34.00     16 o
  13  -5  14     46.56     12.00     26.40     16 <
  13  -5  16     43.71     12.00     25.40     16 <
 -13   5 -16     22.32     72.00     34.40     16 o
  13  -4  11     38.44     47.00     34.60     16 <
  13  -4  13    103.80     85.00     38.70     16 o
 -13   4 -13    188.54     82.00     38.40     16 o
 -13   4 -15     25.35     88.00     39.80     16 o
  13  -3   8    309.62    189.00     57.10     16 o
 -13   3 -10    444.38    337.00     79.40     16 o
  13  -2   5      7.33     43.00     39.40     16 <
 -13   2  -5     11.00     38.00     40.60     16 <
 -13   2  -7     37.93    119.00     48.40     16 o
  13  -1   0    139.44    117.00     55.40     16 o
  13  -1   2    521.78    969.00    144.00     16 o
 -13   1  -2    700.28    741.00    128.50     16 o
  13   1  -6     51.55     46.00     46.30     16 <
 -13  -1   6     64.96     23.00     43.30     16 <
 -13  -2   9     35.54     50.00     46.90     16 <
  13   2 -11     22.42     77.00     41.90     16 <
 -13  -3  12    529.25    249.00     69.50     16 o
  13   3 -14     86.42     58.00     39.60     16 <
  14  -5  15     18.07     34.00     26.90     16 <
  14  -4  10    120.66    122.00     45.10     16 o
 -14   4 -12    173.63    199.00     50.90     16 o
  14  -4  12     71.69    103.00     39.10     16 o
 -14   4 -14    111.67    204.00     54.30     16 o
  14  -3   7    113.81    122.00     47.90     16 o
  14  -3   9    124.21    111.00     44.80     16 o
 -14   3  -9     91.77    126.00     46.60     16 o
 -14   3 -11      7.79     20.00     31.50     16 <
  14  -2   4    303.21    366.00     77.00     16 o
  14  -2   6     42.87     29.00     37.40     16 <
 -14   2  -6     57.66     46.00     39.50     16 <
  14  -1   1    127.43    195.00     61.50     16 o
 -14   1  -1     81.15    296.00     66.30     16 o
 -14   1  -3    153.77    338.00     75.20     16 o
 -14   0   2    207.51    327.00     70.40     16 o
  14   0  -2    207.33    175.00     63.50     16 o
  14   0  -4    729.05    401.00     93.70     16 o
 -14  -1   5    221.60    217.00     63.80     16 o
  14   1  -7     66.80    153.00     56.00     16 o
 -14  -2   8   1507.00   1543.00    180.20     16 o
 -14  -2  10    395.87    481.00     73.70     16 o
  14   2 -10    188.55    102.00     50.40     16 o
 -14  -3  13    243.14    153.00     50.90     16 o
  14   3 -15     36.93     54.00     35.80     16 <
 -14  -4  16     23.28     27.00     34.80     16 <
  15  -5  14     65.78    172.00     43.90     16 o
  15  -4  11     26.02      6.00     22.70     16 <
  15  -4  13     16.72     -2.00     22.60     16 <
 -15   4 -13     12.88     21.00     29.30     16 <
 -15   4 -15     47.90     19.00     28.50     16 <
  15  -3   8    235.58    295.00     65.20     16 o
 -15   3  -8    247.97    299.00     67.80     16 o
 -15   3 -10    168.53    155.00     48.50     16 o
  15  -2   3     42.44     34.00     34.40     16 <
  15  -2   5    146.06     86.00     41.80     16 o
 -15   2  -5    138.89     95.00     42.90     16 o
 -15   2  -7     23.74    108.00     42.50     16 o
  15  -1   0    281.00    274.00     70.50     16 o
  15  -1   2    331.07    384.00     75.90     16 o
 -15   1  -2    254.23    207.00     66.90     16 o
  15   1  -6    516.60    377.00     99.50     16 o
 -15  -1   6    705.17    752.00    109.70     16 o
  15   1  -8    261.04    225.00     62.20     16 o
  15   2 -11      9.58     48.00     35.70     16 <
 -15  -3  12    156.65    124.00     46.80     16 o
  15   3 -14     92.02     44.00     34.50     16 <
 -15  -4  15     58.94     26.00     34.30     16 <
  16  -5  13     42.37     29.00     24.40     16 <
  16  -4  10    158.42    128.00     41.00     16 o
  16  -4  12     31.56     60.00     30.20     16 <
 -16   4 -12     96.88     76.00     36.00     16 o
  16  -3   7      9.73      3.00     27.10     16 <
  16  -3   9     11.55     14.00     24.90     16 <
 -16   3  -9     34.15     14.00     28.30     16 <
 -16   3 -11     22.68     25.00     35.60     16 <
  16  -2   4    174.25    261.00     69.80     16 o
 -16   2  -4    228.90    398.00     78.40     16 o
 -16   2  -6      6.76     66.00     38.50     16 <
  16  -1   1     21.55     19.00     34.40     16 <
 -16   1  -1      7.04     16.00     32.00     16 <
  16  -1  -1      3.92     -4.00     33.10     16 <
 -16   1  -3     58.67     75.00     40.10     16 <
 -16   0   2     99.31    169.00     50.80     16 o
  16   0  -2    126.86    140.00     47.20     16 o
  16   0  -4    367.32    260.00     66.30     16 o
 -16  -1   5     38.35     58.00     38.00     16 <
  16   1  -7     25.45     52.00     35.40     16 <
 -16  -1   7     10.86     84.00     41.30     16 o
  16   2 -10     15.68      5.00     27.30     16 <
 -16  -2  10     63.87     73.00     38.20     16 <
  16   2 -12    167.93     58.00     36.60     16 <
 -16  -3  13     67.76     45.00     34.90     16 <
  17  -4   9     17.65     21.00     27.60     16 <
  17  -4  11     48.90      5.00     22.80     16 <
  17  -3   6      7.73      6.00     24.90     16 <
  17  -3   8     79.09     32.00     28.10     16 <
 -17   3  -8     28.49     31.00     31.30     16 <
 -17   3 -10     32.02     63.00     32.10     16 <
  17  -2   3     14.37     37.00     30.60     16 <
 -17   2  -5    258.93    138.00     44.70     16 o
  17  -2   5    176.88    121.00     42.10     16 o
 -17   2  -7    115.99    110.00     43.90     16 o
  17  -1   0    148.12    180.00     46.80     16 o
 -17   1   0     13.92     15.00     31.00     16 <
 -17   1  -2     49.17    141.00     44.70     16 o
 -17  -1   4     80.86    146.00     48.20     16 o
 -17  -1   6     56.16    146.00     47.80     16 o
  17   1  -6    150.01     52.00     36.00     16 <
  17   1  -8     30.99     19.00     28.10     16 <
 -17  -2   9     15.95     55.00     33.60     16 <
  17   2 -11      3.00     19.00     27.00     16 <
 -17  -3  12     30.22     56.00     34.20     16 <
  18  -3   7      5.93      1.00     22.60     16 <
  18  -3   9     34.16     51.00     27.10     16 <
 -18   3  -9     32.52     22.00     27.70     16 <
  18  -2   2     11.07     21.00     29.30     16 <
  18  -2   4     24.21     27.00     27.70     16 <
 -18   2  -4     33.12     43.00     31.20     16 <
 -18   2  -6      6.12     12.00     27.00     16 <
  18  -1   1     30.72     76.00     34.20     16 o
 -18   1  -1     87.81     76.00     37.80     16 o
  18  -1  -1     49.84     40.00     28.30     16 <
 -18   1  -3     79.06    126.00     42.60     16 o
 -18   0   2     32.57     25.00     30.90     16 <
  18   0  -4    383.22    152.00     46.30     16 o
 -18  -1   5    107.91     14.00     29.70     16 <
  18   1  -7     41.20     25.00     29.20     16 <
 -18  -1   7     83.60     82.00     37.10     16 o
  18   1  -9     68.35      7.00     26.00     16 <
 -18  -2   8     29.61     68.00     36.40     16 <
  18   2 -10      6.99      3.00     23.90     16 <
 -18  -2  10     39.16     39.00     32.80     16 <
  19  -3   6     73.07     34.00     24.80     16 <
  19  -2   3     10.32     17.00     25.30     16 <
  19  -2   5     46.98     22.00     24.50     16 <
 -19   2  -5     20.21     63.00     32.30     16 <
 -19   2  -7     13.47     28.00     29.70     16 <
 -19   1   0    125.38    155.00     45.60     16 o
  19  -1   0     65.92     60.00     33.30     16 <
 -19   1  -2     31.59     40.00     28.90     16 <
  19  -1  -2     15.85     29.00     25.40     16 <
 -19  -1   4     58.88     51.00     37.10     16 <
 -19  -1   6      7.83     21.00     30.30     16 <
  19   1  -8     43.17     20.00     24.60     16 <
  20  -2   2      5.52      9.00     21.00     16 <
  20  -1   1     12.08     37.00     28.00     16 <
  20  -1  -1      4.36     16.00     22.50     16 <
 -20   1  -1     28.53     48.00     29.40     16 <
 -20   1  -3     65.88     78.00     35.80     16 o
 -20   0   0    183.25    105.00     39.80     16 o
 -20   0   2     35.85     81.00     36.30     16 o
  -2   0   0  80151.00  64527.00   7861.50     17 o
   2   0   0  75019.00  62952.00   7816.60     17 o
   0   2  -8  66749.00  96856.00  11959.30     17 o
   2  -2   8    386.36   2434.00    169.80     17 o
   3  -1   4   2119.50   1683.00    259.70     17 o
   1   3 -12   4790.80   9222.00    768.90     17 o
   3   1  -4   6398.30   1666.00    260.50     17 o
  -1   3 -12   2392.80   4741.00    399.90     17 o
   2  -3  11    199.79    192.00     86.80     17 o
   4  -3  11    730.37    971.00    170.20     17 o
  -4   3 -13   1561.00   1779.00    260.00     17 o
  -4   2  -8  11317.00   7318.00    887.10     17 o
   4  -2   8   4290.60   7471.00    987.40     17 o
  -1  -4  15   1419.60   1144.00    175.10     17 o
  -4   0   0  14915.00  16004.00   2103.40     17 o
   4   0   0  12379.00  17814.00   2098.00     17 o
   0   4 -16   2426.30   1666.00    274.20     17 o
   1  -4  15    904.90    775.00    116.90     17 o
   4   2  -8  12198.00  16204.00   2076.50     17 o
  -2   4 -16   1355.10   1697.00    240.10     17 o
   3  -4  15    279.13    387.00    110.20     17 o
  -3   4 -17    147.39    140.00     59.40     17 o
  -4   4 -16    590.07   2182.00    257.60     17 o
   5  -4  15    370.34    340.00     70.80     17 o
  -5   4 -17    206.08    338.00     74.00     17 o
  -5   3 -12   1133.50   1698.00    161.50     17 o
   5  -3  12    706.98    516.00    133.40     17 o
  -5   2  -9    281.69    334.00     85.20     17 o
   5  -1   4   8720.00  17166.00   1454.50     17 o
  -5   1  -4   9599.40   7364.00   1304.00     17 o
   5   1  -4  14725.00  10373.00   1798.80     17 o
  -5  -1   4  23938.00  26449.00   2391.30     17 o
  -1   5 -20    293.40    371.00     87.70     17 o
   2  -5  19     97.80     99.00     53.10     17 <
  -2   5 -21    138.20    194.00     56.70     17 o
   5   3 -12   6111.50   6114.00    610.30     17 o
   3  -5  18    258.86    448.00     94.50     17 o
  -3   5 -20     22.34     86.00     49.00     17 <
   4  -5  19     19.70     86.00     43.50     17 <
  -4   5 -21    206.24    419.00     69.80     17 o
   5  -5  18    111.88    204.00     61.80     17 o
  -5   5 -22     88.49    164.00     41.60     17 o
   6  -5  19     34.13    -12.00     33.90     17 <
  -6   5 -21     42.15     22.00     33.40     17 <
   6  -4  16    846.18    992.00    140.50     17 o
  -6   4 -16    252.09    651.00    129.00     17 o
   6  -3  11    149.22    209.00     66.80     17 o
  -6   3 -13     68.66    112.00     59.30     17 <
  -6   2  -8   6287.20  11630.00   1233.10     17 o
   6  -2   8  10995.00  13909.00   1450.90     17 o
  -6   1  -5   1443.20   1403.00    178.40     17 o
  -6   0   0  44741.00  63792.00   7762.90     17 o
   6   0   0  44382.00  58552.00   7283.60     17 o
  -6  -1   3   1997.00   1768.00    271.80     17 o
   6   2  -8  10719.00  18007.00   2290.70     17 o
   2  -6  22     21.69     -1.00     33.00     17 <
  -6  -3  11    570.78    377.00    127.10     17 o
   6   4 -16   3692.30   5485.00    644.70     17 o
   4  -6  22     30.33     -3.00     31.60     17 <
   7  -5  18    265.71    242.00     64.30     17 o
  -7   5 -20     34.99     30.00     36.70     17 <
   7  -4  15    345.04    507.00     85.20     17 o
  -7   4 -17     54.03    168.00     61.20     17 o
   7  -3  12   3675.70   4910.00    494.20     17 o
  -7   3 -12   1604.30   2525.00    432.20     17 o
   7  -2   7    323.07    251.00     83.50     17 o
  -7   2  -9   1710.20   1782.00    239.20     17 o
  -7   1  -4   4981.60  11342.00    772.50     17 o
   7   1  -4   7947.60  11789.00    642.90     17 o
  -7  -2   7    451.92    486.00    109.10     17 o
   7   3 -12   4563.50   5973.00   1001.40     17 o
  -7  -4  15    543.99   1143.00    188.50     17 o
   8  -5  19     22.77     -4.00     29.70     17 <
  -8   5 -21     28.01     27.00     32.40     17 <
   8  -4  14    574.34    557.00    106.70     17 o
  -8   4 -16    163.10    403.00     86.70     17 o
   8  -4  16    673.34    427.00     86.90     17 o
  -8   4 -18    293.61    514.00     84.20     17 o
   8  -3  11     80.40    182.00     59.50     17 o
  -8   3 -13     13.30     35.00     45.00     17 <
   8  -2   8   2803.40   4223.00    434.80     17 o
  -8   2  -8   3831.80   2085.00    373.70     17 o
   8  -1   3    117.23    206.00     70.90     17 o
  -8   1  -5    170.68    179.00     81.10     17 o
  -8   0   0   6699.10   7278.00    939.20     17 o
   8   0   0   5813.00   6790.00    853.20     17 o
  -8  -1   3    129.01    204.00     89.50     17 o
   8   2  -8   1284.90   2155.00    424.50     17 o
  -8  -3  11    147.82    377.00     88.30     17 o
   8   4 -16   1567.30   1456.00    222.10     17 o
   9  -5  18     83.05    130.00     44.80     17 o
   9  -5  20     10.16      3.00     27.10     17 <
  -9   5 -20      9.17     41.00     35.10     17 <
   9  -4  15    246.28    209.00     55.50     17 o
  -9   4 -17    192.78     48.00     38.30     17 <
  -9   3 -12    534.30    650.00    138.90     17 o
   9  -3  12    990.00   1359.00    161.80     17 o
  -9   3 -14     24.02     72.00     43.30     17 <
   9  -2   7   1154.00   1267.00    161.40     17 o
  -9   2  -9    972.36   1136.00    172.10     17 o
   9  -1   4    787.83    718.00    134.90     17 o
  -9   1  -4    655.71   1028.00    143.90     17 o
  -9  -2   7   1152.90   1648.00    216.60     17 o
   9   3 -12   1105.50    974.00    192.50     17 o
  -9  -5  18    353.59    536.00     90.20     17 o
  10  -5  19      9.71     56.00     30.30     17 <
  10  -4  14     38.84     88.00     40.60     17 o
  10  -4  16    209.22    411.00     79.80     17 o
 -10   4 -16     63.84    410.00     79.50     17 o
 -10   4 -18     10.60     16.00     30.00     17 <
  10  -3  11    207.74    374.00     82.70     17 o
 -10   2  -8    589.39   1069.00    125.10     17 o
  10  -2   8   2875.40   2339.00    159.40     17 o
 -10   2 -10    129.79    206.00     62.20     17 o
  10  -1   3   1108.50   1371.00    198.50     17 o
  10  -1   5    724.06    730.00    133.90     17 o
 -10   1  -5    855.18    932.00    139.30     17 o
  10   0   0   6991.20   8167.00    968.60     17 o
 -10   0   0   7546.40   8118.00   1083.10     17 o
  10   1  -3   1280.90   1813.00    226.40     17 o
 -10  -1   3   1640.90   1683.00    218.60     17 o
  10   2  -8    254.47    853.00    124.50     17 o
 -10  -3  11    310.26    570.00    112.20     17 o
 -10  -4  14     75.96    178.00     60.80     17 o
  10   4 -16    677.47   1050.00    142.60     17 o
  11  -5  18     57.13     31.00     29.80     17 <
  11  -4  15     88.29    105.00     41.20     17 o
 -11   4 -17     14.03     29.00     30.90     17 <
 -11   4 -19      4.49     16.00     28.60     17 <
  11  -3  10     35.22     60.00     43.90     17 <
  11  -3  12    384.86    231.00     75.90     17 o
 -11   3 -12    523.42    597.00     92.30     17 o
 -11   3 -14     78.21    135.00     47.30     17 o
  11  -2   7    137.87    181.00     56.80     17 o
  11  -2   9     25.57     22.00     40.10     17 <
 -11   2  -9     57.52     28.00     42.50     17 <
 -11   1  -4    637.26    614.00    107.30     17 o
  11  -1   4    957.79   2068.00    150.10     17 o
 -11   1  -6   1331.90   1473.00    204.70     17 o
 -11  -1   2   1453.60   1454.00    176.20     17 o
 -11  -1   4   4503.70   5018.00    244.60     17 o
  11   2  -7    251.85    266.00     70.60     17 o
 -11  -2   7    138.96    173.00     62.80     17 o
  11   2  -9     57.20     40.00     50.20     17 <
 -11  -3  10     67.77     97.00     52.00     17 <
  11   4 -17     28.13     20.00     40.30     17 <
  12  -5  17      9.82     -8.00     27.60     17 <
  12  -4  14     10.28     19.00     30.60     17 <
 -12   4 -16    163.14     26.00     34.40     17 <
  12  -4  16     26.17     25.00     30.90     17 <
 -12   4 -18      6.11     -5.00     26.20     17 <
  12  -3  11    292.95    209.00     52.30     17 o
 -12   3 -13     26.85     33.00     36.20     17 <
 -12   2 -10     71.40    106.00     45.50     17 o
  12  -1   3    214.70    245.00     69.30     17 o
  12  -1   5     14.47     47.00     46.20     17 <
 -12   1  -5     26.43     56.00     45.70     17 <
  12   0   0    914.39   1958.00    303.60     17 o
 -12   0   0   2221.30   2843.00    347.80     17 o
 -12   0  -2   1821.30   2200.00    267.90     17 o
  12   1  -3    209.96    256.00     73.80     17 o
 -12  -1   3    260.16    272.00     71.30     17 o
  12   1  -5     39.91     52.00     50.10     17 <
 -12  -2   6    224.72    116.00     55.50     17 o
  12   2  -8    402.26    709.00    106.70     17 o
 -12  -3  11    584.27    371.00     75.00     17 o
  12   3 -13     72.47     94.00     46.50     17 o
 -12  -4  14     27.15      5.00     37.00     17 <
  13  -4  15     38.66     38.00     29.50     17 <
 -13   4 -17      8.58     17.00     27.40     17 <
  13  -3  10    368.39    465.00     83.10     17 o
 -13   3 -12    334.99    245.00     60.50     17 o
  13  -3  12    104.87    136.00     49.20     17 o
 -13   3 -14     54.40     91.00     38.60     17 o
  13  -2   7     79.65     49.00     42.20     17 <
  13  -2   9     34.04      8.00     33.90     17 <
 -13   2  -9     24.02     24.00     35.60     17 <
  13  -1   4    655.25    338.00    101.20     17 o
 -13   1  -4    305.35    706.00    113.70     17 o
 -13   1  -6     40.95     37.00     42.10     17 <
  13   1  -4   1235.80    889.00    144.10     17 o
 -13  -1   4   1108.90   1661.00    185.80     17 o
  13   2  -7    138.16     87.00     50.10     17 <
 -13  -2   7     82.77    110.00     50.80     17 o
  13   2  -9     45.79     -8.00     39.70     17 <
 -13  -3  10    599.76    826.00    109.50     17 o
  13   3 -12    447.54    353.00     73.00     17 o
  13   4 -17     17.60     12.00     32.90     17 <
  14  -4  14     70.82    148.00     46.20     17 o
  14  -4  16     33.07     45.00     30.20     17 <
 -14   4 -16     16.50     49.00     34.50     17 <
  14  -3  11    109.34     59.00     34.20     17 <
  14  -3  13     85.80    135.00     43.10     17 o
 -14   3 -13     46.57     69.00     36.90     17 <
 -14   3 -15     63.91     49.00     32.60     17 <
  14  -2   6     42.56     29.00     37.40     17 <
  14  -2   8    454.87    650.00    101.90     17 o
 -14   2  -8    279.91    353.00     90.10     17 o
 -14   2 -10    136.53    132.00     48.30     17 o
  14  -1   3    153.47    206.00     63.50     17 o
  14  -1   5    145.01    132.00     49.70     17 o
 -14   1  -5    108.52    173.00     53.20     17 o
  14   0   0    558.41    956.00    196.10     17 o
 -14   0   0   1906.50   2406.00    236.10     17 o
 -14   0  -2    182.55    216.00     61.50     17 o
  14   1  -3    245.78    216.00     64.10     17 o
 -14  -1   3    171.34    287.00     67.00     17 o
  14   1  -5    184.46    195.00     59.80     17 o
 -14  -2   6     96.90    123.00     49.10     17 o
  14   2  -8    306.29    579.00    136.70     17 o
  14   3 -11     11.08      2.00     36.50     17 <
 -14  -3  11     97.87    117.00     46.20     17 o
  14   3 -13    125.69    127.00     47.80     17 o
 -14  -4  14    185.86    159.00     50.00     17 o
  15  -4  13     18.70     -2.00     22.60     17 <
  15  -4  15     12.02     23.00     23.60     17 <
  15  -3  10    157.48    131.00     44.20     17 o
 -15   3 -12     97.64     98.00     43.00     17 o
 -15   3 -14     79.23     51.00     33.90     17 <
  15  -2   7     76.53     78.00     39.70     17 <
  15  -2   9     57.43    106.00     44.10     17 o
 -15   2  -9     34.93     76.00     39.30     17 <
 -15   2 -11     59.92     38.00     32.60     17 <
  15  -1   2    344.52    384.00     75.90     17 o
  15  -1   4    339.07    249.00     60.60     17 o
 -15   1  -4    248.06    369.00     70.00     17 o
 -15   1  -6    592.35    597.00     99.40     17 o
 -15  -1   2    211.84    382.00     77.20     17 o
  15   1  -4    336.64    359.00     73.40     17 o
 -15  -2   5     91.85    170.00     50.60     17 o
  15   2  -7     78.76     37.00     36.70     17 <
 -15  -2   7    129.37    159.00     50.50     17 o
  15   2  -9     83.30    124.00     52.10     17 o
 -15  -3  10    239.89    199.00     54.30     17 o
  15   3 -12    134.88     97.00     43.60     17 o
 -15  -4  13     50.80     36.00     35.90     17 <
 -15  -4  15     55.41     26.00     34.30     17 <
  16  -3  11     15.49      7.00     26.30     17 <
  16  -3  13     90.30     35.00     29.30     17 <
 -16   3 -13     13.56     60.00     33.70     17 <
  16  -2   6     74.61     14.00     29.00     17 <
  16  -2   8    239.90    333.00     62.40     17 o
 -16   2  -8     54.88     71.00     46.20     17 <
 -16   2 -10     11.72     35.00     32.50     17 <
  16  -1   3     31.27     68.00     37.20     17 <
  16  -1   5     13.91     11.00     28.80     17 <
 -16   1  -5     23.05     21.00     32.20     17 <
 -16   1  -7     15.23    115.00     43.40     17 o
 -16   0   0    198.64    395.00     72.80     17 o
  16   0   0    154.20    130.00     52.60     17 o
 -16   0  -2     78.04    145.00     49.50     17 o
  16   0  -2    135.97    140.00     47.20     17 o
 -16  -1   1      8.13      6.00     34.60     17 <
  16   1  -3     20.63     15.00     33.10     17 <
 -16  -1   3     23.86     78.00     38.90     17 o
  16   1  -5     16.48      5.00     29.30     17 <
 -16  -2   6    123.09     98.00     42.00     17 o
  16   2  -8     85.22     86.00     46.30     17 <
 -16  -3   9     31.26     21.00     33.40     17 <
  16   3 -11    175.52     66.00     36.40     17 <
 -16  -3  11     12.58     23.00     31.80     17 <
  16   3 -13     41.40     32.00     28.20     17 <
  17  -3  10     67.11     28.00     25.30     17 <
  17  -3  12     67.98     75.00     33.40     17 o
 -17   3 -12     19.23     11.00     26.40     17 <
  17  -2   7    147.64    218.00     50.00     17 o
  17  -2   9      7.32     33.00     27.80     17 <
 -17   2  -9     13.60     83.00     36.90     17 o
 -17   2 -11      4.16     10.00     28.00     17 <
  17  -1   2    106.45     47.00     32.70     17 <
  17  -1   4    165.39     54.00     35.20     17 <
 -17   1  -4     25.50     50.00     37.20     17 <
 -17   1  -6    113.12    184.00     49.00     17 o
 -17  -1   2    113.25    116.00     43.30     17 o
  17   1  -4     38.41     24.00     34.00     17 <
 -17  -1   4     75.92    146.00     48.20     17 o
  17   1  -6    168.64     52.00     36.00     17 <
 -17  -2   5    146.53     82.00     41.00     17 <
 -17  -2   7    114.44    184.00     51.80     17 o
  17   2  -7     39.25     96.00     44.10     17 o
  17   2  -9     24.87     40.00     31.50     17 <
 -17  -3  10     27.72     42.00     32.20     17 <
  17   3 -12     16.77     10.00     28.00     17 <
  18  -3   9     37.30     51.00     27.10     17 <
  18  -2   6      1.60     19.00     26.00     17 <
  18  -2   8     40.07     32.00     29.80     17 <
 -18   2  -8     44.28     31.00     32.30     17 <
 -18   2 -10     14.50     -8.00     25.00     17 <
  18  -1   3     34.37     71.00     35.40     17 o
  18  -1   5     26.68     75.00     36.20     17 o
 -18   1  -5     67.60     95.00     38.40     17 o
 -18   1  -7     65.93    106.00     38.00     17 o
 -18   0   0    310.45    252.00     56.70     17 o
  18   0   0     18.02     14.00     28.40     17 <
 -18   0  -2     33.75     18.00     29.10     17 <
  18   0  -2     24.30     10.00     24.10     17 <
 -18  -1   1     17.82     40.00     33.50     17 <
  18   1  -3     33.88     17.00     29.90     17 <
  18   1  -5     95.65     35.00     30.60     17 <
 -18  -2   6      3.47     21.00     28.20     17 <
  18   2  -8     13.67     27.00     28.90     17 <
  18   2 -10      7.02      3.00     23.90     17 <
 -18  -3   9     21.42     88.00     38.40     17 o
  19  -2   5     47.54     22.00     24.50     17 <
  19  -2   7     65.34     18.00     24.20     17 <
  19  -1   2     22.10     41.00     29.30     17 <
  19  -1   4     52.87     61.00     34.20     17 <
 -19   1  -6      1.69      9.00     25.00     17 <
 -19   1  -8     23.23     48.00     30.30     17 <
 -19  -1   0    115.13    123.00     40.90     17 o
 -19  -1   2      7.48     32.00     28.50     17 <
  19   1  -4     48.68     31.00     29.00     17 <
 -19  -1   4     43.75     51.00     37.10     17 <
  19   1  -6     23.29      9.00     21.70     17 <
 -19  -2   5     21.42     57.00     33.50     17 <
  19   2  -7     40.21     58.00     32.80     17 <
 -19  -2   7     40.63     36.00     29.90     17 <
  20  -1   3     70.95     75.00     30.70     17 o
  20   0   0     67.08     65.00     33.00     17 <
 -20   0   0    224.96    105.00     39.80     17 o
 -20   0  -2     10.52     32.00     28.00     17 <
  20   0  -2     52.55     16.00     22.40     17 <
 -20   0  -4     26.61     56.00     31.70     17 <
 -20  -1   1     17.34     14.00     26.50     17 <
  20   1  -3     39.46     22.00     27.20     17 <
 -20  -1   3     86.22     67.00     32.40     17 o
  -2   1  -5  16502.00  12738.00   1808.40     18 o
   0  -2   8  75773.00 117222.00  14330.20     18 o
  -1   2  -9  16202.00  16844.00   1935.00     18 o
  -3   2  -9    178.55    409.00    110.40     18 o
   3  -2   9    478.96    660.00    122.40     18 o
   1  -3  12   1163.00   2548.00    454.30     18 o
  -2   3 -13   2203.30   2684.00    362.90     18 o
  -3   3 -14   2505.20   4132.00    498.10     18 o
   4  -3  13   1626.90   2333.00    314.60     18 o
  -4   3 -13   1616.30   1779.00    260.00     18 o
  -3  -4  15  11688.00  10767.00   1230.30     18 o
  -4   2 -10   3055.80   4331.00    630.40     18 o
   4  -1   5   9642.20   9785.00   1155.70     18 o
  -4   1  -5   9247.70   8358.00   1048.80     18 o
   1   4 -17    178.06    585.00    135.30     18 o
   0  -4  16   2121.00   2614.00    323.60     18 o
  -4  -1   3  15518.00  12615.00   1423.80     18 o
   4   1  -3  11331.00   9682.00   1350.00     18 o
  -1   4 -17    175.93    288.00     85.90     18 o
   2  -4  16   1516.20   1837.00    268.00     18 o
  -2   4 -18    185.73    283.00     72.90     18 o
  -4  -3  11  10133.00   6560.00    816.80     18 o
   3  -4  17    168.35    193.00     65.80     18 o
  -3   4 -19    418.19    281.00     70.30     18 o
   4  -4  16    946.12   1618.00    262.60     18 o
   5  -4  17    253.60    289.00     74.30     18 o
  -5   4 -19     71.15    132.00     48.50     18 o
  -5   3 -14    428.11    764.00    114.70     18 o
   5  -2   9    301.92    278.00     87.30     18 o
  -5   2  -9    264.37    334.00     85.20     18 o
  -2  -5  19    233.96    400.00     95.60     18 o
   2   5 -21    187.15    -12.00     50.80     18 <
   1  -5  20    575.77    513.00     94.40     18 o
  -1   5 -22     84.11      2.00     39.10     18 <
  -5  -2   7   4510.00   4652.00    574.00     18 o
   5   2  -7   4267.00   5010.00    634.70     18 o
   3  -5  20     55.45     31.00     40.70     18 <
   4  -5  21     49.46    131.00     52.00     18 o
  -5   5 -22     94.94    164.00     41.60     18 o
   6  -5  21     21.65     19.00     31.00     18 <
   6  -4  16    872.28    992.00    140.50     18 o
  -6   4 -18    169.15    269.00     71.20     18 o
   6  -4  18     44.34    418.00     79.50     18 o
  -6   4 -20     85.94    319.00     62.30     18 o
   6  -3  13    196.96    167.00     63.80     18 o
  -6   3 -15     51.98     91.00     51.30     18 <
   6  -2  10    491.28    393.00     88.50     18 o
  -6   2 -10    128.90    346.00     82.90     18 o
  -6   1  -5   1364.30   1403.00    178.40     18 o
   6  -1   5    762.58    867.00    171.90     18 o
  -6   0  -2  24253.00  27112.00   3676.10     18 o
   6   0   2  21365.00  28368.00   3557.00     18 o
   6   1  -3   1856.60   2269.00    293.50     18 o
  -6  -1   3   1977.00   1768.00    271.80     18 o
  -6  -2   6   2086.20   2456.00    305.50     18 o
  -6  -4  14   1302.70   1057.00    249.50     18 o
   7  -5  20     72.88    170.00     48.20     18 o
   7  -4  17    455.98    427.00     77.00     18 o
  -7   4 -19     28.76     53.00     38.10     18 <
   7  -3  14    448.28   1473.00    176.00     18 o
  -7   3 -14    513.92    734.00    148.00     18 o
  -7   3 -16    120.12    201.00     62.40     18 o
   7  -2   9   1522.00   2192.00    254.10     18 o
   7  -1   6   3060.10   3086.00    451.80     18 o
  -7   1  -6   1904.80   4007.00    454.60     18 o
   7   1  -2  29913.00  41027.00   4426.20     18 o
  -7  -1   2  22791.00  40298.00   4545.60     18 o
   7   2  -7    292.51    636.00    121.30     18 o
  -7  -3  10  15018.00  11526.00   1366.90     18 o
  -7  -5  18   2031.60   1630.00    230.20     18 o
   7   5 -20    299.93     22.00     58.80     18 <
   8  -5  21     11.61     29.00     28.90     18 <
   8  -4  18    213.16    331.00     79.10     18 o
  -8   4 -20    107.02    426.00     87.20     18 o
   8  -3  13     20.22     34.00     44.70     18 <
  -8   3 -15     16.43     37.00     44.50     18 <
   8  -2  10    527.63    830.00    152.40     18 o
  -8   2 -12   2347.60   3318.00    360.00     18 o
   8  -1   5    186.96    242.00     83.30     18 o
  -8   1  -7   3277.90   3832.00    455.70     18 o
   8   0   2   1040.50    695.00    165.60     18 o
  -8  -1   1   2609.20   2956.00    401.20     18 o
   8   1  -3    134.53    217.00     92.70     18 o
  -8  -2   6    857.01    802.00    130.20     18 o
   8   2  -6    174.28    603.00    131.00     18 o
   8   3 -11    393.78    284.00     89.80     18 o
  -8  -4  14   1053.60   1335.00    206.80     18 o
   9  -5  20     10.78      3.00     27.10     18 <
   9  -4  17     71.57    111.00     43.00     18 o
   9  -4  19      6.45     19.00     30.50     18 <
  -9   4 -19     67.50     25.00     33.60     18 <
   9  -3  14     45.48     17.00     37.40     18 <
  -9   3 -14     23.67     72.00     43.30     18 <
  -9   3 -16    429.31    392.00     75.10     18 o
   9  -2   9    885.81   1088.00    171.60     18 o
  -9   2 -11    209.55    210.00     63.10     18 o
   9  -2  11    250.22    124.00     58.70     18 o
  -9   1  -8    468.21    504.00     93.90     18 o
  -9  -1   2     40.41    497.00     88.40     18 o
   9   1  -2    103.89    128.00     74.00     18 <
  -9  -2   5    644.24    954.00    162.70     18 o
   9   2  -7   1432.50   1361.00    221.70     18 o
   9   3 -10    473.59    836.00    132.60     18 o
  -9  -3  10    333.51    781.00    124.50     18 o
  -9  -4  13    474.64    585.00     99.80     18 o
   9   4 -15    101.28    180.00     72.00     18 o
  10  -4  18     32.57     59.00     32.80     18 <
 -10   4 -20     20.98     62.00     35.00     18 <
  10  -3  13    117.93    203.00     58.00     18 o
  10  -3  15    148.77    343.00     68.00     18 o
 -10   3 -17     38.79     45.00     37.10     18 <
  10  -2  10     93.41    249.00     67.00     18 o
 -10   2 -10    131.75    206.00     62.20     18 o
 -10   2 -12    117.34    238.00     69.90     18 o
  10  -1   5    695.36    730.00    133.90     18 o
  10  -1   7    254.69    489.00     97.60     18 o
 -10   1  -7    203.54    587.00    100.20     18 o
 -10   0  -2   1426.40   1310.00    193.70     18 o
  10   0   2   1914.80   1531.00    213.80     18 o
 -10   0  -4   4010.60   9274.00   1060.10     18 o
 -10  -1   1    268.86    199.00     87.10     18 o
  10   1  -3   1365.00   1813.00    226.40     18 o
 -10  -2   6    576.22    838.00    123.00     18 o
  10   2  -6    596.93    671.00    131.20     18 o
 -10  -3   9    137.12    385.00     84.40     18 o
  10   3 -11    751.06    850.00    132.50     18 o
  10   4 -14     87.96     81.00     54.80     18 <
 -10  -5  17    269.76    360.00     74.50     18 o
  10   5 -19     92.88    -15.00     39.70     18 <
  11  -4  17     22.15      2.00     26.70     18 <
 -11   4 -19      4.14     16.00     28.60     18 <
  11  -4  19     13.22      7.00     26.20     18 <
  11  -3  14     67.58    119.00     46.00     18 o
 -11   3 -16     57.07    128.00     48.00     18 o
  11  -2   9     24.32     22.00     40.10     18 <
 -11   2 -11     52.56    222.00     66.20     18 o
  11  -2  11    177.83    320.00     74.30     18 o
 -11   2 -13     18.05     59.00     41.70     18 <
 -11   1  -6   1293.70   1473.00    204.70     18 o
  11  -1   6   1820.20   1653.00    222.80     18 o
 -11  -1   0     62.07     75.00     53.90     18 <
  11   1  -2    857.76    846.00    176.50     18 o
 -11  -1   2   1473.80   1454.00    176.20     18 o
  11   2  -5    681.78    285.00     75.80     18 o
  11   2  -7    254.30    266.00     70.60     18 o
 -11  -3   8     32.03    182.00     74.30     18 o
  11   3 -10     50.94     51.00     49.20     18 <
 -11  -4  13    128.03    242.00     68.40     18 o
  11   4 -15    176.98     55.00     51.40     18 <
 -11  -5  16    121.46    123.00     52.40     18 o
  12  -4  18      2.33     33.00     28.30     18 <
  12  -3  13     75.11     57.00     37.00     18 <
  12  -3  15      7.10      7.00     30.00     18 <
 -12   3 -15     31.19     10.00     30.80     18 <
 -12   3 -17      7.99      8.00     29.20     18 <
  12  -2  12     49.47    133.00     49.20     18 o
 -12   2 -12     39.24    115.00     47.50     18 o
 -12   2 -14     28.20     47.00     36.50     18 <
 -12   1  -7     37.81    185.00     59.30     18 o
  12  -1   7    110.61    208.00     62.50     18 o
 -12   1  -9    129.91    157.00     61.90     18 o
  12   0   2   1529.00   2154.00    281.80     18 o
  12   0   4   1177.00   1416.00    183.80     18 o
 -12   0  -4   1167.20   1238.00    193.50     18 o
  12   1  -1    235.99    518.00     91.70     18 o
 -12  -1   1    131.15    346.00     84.10     18 o
 -12  -2   4    113.97     98.00     52.50     18 <
  12   2  -6    115.02     79.00     50.20     18 <
 -12  -3   9    408.46    837.00    122.20     18 o
  12   3  -9    329.04    536.00    112.00     18 o
  12   3 -11    105.30    202.00     64.30     18 o
 -12  -4  12    211.24    189.00     62.90     18 o
  12   4 -14     40.47     -5.00     36.10     18 <
 -12  -5  17      7.90     42.00     42.60     18 <
  13  -4  17     31.98     14.00     26.30     18 <
  13  -3  14     50.57     99.00     41.10     18 o
  13  -3  16     63.95    248.00     52.50     18 o
 -13   3 -16     64.17     72.00     39.60     18 <
  13  -2   9     37.91      8.00     33.90     18 <
  13  -2  11     31.78     44.00     37.00     18 <
 -13   2 -11     60.35     69.00     38.10     18 <
 -13   2 -13     11.19     -1.00     31.90     18 <
  13  -1   6    115.53     68.00     46.30     18 <
 -13   1  -8    123.64    166.00     53.00     18 o
  13  -1   8    147.56    138.00     53.50     18 o
 -13   1 -10    299.96    222.00     66.20     18 o
  13   1   0    563.24    628.00    144.70     18 o
 -13  -1   0    958.33   1751.00    180.90     18 o
  13   1  -2    772.15    681.00    119.80     18 o
 -13  -2   3    309.97    251.00     76.80     18 o
  13   2  -5     27.15     65.00     45.60     18 <
 -13  -2   5     40.88    100.00     51.30     18 <
 -13  -3   8   1549.30    986.00    110.60     18 o
  13   3 -10    496.28    462.00    104.20     18 o
 -13  -4  13    101.98    122.00     49.50     18 o
  13   4 -15     99.03     64.00     40.40     18 <
 -13  -5  16     32.59     30.00     39.00     18 <
  14  -3  13     92.20    135.00     43.10     18 o
  14  -3  15     58.90     81.00     35.30     18 o
 -14   3 -15     69.91     49.00     32.60     18 <
  14  -2  10     88.39    122.00     46.50     18 o
  14  -2  12    285.81    380.00     75.90     18 o
 -14   2 -12    282.00    418.00     75.70     18 o
 -14   2 -14     86.81    158.00     47.00     18 o
  14  -1   7     69.60    104.00     45.20     18 o
 -14   1  -7     51.90     82.00     44.00     18 <
 -14   1  -9     19.49     24.00     36.10     18 <
  14   0   2    165.49    258.00     65.70     18 o
  14   0   4    592.79    796.00    110.90     18 o
 -14   0  -4    993.60    534.00     99.60     18 o
 -14   0  -6    154.57    258.00     62.30     18 o
 -14  -1  -1    180.96    307.00     71.10     18 o
  14   1  -1    139.29    298.00     71.90     18 o
 -14  -1   1    102.83    237.00     67.30     18 o
  14   2  -4    255.87    296.00     75.80     18 o
 -14  -2   4    304.34    414.00     81.40     18 o
  14   2  -6     66.48     43.00     44.00     18 <
 -14  -3   7    113.44    135.00     51.40     18 o
  14   3  -9    157.22     57.00     42.70     18 <
 -14  -3   9     54.73    172.00     50.50     18 o
  14   3 -11     10.31      2.00     36.50     18 <
 -14  -4  12     39.63    110.00     48.20     18 o
  14   4 -14    249.12    135.00     49.60     18 o
 -14  -5  15     24.80     63.00     38.60     18 <
  15  -3  14     23.86    102.00     36.30     18 o
  15  -2  11     62.21     42.00     32.60     18 <
 -15   2 -11     66.86     38.00     32.60     18 <
 -15   2 -13     28.35     36.00     32.60     18 <
 -15   2 -15     44.07     37.00     30.50     18 <
  15  -1   6    479.62    598.00    101.10     18 o
 -15   1  -8    155.45    261.00     59.40     18 o
  15  -1   8    128.76    143.00     51.00     18 o
 -15   1 -10    461.53    559.00     94.90     18 o
  15   1   0    237.83    480.00     85.30     18 o
 -15  -1   0    507.68    309.00     77.60     18 o
 -15  -1  -2    474.42    264.00     70.10     18 o
  15   1  -2    286.02    242.00     69.90     18 o
 -15  -2   3     38.95     -5.00     39.70     18 <
 -15  -2   5     90.52    170.00     50.60     18 o
  15   2  -5     98.46     80.00     42.50     18 <
  15   3  -8    329.01    316.00     76.50     18 o
 -15  -3   8    101.03    505.00     86.80     18 o
  15   3 -10    284.63    162.00     49.60     18 o
 -15  -4  11     31.96     38.00     37.00     18 <
  15   4 -13     93.71     14.00     32.80     18 <
  15   4 -15    157.00     83.00     39.60     18 o
  16  -3  13     95.04     35.00     29.30     18 <
  16  -2  10      5.04     35.00     28.80     18 <
  16  -2  12     63.10     39.00     31.40     18 <
 -16   2 -12     72.88    100.00     39.30     18 o
 -16   2 -14     26.64     58.00     33.10     18 <
  16  -1   7     19.06     85.00     38.20     18 o
  16  -1   9     24.88     22.00     30.90     18 <
 -16   1  -9     13.01     42.00     36.10     18 <
 -16   1 -11      5.21     24.00     27.90     18 <
  16   0   2     84.12    136.00     47.00     18 o
  16   0   4    188.62    219.00     64.20     18 o
 -16   0  -4    501.58    384.00     72.40     18 o
 -16  -1  -1     32.33     34.00     36.70     18 <
  16   1  -1      1.84     26.00     34.20     18 <
 -16  -1   1      8.37      6.00     34.60     18 <
 -16  -2   2     24.41     30.00     36.20     18 <
  16   2  -4    438.00    475.00     98.20     18 o
 -16  -2   4    775.45    624.00     98.70     18 o
  16   2  -6     66.19     29.00     37.70     18 <
 -16  -3   7     29.00     20.00     35.00     18 <
  16   3  -9     19.57     21.00     31.60     18 <
  16   3 -11    204.65     66.00     36.40     18 <
 -16  -4  10    153.61    180.00     52.10     18 o
 -16  -4  12    168.88    167.00     47.40     18 o
  17  -2  11      1.72      2.00     23.10     18 <
  17  -1   6    200.06    100.00     40.70     18 o
  17  -1   8     33.28     -6.00     28.60     18 <
 -17   1  -8     48.26     41.00     31.60     18 <
 -17   1 -10    116.62     83.00     40.30     18 o
 -17   1 -12     54.15     52.00     32.40     18 <
  17   1   0     10.73     23.00     30.80     18 <
 -17  -1   0      4.92     16.00     31.50     18 <
 -17  -1  -2    160.10    184.00     52.10     18 o
  17   1  -2    130.82     87.00     40.70     18 o
 -17  -2   1    145.77    197.00     53.00     18 o
  17   2  -3      6.70     27.00     31.80     18 <
 -17  -2   3     73.57     57.00     36.00     18 <
  17   2  -5    115.20    110.00     42.40     18 o
 -17  -3   6     37.20     37.00     33.90     18 <
  17   3  -8    159.19     79.00     38.80     18 o
 -17  -3   8     27.81    100.00     40.70     18 o
  17   3 -10     41.35     63.00     34.30     18 <
 -17  -4  11     44.67      6.00     28.10     18 <
  18  -2  10      7.04      9.00     23.10     18 <
  18  -1   7     32.08     42.00     31.50     18 <
  18  -1   9    116.96     27.00     28.00     18 <
 -18   1  -9     20.80     87.00     35.50     18 o
 -18   1 -11      5.56     25.00     30.10     18 <
  18   0   2     21.40     -9.00     26.10     18 <
  18   0   4    182.64    101.00     41.50     18 o
 -18   0  -4    123.05    179.00     47.60     18 o
 -18   0  -6     87.43     49.00     31.70     18 <
 -18   0  -8    147.89    114.00     42.60     18 o
  18   1   1     80.92     61.00     34.90     18 <
  18   1  -1     37.05     49.00     34.40     18 <
 -18  -1  -1     56.23     82.00     37.20     18 o
 -18  -1  -3     51.44     61.00     33.30     18 <
 -18  -2   2     17.67     21.00     29.50     18 <
  18   2  -4     43.22     33.00     30.10     18 <
 -18  -2   4    138.74    112.00     41.20     18 o
  18   2  -6      5.75     -1.00     26.30     18 <
 -18  -3   5     38.18     15.00     27.70     18 <
 -18  -3   7     24.62      1.00     27.70     18 <
  18   3  -9     22.78     69.00     33.20     18 o
  19  -1   6      5.30      5.00     21.50     18 <
  19  -1   8     36.30      4.00     20.50     18 <
 -19   1  -8     19.08     48.00     30.30     18 <
  19   1   0    104.99     30.00     27.70     18 <
 -19  -1   0    120.65    123.00     40.90     18 o
 -19  -1  -2      8.38     38.00     30.30     18 <
  19   1  -2      8.57     12.00     25.00     18 <
 -19  -2   1      9.41     47.00     30.70     18 <
  19   2  -3      9.65     21.00     26.30     18 <
 -19  -2   3     11.65     37.00     31.40     18 <
  19   2  -5     56.90     35.00     26.50     18 <
 -19  -3   6     93.49     42.00     30.70     18 <
  20   0   2     33.71     14.00     21.30     18 <
  20   0   4     39.23     52.00     27.50     18 <
 -20   0  -4     19.45     56.00     31.70     18 <
  20   1   1     33.40     45.00     27.70     18 <
  20   1  -1     13.74     27.00     26.30     18 <
 -20  -1  -1      4.66     34.00     28.30     18 <
 -20  -1  -3     30.97      8.00     27.70     18 <
 -20  -2   0     35.32     38.00     29.10     18 <
 -20  -2   2      7.78     15.00     25.70     18 <
   2  -1   5  19651.00  16011.00   1711.30     19 o
   1  -2   9   4188.50  12752.00   1740.00     19 o
  -1   2  -9  15736.00  16844.00   1935.00     19 o
  -3   2 -11    280.44    249.00     81.30     19 o
   3  -1   6  14380.00  18858.00   2527.50     19 o
  -3   1  -6  15542.00  21525.00   2456.10     19 o
  -1  -3  12   2814.40   4838.00    837.90     19 o
  -1   3 -14   5342.50   5624.00    738.50     19 o
   2  -3  13   2025.60   2711.00    370.30     19 o
  -2   3 -15    300.41    344.00     99.70     19 o
   3  -3  14   3245.00   2884.00    423.00     19 o
   4  -3  15    514.51    750.00    132.80     19 o
   4  -2  10   3295.50   4765.00    529.30     19 o
   4   0   2  34226.00  44056.00   5305.70     19 o
  -4   0  -2  42710.00  42456.00   5324.40     19 o
   0   4 -18    205.35    567.00    116.00     19 o
   1  -4  17    450.27    536.00     98.30     19 o
  -1   4 -19    122.79    117.00     59.40     19 <
   2  -4  18    226.89    197.00     65.50     19 o
  -2   4 -20    215.65   1140.00    162.70     19 o
  -3   4 -19    363.14    281.00     70.30     19 o
  -3   4 -21     12.64     23.00     41.60     19 <
  -4   4 -20    146.71    108.00     49.90     19 o
  -5   4 -21    179.53    147.00     50.10     19 o
   5  -3  14    536.72    394.00     98.40     19 o
  -5   3 -16     41.62    100.00     57.30     19 <
   5  -2  11    390.29    636.00    107.90     19 o
  -5   2 -11    245.65    355.00     96.10     19 o
   5  -1   6    252.77    322.00    104.70     19 o
  -1  -5  20    523.12    527.00     98.20     19 o
  -5  -1   2   3286.70   6535.00    857.80     19 o
   5   1  -2   3797.20   6954.00    864.20     19 o
   2  -5  21     94.04    170.00     51.40     19 o
  -5  -3  10   9565.60   6398.00    932.80     19 o
   5  -5  22    118.55    133.00     37.10     19 o
  -6   4 -22     42.91     66.00     37.50     19 <
   6  -3  15    114.02     60.00     48.50     19 <
  -6   3 -17     44.49     63.00     45.00     19 <
  -6   2 -12   2644.20   3487.00    477.10     19 o
   6  -2  12   2490.40   4014.00    505.90     19 o
  -6   1  -7   1155.80    782.00    150.70     19 o
   6  -1   7   1754.40    892.00    151.20     19 o
  -6  -1   1   4580.40   4487.00    517.80     19 o
   6   1  -1   4095.80   4753.00    527.70     19 o
  -6  -2   6   2192.80   2456.00    305.50     19 o
   6   2  -6   1823.60   2244.00    282.10     19 o
  -6  -4  14   1347.70   1057.00    249.50     19 o
   7  -4  19     88.50    103.00     43.30     19 o
  -7   4 -21     23.97      1.00     33.10     19 <
  -7   3 -16    119.55    201.00     62.40     19 o
   7  -3  16    583.61    225.00     63.60     19 o
  -7   3 -18    245.17    368.00     82.00     19 o
   7  -2  11    543.16    688.00    127.50     19 o
  -7   2 -13    118.72    243.00     71.40     19 o
  -7   1  -8    847.62    762.00    126.40     19 o
  -7  -1   0   1020.00    997.00    168.90     19 o
  -7  -2   5    905.58   2396.00    331.90     19 o
   7   2  -5   2676.90   2490.00    341.70     19 o
   7   3 -10   7873.30   8412.00   1096.80     19 o
   7   4 -15   1216.60   1178.00    182.40     19 o
   8  -4  20    115.51    436.00     79.00     19 o
   8  -3  15    388.66    515.00     75.50     19 o
   8  -3  17    180.24    144.00     53.10     19 o
  -8   3 -17    216.07    240.00     60.20     19 o
  -8   3 -19     14.91     13.00     35.10     19 <
   8  -2  12   2427.80   3403.00    336.00     19 o
  -8   2 -12   2330.80   3318.00    360.00     19 o
  -8   2 -14      3.81     18.00     43.60     19 <
   8  -1   7   2353.90   2847.00    417.90     19 o
  -8   1  -9    601.02    897.00    156.60     19 o
   8  -1   9    621.20   1004.00    166.10     19 o
   8   0   4  15563.00  21214.00   2451.30     19 o
  -8   0  -4  16062.00  19949.00   2398.30     19 o
  -8  -1   1   2490.10   2956.00    401.20     19 o
   8   1  -1   1441.30   2653.00    367.40     19 o
  -8  -2   4   2857.00   7013.00    776.50     19 o
   8   3  -9    117.16    230.00     78.70     19 o
  -8  -3   9    129.06    228.00     78.90     19 o
   8   4 -14   1060.60   1108.00    202.70     19 o
  -8  -5  17     98.64    114.00     64.20     19 <
   9  -4  19      7.97     19.00     30.50     19 <
   9  -3  16    132.04    233.00     62.20     19 o
  -9   3 -18    199.06    261.00     59.10     19 o
  -9   3 -20     10.06     28.00     33.00     19 <
   9  -2  13    114.22    278.00     69.90     19 o
  -9   2 -13     89.50    250.00     68.80     19 o
  -9   2 -15     37.41     68.00     43.40     19 <
   9  -1   8    362.72    348.00     86.00     19 o
  -9   1  -8    551.68    504.00     93.90     19 o
  -9   1 -10   1460.10   1473.00    230.00     19 o
  -9  -1   0   7846.60   8127.00    891.70     19 o
   9   1   0   9134.80   6025.00    873.70     19 o
  -9  -2   3    199.57    174.00     66.00     19 o
   9   2  -5    557.15    966.00    146.10     19 o
  -9  -3   8    824.35    561.00    132.50     19 o
   9   4 -13    244.53    249.00     82.30     19 o
  -9  -5  16    471.98    378.00     95.90     19 o
   9   5 -18    425.86    307.00     83.60     19 o
  10  -4  20     18.95    115.00     39.80     19 o
  10  -3  17      8.69      8.00     31.30     19 <
 -10   3 -19     19.50     15.00     30.50     19 <
  10  -2  12     81.12    257.00     69.00     19 o
  10  -2  14    126.65    170.00     53.70     19 o
 -10   2 -14     60.22     64.00     45.30     19 <
 -10   2 -16    116.72    152.00     52.60     19 o
 -10   1  -9    758.89    708.00    114.20     19 o
 -10   1 -11    259.05    240.00     64.90     19 o
  10   0   4   6769.10   6443.00    948.40     19 o
 -10   0  -4   3797.80   9274.00   1060.10     19 o
 -10   0  -6   1105.80   1063.00    155.50     19 o
 -10  -1  -1    192.64    298.00     79.00     19 o
  10   1   1    235.23    358.00     83.60     19 o
  10   2  -4    325.86    161.00     70.90     19 o
 -10  -2   4    192.00    249.00     72.90     19 o
 -10  -3   7    170.50    473.00     96.20     19 o
  10   3  -9    127.63    144.00     69.10     19 o
  10   4 -14     86.35     81.00     54.80     19 <
 -10  -5  15    112.93    137.00     56.30     19 o
  11  -3  16     94.57    100.00     43.90     19 o
  11  -3  18     40.01     81.00     40.90     19 <
  11  -2  13     84.76     83.00     42.40     19 <
 -11   2 -15     91.54     41.00     39.00     19 <
 -11   2 -17     10.31     30.00     33.80     19 <
 -11   1 -10    339.41    581.00    111.70     19 o
 -11   1 -12     97.73     79.00     43.60     19 <
  11   1   0     71.13    145.00     59.60     19 o
  11   1   2   1217.80   1249.00    171.30     19 o
 -11  -1  -2   1103.20   1109.00    161.60     19 o
  11   2  -3   1043.70   1089.00    152.30     19 o
 -11  -2   3   1164.00    808.00    141.40     19 o
 -11  -3   6    930.66   1121.00    175.50     19 o
 -11  -3   8     44.31    182.00     74.30     19 o
  11   3  -8    617.22    852.00    102.90     19 o
 -11  -4  11    204.64    250.00     64.30     19 o
  11   4 -13    155.10    121.00     55.50     19 o
  11   5 -18     35.60    214.00     47.60     19 o
  12  -3  17     11.80     38.00     30.60     19 <
  12  -2  12     60.49    133.00     49.20     19 o
 -12   2 -14     26.36     47.00     36.50     19 <
 -12   2 -16     53.57    230.00     53.30     19 o
  12  -1   9     93.14    156.00     59.30     19 o
  12  -1  11      8.44     14.00     36.00     19 <
 -12   1 -11    113.73     50.00     41.10     19 <
 -12   1 -13     17.40     31.00     37.30     19 <
  12   0   4   1255.60   1416.00    183.80     19 o
 -12   0  -6   2973.70   3769.00    448.10     19 o
  12   0   6   2956.30   3500.00    455.70     19 o
 -12   0  -8    645.65   1016.00    141.80     19 o
 -12  -1  -1    343.23    357.00     80.10     19 o
  12   1   1    126.90    278.00     77.40     19 o
 -12  -1  -3    202.88    290.00     73.80     19 o
 -12  -2   2    279.18    226.00     69.30     19 o
  12   2  -2    146.16     59.00     63.80     19 <
  12   2  -4     15.24    117.00     53.10     19 o
 -12  -3   7     18.68     19.00     44.80     19 <
  12   3  -7     91.51     85.00     50.50     19 <
  12   3  -9    333.88    536.00    112.00     19 o
 -12  -4  10    162.08    475.00     79.00     19 o
 -12  -5  15     63.44     53.00     43.70     19 <
  12   5 -17     26.26     36.00     41.50     19 <
  13  -2  13     92.87     48.00     34.90     19 <
  13  -2  15     18.12     12.00     30.00     19 <
 -13   2 -15     33.85     62.00     37.20     19 <
 -13   2 -17     11.03     26.00     30.50     19 <
  13  -1  10    339.64    364.00     73.90     19 o
 -13   1 -10    254.17    222.00     66.20     19 o
 -13   1 -12     67.64     94.00     41.50     19 o
  13   1   0    565.49    628.00    144.70     19 o
  13   1   2    300.39    712.00    115.40     19 o
 -13  -1  -2   1050.00    341.00    100.80     19 o
 -13  -1  -4    641.30    810.00    142.70     19 o
 -13  -2   1    440.78    692.00    107.10     19 o
  13   2  -3    159.83    460.00     82.80     19 o
 -13  -2   3    329.00    251.00     76.80     19 o
  13   3  -6    289.93    549.00    105.40     19 o
 -13  -3   6    332.36    587.00    103.60     19 o
  13   3  -8    197.90    148.00     67.30     19 o
 -13  -4   9    163.83    145.00     55.40     19 o
  13   4 -11     53.59     69.00     44.50     19 <
 -13  -4  11     27.98     35.00     43.80     19 <
  13   4 -13    230.42    126.00     49.10     19 o
 -13  -5  14     74.25    101.00     45.80     19 o
  13   5 -16     48.74      1.00     35.30     19 <
  14  -2  14     85.81     53.00     36.50     19 <
 -14   2 -16     25.07     35.00     32.10     19 <
  14  -1   9     56.13     15.00     33.80     19 <
 -14   1 -11     51.01    141.00     52.20     19 o
  14  -1  11     53.06    117.00     47.10     19 o
 -14   1 -13      7.93     42.00     34.10     19 <
  14   0   6    242.09    255.00     62.00     19 o
 -14   0  -6    117.70    258.00     62.30     19 o
  14   0   8    345.05    808.00    133.60     19 o
 -14   0  -8    638.58    786.00    125.70     19 o
  14   1   1    280.32    244.00     68.60     19 o
  14   1   3    172.07    247.00     66.80     19 o
 -14  -1  -3    328.16    371.00     74.10     19 o
 -14  -1  -5    254.59    283.00     66.10     19 o
 -14  -2   0   2201.20   2619.00    314.80     19 o
  14   2  -2     46.21    209.00     62.20     19 o
 -14  -2   2    139.67    163.00     59.20     19 o
  14   2  -4    287.00    296.00     75.80     19 o
 -14  -3   5    119.54    243.00     68.40     19 o
  14   3  -7    142.40    173.00     55.30     19 o
  14   4 -10    161.01    196.00     59.90     19 o
 -14  -4  10    164.01    295.00     64.90     19 o
  14   4 -12     97.50     96.00     43.80     19 o
 -14  -5  13     74.77    145.00     49.10     19 o
  14   5 -15     25.22     18.00     33.20     19 <
  15  -2  13     22.33     40.00     33.60     19 <
  15  -2  15    102.04     52.00     33.20     19 <
  15  -1  10    240.05    398.00     82.50     19 o
  15  -1  12     29.32     33.00     31.50     19 <
 -15   1 -12     22.68      1.00     30.50     19 <
 -15   1 -14    207.12    242.00     59.00     19 o
 -15  -1  -2    445.22    264.00     70.10     19 o
 -15  -1  -4    180.79    180.00     61.30     19 o
  15   1   4    133.18    132.00     59.80     19 o
 -15  -1  -6    381.10    662.00     99.20     19 o
 -15  -2  -1     48.74     35.00     40.80     19 <
  15   2  -1     63.97    122.00     48.80     19 o
 -15  -2   1     61.35     57.00     45.70     19 <
  15   2  -3     38.13     25.00     41.30     19 <
 -15  -3   4    126.32     31.00     38.40     19 <
  15   3  -6    115.34    386.00     71.60     19 o
 -15  -3   6    104.97    191.00     60.80     19 o
  15   3  -8    353.85    316.00     76.50     19 o
 -15  -4   9     74.64     84.00     44.40     19 <
  15   4 -11     65.29     70.00     39.00     19 <
 -15  -5  12     36.63     41.00     36.40     19 <
 -15  -5  14     70.56    173.00     50.00     19 o
  16  -2  14     29.30     39.00     29.70     19 <
  16  -1   9     22.04     22.00     30.90     19 <
  16  -1  11     76.38     19.00     27.10     19 <
  16  -1  13     22.93     19.00     26.90     19 <
 -16   1 -13      8.88     11.00     27.60     19 <
  16   0   6    761.12    370.00     70.90     19 o
  16   0   8    810.58    450.00     83.50     19 o
 -16   0  -8    163.41    392.00     80.10     19 o
 -16   0 -10     82.72     88.00     39.50     19 o
  16   1   1     14.15     32.00     35.40     19 <
  16   1   3     92.24     82.00     41.50     19 <
 -16  -1  -3     44.60     40.00     38.20     19 <
 -16  -1  -5     10.79     63.00     38.70     19 <
  16   2   0   1473.70    929.00    157.90     19 o
 -16  -2   0    928.66   1150.00    156.50     19 o
 -16  -2  -2     34.41     54.00     37.90     19 <
  16   2  -2     15.94     24.00     32.50     19 <
 -16  -3   3     84.94     80.00     40.20     19 <
  16   3  -5     95.61     61.00     40.70     19 <
 -16  -3   5     52.73     48.00     38.50     19 <
  16   3  -7     15.73     81.00     41.50     19 <
 -16  -4   8    156.63    113.00     46.50     19 o
  16   4 -10    168.20    141.00     48.60     19 o
  16   4 -12     91.36     54.00     36.00     19 <
 -16  -5  11     18.17     40.00     34.60     19 <
 -16  -5  13     11.91     27.00     32.30     19 <
  17  -1  10     43.81     77.00     35.80     19 o
  17  -1  12     25.39      5.00     25.10     19 <
 -17   1 -12     58.04     52.00     32.40     19 <
  17   1   2    178.55    114.00     43.30     19 o
  17   1   4     14.10      6.00     30.00     19 <
 -17  -1  -4     39.72     76.00     37.60     19 o
 -17  -1  -6     33.55    135.00     43.80     19 o
 -17  -2   1    119.70    197.00     53.00     19 o
  17   2  -1    134.58    126.00     46.20     19 o
 -17  -2  -1    116.66    110.00     45.40     19 o
  17   2  -3      7.99     27.00     31.80     19 <
 -17  -3   2    134.57    191.00     54.50     19 o
  17   3  -4      4.29     27.00     32.20     19 <
 -17  -3   4      7.56     14.00     30.00     19 <
  17   3  -6     10.72     17.00     29.40     19 <
 -17  -4   7     49.32     97.00     42.20     19 o
  17   4  -9      8.74     18.00     29.20     19 <
 -17  -4   9     14.85     30.00     32.80     19 <
  17   4 -11     22.66     16.00     29.00     19 <
  18  -1  11      5.33     10.00     22.70     19 <
  18   0   6     43.04     48.00     30.80     19 <
  18   0   8     23.01     86.00     37.70     19 o
 -18   0  -8    126.02    114.00     42.60     19 o
  18   0  10    232.12     90.00     35.50     19 o
 -18   0 -10    150.21    115.00     39.40     19 o
  18   1   3     52.78     32.00     28.60     19 <
  18   1   5     58.49    155.00     44.00     19 o
 -18  -1  -5    175.67     43.00     32.20     19 <
 -18  -1  -7     21.68     49.00     33.00     19 <
  18   2   0     57.52     37.00     32.80     19 <
 -18  -2   0     11.72     45.00     33.10     19 <
 -18  -2  -2     36.62      2.00     28.20     19 <
  18   2  -2     14.16     61.00     35.10     19 <
 -18  -3   1     41.43      8.00     29.00     19 <
 -18  -3   3     37.74     57.00     33.70     19 <
  18   3  -5     15.60     14.00     26.00     19 <
  18   3  -7      1.33      6.00     25.80     19 <
 -18  -4   6     14.65     45.00     32.40     19 <
  18   4  -8     14.49     96.00     36.90     19 o
 -18  -4   8     13.31     20.00     30.60     19 <
  19   1   2     10.98     29.00     28.30     19 <
  19   1   4    129.41     50.00     31.50     19 <
  19   1   6     24.65     37.00     27.50     19 <
 -19  -1  -6     17.35     38.00     31.70     19 <
 -19  -1  -8      4.16     30.00     29.30     19 <
  19   2   1     57.18     30.00     29.10     19 <
  19   2  -1      8.38     33.00     28.00     19 <
 -19  -2  -1      4.58     48.00     34.00     19 <
 -19  -2  -3     22.40     23.00     29.30     19 <
 -19  -3   0     38.47     24.00     27.60     19 <
 -19  -3   2     25.09      7.00     26.50     19 <
  19   3  -4     11.78     72.00     34.80     19 o
 -19  -3   4     21.56     38.00     30.10     19 <
  19   3  -6    112.71     55.00     30.40     19 <
 -19  -4   5      6.80     12.00     25.20     19 <
  20   1   3     27.33     38.00     27.10     19 <
  20   2   0     25.74     37.00     27.30     19 <
  20   2   2     22.21      6.00     24.80     19 <
 -20  -2  -2      8.70     34.00     27.90     19 <
  20   2  -2      2.15     -5.00     22.90     19 <
 -20  -3   1      6.86      7.00     22.30     19 <
  -2  -1   3  17906.00  14154.00   2006.40     20 o
   2   1  -3  15856.00  19075.00   2138.70     20 o
  -3  -1   2  80253.00  91090.00  11383.60     20 o
   1  -3  14   6311.40   6530.00    818.30     20 o
   2  -3  15    644.33    840.00    125.40     20 o
   4  -3  17     61.08    278.00     67.10     20 o
   3   4 -17   1600.80   1174.00    200.20     20 o
  -4   3 -17    132.48    158.00     62.20     20 o
  -4   3 -19    193.32    211.00     68.00     20 o
   4  -2  12   2362.90   3595.00    331.50     20 o
  -4   2 -12   3020.20   4618.00    338.60     20 o
  -2  -4  16   4118.80   6165.00    754.60     20 o
   2   4 -18    875.51   1669.00    247.90     20 o
  -1  -4  17    597.73    937.00    136.80     20 o
   1   4 -19    321.36    506.00    109.50     20 o
   0   4 -20    363.38    811.00    139.00     20 o
  -4  -1   1   4352.60   4836.00    580.00     20 o
  -1   4 -21    280.04    257.00     68.40     20 o
  -4  -2   6  21479.00  22339.00   2709.70     20 o
   4   2  -6  16083.00  20489.00   2512.00     20 o
   4   3 -11   5704.30   6712.00    885.80     20 o
   3  -4  19    259.55    245.00     68.90     20 o
  -3   4 -21     13.80     23.00     41.60     20 <
   4  -4  20     95.90     86.00     46.50     20 <
   5  -4  21    167.74    144.00     48.60     20 o
   5  -3  16    156.09    271.00     64.90     20 o
  -5   3 -18    217.83    328.00     75.90     20 o
  -5   3 -20    139.62    173.00     54.70     20 o
   5  -2  13    928.92   1281.00    194.90     20 o
  -5   2 -13    821.65   1289.00    193.80     20 o
   5  -1   8   2411.80   3436.00    399.00     20 o
  -5   1  -8   1996.90   3264.00    395.80     20 o
  -5  -2   5  10445.00   9179.00    871.60     20 o
   5   3 -10   5632.60   8087.00    955.70     20 o
  -5  -5  18   3489.90   3131.00    429.10     20 o
   6  -4  22     77.05     52.00     35.10     20 <
   6  -3  17     85.99    109.00     48.50     20 o
  -6   3 -19     85.29    152.00     50.60     20 o
  -6   3 -21     46.33     77.00     44.30     20 <
  -6   2 -14   1326.40   1291.00    177.30     20 o
   6  -2  14   1124.80    920.00    162.30     20 o
  -6   1  -9   1727.70   2521.00    261.50     20 o
   6  -1   9   1416.60   1407.00    235.90     20 o
  -6   0  -4   8835.70  12218.00   1473.00     20 o
   6   0   4   9235.60  14259.00   1557.70     20 o
  -6  -2   4  13756.00  18515.00   2211.80     20 o
  -6  -3   9   1372.10   1199.00    186.10     20 o
   7  -4  21     31.40     18.00     29.70     20 <
   7  -3  18    413.21    479.00     87.00     20 o
  -7   3 -20    227.72    342.00     69.10     20 o
  -7   3 -22     79.55     76.00     41.80     20 <
   7  -2  13    216.23    306.00     75.20     20 o
   7  -2  15    837.49    366.00     87.50     20 o
  -7   2 -15    582.51    605.00    103.50     20 o
   7  -1  10   5734.40   8285.00    927.30     20 o
  -7   1 -10   6164.40   7209.00    912.90     20 o
   7   1   0    876.42   1066.00    175.30     20 o
  -7  -2   3   2388.00    790.00    157.50     20 o
  -7  -3   8   1606.30   2517.00    298.50     20 o
   8  -3  19     13.69     30.00     32.00     20 <
  -8   3 -21     46.24     63.00     38.20     20 <
   8  -2  14     17.30     22.00     41.30     20 <
  -8   2 -16    538.49    715.00    122.50     20 o
  -8   2 -18     77.03    262.00     58.80     20 o
   8  -1   9    694.32   1004.00    166.10     20 o
   8  -1  11    396.87    784.00    143.90     20 o
  -8   1 -11    500.86    844.00    145.30     20 o
   8   0   6    223.62    152.00     72.80     20 o
  -8   0  -6     79.81    314.00     80.90     20 o
   8   1   1   2455.40   3036.00    399.10     20 o
  -8  -1  -1   2070.40   2960.00    394.40     20 o
  -8  -2   2   8626.10   8350.00    781.10     20 o
   8   2  -4   5219.70   5875.00    842.90     20 o
  -8  -3   7    672.71    555.00    115.40     20 o
  -8  -4  12   3586.00   4644.00    493.20     20 o
   9  -3  18    174.45    134.00     49.50     20 o
   9  -3  20     23.69      8.00     28.40     20 <
   9  -2  15     11.03     31.00     39.10     20 <
  -9   2 -17     21.49     67.00     40.20     20 <
  -9   2 -19     70.35     87.00     43.20     20 o
   9  -1  10   1624.90   1990.00    260.00     20 o
  -9   1 -12    103.98    177.00     64.10     20 o
   9  -1  12    227.46    196.00     64.70     20 o
  -9  -1  -2     66.39    126.00     69.20     20 <
   9   1   2     53.61    485.00     86.50     20 o
  -9  -2   1   2875.20   2691.00    274.70     20 o
  -9  -2   3    242.14    174.00     66.00     20 o
   9   2  -3     56.51     18.00     59.00     20 <
  -9  -3   6    341.92    176.00     88.80     20 <
   9   3  -8    730.75   1289.00    162.10     20 o
  -9  -4  11    721.66    899.00    146.70     20 o
   9   4 -13    263.38    249.00     82.30     20 o
  10  -3  19     20.85      8.00     25.70     20 <
  10  -2  16    136.72    191.00     53.10     20 o
 -10   2 -18     23.90     46.00     37.10     20 <
 -10   2 -20    177.96     88.00     39.70     20 o
  10  -1  11    152.21    200.00     62.70     20 o
  10  -1  13     92.15    449.00     78.90     20 o
 -10   1 -13    265.05    198.00     67.50     20 o
 -10   1 -15     99.43    283.00     64.70     20 o
  10   0   6    915.99    902.00    161.50     20 o
  10   0   8   5179.70   7685.00    932.00     20 o
 -10   0  -8   6823.80   7668.00    903.60     20 o
 -10  -1  -3    609.60   1451.00    221.60     20 o
  10   1   3   1308.20   1180.00    213.00     20 o
 -10  -2   0   1500.60   1079.00    291.30     20 o
  10   2  -2   1531.70   2230.00    325.30     20 o
 -10  -2   2   2013.90   2219.00    326.80     20 o
 -10  -3   5    110.27    175.00     76.80     20 o
  10   3  -7    358.02    439.00     98.00     20 o
 -10  -4  10    287.21    192.00     74.10     20 o
  10   4 -12    348.13    338.00     91.30     20 o
 -10  -5  15    112.03    137.00     56.30     20 o
  10   5 -17    203.24    138.00     61.90     20 o
  11  -2  15     24.98     63.00     39.00     20 <
  11  -2  17     18.64    -10.00     29.40     20 <
 -11   2 -17     14.07     30.00     33.80     20 <
 -11   2 -19     54.47    104.00     40.20     20 o
 -11   1 -12    100.61     79.00     43.60     20 <
  11  -1  12     76.16    103.00     46.90     20 o
 -11   1 -14    282.84    217.00     79.80     20 o
 -11   1 -16    125.13    205.00     57.60     20 o
  11   1   2   1324.90   1249.00    171.30     20 o
  11   1   4    397.68    849.00    160.00     20 o
 -11  -1  -6    798.99   1507.00    227.50     20 o
 -11  -2   1   1179.60   1810.00    204.50     20 o
  11   2  -1   1206.50   1851.00    200.10     20 o
 -11  -3   4    964.12   2052.00    197.00     20 o
 -11  -3   6    969.04   1121.00    175.50     20 o
  11   3  -6   1188.50   1240.00    184.70     20 o
 -11  -4   9     85.42    222.00     71.10     20 o
  11   4 -11    145.54    121.00     58.20     20 o
 -11  -5  14    236.81    136.00     59.20     20 o
  11   5 -16    215.48    107.00     52.80     20 o
 -11  -6  17    117.98    530.00     92.00     20 o
  12  -2  16     48.88     62.00     37.50     20 <
  12  -2  18      7.60      9.00     25.50     20 <
 -12   2 -18     85.69     32.00     29.70     20 <
  12  -1  11     10.55     14.00     36.00     20 <
  12  -1  13     14.31     55.00     39.80     20 <
 -12   1 -13     18.90     31.00     37.30     20 <
 -12   1 -15     17.12     24.00     33.10     20 <
 -12   1 -17     23.12     24.00     34.20     20 <
  12   0   8    730.91    658.00    139.10     20 o
  12   0  10    426.57    179.00     55.70     20 o
 -12   0 -10    249.94    187.00     58.80     20 o
 -12   0 -12    151.43    225.00     62.70     20 o
  12   1   3    105.39    399.00     81.70     20 o
  12   1   5    268.09    240.00     64.30     20 o
 -12  -1  -5    181.31    175.00     59.40     20 o
 -12  -1  -7    264.26    291.00     71.50     20 o
  12   2   0   1277.00   1040.00    183.90     20 o
 -12  -2   0   1341.60   1552.00    192.90     20 o
  12   2  -2    193.56     59.00     63.80     20 <
 -12  -3   3    505.43    587.00    121.60     20 o
 -12  -3   5    269.60    219.00     64.50     20 o
  12   3  -5    207.11    130.00     60.60     20 o
 -12  -4   8    102.50    571.00    109.00     20 o
  12   4 -10     93.99    141.00     60.90     20 o
  12   5 -15      7.27     85.00     44.80     20 <
 -12  -6  16    265.56    446.00     87.60     20 o
  13  -2  17     31.64     59.00     32.90     20 <
  13  -1  12      9.60      9.00     32.50     20 <
  13  -1  14    324.62    239.00     55.70     20 o
 -13   1 -14    298.98    251.00     56.80     20 o
 -13   1 -16     60.75     80.00     39.20     20 o
 -13   1 -18     47.11     21.00     29.00     20 <
  13   1   4    634.57    813.00    153.10     20 o
  13   1   6    227.79    162.00     54.10     20 o
 -13  -1  -6    206.04     94.00     47.90     20 <
 -13  -1  -8     61.14    139.00     58.40     20 o
  13   2   1    387.15    437.00    101.20     20 o
 -13  -2  -1    428.72    620.00    106.80     20 o
  13   2  -1    553.18    595.00    109.00     20 o
 -13  -2  -3    402.42    521.00     87.50     20 o
 -13  -3   2    565.77    476.00    100.60     20 o
  13   3  -4    268.45    257.00     70.70     20 o
 -13  -3   4    386.35    321.00     73.50     20 o
  13   3  -6    331.52    549.00    105.40     20 o
 -13  -4   7     49.94    140.00     53.90     20 o
  13   4  -9    132.83    152.00     57.10     20 o
 -13  -5  12     34.40     25.00     42.10     20 <
  13   5 -14     95.56    101.00     46.20     20 o
 -13  -6  15     26.13     49.00     40.10     20 <
  14  -1  13      4.45    -18.00     32.40     20 <
  14  -1  15    106.72     31.00     30.60     20 <
 -14   1 -15     99.08     54.00     34.30     20 <
 -14   1 -17     25.39     42.00     30.40     20 <
  14   0   8    321.24    808.00    133.60     20 o
  14   0  10     54.45     36.00     38.30     20 <
 -14   0 -10     24.06     30.00     37.50     20 <
 -14   0 -12    317.89    294.00     64.50     20 o
 -14   0 -14     22.58     47.00     37.00     20 <
  14   1   5    256.47    228.00     62.00     20 o
 -14  -1  -5    291.89    283.00     66.10     20 o
  14   1   7     67.34    154.00     53.30     20 o
 -14  -1  -7    239.15    155.00     51.20     20 o
 -14  -1  -9     77.42     47.00     42.60     20 <
  14   2   0   2214.30   2340.00    350.30     20 o
 -14  -2  -2     96.86    366.00     71.50     20 o
  14   2   2    196.52    150.00     58.30     20 o
 -14  -2  -4    141.05    236.00     69.10     20 o
 -14  -3   1    511.70    360.00     84.00     20 o
  14   3  -3     39.61     67.00     45.90     20 <
 -14  -3   3     59.74     90.00     49.50     20 <
  14   3  -5    279.52    378.00     78.70     20 o
 -14  -4   6    247.30    105.00     52.30     20 o
  14   4  -8    666.56    889.00    145.30     20 o
 -14  -4   8   1051.70    923.00    142.50     20 o
  14   4 -10    173.96    196.00     59.90     20 o
 -14  -5  11    140.44     76.00     45.20     20 <
  14   5 -13    188.34    105.00     46.60     20 o
  14   5 -15     27.02     18.00     33.20     20 <
 -14  -6  14     50.01     54.00     39.40     20 <
  15  -1  14    412.47    270.00     61.50     20 o
  15  -1  16     51.73     29.00     28.60     20 <
 -15   1 -16      5.70     10.00     25.50     20 <
  15   1   4    126.59    132.00     59.80     20 o
  15   1   6    845.30    545.00     92.90     20 o
 -15  -1  -6    360.98    662.00     99.20     20 o
  15   1   8    168.57    217.00     59.30     20 o
 -15  -1  -8     95.81    187.00     57.20     20 o
 -15  -1 -10    325.43    215.00     64.20     20 o
  15   2   1     81.51     57.00     41.20     20 <
  15   2   3     14.16     43.00     42.20     20 <
 -15  -2  -3     34.37     36.00     38.70     20 <
 -15  -2  -5    135.03     40.00     42.50     20 <
 -15  -3   0     62.37    176.00     59.00     20 o
  15   3  -2    348.39    339.00     85.90     20 o
  15   3  -4      9.93     96.00     44.50     20 o
 -15  -4   5     12.78     40.00     41.00     20 <
  15   4  -7     83.57     48.00     39.20     20 <
 -15  -4   7      7.43     35.00     38.80     20 <
  15   4  -9     46.62     39.00     37.30     20 <
 -15  -5  10    194.29    182.00     52.50     20 o
  15   5 -12     33.26     56.00     38.50     20 <
  15   5 -14    257.12    112.00     45.00     20 o
  16  -1  13     25.33     19.00     26.90     20 <
  16   0  10     84.78     97.00     41.20     20 o
 -16   0 -12    226.29    159.00     46.70     20 o
  16   0  12     54.33     96.00     41.50     20 o
 -16   0 -14     44.99     46.00     29.60     20 <
  16   1   5     29.99     35.00     33.50     20 <
  16   1   7     16.54     85.00     40.50     20 o
 -16  -1  -7     19.71     70.00     39.70     20 <
 -16  -1  -9     20.60     34.00     35.30     20 <
 -16  -1 -11     70.24     49.00     35.40     20 <
  16   2   0   1790.40    929.00    157.90     20 o
  16   2   2    109.22     62.00     39.70     20 <
 -16  -2  -2     40.45     54.00     37.90     20 <
  16   2   4    140.09    423.00     85.00     20 o
 -16  -2  -4    154.71    494.00     90.10     20 o
  16   3  -1      6.54     26.00     36.20     20 <
 -16  -3  -1    228.83     83.00     43.50     20 <
 -16  -3   1     45.69     57.00     40.70     20 <
  16   3  -3     10.34     23.00     38.10     20 <
 -16  -4   4    119.08    167.00     52.80     20 o
  16   4  -6    215.63    147.00     49.30     20 o
 -16  -4   6    174.97    148.00     50.50     20 o
  16   4  -8    144.52    150.00     48.00     20 o
 -16  -5   9      6.62     14.00     32.80     20 <
  16   5 -11     53.65     34.00     33.90     20 <
 -16  -5  11     24.27     40.00     34.60     20 <
  16   5 -13     22.88     20.00     29.70     20 <
  17   1   6    105.71     90.00     41.20     20 o
  17   1   8     85.80     18.00     29.30     20 <
 -17  -1  -8     26.61     29.00     31.60     20 <
 -17  -1 -10     59.69     37.00     32.10     20 <
 -17  -1 -12     34.45     -3.00     26.90     20 <
  17   2   1     59.63    118.00     45.10     20 o
  17   2   3      1.95     16.00     31.00     20 <
 -17  -2  -3     98.56     75.00     38.30     20 <
  17   2   5    133.10     99.00     39.70     20 o
 -17  -2  -5     84.41    120.00     42.60     20 o
 -17  -2  -7     67.07    141.00     46.40     20 o
 -17  -3   0    125.80    227.00     52.50     20 o
  17   3   0     27.65     31.00     36.00     20 <
 -17  -3  -2    156.08    183.00     54.10     20 o
  17   3  -2    119.18    239.00     58.00     20 o
  17   3  -4      3.31     27.00     32.20     20 <
 -17  -4   3    121.17     67.00     38.70     20 <
  17   4  -5     29.11     51.00     34.20     20 <
 -17  -4   5     16.82     57.00     37.30     20 <
  17   4  -7     22.45     53.00     36.00     20 <
 -17  -5   8     26.27     65.00     35.60     20 <
  17   5 -10     34.78     25.00     31.00     20 <
 -17  -5  10     27.68     83.00     37.90     20 o
  18   0  10    245.57     90.00     35.50     20 o
  18   1   7     86.20     51.00     32.40     20 <
  18   1   9     55.16     44.00     31.20     20 <
 -18  -1  -9     14.26     45.00     33.00     20 <
 -18  -1 -11      4.00     18.00     28.10     20 <
  18   2   2     11.58     -4.00     26.00     20 <
  18   2   4     50.46     71.00     36.30     20 <
 -18  -2  -4     44.54     89.00     37.70     20 o
 -18  -2  -6      9.46     32.00     31.70     20 <
 -18  -2  -8     23.48     29.00     31.20     20 <
  18   3   1     14.81     34.00     32.30     20 <
  18   3  -1     17.00     31.00     30.50     20 <
 -18  -3  -1     17.30     42.00     35.50     20 <
 -18  -3   1     45.59      8.00     29.00     20 <
 -18  -3  -3    103.40     -3.00     29.90     20 <
  18   3  -3      6.57     -1.00     27.20     20 <
 -18  -4   2     20.58      8.00     29.60     20 <
  18   4  -4     10.33     22.00     29.60     20 <
 -18  -4   4     50.07    118.00     43.30     20 o
  18   4  -6      5.97     32.00     30.10     20 <
  18   4  -8     17.59     96.00     36.90     20 o
 -18  -5   7     23.98     33.00     32.40     20 <
  18   5  -9      5.68      9.00     26.90     20 <
 -18  -5   9     13.04     20.00     28.50     20 <
  19   1   6     35.62     37.00     27.50     20 <
  19   1   8     84.70     46.00     30.10     20 <
  19   2   3     35.01      1.00     25.50     20 <
  19   2   5     13.29     60.00     30.60     20 <
 -19  -2  -5     36.21     59.00     31.50     20 <
 -19  -2  -7      9.40     26.00     27.50     20 <
  19   3   0     14.30     24.00     26.90     20 <
 -19  -3   0     32.19     24.00     27.60     20 <
 -19  -3  -2     11.41     29.00     29.00     20 <
  19   3  -2      3.66     19.00     24.80     20 <
 -19  -3  -4     31.02     58.00     34.00     20 <
 -19  -4   1     60.11     48.00     31.80     20 <
  19   4  -3      7.88     17.00     25.90     20 <
 -19  -4   3     38.50     -1.00     26.90     20 <
  19   4  -5      9.91     -1.00     25.20     20 <
  20   2   2     27.31      6.00     24.80     20 <
  20   3   1      6.61     23.00     24.40     20 <
  20   3  -1      9.41      8.00     20.70     20 <
 -20  -3  -1      1.99     17.00     23.90     20 <


# For import please use the tool of Jana2020 program:
# "Structure->New->from Jana2020 embedded in CIF"


_Jana_m40_file
;
   38    0    0    1    0
 1.000000 0.000000 0.000000 0.000000 0.000000 0.000000      000000
 0.000000 0.000000 0.000000                                 000
 0.000000 0.000000 0.000000 0.000000 0.000000 0.000000      000000
 0.000000 0.000000 0.000000 0.000000 0.000000 0.000000      000000
Co1       3  2     0.500000 0.500000 0.500000 0.431476
 0.025698 0.037304 0.023750 0.006323 0.000000 0.000000      0001111100
P1        4  2     1.000000 0.366451 0.507021 0.438851
 0.022134 0.024896 0.024533-0.003093-0.000334-0.002341      0111111111
c2        1  2     1.000000 0.424754 0.513062 0.572851
 0.046797 0.046903 0.001801 0.001662 0.003797 0.000741      0111111111
c3        1  2     1.000000 0.427392 0.511895 0.644503
 0.046797 0.046903 0.001801 0.001662 0.003797 0.000741      0111000000
h3        2  1     1.000000 0.371233 0.520481 0.671989
 0.038200 0.000000 0.000000 0.000000 0.000000 0.000000      0000000000
c9        1  2     1.000000 0.304073 0.570956 0.314832
 0.067089 0.093636 0.021645-0.008844-0.010025 0.014767      0111111111
h9a       2  1     1.000000 0.258631 0.524560 0.308808
 0.072948 0.000000 0.000000 0.000000 0.000000 0.000000      0000000000
h9b       2  1     1.000000 0.360560 0.550157 0.293201
 0.072948 0.000000 0.000000 0.000000 0.000000 0.000000      0000000000
h9c       2  1     1.000000 0.284889 0.625135 0.288367
 0.072948 0.000000 0.000000 0.000000 0.000000 0.000000      0000000000
c6        1  2     1.000000 0.315840 0.589777 0.393086
 0.026682 0.025792 0.043733-0.004718 0.006432-0.000983      0111111111
c13       1  2     1.000000 0.338421 0.370124 0.355546
 0.058935 0.039830 0.063593-0.016592-0.005115 0.001057      0111111111
h13a      2  1     1.000000 0.403264 0.373588 0.349470
 0.064943 0.000000 0.000000 0.000000 0.000000 0.000000      0000000000
h13b      2  1     1.000000 0.309417 0.403594 0.314617
 0.064943 0.000000 0.000000 0.000000 0.000000 0.000000      0000000000
h13c      2  1     1.000000 0.319543 0.307637 0.353391
 0.064943 0.000000 0.000000 0.000000 0.000000 0.000000      0000000000
C1        1  2     0.500000 0.500000 0.500000 0.536315
 0.026180 0.033956 0.041743-0.004546 0.000000 0.000000      0001111100
c10       1  2     1.000000 0.314494 0.406173 0.424891
 0.045744 0.033507 0.018815-0.006039-0.011675 0.000672      0111111111
c7        1  2     1.000000 0.371759 0.665127 0.397505
 0.109930 0.050449 0.044433-0.010288 0.013648-0.000272      0111111111
h7a       2  1     1.000000 0.385274 0.677946 0.450872
 0.081925 0.000000 0.000000 0.000000 0.000000 0.000000      0000000000
h7b       2  1     1.000000 0.427302 0.653286 0.369990
 0.081925 0.000000 0.000000 0.000000 0.000000 0.000000      0000000000
h7c       2  1     1.000000 0.341572 0.716527 0.374727
 0.081925 0.000000 0.000000 0.000000 0.000000 0.000000      0000000000
c12       1  2     1.000000 0.219991 0.406013 0.429861
 0.038385 0.059811 0.050211-0.015184-0.005956-0.004054      0111111111
h12a      2  1     1.000000 0.201678 0.431080 0.478851
 0.059363 0.000000 0.000000 0.000000 0.000000 0.000000      0000000000
h12b      2  1     1.000000 0.195125 0.442131 0.388591
 0.059363 0.000000 0.000000 0.000000 0.000000 0.000000      0000000000
h12c      2  1     1.000000 0.197967 0.344718 0.425571
 0.059363 0.000000 0.000000 0.000000 0.000000 0.000000      0000000000
c8        1  2     1.000000 0.231446 0.617582 0.420257
 0.056171 0.056811 0.027360 0.016222-0.008678-0.000911      0111111111
h8a       2  1     1.000000 0.235984 0.632570 0.474311
 0.056137 0.000000 0.000000 0.000000 0.000000 0.000000      0000000000
h8b       2  1     1.000000 0.211771 0.670136 0.391754
 0.056137 0.000000 0.000000 0.000000 0.000000 0.000000      0000000000
h8c       2  1     1.000000 0.188184 0.569279 0.413508
 0.056137 0.000000 0.000000 0.000000 0.000000 0.000000      0000000000
c4        1  2     0.500000 0.500000 0.500000 0.684815
 0.025793 0.027554 0.048935-0.003944 0.000000 0.000000      0001111100
h4        2  1     0.500000 0.500000 0.500000 0.740493
 0.040913 0.000000 0.000000 0.000000 0.000000 0.000000      0000000000
c5        1  2     1.000000 0.348984 0.532873 0.532073
 0.038098 0.038910 0.029444-0.004233 0.004342 0.005168      0111111111
h5a       2  1     1.000000 0.335821 0.596624 0.536738
 0.042581 0.000000 0.000000 0.000000 0.000000 0.000000      0000000000
h5b       2  1     1.000000 0.298927 0.497733 0.551638
 0.042581 0.000000 0.000000 0.000000 0.000000 0.000000      0000000000
c11       1  2     1.000000 0.349677 0.346714 0.485282
 0.104853 0.047169 0.028416-0.033319-0.003281-0.000294      0111111111
h11a      2  1     1.000000 0.414977 0.346969 0.483751
 0.072175 0.000000 0.000000 0.000000 0.000000 0.000000      0000000000
h11b      2  1     1.000000 0.329415 0.368004 0.535007
 0.072175 0.000000 0.000000 0.000000 0.000000 0.000000      0000000000
h11c      2  1     1.000000 0.327862 0.285919 0.476953
 0.072175 0.000000 0.000000 0.000000 0.000000 0.000000      0000000000
H1        2  1     0.500000 0.500000 0.500000 0.351922
 0.009168 0.000000 0.000000 0.000000 0.000000 0.000000      0001100000
--------------------------   s.u. block   --------------------------------------
 0.000000 0.000000 0.000000 0.000000 0.000000 0.000000
 0.000000 0.000000 0.000000
 0.000000 0.000000 0.000000 0.000000 0.000000 0.000000
 0.000000 0.000000 0.000000 0.000000 0.000000 0.000000
Co1                0.000000 0.000000 0.000000 0.000114
 0.001479 0.001767 0.001503 0.001965 0.000000 0.000000
P1                 0.000000 0.000214 0.000219 0.000210
 0.001656 0.001894 0.001840 0.001996 0.001643 0.001734
c2                 0.000000 0.000525 0.000465 0.000360
 0.003386 0.003433 0.002078 0.003154 0.002131 0.002192
c3                 0.000000 0.000515 0.000434 0.000345
 0.003386 0.003433 0.002078 0.003154 0.002131 0.002192
h3                 0.000000-0.100000-0.100000-0.100000
 0.000000 0.000000 0.000000 0.000000 0.000000 0.000000
c9                 0.000000 0.000580 0.000677 0.000421
 0.006530 0.007695 0.004199 0.007086 0.004193 0.004581
h9a                0.000000-0.100000-0.100000-0.100000
 0.000000 0.000000 0.000000 0.000000 0.000000 0.000000
h9b                0.000000-0.100000-0.100000-0.100000
 0.000000 0.000000 0.000000 0.000000 0.000000 0.000000
h9c                0.000000-0.100000-0.100000-0.100000
 0.000000 0.000000 0.000000 0.000000 0.000000 0.000000
c6                 0.000000 0.000467 0.000457 0.000425
 0.004111 0.004188 0.004492 0.004131 0.003602 0.003485
c13                0.000000 0.000592 0.000513 0.000521
 0.006259 0.005272 0.006571 0.005634 0.005466 0.004551
h13a               0.000000-0.100000-0.100000-0.100000
 0.000000 0.000000 0.000000 0.000000 0.000000 0.000000
h13b               0.000000-0.100000-0.100000-0.100000
 0.000000 0.000000 0.000000 0.000000 0.000000 0.000000
h13c               0.000000-0.100000-0.100000-0.100000
 0.000000 0.000000 0.000000 0.000000 0.000000 0.000000
C1                 0.000000 0.000000 0.000000 0.000635
 0.005761 0.006287 0.007617 0.006267 0.000000 0.000000
c10                0.000000 0.000474 0.000422 0.000404
 0.004594 0.004137 0.003451 0.004474 0.003429 0.003230
c7                 0.000000 0.000711 0.000589 0.000507
 0.008991 0.006493 0.006097 0.007530 0.006006 0.004949
h7a                0.000000-0.100000-0.100000-0.100000
 0.000000 0.000000 0.000000 0.000000 0.000000 0.000000
h7b                0.000000-0.100000-0.100000-0.100000
 0.000000 0.000000 0.000000 0.000000 0.000000 0.000000
h7c                0.000000-0.100000-0.100000-0.100000
 0.000000 0.000000 0.000000 0.000000 0.000000 0.000000
c12                0.000000 0.000476 0.000521 0.000488
 0.004574 0.005745 0.005397 0.005022 0.004555 0.005088
h12a               0.000000-0.100000-0.100000-0.100000
 0.000000 0.000000 0.000000 0.000000 0.000000 0.000000
h12b               0.000000-0.100000-0.100000-0.100000
 0.000000 0.000000 0.000000 0.000000 0.000000 0.000000
h12c               0.000000-0.100000-0.100000-0.100000
 0.000000 0.000000 0.000000 0.000000 0.000000 0.000000
c8                 0.000000 0.000550 0.000524 0.000413
 0.005461 0.005666 0.004380 0.005351 0.004086 0.003990
h8a                0.000000-0.100000-0.100000-0.100000
 0.000000 0.000000 0.000000 0.000000 0.000000 0.000000
h8b                0.000000-0.100000-0.100000-0.100000
 0.000000 0.000000 0.000000 0.000000 0.000000 0.000000
h8c                0.000000-0.100000-0.100000-0.100000
 0.000000 0.000000 0.000000 0.000000 0.000000 0.000000
c4                 0.000000 0.000000 0.000000 0.000761
 0.005022 0.005166 0.006669 0.006360 0.000000 0.000000
h4                 0.000000-0.100000-0.100000-0.100000
 0.000000 0.000000 0.000000 0.000000 0.000000 0.000000
c5                 0.000000 0.000507 0.000524 0.000386
 0.004544 0.004489 0.004389 0.004654 0.003522 0.003581
h5a                0.000000-0.100000-0.100000-0.100000
 0.000000 0.000000 0.000000 0.000000 0.000000 0.000000
h5b                0.000000-0.100000-0.100000-0.100000
 0.000000 0.000000 0.000000 0.000000 0.000000 0.000000
c11                0.000000 0.000678 0.000484 0.000499
 0.009071 0.005307 0.004733 0.006237 0.005042 0.004290
h11a               0.000000-0.100000-0.100000-0.100000
 0.000000 0.000000 0.000000 0.000000 0.000000 0.000000
h11b               0.000000-0.100000-0.100000-0.100000
 0.000000 0.000000 0.000000 0.000000 0.000000 0.000000
h11c               0.000000-0.100000-0.100000-0.100000
 0.000000 0.000000 0.000000 0.000000 0.000000 0.000000
H1                 0.000000 0.000000 0.000000 0.001995
 0.008357 0.000000 0.000000 0.000000 0.000000 0.000000
--------------------------   Saved points   ------------------------------------
    0
--------------------------   Critical points   ---------------------------------
    0
--------------------------   Fourier maxima   ----------------------------------
    1    1    3
Max1      1  1     1.000000 0.500000 0.500000 0.930887      000  0  0  0
     0.81     0.42
Max2      1  1     1.000000 0.865069 0.009499 0.941467      000  0  0  0
     0.56     0.40
Max3      1  1     1.000000 0.654370 0.468138 0.529736      000  0  0  0
     0.32     0.19
Max4      1  1     1.000000 0.500000 0.500000 0.533828      000  0  0  0
     0.30     0.16
Max5      1  1     1.000000 0.407314 0.182914 0.140549      000  0  0  0
     0.32     0.16
Max6      1  1     1.000000 0.241122 0.236207 0.603597      000  0  0  0
     0.15     0.14
Max7      1  1     1.000000 0.162342 0.054645-0.002590      000  0  0  0
     0.16     0.14
Max8      1  1     1.000000 0.756697 0.246800 0.271086      000  0  0  0
     0.15     0.13
Max9      1  1     1.000000 0.425409 0.159090 0.799589      000  0  0  0
     0.14     0.12
Max10     1  1     1.000000 0.924889 0.011165 0.068670      000  0  0  0
     0.25     0.11
Max11     1  1     1.000000 0.255724 0.242939 0.938768      000  0  0  0
     0.14     0.11
Max12     1  1     1.000000 0.399438 0.185124 0.674761      000  0  0  0
     0.20     0.11
Max13     1  1     1.000000 0.069010 0.692460 0.061857      000  0  0  0
     0.25     0.11
Max14     1  1     1.000000 0.353486 0.156064 0.737138      000  0  0  0
     0.21     0.10
Max15     1  1     1.000000 0.554183 0.153608 0.134521      000  0  0  0
     0.12     0.10
Max16     1  1     1.000000 0.655131 0.846770 0.262943      000  0  0  0
     0.12     0.10
Max17     1  1     1.000000 0.332989 0.118835 0.145169      000  0  0  0
     0.23     0.09
Max18     1  1     1.000000 0.572756 0.178615 0.407337      000  0  0  0
     0.13     0.09
Max19     1  1     1.000000 0.504115 0.171144 0.607552      000  0  0  0
     0.14     0.09
Max20     1  1     1.000000 0.656800 0.408633 0.729600      000  0  0  0
     0.11     0.08
Max21     1  1     1.000000 0.783243 0.412042 0.930839      000  0  0  0
     0.18     0.08
Max22     1  1     1.000000 0.663782 0.012649 0.278394      000  0  0  0
     0.12     0.08
Max23     1  1     1.000000 0.833822 0.438527 0.731320      000  0  0  0
     0.10     0.08
Max24     1  1     1.000000 0.148518 0.072047 0.804488      000  0  0  0
     0.10     0.08
Max25     1  1     1.000000 0.983463 0.165932 0.937638      000  0  0  0
     0.12     0.08
Max26     1  1     1.000000 0.499974 0.155969 0.937019      000  0  0  0
     0.11     0.08
Max27     1  1     1.000000 0.371114 0.157762 0.606545      000  0  0  0
     0.20     0.08
Max28     1  1     1.000000-0.000735 0.840053 0.863238      000  0  0  0
     0.11     0.08
Max29     1  1     1.000000 0.622961 0.112274 0.874610      000  0  0  0
     0.09     0.07
Max30     1  1     1.000000 0.001823 0.670866 0.533780      000  0  0  0
     0.11     0.07
Max31     1  1     1.000000 0.464945 0.345869 0.931370      000  0  0  0
     0.12     0.07
Max32     1  1     1.000000 0.821991 0.078303 0.137182      000  0  0  0
     0.09     0.07
Max33     1  1     1.000000 0.239239 0.210157 0.738117      000  0  0  0
     0.10     0.07
Max34     1  1     1.000000 0.490002 0.077415 0.399261      000  0  0  0
     0.23     0.07
Max35     1  1     1.000000 0.000000 0.500000 0.932007      000  0  0  0
     0.24     0.07
Max36     1  1     1.000000 0.098724 0.369699 0.729936      000  0  0  0
     0.10     0.06
Max37     1  1     1.000000 0.255766 0.921367 0.264501      000  0  0  0
     0.10     0.06
Max38     1  1     1.000000 0.501079 0.208642 0.812702      000  0  0  0
     0.09     0.06
Max39     1  1     1.000000 0.555755 0.158411 0.468618      000  0  0  0
     0.09     0.06
Max40     1  1     1.000000 0.992039 0.085513 0.468767      000  0  0  0
     0.10     0.06
Max41     1  1     1.000000 0.173574 0.410455 0.731568      000  0  0  0
     0.08     0.05
Max42     1  1     1.000000 0.386411 0.094678 0.871973      000  0  0  0
     0.10     0.05
Max43     1  1     1.000000 0.905675 0.185660 0.072204      000  0  0  0
     0.09     0.05
Max44     1  1     1.000000 0.333419 0.073358 0.066487      000  0  0  0
     0.09     0.05
Max45     1  1     1.000000 0.191912 0.238444 0.146628      000  0  0  0
     0.07     0.05
Max46     1  1     1.000000 0.322875 0.100026 0.472874      000  0  0  0
     0.10     0.05
Max47     1  1     1.000000 0.119069 0.231887 0.670358      000  0  0  0
     0.15     0.05
Max48     1  1     1.000000 0.761194 0.173557 0.140481      000  0  0  0
     0.09     0.05
Max49     1  1     1.000000 0.652133 0.069140 0.077863      000  0  0  0
     0.07     0.05
Max50     1  1     1.000000 0.941767 0.180461 0.000877      000  0  0  0
     0.07     0.05
Max51     1  1     1.000000 0.080225 0.743012 0.263822      000  0  0  0
     0.10     0.05
Max52     1  1     1.000000 0.748525 0.687421 0.732708      000  0  0  0
     0.08     0.04
Max53     1  1     1.000000 0.160128 0.894212 0.064060      000  0  0  0
     0.07     0.04
Max54     1  1     1.000000 0.215872 0.082901 0.671305      000  0  0  0
     0.06     0.04
Max55     1  1     1.000000 0.086419 0.159595 0.067237      000  0  0  0
     0.07     0.04
Max56     1  1     1.000000 0.924224 0.185835 0.145417      000  0  0  0
     0.08     0.04
Max57     1  1     1.000000 0.677098 0.087009 0.139050      000  0  0  0
     0.08     0.04
Max58     1  1     1.000000 0.838249 0.738452 0.062554      000  0  0  0
     0.09     0.04
Max59     1  1     1.000000 0.538254 0.141231 0.010283      000  0  0  0
     0.07     0.04
Max60     1  1     1.000000 0.537550 0.030865 0.735887      000  0  0  0
     0.09     0.04
Max61     1  1     1.000000 0.987264 0.178433 0.609620      000  0  0  0
     0.07     0.04
Max62     1  1     1.000000 0.261475 0.198470 0.475442      000  0  0  0
     0.08     0.04
Max63     1  1     1.000000 0.705621 0.070439 0.336838      000  0  0  0
     0.06     0.03
Max64     1  1     1.000000 0.197760 0.071489 0.474768      000  0  0  0
     0.06     0.03
Max65     1  1     1.000000 0.659601 0.242668 0.803687      000  0  0  0
     0.06     0.03
Max66     1  1     1.000000 0.254551 0.154159 0.069438      000  0  0  0
     0.08     0.03
Max67     1  1     1.000000 0.505758 0.082195 0.067702      000  0  0  0
     0.09     0.03
Max68     1  1     1.000000 0.195563 0.128924 0.202694      000  0  0  0
     0.07     0.03
Max69     1  1     1.000000 0.737789 0.924461 0.261688      000  0  0  0
     0.06     0.03
Max70     1  1     1.000000 0.995963 0.671753 0.864028      000  0  0  0
     0.06     0.03
Max71     1  1     1.000000 0.463599 0.007217 0.607531      000  0  0  0
     0.09     0.03
Max72     1  1     1.000000 0.296007 0.925639 0.062402      000  0  0  0
     0.08     0.03
Max73     1  1     1.000000 0.040033 0.174187 0.139689      000  0  0  0
     0.06     0.03
Max74     1  1     1.000000 0.654229 0.005333 0.539903      000  0  0  0
     0.05     0.03
Max75     1  1     1.000000 0.339729 0.248695 0.067168      000  0  0  0
     0.09     0.03
Max76     1  1     1.000000 0.753476 0.187127 0.474715      000  0  0  0
     0.06     0.03
Max77     1  1     1.000000 0.174270 0.493766 0.933231      000  0  0  0
     0.05     0.02
Max78     1  1     1.000000 0.813334 0.158394 0.941696      000  0  0  0
     0.07     0.02
Max79     1  1     1.000000 0.950897 0.190073 0.744910      000  0  0  0
     0.04     0.02
Max80     1  1     1.000000 0.870881 0.166865 0.745688      000  0  0  0
     0.06     0.02
Max81     1  1     1.000000 0.539949 0.116278 0.537019      000  0  0  0
     0.04     0.02
Max82     1  1     1.000000 0.996344 0.058857 0.810682      000  0  0  0
     0.06     0.02
Max83     1  1     1.000000 0.673471 0.020312 0.010608      000  0  0  0
     0.05     0.02
Max84     1  1     1.000000 0.778469 0.074112 0.938709      000  0  0  0
     0.05     0.01
Max85     1  1     1.000000 0.278823 0.011318 0.467857      000  0  0  0
     0.04     0.01
Max86     1  1     1.000000 0.645574 0.226524 0.404468      000  0  0  0
     0.05     0.01
Max87     1  1     1.000000 0.588777 0.096026 0.606563      000  0  0  0
     0.05     0.01
Max88     1  1     1.000000 0.337971 0.179852 0.096667      000  0  0  0
     0.05     0.01
Max89     1  1     1.000000 0.572430 0.249149 0.608439      000  0  0  0
     0.05     0.01
Max90     1  1     1.000000 0.004763 0.216343 0.143091      000  0  0  0
     0.04     0.01
--------------------------------------------------------------------------------
;


_Jana_m42_file
;
commands
calcdyn 1 usewks 1 scalefc 1 usestdver 1 absflag 1
usebethe 0.3 0.05
threads 12 tiltcorr 1 iedt 1 thickmodel 1
nzones 20 intsteps 150
ormat
    0.016267    0.017406   -0.048562
    0.045546   -0.041598    0.000159
   -0.038219   -0.042016   -0.019980
omega 0 gmax 1.45 sca 10 sgmax 0.01 sgmaxr 0.1 csgmaxr 0.66 dsgmin 0
mosaicity 0 isotropic 0
end
*******************************************************************************
 1.000000                                                   0
 0.000000 0.000000 0.000000                                 000
 0.005000 0.010000 0.000100                                 000
# Zone 1 67.7445
-1.000000-0.826120-0.452990-7.500000 0.000000 2.500000      T   1
 696.0064 1484.957 0.000000 0.000000                        1100
 0.000000 0.000000                                          00
# Zone 2 50.2998
-1.000000-0.926420-0.478860-4.500000 0.000000 2.500000      T   1
 1014.234 1484.957 0.000000 0.000000                        1000
 0.000000 0.000000                                          00
# Zone 3 53.1604
-0.963050-1.000000-0.488860-1.500000 0.000000 2.500000      T   1
 1131.661 1484.957 0.000000 0.000000                        1000
 0.000000 0.000000                                          00
# Zone 4 36.5673
-0.859010-1.000000-0.463750 1.500000 0.000000 2.500000      T   1
 1435.076 1484.957 0.000000 0.000000                        1000
 0.000000 0.000000                                          00
# Zone 5 41.5383
-0.764790-1.000000-0.441060 4.500000 0.000000 2.500000      T   1
 1444.927 1484.957 0.000000 0.000000                        1000
 0.000000 0.000000                                          00
# Zone 6 37.9915
-0.678450-1.000000-0.420180 7.500000 0.000000 2.500000      T   1
 1589.646 1484.957 0.000000 0.000000                        1000
 0.000000 0.000000                                          00
# Zone 7 40.8971
-0.598870-1.000000-0.401150 10.50000 0.000000 2.500000      T   1
 1678.902 1484.957 0.000000 0.000000                        1000
 0.000000 0.000000                                          00
# Zone 8 36.6006
-0.524760-1.000000-0.383430 13.50000 0.000000 2.500000      T   1
 1724.492 1484.957 0.000000 0.000000                        1000
 0.000000 0.000000                                          00
# Zone 9 32.9167
-0.455270-1.000000-0.366800 16.50000 0.000000 2.500000      T   1
 1845.275 1484.957 0.000000 0.000000                        1000
 0.000000 0.000000                                          00
# Zone 10 36.5887
-0.389560-1.000000-0.351090 19.50000 0.000000 2.500000      T   1
 1922.772 1484.957 0.000000 0.000000                        1000
 0.000000 0.000000                                          00
# Zone 11 50.9579
-0.326950-1.000000-0.336130 22.50000 0.000000 2.500000      T   1
 1590.712 1484.957 0.000000 0.000000                        1000
 0.000000 0.000000                                          00
# Zone 12 43.6169
-0.266890-1.000000-0.321770 25.50000 0.000000 2.500000      T   1
 1902.064 1484.957 0.000000 0.000000                        1000
 0.000000 0.000000                                          00
# Zone 13 47.2656
-0.209080-1.000000-0.307930 28.50000 0.000000 2.500000      T   1
 1853.381 1484.957 0.000000 0.000000                        1000
 0.000000 0.000000                                          00
# Zone 14 39.9897
-0.152890-1.000000-0.294510 31.50000 0.000000 2.500000      T   1
 1879.162 1484.957 0.000000 0.000000                        1000
 0.000000 0.000000                                          00
# Zone 15 40.4326
-0.098070-1.000000-0.281460 34.50000 0.000000 2.500000      T   1
 1846.010 1484.957 0.000000 0.000000                        1000
 0.000000 0.000000                                          00
# Zone 16 37.2247
-0.044350-1.000000-0.268570 37.50000 0.000000 2.500000      T   1
 1909.254 1484.957 0.000000 0.000000                        1000
 0.000000 0.000000                                          00
# Zone 17 44.0206
 0.008710-1.000000-0.255890 40.50000 0.000000 2.500000      T   1
 1863.807 1484.957 0.000000 0.000000                        1000
 0.000000 0.000000                                          00
# Zone 18 40.8373
 0.061400-1.000000-0.243400 43.50000 0.000000 2.500000      T   1
 1818.441 1484.957 0.000000 0.000000                        1000
 0.000000 0.000000                                          00
# Zone 19 41.2237
 0.114010-1.000000-0.230840 46.50000 0.000000 2.500000      T   1
 1778.017 1484.957 0.000000 0.000000                        1000
 0.000000 0.000000                                          00
# Zone 20 40.8904
 0.166760-1.000000-0.218270 49.50000 0.000000 2.500000      T   1
 1796.388 1484.957 0.000000 0.000000                        1000
 0.000000 0.000000                                          00
----------------------------   s.u. block   -----------------------------------
 0.000000
 0.000000 0.000000 0.000000
 0.000000 0.000000 0.000000
# Zone 1
 21.43092 12.70879 0.000000 0.000000
 0.000000 0.000000
# Zone 2
 18.87942 12.70879 0.000000 0.000000
 0.000000 0.000000
# Zone 3
 19.34776 12.70879 0.000000 0.000000
 0.000000 0.000000
# Zone 4
 23.70695 12.70879 0.000000 0.000000
 0.000000 0.000000
# Zone 5
 22.58973 12.70879 0.000000 0.000000
 0.000000 0.000000
# Zone 6
 23.26902 12.70879 0.000000 0.000000
 0.000000 0.000000
# Zone 7
 25.51309 12.70879 0.000000 0.000000
 0.000000 0.000000
# Zone 8
 24.91648 12.70879 0.000000 0.000000
 0.000000 0.000000
# Zone 9
 25.98429 12.70879 0.000000 0.000000
 0.000000 0.000000
# Zone 10
 29.41477 12.70879 0.000000 0.000000
 0.000000 0.000000
# Zone 11
 15.68741 12.70879 0.000000 0.000000
 0.000000 0.000000
# Zone 12
 29.86900 12.70879 0.000000 0.000000
 0.000000 0.000000
# Zone 13
 27.09570 12.70879 0.000000 0.000000
 0.000000 0.000000
# Zone 14
 25.95136 12.70879 0.000000 0.000000
 0.000000 0.000000
# Zone 15
 25.50732 12.70879 0.000000 0.000000
 0.000000 0.000000
# Zone 16
 27.42138 12.70879 0.000000 0.000000
 0.000000 0.000000
# Zone 17
 23.47260 12.70879 0.000000 0.000000
 0.000000 0.000000
# Zone 18
 25.80170 12.70879 0.000000 0.000000
 0.000000 0.000000
# Zone 19
 25.31283 12.70879 0.000000 0.000000
 0.000000 0.000000
# Zone 20
 25.35809 12.70879 0.000000 0.000000
 0.000000 0.000000
-------------------------------------------------------------------------------
;


_Jana_m50_file
;
Version Jana2020
title rsd-iv-17-16_auto_a.res in i4(1)cd
cell 16.2264 16.2264 19.038 90 90 90
esdcell 0.0011 0.0011 0.0013 0 0 0
spgroup I41cd 110 4
lattice I
symmetry x y z
symmetry -x+1/2 -y+1/2 z+1/2
symmetry -y x+1/2 z+1/4
symmetry y+1/2 -x z+3/4
symmetry x -y z+1/2
symmetry -x+1/2 y+1/2 z
symmetry -y -x+1/2 z+3/4
symmetry y+1/2 x z+1/4
unitsnumb 16
atlist C4.375 H4.375 Co4.375 P4.375
formtab -62
atom C atradius 0.77 color 128073041 donor 0 acceptor 0
atom H atradius 0.46 color 255204204 donor 0 acceptor 0
atom Co atradius 1.25 color 175 donor 0 acceptor 0
atom P atradius 1.1 color 192156194 donor 0 acceptor 0
roundmethod 1 autrefkeys 1
end
*******************************************************************************
refine
  cycles 20 siglevel 2 convlim 0.1
  restric c2 12 c3
  !fixed all *
  !fixed u c3
  keep hydro tetrahed c7 1 3 c6 1.06 h7a h7b h7c
  keep ADP riding c7 1.2 h7a h7b h7c
  keep hydro tetrahed c8 1 3 c6 1.06 h8c h8a h8b
  keep ADP riding c8 1.2 h8c h8a h8b
  keep hydro tetrahed c9 1 3 c6 1.06 h9a h9c h9b
  keep ADP riding c9 1.2 h9a h9c h9b
  keep hydro tetrahed c12 1 3 c10 1.06 h12a h12b h12c
  keep ADP riding c12 1.2 h12a h12b h12c
  keep hydro tetrahed c13 1 3 c10 1.06 h13b h13a h13c
  keep ADP riding c13 1.2 h13b h13a h13c
  keep hydro tetrahed c11 1 3 c10 1.06 h11b h11c h11a
  keep ADP riding c11 1.2 h11b h11c h11a
  keep hydro tetrahed c5 2 2 c2 P1 1.06 h5a h5b
  keep ADP riding c5 1.2 h5a h5b
  keep hydro triang c3 2 1 c2 c4 1.06 h3
  keep ADP riding c3 1.2 h3
  keep hydro triang c4 2 1 c3 c3#s2c2t0,0,-1 1.06 h4
  keep ADP riding c4 1.2 h4
end refine
fourier
end fourier
dist
end dist
contour
end contour
;


_Jana_m90_file
;
eformat91 0
datblock Block1
nref 11590 obslim 3 sctom90 1 norefitems 1 diffscales 1 dataave 0 scalelim 10 hklf5 0
wshelxa -999 wshelxb -999
radtype 3 dattype 1
lambda 0.0251 lpfactor 3
datcolltemp 96 wtdatblock 1
end
Data Block1
   1   3  -8  18356.0   2639.5   1   0   1  0.0000  0.0000  0.0000  0.0000  0.0000  0.0000  0.0000  0.0000   0.000000E+00           2001
  -2   3  -1     47.0     71.5   1   0   1  0.0000  0.0000  0.0000  0.0000  0.0000  0.0000  0.0000  0.0000   0.000000E+00           3001
   2  -3   1    132.0     82.2   1   0   1  0.0000  0.0000  0.0000  0.0000  0.0000  0.0000  0.0000  0.0000   0.000000E+00           4001
   4  -3  -3   1253.0    163.2   1   0   1  0.0000  0.0000  0.0000  0.0000  0.0000  0.0000  0.0000  0.0000   0.000000E+00           5001
  -4   3   3    450.0    128.1   1   0   1  0.0000  0.0000  0.0000  0.0000  0.0000  0.0000  0.0000  0.0000   0.000000E+00           6001
  -4   1   7    133.0     89.4   1   0   1  0.0000  0.0000  0.0000  0.0000  0.0000  0.0000  0.0000  0.0000   0.000000E+00           7001
   4  -1  -7    474.0    109.1   1   0   1  0.0000  0.0000  0.0000  0.0000  0.0000  0.0000  0.0000  0.0000   0.000000E+00           8001
   4   1 -11    291.0    102.2   1   0   1  0.0000  0.0000  0.0000  0.0000  0.0000  0.0000  0.0000  0.0000   0.000000E+00           9001
  -4  -2  12   2266.0    483.7   1   0   1  0.0000  0.0000  0.0000  0.0000  0.0000  0.0000  0.0000  0.0000   0.000000E+00          10001
   3  -4   1   3007.0    263.6   1   0   1  0.0000  0.0000  0.0000  0.0000  0.0000  0.0000  0.0000  0.0000   0.000000E+00          11001
  -3   4  -1    920.0    208.8   1   0   1  0.0000  0.0000  0.0000  0.0000  0.0000  0.0000  0.0000  0.0000   0.000000E+00          12001
   5  -4  -3   1505.0    179.6   1   0   1  0.0000  0.0000  0.0000  0.0000  0.0000  0.0000  0.0000  0.0000   0.000000E+00          15001
   5  -3  -6    916.0    220.1   1   0   1  0.0000  0.0000  0.0000  0.0000  0.0000  0.0000  0.0000  0.0000   0.000000E+00          16001
  -5   2   7    258.0     99.6   1   0   1  0.0000  0.0000  0.0000  0.0000  0.0000  0.0000  0.0000  0.0000   0.000000E+00          17001
   5  -2  -7    822.0    132.5   1   0   1  0.0000  0.0000  0.0000  0.0000  0.0000  0.0000  0.0000  0.0000   0.000000E+00          18001
   1   5 -12    362.0     93.7   1   0   1  0.0000  0.0000  0.0000  0.0000  0.0000  0.0000  0.0000  0.0000   0.000000E+00          19001
[truncated: 4,340,973 more chars]
