# Supplementary material for: Hydride and Seek: Comparing Crystallographic Hydride Placement Techniques with an Open-Shell Cobalt Complex
Source: ACS Cent Sci. 2026 Jun 23;12(7):972–80. doi: 10.1021/acscentsci.6c00632 (PMC13397283; doi:10.1021/acscentsci.6c00632)
Supplement: Supplementary file 2 [file oc6c00632_si_002.zip › PCPCoH1_face_indexed_gaussian.cif]

 
data_PCPCoH1_face_indexed
 
_audit_creation_method            'SHELXL-2014/7'
_shelx_SHELXL_version_number      '2014/7'
_chemical_name_systematic         ?
_chemical_name_common             ?
_chemical_melting_point           ?
_chemical_formula_moiety          'C24 H44 Co P2'
_chemical_formula_sum
 'C24 H44 Co P2' 
_chemical_formula_weight          453.46

loop_
 _atom_type_symbol
 _atom_type_description
 _atom_type_scat_dispersion_real
 _atom_type_scat_dispersion_imag
 _atom_type_scat_source
 'C'  'C'    6.6484      5.5510
 'Neutron Data Booklet, ILL Grenoble, France (2003) ISBN 0-9704143-7-4'
 'H'  'H'    -3.7409      1.7568
 'Neutron Data Booklet, ILL Grenoble, France (2003) ISBN 0-9704143-7-4'
 'Co'  'Co'    2.4900      0.7790
 'Neutron Data Booklet, ILL Grenoble, France (2003) ISBN 0-9704143-7-4'
 'P'  'P'   5.1300      3.3070
 'Neutron Data Booklet, ILL Grenoble, France (2003) ISBN 0-9704143-7-4'
 
_space_group_crystal_system       tetragonal
_space_group_IT_number            110
_space_group_name_H-M_alt         'I 41 c d'
_space_group_name_Hall            'I 4bw -2c'
 
_shelx_space_group_comment
;
The symmetry employed for this shelxl refinement is uniquely defined
by the following loop, which should always be used as a source of
symmetry information in preference to the above space-group names.
They are only intended as comments.
;
 
loop_
 _space_group_symop_operation_xyz
 'x, y, z'
 '-x+1/2, -y+1/2, z+1/2'
 '-y, x+1/2, z+1/4'
 'y+1/2, -x, z+3/4'
 'x, -y, z+1/2'
 '-x+1/2, y+1/2, z'
 '-y, -x+1/2, z+3/4'
 'y+1/2, x, z+1/4'
 'x+1/2, y+1/2, z+1/2'
 '-x+1, -y+1, z+1'
 '-y+1/2, x+1, z+3/4'
 'y+1, -x+1/2, z+5/4'
 'x+1/2, -y+1/2, z+1'
 '-x+1, y+1, z+1/2'
 '-y+1/2, -x+1, z+5/4'
 'y+1, x+1/2, z+3/4'
 
_cell_length_a                    16.1164(2)
_cell_length_b                    16.1164(2)
_cell_length_c                    19.1411(3)
_cell_angle_alpha                 90
_cell_angle_beta                  90
_cell_angle_gamma                 90
_cell_volume                      4971.68(15)
_cell_formula_units_Z             8
_cell_measurement_temperature     100(2)
_cell_measurement_reflns_used     3989
_cell_measurement_theta_min       7.720
_cell_measurement_theta_max       78.230
 
_exptl_crystal_description        plate
_exptl_crystal_colour             purple
_exptl_crystal_density_meas       ?
_exptl_crystal_density_method     ?
_exptl_crystal_density_diffrn     1.212          
_exptl_crystal_F_000              1960
_exptl_transmission_factor_min    ?
_exptl_transmission_factor_max    ?
_exptl_crystal_size_max           1.180
_exptl_crystal_size_mid           0.880
_exptl_crystal_size_min           0.120
_exptl_absorpt_coefficient_mu     0.3076
_shelx_estimated_absorpt_T_min    0.960
_shelx_estimated_absorpt_T_max    0.996
_exptl_absorpt_correction_type    Gaussian
_exptl_absorpt_correction_T_min    0.652
_exptl_absorpt_correction_T_max    0.946
_exptl_absorpt_process_details    
; 
  P. Coppens, L. Leiserowitz, D Rabinovich, Acta Cryst. 
  (1965), 18, 1035-1038. 
  P. R. Mallinson and K. W. Muir, J. Appl. Cryst. 
  (1985). 18, 51-53.
; 

_exptl_absorpt_special_details    
; 
Neutron linear absorption coefficient is wavelength dependent.
For each peak, the absorption coefficient mu is calculated as:
          mu = 1.6863 + 2.4981/1.7982 * wavelength  [cm^-1^]
where 
 1.6863 cm^-1 is the absorption coefficient for total scattering;
 2.4981 cm^-1 is the absorption coefficient for true absorption at 1.7982 A.
 
The value of 0.3076 (mm^-1^) shown in _exptl_absorpt_coefficient_mu 
is the sample absorption coefficient for neutron wavelength at 1.0 \%A.
;
_diffrn_ambient_temperature       100(2)
_diffrn_radiation_wavelength         0.8 #Laue wavelength range "0.40- 3.49"
_diffrn_radiation_wavelength_details  "Based on neutron time of flight"
_diffrn_radiation_type               neutrons
_diffrn_source                       "The ORNL Spallation Neutron Source"
_diffrn_measurement_device_type      TOPAZ
_diffrn_measurement_method           "time-of-flight Laue"
_diffrn_detector_area_resol_mean     ?
_diffrn_reflns_number             6339
_diffrn_reflns_av_unetI/netI      0.1100
_diffrn_reflns_av_R_equivalents   0.1052
_diffrn_reflns_limit_h_min        -18
_diffrn_reflns_limit_h_max        21
_diffrn_reflns_limit_k_min        -21
_diffrn_reflns_limit_k_max        21
_diffrn_reflns_limit_l_min        -25
_diffrn_reflns_limit_l_max        25
_diffrn_reflns_theta_min          7.804
_diffrn_reflns_theta_max          78.262
_diffrn_reflns_theta_full         28.685
_diffrn_measured_fraction_theta_max   0.859
_diffrn_measured_fraction_theta_full  0.889
_diffrn_reflns_Laue_measured_fraction_max    0.859
_diffrn_reflns_Laue_measured_fraction_full   0.889
_diffrn_reflns_point_group_measured_fraction_max   0.747
_diffrn_reflns_point_group_measured_fraction_full  0.802
_reflns_number_total              2317
_reflns_number_gt                 1884
_reflns_threshold_expression      'I > 2\s(I)'
_reflns_Friedel_coverage          0.688
_reflns_Friedel_fraction_max      0.628
_reflns_Friedel_fraction_full     0.708
 
_reflns_special_details
;
 Reflections were merged by SHELXL according to the crystal
 class for the calculation of statistics and refinement.
 
 _reflns_Friedel_fraction is defined as the number of unique
 Friedel pairs measured divided by the number that would be
 possible theoretically, ignoring centric projections and
 systematic absences.
;
 
_computing_data_collection        "SNS EPICS"
_computing_cell_refinement        "TOPAZ Mantid Python Program"
_computing_data_reduction         "TOPAZ Mantid Python Program"
_computing_structure_solution     ?
_computing_structure_refinement 'SHELXL-2014/7 (Sheldrick, 2014)'
_computing_molecular_graphics     ?
_computing_publication_material   ?
_refine_special_details           ?
_refine_ls_structure_factor_coef  Fsqd
_refine_ls_matrix_type            full
_refine_ls_weighting_scheme       calc
_refine_ls_weighting_details
'w=1/[\s^2^(Fo^2^)+(0.0223P)^2^+71.3198P] where P=(Fo^2^+2Fc^2^)/3'
_atom_sites_solution_primary      ?
_atom_sites_solution_secondary    ?
_atom_sites_solution_hydrogens    difmap
_refine_ls_hydrogen_treatment     refall
_refine_ls_extinction_method      none
_refine_ls_extinction_coef        .
_refine_ls_abs_structure_details
;
 All f" are zero, so absolute structure could not be determined
;
_refine_ls_abs_structure_Flack    ?
_chemical_absolute_configuration  ?
_refine_ls_number_reflns          2317
_refine_ls_number_parameters      323
_refine_ls_number_restraints      1
_refine_ls_R_factor_all           0.0812
_refine_ls_R_factor_gt            0.0603
_refine_ls_wR_factor_ref          0.1260
_refine_ls_wR_factor_gt           0.1070
_refine_ls_goodness_of_fit_ref    1.151
_refine_ls_restrained_S_all       1.151
_refine_ls_shift/su_max           0.000
_refine_ls_shift/su_mean          0.000
 
loop_
 _atom_site_label
 _atom_site_type_symbol
 _atom_site_fract_x
 _atom_site_fract_y
 _atom_site_fract_z
 _atom_site_U_iso_or_equiv
 _atom_site_adp_type
 _atom_site_occupancy
 _atom_site_site_symmetry_order  
 _atom_site_calc_flag
 _atom_site_refinement_flags_posn
 _atom_site_refinement_flags_adp
 _atom_site_refinement_flags_occupancy
 _atom_site_disorder_assembly
 _atom_site_disorder_group
H H 0.5000 0.0000 0.3537(7) 0.050(4) Uani 1 2 d S T P . .
Co1 Co 0.5000 0.0000 0.4341(7) 0.012(3) Uani 1 2 d S T P . .
P1 P 0.5071(4) 0.1329(3) 0.4431(2) 0.0178(10) Uani 1 1 d . . . . .
C1 C 0.5000 0.0000 0.5370(3) 0.0161(11) Uani 1 2 d S T P . .
C2 C 0.5135(3) 0.0732(3) 0.57572(19) 0.0183(9) Uani 1 1 d . . . . .
C3 C 0.5131(3) 0.0736(3) 0.6488(2) 0.0229(10) Uani 1 1 d . . . . .
H3 H 0.5244(6) 0.1304(6) 0.6768(5) 0.036(2) Uani 1 1 d . . . . .
C4 C 0.5000 0.0000 0.6852(3) 0.0242(13) Uani 1 2 d S T P . .
H4 H 0.5000 0.0000 0.7410(7) 0.045(3) Uani 1 2 d S T P . .
C5 C 0.5340(3) 0.1527(3) 0.5361(2) 0.0245(10) Uani 1 1 d . . . . .
H5A H 0.5994(7) 0.1645(8) 0.5384(6) 0.047(3) Uani 1 1 d . . . . .
H5B H 0.5046(8) 0.2065(6) 0.5575(5) 0.044(2) Uani 1 1 d . . . . .
C6 C 0.5930(3) 0.1858(3) 0.3937(2) 0.0209(9) Uani 1 1 d . . . . .
C7 C 0.6658(3) 0.1244(4) 0.3984(3) 0.0311(11) Uani 1 1 d . . . . .
H7A H 0.6844(9) 0.1123(10) 0.4530(6) 0.063(4) Uani 1 1 d . . . . .
H7B H 0.7201(7) 0.1519(9) 0.3719(7) 0.059(3) Uani 1 1 d . . . . .
H7C H 0.6500(8) 0.0672(8) 0.3726(7) 0.052(3) Uani 1 1 d . . . . .
C8 C 0.6195(4) 0.2696(3) 0.4233(3) 0.0335(12) Uani 1 1 d . . . . .
H8A H 0.5702(10) 0.3170(7) 0.4223(9) 0.065(4) Uani 1 1 d . . . . .
H8B H 0.6708(8) 0.2943(7) 0.3924(6) 0.051(3) Uani 1 1 d . . . . .
H8C H 0.6410(9) 0.2655(8) 0.4775(6) 0.055(3) Uani 1 1 d . . . . .
C9 C 0.5716(3) 0.1956(3) 0.3164(2) 0.0268(11) Uani 1 1 d . . . . .
H9A H 0.5478(9) 0.1369(8) 0.2947(6) 0.054(3) Uani 1 1 d . . . . .
H9B H 0.6269(7) 0.2133(8) 0.2885(6) 0.049(3) Uani 1 1 d . . . . .
H9C H 0.5247(7) 0.2437(8) 0.3079(6) 0.048(3) Uani 1 1 d . . . . .
C10 C 0.4048(3) 0.1867(3) 0.4298(2) 0.0212(9) Uani 1 1 d . . . . .
C11 C 0.3481(3) 0.1534(4) 0.4870(3) 0.0338(12) Uani 1 1 d . . . . .
H11A H 0.3425(8) 0.0866(9) 0.4846(7) 0.055(3) Uani 1 1 d . . . . .
H11B H 0.2861(7) 0.1810(11) 0.4798(8) 0.064(4) Uani 1 1 d . . . . .
H11C H 0.3671(7) 0.1686(9) 0.5388(6) 0.050(3) Uani 1 1 d . . . . .
C12 C 0.4084(4) 0.2812(3) 0.4343(3) 0.0322(11) Uani 1 1 d . . . . .
H12A H 0.4375(9) 0.3027(7) 0.4830(6) 0.053(3) Uani 1 1 d . . . . .
H12B H 0.3465(9) 0.3056(8) 0.4325(7) 0.058(3) Uani 1 1 d . . . . .
H12C H 0.4430(9) 0.3097(7) 0.3910(6) 0.052(3) Uani 1 1 d . . . . .
C13 C 0.3682(3) 0.1605(4) 0.3583(3) 0.0284(11) Uani 1 1 d . . . . .
H13A H 0.4034(7) 0.1839(8) 0.3150(6) 0.048(3) Uani 1 1 d . . . . .
H13B H 0.3061(7) 0.1865(9) 0.3547(7) 0.055(3) Uani 1 1 d . . . . .
H13C H 0.3657(9) 0.0948(8) 0.3536(7) 0.058(3) Uani 1 1 d . . . . .
 
loop_
 _atom_site_aniso_label
 _atom_site_aniso_U_11
 _atom_site_aniso_U_22
 _atom_site_aniso_U_33
 _atom_site_aniso_U_23
 _atom_site_aniso_U_13
 _atom_site_aniso_U_12
H 0.087(12) 0.041(8) 0.020(6) 0.000 0.000 -0.018(9)
Co1 0.011(6) 0.017(6) 0.009(6) 0.000 0.000 0.005(6)
P1 0.025(3) 0.016(2) 0.012(2) -0.0008(18) -0.003(2) 0.000(2)
C1 0.020(3) 0.017(3) 0.011(2) 0.000 0.000 0.000(3)
C2 0.0189(19) 0.026(2) 0.0102(17) -0.0013(16) -0.0006(15) 0.0018(19)
C3 0.027(2) 0.026(2) 0.0158(19) -0.0031(18) -0.0018(17) 0.001(2)
H3 0.055(6) 0.035(4) 0.019(4) -0.012(4) -0.001(4) -0.002(5)
C4 0.028(3) 0.030(3) 0.016(3) 0.000 0.000 0.002(3)
H4 0.048(8) 0.066(10) 0.019(6) 0.000 0.000 -0.009(9)
C5 0.032(3) 0.026(2) 0.0161(19) -0.0004(17) -0.0034(17) -0.002(2)
H5A 0.042(6) 0.063(7) 0.036(5) 0.007(5) -0.006(4) -0.021(6)
H5B 0.069(7) 0.031(5) 0.032(5) 0.003(4) -0.002(5) 0.016(6)
C6 0.019(2) 0.019(2) 0.024(2) 0.0004(17) -0.0016(16) -0.0025(19)
C7 0.020(2) 0.041(3) 0.032(3) 0.001(2) 0.003(2) 0.005(2)
H7A 0.047(6) 0.096(10) 0.045(7) 0.017(6) -0.012(5) 0.008(7)
H7B 0.031(6) 0.078(9) 0.067(8) 0.007(7) 0.012(5) -0.009(6)
H7C 0.049(7) 0.048(7) 0.059(7) -0.016(6) 0.000(6) 0.017(6)
C8 0.040(3) 0.027(3) 0.033(3) -0.005(2) 0.003(2) -0.013(3)
H8A 0.074(9) 0.023(5) 0.098(10) -0.013(6) -0.007(8) -0.001(6)
H8B 0.050(7) 0.045(6) 0.058(7) 0.009(5) 0.009(5) -0.024(6)
H8C 0.072(9) 0.054(7) 0.040(6) -0.004(5) -0.009(6) -0.023(7)
C9 0.032(3) 0.029(3) 0.019(2) 0.0026(19) 0.007(2) -0.005(3)
H9A 0.071(8) 0.056(7) 0.034(5) -0.003(5) -0.016(6) -0.008(7)
H9B 0.042(6) 0.068(8) 0.037(5) 0.000(5) 0.020(5) -0.015(6)
H9C 0.048(6) 0.049(6) 0.047(6) 0.013(5) 0.004(5) 0.014(6)
C10 0.019(2) 0.022(2) 0.023(2) -0.0001(18) -0.0010(17) 0.0029(19)
C11 0.024(2) 0.045(3) 0.032(3) 0.005(2) 0.010(2) 0.010(3)
H11A 0.052(7) 0.049(8) 0.063(7) 0.014(6) 0.019(6) -0.014(7)
H11B 0.031(5) 0.088(10) 0.073(9) 0.023(7) 0.016(6) 0.025(7)
H11C 0.047(6) 0.068(8) 0.035(6) 0.011(5) 0.009(5) 0.004(6)
C12 0.041(3) 0.026(2) 0.030(3) 0.000(2) 0.002(2) 0.010(2)
H12A 0.077(9) 0.039(6) 0.044(6) -0.011(5) 0.004(6) 0.024(7)
H12B 0.057(8) 0.046(7) 0.071(8) 0.001(6) 0.001(7) 0.027(7)
H12C 0.073(9) 0.034(6) 0.050(6) 0.007(5) 0.008(6) -0.001(6)
C13 0.024(2) 0.036(3) 0.025(2) -0.001(2) -0.005(2) 0.001(2)
H13A 0.043(6) 0.070(8) 0.030(5) 0.002(5) -0.007(5) 0.009(6)
H13B 0.029(6) 0.077(9) 0.059(7) 0.001(7) -0.013(5) 0.013(6)
H13C 0.070(9) 0.053(8) 0.051(7) -0.003(6) -0.024(6) -0.005(7)
 
_geom_special_details
;
 All esds (except the esd in the dihedral angle between two l.s. planes)
 are estimated using the full covariance matrix.  The cell esds are taken
 into account individually in the estimation of esds in distances, angles
 and torsion angles; correlations between esds in cell parameters are only
 used when they are defined by crystal symmetry.  An approximate (isotropic)
 treatment of cell esds is used for estimating esds involving l.s. planes.
;
 
loop_
 _geom_bond_atom_site_label_1
 _geom_bond_atom_site_label_2
 _geom_bond_distance
 _geom_bond_site_symmetry_2
 _geom_bond_publ_flag
H Co1 1.54(2) . ?
Co1 H 1.54(2) . ?
Co1 C1 1.971(15) . ?
Co1 P1 2.151(5) . ?
Co1 P1 2.151(5) 10_544 ?
P1 C5 1.858(6) . ?
P1 C10 1.880(7) . ?
P1 C6 1.881(7) . ?
C1 C2 1.410(5) 10_544 ?
C1 C2 1.410(5) . ?
C2 C3 1.400(5) . ?
C2 C5 1.526(6) . ?
C3 H3 1.075(10) . ?
C3 C4 1.392(6) . ?
C4 H4 1.067(14) . ?
C4 C3 1.392(6) 10_544 ?
C5 H5B 1.070(12) . ?
C5 H5A 1.073(13) . ?
C6 C8 1.525(7) . ?
C6 C9 1.528(6) . ?
C6 C7 1.538(7) . ?
C7 H7C 1.077(15) . ?
C7 H7A 1.104(13) . ?
C7 H7B 1.104(13) . ?
C8 H8B 1.092(13) . ?
C8 H8C 1.096(13) . ?
C8 H8A 1.103(17) . ?
C9 H9B 1.077(12) . ?
C9 H9C 1.095(14) . ?
C9 H9A 1.102(14) . ?
C10 C11 1.524(7) . ?
C10 C12 1.526(7) . ?
C10 C13 1.550(7) . ?
C11 H11C 1.067(15) . ?
C11 H11A 1.082(17) . ?
C11 H11B 1.103(13) . ?
C12 H12B 1.074(15) . ?
C12 H12A 1.100(14) . ?
C12 H12C 1.100(14) . ?
C13 H13C 1.064(16) . ?
C13 H13A 1.072(14) . ?
C13 H13B 1.088(13) . ?
 
loop_
 _geom_angle_atom_site_label_1
 _geom_angle_atom_site_label_2
 _geom_angle_atom_site_label_3
 _geom_angle
 _geom_angle_site_symmetry_1
 _geom_angle_site_symmetry_3
 _geom_angle_publ_flag
H Co1 C1 180.0 . . ?
H Co1 P1 94.6(4) . . ?
C1 Co1 P1 85.4(4) . . ?
H Co1 P1 94.6(4) . 10_544 ?
C1 Co1 P1 85.4(4) . 10_544 ?
P1 Co1 P1 170.7(8) . 10_544 ?
C5 P1 C10 104.7(3) . . ?
C5 P1 C6 103.4(3) . . ?
C10 P1 C6 111.6(3) . . ?
C5 P1 Co1 105.1(5) . . ?
C10 P1 Co1 113.7(3) . . ?
C6 P1 Co1 116.8(4) . . ?
C2 C1 C2 116.6(5) 10_544 . ?
C2 C1 Co1 121.7(2) 10_544 . ?
C2 C1 Co1 121.7(2) . . ?
C3 C2 C1 121.9(4) . . ?
C3 C2 C5 119.7(4) . . ?
C1 C2 C5 118.4(4) . . ?
H3 C3 C4 120.1(7) . . ?
H3 C3 C2 120.1(7) . . ?
C4 C3 C2 119.8(4) . . ?
H4 C4 C3 120.0(3) . 10_544 ?
H4 C4 C3 120.0(3) . . ?
C3 C4 C3 119.9(6) 10_544 . ?
H5B C5 H5A 106.1(11) . . ?
H5B C5 C2 113.2(7) . . ?
H5A C5 C2 109.9(8) . . ?
H5B C5 P1 113.8(7) . . ?
H5A C5 P1 107.5(7) . . ?
C2 C5 P1 106.3(3) . . ?
C8 C6 C9 109.3(4) . . ?
C8 C6 C7 109.5(4) . . ?
C9 C6 C7 107.2(4) . . ?
C8 C6 P1 114.9(4) . . ?
C9 C6 P1 111.6(3) . . ?
C7 C6 P1 103.9(3) . . ?
H7C C7 H7A 110.4(12) . . ?
H7C C7 H7B 108.7(11) . . ?
H7A C7 H7B 106.9(12) . . ?
H7C C7 C6 110.0(8) . . ?
H7A C7 C6 112.1(9) . . ?
H7B C7 C6 108.7(8) . . ?
H8B C8 H8C 107.3(11) . . ?
H8B C8 H8A 106.5(12) . . ?
H8C C8 H8A 106.6(13) . . ?
H8B C8 C6 109.5(8) . . ?
H8C C8 C6 112.7(8) . . ?
H8A C8 C6 113.9(8) . . ?
H9B C9 H9C 108.0(10) . . ?
H9B C9 H9A 109.2(11) . . ?
H9C C9 H9A 108.2(11) . . ?
H9B C9 C6 108.8(8) . . ?
H9C C9 C6 111.9(7) . . ?
H9A C9 C6 110.8(7) . . ?
C11 C10 C12 109.4(4) . . ?
C11 C10 C13 108.1(4) . . ?
C12 C10 C13 109.7(4) . . ?
C11 C10 P1 105.4(4) . . ?
C12 C10 P1 114.8(4) . . ?
C13 C10 P1 109.1(3) . . ?
H11C C11 H11A 106.9(11) . . ?
H11C C11 H11B 106.5(12) . . ?
H11A C11 H11B 108.7(13) . . ?
H11C C11 C10 114.5(8) . . ?
H11A C11 C10 111.8(8) . . ?
H11B C11 C10 108.2(9) . . ?
H12B C12 H12A 108.0(11) . . ?
H12B C12 H12C 107.1(11) . . ?
H12A C12 H12C 106.9(11) . . ?
H12B C12 C10 109.2(8) . . ?
H12A C12 C10 112.3(8) . . ?
H12C C12 C10 113.2(8) . . ?
H13C C13 H13A 107.8(12) . . ?
H13C C13 H13B 110.1(12) . . ?
H13A C13 H13B 107.6(10) . . ?
H13C C13 C10 111.1(8) . . ?
H13A C13 C10 112.6(7) . . ?
H13B C13 C10 107.6(8) . . ?
 
loop_
 _geom_torsion_atom_site_label_1
 _geom_torsion_atom_site_label_2
 _geom_torsion_atom_site_label_3
 _geom_torsion_atom_site_label_4
 _geom_torsion
 _geom_torsion_site_symmetry_1
 _geom_torsion_site_symmetry_2
 _geom_torsion_site_symmetry_3
 _geom_torsion_site_symmetry_4
 _geom_torsion_publ_flag
C2 C1 C2 C3 -0.3(3) 10_544 . . . ?
Co1 C1 C2 C3 179.7(3) . . . . ?
C2 C1 C2 C5 176.0(5) 10_544 . . . ?
Co1 C1 C2 C5 -4.0(5) . . . . ?
C1 C2 C3 H3 179.2(7) . . . . ?
C5 C2 C3 H3 2.9(9) . . . . ?
C1 C2 C3 C4 0.7(6) . . . . ?
C5 C2 C3 C4 -175.7(4) . . . . ?
H3 C3 C4 H4 1.1(8) . . . . ?
C2 C3 C4 H4 179.7(3) . . . . ?
H3 C3 C4 C3 -178.9(8) . . . 10_544 ?
C2 C3 C4 C3 -0.3(3) . . . 10_544 ?
C3 C2 C5 H5B -43.0(10) . . . . ?
C1 C2 C5 H5B 140.5(8) . . . . ?
C3 C2 C5 H5A 75.3(9) . . . . ?
C1 C2 C5 H5A -101.1(8) . . . . ?
C3 C2 C5 P1 -168.7(4) . . . . ?
C1 C2 C5 P1 14.8(5) . . . . ?
C10 P1 C5 H5B -23.2(9) . . . . ?
C6 P1 C5 H5B 93.7(9) . . . . ?
Co1 P1 C5 H5B -143.3(8) . . . . ?
C10 P1 C5 H5A -140.3(8) . . . . ?
C6 P1 C5 H5A -23.4(9) . . . . ?
Co1 P1 C5 H5A 99.6(8) . . . . ?
C10 P1 C5 C2 102.1(4) . . . . ?
C6 P1 C5 C2 -141.0(4) . . . . ?
Co1 P1 C5 C2 -18.0(4) . . . . ?
C5 P1 C6 C8 -40.5(5) . . . . ?
C10 P1 C6 C8 71.5(5) . . . . ?
Co1 P1 C6 C8 -155.4(5) . . . . ?
C5 P1 C6 C9 -165.7(4) . . . . ?
C10 P1 C6 C9 -53.7(5) . . . . ?
Co1 P1 C6 C9 79.4(5) . . . . ?
C5 P1 C6 C7 79.1(4) . . . . ?
C10 P1 C6 C7 -168.8(4) . . . . ?
Co1 P1 C6 C7 -35.8(5) . . . . ?
C8 C6 C7 H7C -173.8(8) . . . . ?
C9 C6 C7 H7C -55.3(9) . . . . ?
P1 C6 C7 H7C 63.0(9) . . . . ?
C8 C6 C7 H7A 63.0(10) . . . . ?
C9 C6 C7 H7A -178.5(10) . . . . ?
P1 C6 C7 H7A -60.3(10) . . . . ?
C8 C6 C7 H7B -54.9(10) . . . . ?
C9 C6 C7 H7B 63.6(10) . . . . ?
P1 C6 C7 H7B -178.2(9) . . . . ?
C9 C6 C8 H8B -55.6(9) . . . . ?
C7 C6 C8 H8B 61.6(9) . . . . ?
P1 C6 C8 H8B 178.1(8) . . . . ?
C9 C6 C8 H8C -174.9(10) . . . . ?
C7 C6 C8 H8C -57.7(10) . . . . ?
P1 C6 C8 H8C 58.8(10) . . . . ?
C9 C6 C8 H8A 63.5(11) . . . . ?
C7 C6 C8 H8A -179.3(11) . . . . ?
P1 C6 C8 H8A -62.8(11) . . . . ?
C8 C6 C9 H9B 64.2(9) . . . . ?
C7 C6 C9 H9B -54.4(9) . . . . ?
P1 C6 C9 H9B -167.5(8) . . . . ?
C8 C6 C9 H9C -55.0(9) . . . . ?
C7 C6 C9 H9C -173.6(8) . . . . ?
P1 C6 C9 H9C 73.2(9) . . . . ?
C8 C6 C9 H9A -175.8(9) . . . . ?
C7 C6 C9 H9A 65.6(9) . . . . ?
P1 C6 C9 H9A -47.6(10) . . . . ?
C5 P1 C10 C11 -53.5(5) . . . . ?
C6 P1 C10 C11 -164.7(4) . . . . ?
Co1 P1 C10 C11 60.8(6) . . . . ?
C5 P1 C10 C12 67.1(5) . . . . ?
C6 P1 C10 C12 -44.1(5) . . . . ?
Co1 P1 C10 C12 -178.7(5) . . . . ?
C5 P1 C10 C13 -169.4(4) . . . . ?
C6 P1 C10 C13 79.5(4) . . . . ?
Co1 P1 C10 C13 -55.1(6) . . . . ?
C12 C10 C11 H11C -60.0(10) . . . . ?
C13 C10 C11 H11C -179.3(9) . . . . ?
P1 C10 C11 H11C 64.1(9) . . . . ?
C12 C10 C11 H11A 178.3(9) . . . . ?
C13 C10 C11 H11A 59.0(10) . . . . ?
P1 C10 C11 H11A -57.7(10) . . . . ?
C12 C10 C11 H11B 58.7(12) . . . . ?
C13 C10 C11 H11B -60.7(12) . . . . ?
P1 C10 C11 H11B -177.3(11) . . . . ?
C11 C10 C12 H12B -54.6(10) . . . . ?
C13 C10 C12 H12B 63.7(10) . . . . ?
P1 C10 C12 H12B -173.0(9) . . . . ?
C11 C10 C12 H12A 65.1(10) . . . . ?
C13 C10 C12 H12A -176.6(9) . . . . ?
P1 C10 C12 H12A -53.3(10) . . . . ?
C11 C10 C12 H12C -173.8(9) . . . . ?
C13 C10 C12 H12C -55.4(10) . . . . ?
P1 C10 C12 H12C 67.9(10) . . . . ?
C11 C10 C13 H13C -61.4(10) . . . . ?
C12 C10 C13 H13C 179.3(10) . . . . ?
P1 C10 C13 H13C 52.7(10) . . . . ?
C11 C10 C13 H13A 177.5(8) . . . . ?
C12 C10 C13 H13A 58.3(9) . . . . ?
P1 C10 C13 H13A -68.3(9) . . . . ?
C11 C10 C13 H13B 59.1(10) . . . . ?
C12 C10 C13 H13B -60.1(10) . . . . ?
P1 C10 C13 H13B 173.3(9) . . . . ?
 
_refine_diff_density_max    0.910
_refine_diff_density_min   -0.733
_refine_diff_density_rms    0.170

# start Validation Reply Form
_vrf_PLAT090_PCPCoH1_face_indexed
;
PROBLEM: Poor Data / Parameter Ratio (Zmax > 18) ........       4.25 Note  
RESPONSE: This is a hydrogenated sample with 62% hydrogen. We have also 
refined all hydrogen positions and thermal parameters, and some 
reflections are intrinsically weak due to negative scattering of hydrogen 
and high background. Thus, the low data to parameter ratio is expected.
;
# end Validation Reply Form

_shelx_res_file
;

    PCPCoH1_face_indexed.res created by SHELXL-2014/7


TITL 007c-25019_auto_a.res in I4(1)cd
REM Old TITL 007c-25019_auto in I4(1)cd
REM SHELXT solution in I4(1)cd: R1 0.060, Rweak 0.005, Alpha 0.018
REM <I/s> 2.158 for 167 systematic absences, Orientation as input
REM Flack x = 0.395 ( 0.007 ) from 1191 Parsons quotients
REM Formula found by SHELXT: C24 P2 Co
CELL 0.800 16.1164 16.1164 19.1411 90 90 90
ZERR 8 0.0002 0.0002 0.0003 0 0 0
LATT -2
SYMM 0.5-X,0.5-Y,0.5+Z
SYMM -Y,0.5+X,0.25+Z
SYMM 0.5+Y,-X,0.75+Z
SYMM +X,-Y,0.5+Z
SYMM 0.5-X,0.5+Y,+Z
SYMM -Y,0.5-X,0.75+Z
SYMM 0.5+Y,+X,0.25+Z
NEUT
SFAC C H Co P
UNIT 192 352 8 16

L.S. 20
PLAN  6
TEMP -173
CONF
BOND
list 6
MORE -1
BOND $H
fmap -2
acta
SIZE 1.18 0.88 0.12
REM H 2 0.500000 0.000000 0.354636 10.50000 0.04386

WGHT    0.022300   71.319809
FVAR       0.08018
H     2    0.500000    0.000000    0.353722    10.50000    0.08745    0.04114 =
         0.02011    0.00000    0.00000   -0.01792
CO1   3    0.500000    0.000000    0.434054    10.50000    0.01063    0.01672 =
         0.00912    0.00000    0.00000    0.00508
P1    4    0.507111    0.132858    0.443133    11.00000    0.02482    0.01647 =
         0.01202   -0.00079   -0.00302    0.00046
C1    1    0.500000    0.000000    0.537037    10.50000    0.01973    0.01732 =
         0.01137    0.00000    0.00000   -0.00003
C2    1    0.513485    0.073215    0.575717    11.00000    0.01889    0.02574 =
         0.01023   -0.00126   -0.00059    0.00183
C3    1    0.513119    0.073596    0.648848    11.00000    0.02678    0.02612 =
         0.01580   -0.00309   -0.00184    0.00113
H3    2    0.524392    0.130354    0.676818    11.00000    0.05528    0.03452 =
         0.01941   -0.01162   -0.00122   -0.00170
C4    1    0.500000    0.000000    0.685239    10.50000    0.02769    0.02953 =
         0.01553    0.00000    0.00000    0.00244
H4    2    0.500000    0.000000    0.740960    10.50000    0.04847    0.06592 =
         0.01920    0.00000    0.00000   -0.00944
C5    1    0.533977    0.152738    0.536057    11.00000    0.03183    0.02551 =
         0.01609   -0.00038   -0.00342   -0.00222
H5A   2    0.599423    0.164465    0.538429    11.00000    0.04185    0.06342 =
         0.03550    0.00726   -0.00560   -0.02086
H5B   2    0.504571    0.206536    0.557526    11.00000    0.06855    0.03077 =
         0.03235    0.00271   -0.00182    0.01592
C6    1    0.592998    0.185809    0.393744    11.00000    0.01928    0.01915 =
         0.02437    0.00044   -0.00165   -0.00250
C7    1    0.665826    0.124396    0.398434    11.00000    0.01957    0.04133 =
         0.03238    0.00136    0.00341    0.00540
H7A   2    0.684431    0.112302    0.452983    11.00000    0.04681    0.09587 =
         0.04496    0.01692   -0.01242    0.00828
H7B   2    0.720116    0.151868    0.371930    11.00000    0.03117    0.07753 =
         0.06745    0.00699    0.01196   -0.00871
H7C   2    0.649964    0.067229    0.372578    11.00000    0.04886    0.04820 =
         0.05945   -0.01635   -0.00019    0.01737
C8    1    0.619532    0.269598    0.423311    11.00000    0.04032    0.02700 =
         0.03316   -0.00490    0.00346   -0.01321
H8A   2    0.570154    0.316987    0.422340    11.00000    0.07434    0.02342 =
         0.09819   -0.01296   -0.00734   -0.00144
H8B   2    0.670804    0.294303    0.392356    11.00000    0.04950    0.04471 =
         0.05781    0.00898    0.00923   -0.02370
H8C   2    0.641017    0.265465    0.477536    11.00000    0.07248    0.05368 =
         0.03992   -0.00353   -0.00861   -0.02306
C9    1    0.571602    0.195636    0.316394    11.00000    0.03225    0.02949 =
         0.01873    0.00258    0.00722   -0.00540
H9A   2    0.547781    0.136931    0.294691    11.00000    0.07090    0.05643 =
         0.03364   -0.00324   -0.01613   -0.00807
H9B   2    0.626865    0.213329    0.288467    11.00000    0.04237    0.06823 =
         0.03745   -0.00025    0.01966   -0.01519
H9C   2    0.524736    0.243745    0.307887    11.00000    0.04776    0.04928 =
         0.04692    0.01324    0.00364    0.01424
C10   1    0.404845    0.186724    0.429797    11.00000    0.01857    0.02237 =
         0.02273   -0.00012   -0.00099    0.00291
C11   1    0.348100    0.153448    0.486970    11.00000    0.02353    0.04549 =
         0.03246    0.00541    0.01044    0.00974
H11A  2    0.342459    0.086621    0.484603    11.00000    0.05190    0.04940 =
         0.06337    0.01434    0.01942   -0.01424
H11B  2    0.286070    0.181040    0.479773    11.00000    0.03083    0.08783 =
         0.07288    0.02301    0.01648    0.02453
H11C  2    0.367125    0.168552    0.538813    11.00000    0.04655    0.06840 =
         0.03498    0.01071    0.00856    0.00382
C12   1    0.408388    0.281170    0.434323    11.00000    0.04051    0.02569 =
         0.03047   -0.00010    0.00165    0.01043
H12A  2    0.437484    0.302685    0.483023    11.00000    0.07654    0.03929 =
         0.04369   -0.01126    0.00382    0.02391
H12B  2    0.346454    0.305603    0.432499    11.00000    0.05747    0.04612 =
         0.07060    0.00060    0.00070    0.02741
H12C  2    0.442987    0.309728    0.391039    11.00000    0.07274    0.03420 =
         0.04955    0.00698    0.00752   -0.00079
C13   1    0.368221    0.160507    0.358252    11.00000    0.02430    0.03609 =
         0.02470   -0.00064   -0.00547    0.00109
H13A  2    0.403433    0.183942    0.314996    11.00000    0.04284    0.07040 =
         0.02986    0.00185   -0.00656    0.00943
H13B  2    0.306087    0.186498    0.354655    11.00000    0.02945    0.07709 =
         0.05882    0.00070   -0.01253    0.01339
H13C  2    0.365745    0.094770    0.353572    11.00000    0.07016    0.05286 =
         0.05085   -0.00271   -0.02390   -0.00547
REM <hkl>
REM /gpfs/neutronsfs/instruments/TOPAZ/IPTS-35124/shared/SHELX PCPCoH1_100=
REM =K_int_hkl/PCPCoH1_face_indexed.hkl
REM </hkl>
HKLF 2

REM  007c-25019_auto_a.res in I4(1)cd
REM R1 =  0.0603 for    1884 Fo > 4sig(Fo)  and  0.0812 for all    2317 data
REM    323 parameters refined using      1 restraints

END

WGHT      0.0223     71.3199

REM Highest difference peak  0.910,  deepest hole -0.733,  1-sigma level  0.170
Q1    1   0.6106  0.1693  0.4857  11.00000  0.05    0.91
Q2    1   0.6522  0.1576  0.3582  11.00000  0.05    0.80
Q3    1   0.4687  0.1626  0.3076  11.00000  0.05    0.75
Q4    1   0.5000  0.0000  0.3051  10.50000  0.05    0.75
Q5    1   0.4685  0.1104  0.4606  11.00000  0.05   -0.73
Q6    1   0.2472  0.2501  0.4556  11.00000  0.05   -0.72
;
_shelx_res_checksum   71394

_shelx_hkl_file
;
   1   5   8  194.72    6.99   1 3.15317 0.03419 -0.11947  0.31702  0.92053  0.05492  0.37195  0.94683 55220      0 0.8128  13
   2   7  11  184.37    5.59   1 2.23861 0.03487 -0.11947  0.40030  0.92053  0.04744  0.37195  0.91516 55220      3 0.8461  13
   2   6  10   19.22    2.18   1 2.44367 0.03491 -0.11947  0.42531  0.92053 -0.01410  0.37195  0.90494 55220      4 0.8376  13
   2   5   9   11.59    1.62   1 2.67470 0.03507 -0.11947  0.45387  0.92053 -0.09491  0.37195  0.88600 55220      5 0.8275  13
   2   9  15   23.38    6.24   1 1.67949 0.03461 -0.11947  0.32885  0.92053  0.01415  0.37195  0.94428 55220      6 0.8702  13
   2   8  14   32.29    5.36   1 1.78966 0.03463 -0.11947  0.34458  0.92053 -0.03599  0.37195  0.93807 55220      7 0.8655  13
   2   7  13  213.36    7.24   1 1.91383 0.03469 -0.11947  0.35989  0.92053 -0.09367  0.37195  0.92828 55220      8 0.8602  13
   2   6  12   99.70    4.36   1 2.04810 0.03483 -0.11947  0.37604  0.92053 -0.16163  0.37195  0.91240 55220      9 0.8541  13
   3  10  15  118.42    8.91   1 1.62339 0.03526 -0.11947  0.42448  0.92053  0.08370  0.37195  0.90156 55220     12 0.8703  13
   3   9  14   42.91    6.12   1 1.73221 0.03530 -0.11947  0.44339  0.92053  0.04384  0.37195  0.89526 55220     13 0.8656  13
   3   8  13   39.95    5.01   1 1.84855 0.03538 -0.11947  0.46597  0.92053 -0.00726  0.37195  0.88477 55220     14 0.8603  13
   3   7  12  397.60   10.63   1 1.97899 0.03555 -0.11947  0.49070  0.92053 -0.06351  0.37195  0.86901 55220     15 0.8542  13
   2  11  19   38.71   13.28   1 1.33999 0.03450 -0.11947  0.28562  0.92053 -0.00802  0.37195  0.95831 55220     16 0.8849  13
   2  10  18   14.71   10.33   1 1.41477 0.03453 -0.11947  0.29931  0.92053 -0.04769  0.37195  0.95296 55220     17 0.8816  13
   2   9  17   30.11    7.56   1 1.48596 0.03456 -0.11947  0.30569  0.92053 -0.09376  0.37195  0.94750 55220     18 0.8785  13
   3  12  19   62.70   14.63   1 1.31035 0.03494 -0.11947  0.36589  0.92053  0.05301  0.37195  0.92915 55220     20 0.8847  13
   3  11  18  103.57   14.35   1 1.37846 0.03494 -0.11947  0.37804  0.92053  0.01696  0.37195  0.92564 55220     21 0.8818  13
   3  10  17   56.05   13.10   1 1.45508 0.03498 -0.11947  0.39161  0.92053 -0.02097  0.37195  0.91989 55220     22 0.8784  13
   3   9  16   31.07    6.93   1 1.53367 0.03507 -0.11947  0.40876  0.92053 -0.06799  0.37195  0.91011 55220     23 0.8748  13
   3   7  14  512.30   15.08   1 1.71046 0.03526 -0.11947  0.44094  0.92053 -0.18163  0.37195  0.87896 55220     25 0.8666  13
   4  13  19   37.83   14.44   1 1.27337 0.03552 -0.11947  0.43974  0.92053  0.10346  0.37195  0.89215 55220     26 0.8846  13
   4  11  17   27.76    7.02   1 1.40844 0.03561 -0.11947  0.47230  0.92053  0.03670  0.37195  0.88067 55220     28 0.8784  13
   4  10  16   97.81   10.41   1 1.48647 0.03570 -0.11947  0.49067  0.92053 -0.00229  0.37195  0.87134 55220     29 0.8747  13
   3  10  19    1.73    1.54   1 1.30063 0.03491 -0.11947  0.36321  0.92053 -0.11800  0.37195  0.92421 55220     32 0.8853  13
   3   9  18   64.42   12.53   1 1.36500 0.03503 -0.11947  0.37696  0.92053 -0.16246  0.37195  0.91187 55220     33 0.8821  13
   4  12  20   57.82   18.05   1 1.22187 0.03525 -0.11947  0.42358  0.92053 -0.01431  0.37195  0.90574 55220     34 0.8876  13
   4   9  17   48.47   11.87   1 1.39938 0.03552 -0.11947  0.46870  0.92053 -0.14286  0.37195  0.87173 55220     37 0.8791  13
   5  12  19   80.05   20.76   1 1.24170 0.03591 -0.11947  0.50606  0.92053  0.00059  0.37195  0.86250 55220     38 0.8848  13
   4  11  21   81.44   24.31   1 1.16117 0.03524 -0.11947  0.40992  0.92053 -0.13154  0.37195  0.90259 55220     40 0.8903  13
   4  10  20   29.65   12.61   1 1.20561 0.03540 -0.11947  0.42287  0.92053 -0.17747  0.37195  0.88864 55220     41 0.8879  13
   5  11  20   69.47   18.30   1 1.18287 0.03572 -0.11947  0.48938  0.92053 -0.11574  0.37195  0.86435 55220     42 0.8879  13
   1   8   7  139.45    5.14   1 3.04927 0.03661 -0.11947  0.30939  0.92053  0.59143  0.37195  0.74464 55220     43 0.8052  14
   2  13  11   52.57    5.75   1 1.88878 0.03731 -0.11947  0.35506  0.92053  0.60080  0.37195  0.71622 55220     45 0.8516  14
   2  12  10   82.02    5.65   1 2.05162 0.03741 -0.11947  0.37397  0.92053  0.60557  0.37195  0.70245 55220     46 0.8440  14
   3  16  13   27.78    9.00   1 1.54483 0.03783 -0.11947  0.40526  0.92053  0.61194  0.37195  0.67919 55220     49 0.8651  14
   2  14  14   51.31   11.17   1 1.61906 0.03702 -0.11947  0.32300  0.92053  0.48449  0.37195  0.81298 55220     52 0.8645  14
   2  12  12   10.26    5.81   1 1.88439 0.03710 -0.11947  0.35725  0.92053  0.47460  0.37195  0.80444 55220     54 0.8525  14
   2  11  11  158.23    6.40   1 2.03731 0.03708 -0.11947  0.37421  0.92053  0.46692  0.37195  0.80122 55220     55 0.8459  14
   2  10  10  154.58    5.50   1 2.22814 0.03706 -0.11947  0.39815  0.92053  0.45912  0.37195  0.79416 55220     56 0.8377  14
   2   9   9  240.93    6.09   1 2.45721 0.03706 -0.11947  0.42616  0.92053  0.44910  0.37195  0.78530 55220     57 0.8279  14
   2   8   8  218.75    5.94   1 2.73624 0.03707 -0.11947  0.46132  0.92053  0.43411  0.37195  0.77377 55220     58 0.8161  14
   2   7   7   88.27    3.21   1 3.08224 0.03714 -0.11947  0.50457  0.92053  0.41498  0.37195  0.75710 55220     59 0.8013  14
   3  16  15   29.27    7.34   1 1.44603 0.03733 -0.11947  0.39193  0.92053  0.51202  0.37195  0.76435 55220     60 0.8712  14
   3  14  13   82.84    9.19   1 1.64610 0.03741 -0.11947  0.42873  0.92053  0.50645  0.37195  0.74813 55220     62 0.8620  14
   3  13  12   59.44    7.79   1 1.76681 0.03746 -0.11947  0.44944  0.92053  0.50107  0.37195  0.73955 55220     63 0.8564  14
   3  12  11   25.11    5.75   1 1.90588 0.03756 -0.11947  0.47571  0.92053  0.49614  0.37195  0.72632 55220     64 0.8499  14
   3  11  10   98.54    5.14   1 2.06839 0.03771 -0.11947  0.50634  0.92053  0.48927  0.37195  0.71010 55220     65 0.8421  14
   4  16  14  213.80   17.27   1 1.46070 0.03787 -0.11947  0.48454  0.92053  0.52769  0.37195  0.69768 55220     66 0.8688  14
   3  15  16   93.27   16.73   1 1.43230 0.03678 -0.11947  0.38709  0.92053  0.41003  0.37195  0.82586 55220     67 0.8736  14
   3  14  15   73.76   11.07   1 1.52223 0.03682 -0.11947  0.40533  0.92053  0.39984  0.37195  0.82209 55220     68 0.8695  14
   3  12  13    3.32    2.00   1 1.73979 0.03685 -0.11947  0.44581  0.92053  0.36916  0.37195  0.81546 55220     70 0.8598  14
   3  11  12  147.47    7.19   1 1.87612 0.03696 -0.11947  0.47083  0.92053  0.35730  0.37195  0.80663 55220     71 0.8534  14
   4  14  14   77.36   10.82   1 1.54122 0.03765 -0.11947  0.50541  0.92053  0.41557  0.37195  0.75622 55220     74 0.8659  14
   5  16  15    4.57    2.44   1 1.37986 0.03817 -0.11947  0.54290  0.92053  0.44943  0.37195  0.70942 55220     75 0.8716  14
   4  20   2   36.66   12.18   1 1.42832 0.04583 -0.11947  0.47377  0.92053  0.85240  0.37195 -0.22126 55220     80 0.8453  16
   3  18   3   27.81    8.22   1 1.63085 0.04814 -0.11947  0.41846  0.92053  0.90108  0.37195 -0.11375 55220     84 0.8269  16
   3  17   2   64.42    9.59   1 1.70682 0.04597 -0.11947  0.43509  0.92053  0.88013  0.37195 -0.18990 55220     85 0.8299  16
   3  16   1    7.33    3.53   1 1.77680 0.04507 -0.11947  0.44980  0.92053  0.84649  0.37195 -0.28485 55220     86 0.8293  16
   4  17   1   68.03   16.37   1 1.63447 0.04565 -0.11947  0.52243  0.92053  0.80293  0.37195 -0.28698 55220     90 0.8348  16
   2  13   1  123.04    5.27   1 2.23631 0.04486 -0.11947  0.39507  0.92053  0.88301  0.37195 -0.25342 55220     94 0.8067  16
   3  15   2   86.46    6.62   1 1.91670 0.04659 -0.11947  0.47517  0.92053  0.86349  0.37195 -0.16911 55220     97 0.8167  16
   3  14   1  226.64    8.24   1 2.01360 0.04543 -0.11947  0.49175  0.92053  0.82911  0.37195 -0.26599 55220     98 0.8158  16
   4  18   4   90.93   11.16   1 1.59167 0.05127 -0.11947  0.51340  0.92053  0.85737  0.37195 -0.03671 55220     99 0.8190  16
   4  17   3   38.72    9.74   1 1.66780 0.04925 -0.11947  0.53189  0.92053  0.83987  0.37195 -0.10818 55220    100 0.8212  16
   4  16   2    3.18    2.99   1 1.75512 0.04687 -0.11947  0.54817  0.92053  0.81533  0.37195 -0.18641 55220    101 0.8243  16
   5  18   3   42.07   12.02   1 1.53542 0.04877 -0.11947  0.59272  0.92053  0.79468  0.37195 -0.13103 55220    103 0.8301  16
   6  20   4  140.50   18.00   1 1.36617 0.05068 -0.11947  0.62728  0.92053  0.77430  0.37195 -0.08349 55220    104 0.8340  16
   2  12   2   19.49    2.63   1 2.44511 0.04783 -0.11947  0.42118  0.92053  0.89978  0.37195 -0.11403 55220    105 0.7843  16
   2  11   1  232.73    6.05   1 2.61744 0.04519 -0.11947  0.44208  0.92053  0.86617  0.37195 -0.23306 55220    106 0.7864  16
   3  13   2  363.02    9.79   1 2.18209 0.04765 -0.11947  0.52437  0.92053  0.83955  0.37195 -0.14212 55220    108 0.7988  16
   2  11   3  138.50    4.52   1 2.65790 0.05019 -0.11947  0.44797  0.92053  0.89282  0.37195  0.04691 55220    110 0.7636  16
   2   9   1   24.99    1.69   1 3.14506 0.04586 -0.11947  0.50797  0.92053  0.83627  0.37195 -0.20642 55220    112 0.7577  16
   4  18  -4  102.44   14.26   1 1.36295 0.03798 -0.11947  0.45536  0.92053  0.60293  0.37195 -0.65508 55220    117 0.8730  17
   6  20  -4  122.28   22.96   1 1.18554 0.03870 -0.11947  0.55815  0.92053  0.55180  0.37195 -0.61967 55220    120 0.8790  17
   6  19  -5   24.41   10.40   1 1.18321 0.03839 -0.11947  0.55908  0.92053  0.47376  0.37195 -0.68043 55220    121 0.8801  17
   4  17  -3   37.48   10.43   1 1.47630 0.03857 -0.11947  0.48048  0.92053  0.63875  0.37195 -0.60095 55220    122 0.8659  17
   4  16  -4   13.39    9.49   1 1.48404 0.03789 -0.11947  0.48212  0.92053  0.55318  0.37195 -0.67937 55220    123 0.8677  17
   5  19  -2   18.74   11.58   1 1.35166 0.04015 -0.11947  0.53279  0.92053  0.67459  0.37195 -0.51093 55220    124 0.8667  17
   5  18  -3   24.99   12.10   1 1.36196 0.03892 -0.11947  0.53984  0.92053  0.60179  0.37195 -0.58857 55220    125 0.8701  17
   5  17  -4    7.76    6.78   1 1.37256 0.03832 -0.11947  0.54110  0.92053  0.52566  0.37195 -0.65643 55220    126 0.8715  17
   6  19  -3   83.84   16.46   1 1.26578 0.03936 -0.11947  0.58603  0.92053  0.57384  0.37195 -0.57207 55220    128 0.8733  17
   7  20  -3    4.00    3.63   1 1.17983 0.03986 -0.11947  0.62963  0.92053  0.54371  0.37195 -0.55492 55220    130 0.8759  17
   4  15  -3   13.97    6.66   1 1.61583 0.03841 -0.11947  0.51720  0.92053  0.58501  0.37195 -0.62472 55220    134 0.8599  17
   5  17  -2   51.84   10.39   1 1.46866 0.04001 -0.11947  0.57150  0.92053  0.63096  0.37195 -0.52466 55220    135 0.8616  17
   5  16  -3   52.10   10.66   1 1.47913 0.03887 -0.11947  0.57401  0.92053  0.55007  0.37195 -0.60658 55220    136 0.8647  17
   5  15  -4   29.64    9.61   1 1.47656 0.03850 -0.11947  0.57475  0.92053  0.45546  0.37195 -0.67986 55220    137 0.8661  17
   6  18  -2   33.22   11.88   1 1.35648 0.04039 -0.11947  0.62057  0.92053  0.59341  0.37195 -0.51260 55220    138 0.8658  17
   7  19  -2   31.29   10.22   1 1.25070 0.04052 -0.11947  0.66359  0.92053  0.55470  0.37195 -0.50196 55220    140 0.8705  17
   3  13  -2  368.07   10.23   1 1.95908 0.03882 -0.11947  0.47985  0.92053  0.66104  0.37195 -0.57686 55220    141 0.8428  17
   3  12  -3   47.86    4.27   1 1.97357 0.03784 -0.11947  0.48325  0.92053  0.55068  0.37195 -0.68060 55220    142 0.8458  17
   4  15  -1  116.68    8.21   1 1.73724 0.04123 -0.11947  0.54708  0.92053  0.69785  0.37195 -0.46229 55220    143 0.8446  17
   4  14  -2   16.78    7.27   1 1.77204 0.03940 -0.11947  0.55703  0.92053  0.61751  0.37195 -0.55533 55220    144 0.8493  17
   4  13  -3  103.47    6.84   1 1.77872 0.03841 -0.11947  0.55747  0.92053  0.51604  0.37195 -0.65033 55220    145 0.8525  17
   5  14  -3  119.00    9.59   1 1.61019 0.03903 -0.11947  0.61662  0.92053  0.47944  0.37195 -0.62444 55220    147 0.8581  17
   6  16  -2   58.35    9.83   1 1.46392 0.04024 -0.11947  0.66233  0.92053  0.53405  0.37195 -0.52546 55220    148 0.8610  17
   2  10  -2  220.58    5.54   1 2.51878 0.03796 -0.11947  0.42849  0.92053  0.64320  0.37195 -0.63458 55220    149 0.8215  17
   3  11  -2  165.13    5.22   1 2.21981 0.03859 -0.11947  0.52904  0.92053  0.59551  0.37195 -0.60455 55220    151 0.8320  17
   4  13  -1   75.77    5.21   1 1.94067 0.04090 -0.11947  0.59784  0.92053  0.64722  0.37195 -0.47297 55220    152 0.8360  17
   4  12  -2   74.92    4.92   1 1.96941 0.03931 -0.11947  0.60538  0.92053  0.54786  0.37195 -0.57738 55220    153 0.8405  17
   5  13  -2  116.44    7.22   1 1.75941 0.03994 -0.11947  0.66345  0.92053  0.50018  0.37195 -0.55647 55220    154 0.8480  17
   2   8  -2  297.35    8.82   1 2.96015 0.03772 -0.11947  0.48252  0.92053  0.55012  0.37195 -0.68157 55220    155 0.8037  17
   3  10  -1   12.73    2.07   1 2.50920 0.04031 -0.11947  0.58346  0.92053  0.63757  0.37195 -0.50307 55220    156 0.8119  17
   3   9  -2  127.65    3.64   1 2.53611 0.03861 -0.11947  0.58868  0.92053  0.49726  0.37195 -0.63733 55220    157 0.8179  17
   4  11  -1   59.05    3.58   1 2.18578 0.04058 -0.11947  0.65964  0.92053  0.57322  0.37195 -0.48610 55220    158 0.8257  17
   3   8  -1   82.55    2.87   1 2.92795 0.04004 -0.11947  0.66176  0.92053  0.53364  0.37195 -0.52660 55220    159 0.7944  17
   6  16  -8   61.23   17.74   1 1.10034 0.03600 -0.11947  0.52534  0.92053  0.17307  0.37195 -0.83311 55220    163 0.8908  18
   7  16  -9    4.20    3.38   1 0.98200 0.03562 -0.11947  0.54965  0.92053  0.05305  0.37195 -0.83371 55220    165 0.8971  18
   7  15  -8   54.40   16.28   1 1.05887 0.03586 -0.11947  0.57605  0.92053  0.06622  0.37195 -0.81473 55220    172 0.8930  18
   8  16  -8  126.93   29.68   1 0.99470 0.03617 -0.11947  0.60788  0.92053  0.06914  0.37195 -0.79101 55220    174 0.8950  18
  10  17  -9   62.40   15.44   1 0.84035 0.03637 -0.11947  0.64059  0.92053 -0.03001  0.37195 -0.76730 55220    178 0.9015  18
   6  14  -6   27.53   12.86   1 1.29128 0.03670 -0.11947  0.59685  0.92053  0.20235  0.37195 -0.77642 55220    179 0.8802  18
   8  14  -8   81.83   19.10   1 0.99681 0.03600 -0.11947  0.61034  0.92053 -0.05408  0.37195 -0.79029 55220    185 0.8954  18
   4  10  -6   69.84    6.04   1 1.56132 0.03527 -0.11947  0.50314  0.92053  0.05050  0.37195 -0.86273 55220    190 0.8729  18
   5  12  -5   83.49    8.76   1 1.53429 0.03677 -0.11947  0.59136  0.92053  0.22332  0.37195 -0.77487 55220    191 0.8691  18
   5  11  -6  117.27    9.27   1 1.43857 0.03570 -0.11947  0.56226  0.92053  0.06386  0.37195 -0.82449 55220    192 0.8768  18
   6  12  -6   17.07    9.18   1 1.32436 0.03614 -0.11947  0.60938  0.92053  0.06919  0.37195 -0.78985 55220    194 0.8804  18
   7  12  -7  113.47   14.54   1 1.13632 0.03598 -0.11947  0.60925  0.92053 -0.07350  0.37195 -0.78956 55220    197 0.8892  18
   8  13  -7  107.55   19.23   1 1.06432 0.03640 -0.11947  0.64528  0.92053 -0.06058  0.37195 -0.76154 55220    199 0.8912  18
   4  10  -4   33.78    3.75   1 1.89345 0.03697 -0.11947  0.58577  0.92053  0.25581  0.37195 -0.76905 55220    201 0.8526  18
   5  10  -5  144.91    7.31   1 1.59132 0.03611 -0.11947  0.60938  0.92053  0.06919  0.37195 -0.78985 55220    204 0.8688  18
   6  11  -5    2.75    1.42   1 1.45499 0.03667 -0.11947  0.65451  0.92053  0.07620  0.37195 -0.75221 55220    205 0.8730  18
   7  12  -5   19.92    6.63   1 1.32490 0.03719 -0.11947  0.69145  0.92053  0.06765  0.37195 -0.71925 55220    206 0.8771  18
   8  13  -5   72.93   15.34   1 1.21411 0.03761 -0.11947  0.71855  0.92053  0.06071  0.37195 -0.69282 55220    207 0.8809  18
   3   7  -4   82.90    2.90   1 2.24837 0.03539 -0.11947  0.53362  0.92053  0.05815  0.37195 -0.84372 55220    208 0.8436  18
   4   8  -4  100.26    3.78   1 1.98879 0.03607 -0.11947  0.60938  0.92053  0.06919  0.37195 -0.78985 55220    209 0.8518  18
   5   9  -4  148.02    5.67   1 1.76815 0.03675 -0.11947  0.66495  0.92053  0.06888  0.37195 -0.74371 55220    210 0.8589  18
   6  10  -4   52.75    6.18   1 1.58445 0.03740 -0.11947  0.70577  0.92053  0.06515  0.37195 -0.70544 55220    211 0.8648  18
   7  11  -4  116.11    9.42   1 1.42872 0.03774 -0.11947  0.73737  0.92053  0.05641  0.37195 -0.67313 55220    212 0.8707  18
   2   5  -3   14.77    1.01   1 3.12156 0.03509 -0.11947  0.50314  0.92053  0.05050  0.37195 -0.86273 55220    213 0.8096  18
   4   7  -3  127.67    3.75   1 2.27057 0.03690 -0.11947  0.67971  0.92053  0.06831  0.37195 -0.73029 55220    215 0.8365  18
   5   8  -3   79.35    3.59   1 1.97032 0.03760 -0.11947  0.72770  0.92053  0.05902  0.37195 -0.68335 55220    216 0.8469  18
   3   5  -2   42.99    1.86   1 3.16570 0.03720 -0.11947  0.70516  0.92053  0.06419  0.37195 -0.70614 55220    217 0.7976  18
  10  13  -9   27.86   17.65   1 0.78937 0.03655 -0.11947  0.60839  0.92053 -0.28183  0.37195 -0.74192 55220    223 0.9033  19
  13  13 -10   37.95   22.14   1 0.57492 0.03781 -0.11947  0.58166  0.92053 -0.45786  0.37195 -0.67234 55220    241 0.9104  19
   7   9  -6  109.28   12.19   1 1.15422 0.03659 -0.11947  0.61834  0.92053 -0.27413  0.37195 -0.73655 55220    242 0.8867  19
   7   8  -7   91.08   14.70   1 0.94601 0.03687 -0.11947  0.52666  0.92053 -0.44929  0.37195 -0.72164 55220    243 0.8953  19
   8  10  -6  173.20   15.54   1 1.08400 0.03696 -0.11947  0.65452  0.92053 -0.24751  0.37195 -0.71438 55220    244 0.8888  19
  10  11  -7   35.14   12.16   1 0.85360 0.03753 -0.11947  0.64824  0.92053 -0.33644  0.37195 -0.68308 55220    247 0.8979  19
   7   8  -5   67.53    8.75   1 1.22463 0.03726 -0.11947  0.64808  0.92053 -0.31080  0.37195 -0.69527 55220    260 0.8815  19
   7   7  -6  136.27   12.64   1 0.97471 0.03764 -0.11947  0.54055  0.92053 -0.49540  0.37195 -0.67999 55220    261 0.8919  19
   8   9  -5  170.12   12.79   1 1.14122 0.03769 -0.11947  0.68362  0.92053 -0.28198  0.37195 -0.67317 55220    262 0.8841  19
   9   9  -6  310.97   21.69   1 0.91557 0.03795 -0.11947  0.62803  0.92053 -0.40839  0.37195 -0.66242 55220    264 0.8939  19
  11  11  -6   24.44   15.56   1 0.84118 0.03854 -0.11947  0.69167  0.92053 -0.34620  0.37195 -0.63382 55220    267 0.8958  19
  11  10  -7   32.26   13.02   1 0.72028 0.03855 -0.11947  0.60797  0.92053 -0.47392  0.37195 -0.63700 55220    268 0.9017  19
   6   6  -4  384.60   11.36   1 1.37419 0.03788 -0.11947  0.62877  0.92053 -0.40727  0.37195 -0.66241 55220    278 0.8727  19
   8   8  -4  158.85   11.04   1 1.19175 0.03862 -0.11947  0.70955  0.92053 -0.32786  0.37195 -0.62374 55220    280 0.8790  19
   9   8  -5  161.80   16.45   1 0.93350 0.03889 -0.11947  0.63856  0.92053 -0.45581  0.37195 -0.62006 55220    283 0.8905  19
  10   9  -5   62.89   18.01   1 0.89750 0.03911 -0.11947  0.67302  0.92053 -0.41919  0.37195 -0.60937 55220    284 0.8917  19
  11  10  -5   38.50   20.52   1 0.86328 0.03916 -0.11947  0.70432  0.92053 -0.38219  0.37195 -0.59822 55220    285 0.8932  19
  11   9  -6   59.75   18.46   1 0.72682 0.03949 -0.11947  0.61372  0.92053 -0.51429  0.37195 -0.59904 55220    286 0.8991  19
   3   3  -2    8.36    0.73   1 2.75059 0.03770 -0.11947  0.62803  0.92053 -0.40677  0.37195 -0.66342 55220    296 0.8127  19
   6   5  -3   87.82    4.66   1 1.40795 0.03945 -0.11947  0.64186  0.92053 -0.48207  0.37195 -0.59634 55220    298 0.8663  19
   7   6  -3   77.31    6.01   1 1.32098 0.03948 -0.11947  0.69099  0.92053 -0.42809  0.37195 -0.58247 55220    299 0.8703  19
   8   7  -3   83.40    8.57   1 1.22825 0.03959 -0.11947  0.72641  0.92053 -0.38606  0.37195 -0.56858 55220    300 0.8744  19
  10   9  -3  166.79   15.88   1 1.05710 0.03999 -0.11947  0.77347  0.92053 -0.32947  0.37195 -0.54148 55220    302 0.8815  19
  10   8  -4  150.23   17.29   1 0.90287 0.03999 -0.11947  0.67673  0.92053 -0.47164  0.37195 -0.56533 55220    303 0.8891  19
  11   9  -4  165.76   20.89   1 0.86364 0.04002 -0.11947  0.70676  0.92053 -0.43718  0.37195 -0.55620 55220    304 0.8910  19
  12  10  -4    4.01    2.93   1 0.82667 0.04009 -0.11947  0.73123  0.92053 -0.40716  0.37195 -0.54729 55220    305 0.8926  19
  15  12  -5   16.13   11.67   1 0.64329 0.04041 -0.11947  0.71706  0.92053 -0.44258  0.37195 -0.53848 55220    311 0.9010  19
  16  13  -5   10.60    9.28   1 0.61726 0.04047 -0.11947  0.73466  0.92053 -0.42085  0.37195 -0.53213 55220    313 0.9022  19
   2   0   2  325.11    6.44   1 1.80459 0.04706 -0.11947  0.34235  0.92053 -0.92092  0.37195 -0.18632 55220    315 0.8210  20
   4   0   6   27.21    3.44   1 1.07666 0.04945 -0.11947  0.38654  0.92053 -0.92152  0.37195 -0.03732 55220    321 0.8545  20
   2  -1   9   79.77    8.56   1 0.85380 0.04891 -0.11947  0.22460  0.92053 -0.97410  0.37195  0.02598 55220    323 0.8690  20
   4   0   8  317.58    9.21   1 1.05766 0.04933 -0.11947  0.38197  0.92053 -0.92172  0.37195  0.06730 55220    325 0.8559  20
   6   1   7  184.67    7.48   1 1.06913 0.05103 -0.11947  0.51759  0.92053 -0.85549  0.37195  0.01550 55220    327 0.8507  20
   3  -1  10  196.55   13.16   1 0.73397 0.04899 -0.11947  0.25656  0.92053 -0.96649  0.37195  0.00844 55220    329 0.8759  20
   4   0  10   98.54    7.76   1 0.97904 0.04602 -0.11947  0.36316  0.92053 -0.92174  0.37195  0.13608 55220    330 0.8693  20
   8   0  14  408.61   53.80   1 0.53921 0.04964 -0.11947  0.38644  0.92053 -0.92210  0.37195  0.01998 55220    375 0.8862  20
   4  -2  18   15.94   13.89   1 0.42785 0.04899 -0.11947  0.22675  0.92053 -0.97345  0.37195  0.03138 55220    382 0.8943  20
  11   1  14    9.95    9.82   1 0.48365 0.05011 -0.11947  0.44995  0.92053 -0.89287  0.37195 -0.01800 55220    390 0.8886  20
  13   2  13   24.91   16.16   1 0.48225 0.05103 -0.11947  0.51097  0.92053 -0.85857  0.37195 -0.04208 55220    392 0.8868  20
   6  -1  21   48.85   26.99   1 0.44943 0.04628 -0.11947  0.28458  0.92053 -0.95098  0.37195  0.12104 55220    403 0.8986  20
  12   1  17   18.26   14.47   1 0.44851 0.05023 -0.11947  0.45490  0.92053 -0.89017  0.37195  0.02559 55220    410 0.8905  20
   7  -1  22   70.42   35.81   1 0.42273 0.04679 -0.11947  0.30060  0.92053 -0.94709  0.37195  0.11252 55220    412 0.8991  20
   9   0  21   22.62   15.36   1 0.44186 0.04714 -0.11947  0.36716  0.92053 -0.92306  0.37195  0.11466 55220    413 0.8973  20
   0   4  10  102.14    2.85   1 2.52452 0.03416 -0.11947  0.12165  0.92053 -0.29755  0.37195  0.94692 55220    418 0.8375  22
   1   3   8   32.18    1.38   1 2.99002 0.03452 -0.11947  0.30750  0.92053 -0.36775  0.37195  0.87761 55220    420 0.8176  22
  -1   5  14  111.89    5.84   1 1.77743 0.03414 -0.11947  0.01203  0.92053 -0.37252  0.37195  0.92795 55220    421 0.8678  22
   0   6  14   68.51    5.17   1 1.82286 0.03419 -0.11947  0.12148  0.92053 -0.24571  0.37195  0.96170 55220    422 0.8658  22
   0   4  12  285.54    7.30   1 2.02793 0.03464 -0.11947  0.12261  0.92053 -0.42048  0.37195  0.89898 55220    424 0.8556  22
   1   5  12    6.38    2.34   1 2.06874 0.03457 -0.11947  0.25238  0.92053 -0.28202  0.37195  0.92562 55220    425 0.8542  22
   1   4  11  171.66    4.69   1 2.19390 0.03482 -0.11947  0.25857  0.92053 -0.37975  0.37195  0.88822 55220    426 0.8481  22
  -1   6  17   56.98    8.11   1 1.46066 0.03431 -0.11947  0.03188  0.92053 -0.37862  0.37195  0.92500 55220    427 0.8804  22
   0   8  18   71.44    9.97   1 1.42469 0.03423 -0.11947  0.12324  0.92053 -0.21599  0.37195  0.96859 55220    428 0.8822  22
   0   6  16   26.87    6.01   1 1.55800 0.03461 -0.11947  0.12296  0.92053 -0.34482  0.37195  0.93058 55220    430 0.8753  22
   1   7  16  178.55    9.75   1 1.57639 0.03447 -0.11947  0.21988  0.92053 -0.23955  0.37195  0.94566 55220    432 0.8750  22
   1   5  14  118.10    6.41   1 1.72926 0.03505 -0.11947  0.22943  0.92053 -0.38768  0.37195  0.89279 55220    434 0.8666  22
   1   4  13  372.46   10.04   1 1.79530 0.03485 -0.11947  0.23364  0.92053 -0.47776  0.37195  0.84685 55220    435 0.8645  22
   2   6  14  182.65    7.60   1 1.73814 0.03502 -0.11947  0.33778  0.92053 -0.27637  0.37195  0.89973 55220    436 0.8663  22
   2   5  13  177.01    6.28   1 1.82355 0.03479 -0.11947  0.34888  0.92053 -0.35934  0.37195  0.86554 55220    437 0.8635  22
   0  10  22   83.95   17.07   1 1.16917 0.03426 -0.11947  0.12069  0.92053 -0.19880  0.37195  0.97258 55220    440 0.8928  22
   0   8  20  145.83   16.86   1 1.26259 0.03451 -0.11947  0.12165  0.92053 -0.29755  0.37195  0.94692 55220    442 0.8881  22
   0   6  18   26.31    9.45   1 1.35360 0.03482 -0.11947  0.12149  0.92053 -0.41972  0.37195  0.89948 55220    444 0.8833  22
   1   8  19   56.78   12.22   1 1.32187 0.03458 -0.11947  0.20487  0.92053 -0.26704  0.37195  0.94166 55220    446 0.8854  22
   1   7  18   27.37    9.56   1 1.37544 0.03479 -0.11947  0.20820  0.92053 -0.32594  0.37195  0.92218 55220    447 0.8825  22
   1   6  17   48.48    8.27   1 1.42794 0.03510 -0.11947  0.21166  0.92053 -0.39118  0.37195  0.89565 55220    448 0.8792  22
   1   5  16  107.48    8.90   1 1.47203 0.03493 -0.11947  0.21344  0.92053 -0.46675  0.37195  0.85825 55220    449 0.8779  22
   2   7  17   95.59   10.70   1 1.43923 0.03502 -0.11947  0.30036  0.92053 -0.29876  0.37195  0.90583 55220    450 0.8790  22
   2   6  16   40.90    6.47   1 1.49566 0.03491 -0.11947  0.30834  0.92053 -0.36661  0.37195  0.87780 55220    451 0.8769  22
   0   8  22   19.51   13.57   1 1.12927 0.03479 -0.11947  0.11744  0.92053 -0.36485  0.37195  0.92363 55220    454 0.8930  22
   0   6  20  132.46   17.64   1 1.18677 0.03504 -0.11947  0.12217  0.92053 -0.48199  0.37195  0.86762 55220    456 0.8898  22
   1   6  19   40.38   13.83   1 1.24654 0.03501 -0.11947  0.19954  0.92053 -0.45956  0.37195  0.86544 55220    460 0.8873  22
   1   5  18   40.08   12.78   1 1.27484 0.03479 -0.11947  0.20285  0.92053 -0.52805  0.37195  0.82463 55220    461 0.8867  22
   2   8  20   45.67   18.25   1 1.22704 0.03502 -0.11947  0.27215  0.92053 -0.31572  0.37195  0.90899 55220    463 0.8881  22
   2   7  19   41.57   13.75   1 1.26739 0.03502 -0.11947  0.28051  0.92053 -0.37211  0.37195  0.88479 55220    464 0.8864  22
   1   7  22   82.58   19.45   1 1.08234 0.03509 -0.11947  0.18972  0.92053 -0.45327  0.37195  0.87095 55220    469 0.8942  22
   3   8  21    2.18    1.93   1 1.13483 0.03497 -0.11947  0.33570  0.92053 -0.36084  0.37195  0.87012 55220    475 0.8922  22
   1   7  24   20.66   16.70   1 0.97042 0.03489 -0.11947  0.17915  0.92053 -0.50265  0.37195  0.84573 55220    476 0.8996  22
   0  20  -2   54.29   16.71   1 1.42534 0.03900 -0.11947  0.11341  0.92053  0.84738  0.37195 -0.51874 55220    477 0.8668  26
   1  21  -2   63.88   17.81   1 1.34834 0.03931 -0.11947  0.19995  0.92053  0.83702  0.37195 -0.50933 55220    478 0.8695  26
   0  18  -2   22.18   10.57   1 1.57353 0.03869 -0.11947  0.11608  0.92053  0.83755  0.37195 -0.53389 55220    482 0.8609  26
   1  20  -1   46.87   13.07   1 1.44338 0.04084 -0.11947  0.20602  0.92053  0.87131  0.37195 -0.44539 55220    484 0.8601  26
   1  19  -2   13.38    6.20   1 1.48344 0.03907 -0.11947  0.20597  0.92053  0.82881  0.37195 -0.52025 55220    485 0.8639  26
   2  20  -2   10.05    4.96   1 1.39182 0.03923 -0.11947  0.28501  0.92053  0.80530  0.37195 -0.51986 55220    488 0.8677  26
   3  21  -2    1.30    1.28   1 1.30707 0.03967 -0.11947  0.36169  0.92053  0.78156  0.37195 -0.50827 55220    490 0.8704  26
   0  16  -2   37.14    8.83   1 1.75810 0.03835 -0.11947  0.11619  0.92053  0.82580  0.37195 -0.55186 55220    491 0.8537  26
   1  19   0   78.79   13.03   1 1.54820 0.04339 -0.11947  0.21192  0.92053  0.90502  0.37195 -0.36881 55220    492 0.8467  26
   1  18  -1   12.69    7.65   1 1.59823 0.04059 -0.11947  0.21898  0.92053  0.86362  0.37195 -0.45411 55220    493 0.8534  26
   1  17  -2    1.92    1.27   1 1.64441 0.03862 -0.11947  0.21927  0.92053  0.80996  0.37195 -0.54396 55220    494 0.8579  26
   2  18  -2   18.56    9.96   1 1.53183 0.03903 -0.11947  0.30515  0.92053  0.79032  0.37195 -0.53130 55220    497 0.8617  26
   4  21  -1  164.27   22.15   1 1.30594 0.04164 -0.11947  0.44313  0.92053  0.78220  0.37195 -0.43794 55220    501 0.8644  26
   1  16  -1    1.37    1.33   1 1.78392 0.04033 -0.11947  0.22370  0.92053  0.85767  0.37195 -0.46300 55220    504 0.8455  26
   1  15  -2   38.84    6.43   1 1.84130 0.03830 -0.11947  0.22954  0.92053  0.79417  0.37195 -0.56267 55220    505 0.8501  26
   2  18   0   12.27    3.93   1 1.60415 0.04342 -0.11947  0.31586  0.92053  0.87268  0.37195 -0.37237 55220    506 0.8438  26
   2  17  -1  131.22   11.38   1 1.65817 0.04070 -0.11947  0.32303  0.92053  0.82883  0.37195 -0.45684 55220    507 0.8502  26
   2  16  -2   33.21    9.03   1 1.69987 0.03876 -0.11947  0.33000  0.92053  0.76784  0.37195 -0.54911 55220    508 0.8549  26
   3  18  -1   10.29    8.13   1 1.53292 0.04105 -0.11947  0.40370  0.92053  0.79487  0.37195 -0.45300 55220    510 0.8551  26
   1  15   0  148.39    7.61   1 1.95409 0.04335 -0.11947  0.23755  0.92053  0.89872  0.37195 -0.36860 55220    512 0.8264  26
   1  14  -1    5.46    2.59   1 2.03210 0.04002 -0.11947  0.24344  0.92053  0.84554  0.37195 -0.47518 55220    513 0.8350  26
   1  13  -2  496.65   12.09   1 2.09531 0.03789 -0.11947  0.24501  0.92053  0.76982  0.37195 -0.58936 55220    514 0.8402  26
   2  16   0  103.08    8.57   1 1.79815 0.04357 -0.11947  0.33927  0.92053  0.86541  0.37195 -0.36873 55220    515 0.8335  26
   1  13   0  155.70    5.79   1 2.24858 0.04329 -0.11947  0.25612  0.92053  0.89338  0.37195 -0.36915 55220    518 0.8121  26
   1  11  -2   28.73    2.82   1 2.42585 0.03746 -0.11947  0.26427  0.92053  0.73550  0.37195 -0.62386 55220    520 0.8276  26
   2  14   0  300.02    9.06   1 2.04033 0.04349 -0.11947  0.37014  0.92053  0.85260  0.37195 -0.36886 55220    521 0.8216  26
   2  13  -1  113.46    5.42   1 2.12023 0.04021 -0.11947  0.37992  0.92053  0.79062  0.37195 -0.48019 55220    522 0.8302  26
   1  11   0   37.18    2.45   1 2.64626 0.04323 -0.11947  0.28077  0.92053  0.88573  0.37195 -0.36967 55220    524 0.7932  26
   1  10  -1   90.10    3.09   1 2.78334 0.03910 -0.11947  0.28947  0.92053  0.80621  0.37195 -0.51597 55220    525 0.8050  26
   1   9   0  323.60   10.47   1 3.21280 0.04319 -0.11947  0.31626  0.92053  0.87380  0.37195 -0.36939 55220    526 0.7669  26
   1   8  -1  215.75    8.68   1 3.40410 0.03853 -0.11947  0.32786  0.92053  0.76947  0.37195 -0.54811 55220    527 0.7812  26
   1  18  -9  115.48   20.86   1 1.15303 0.03528 -0.11947  0.18542  0.92053  0.36768  0.37195 -0.91128 55220    528 0.8905  27
   2  17  -9   33.67   14.66   1 1.16112 0.03524 -0.11947  0.26002  0.92053  0.30484  0.37195 -0.91622 55220    533 0.8903  27
   3  18  -9   43.36   14.84   1 1.10542 0.03559 -0.11947  0.32226  0.92053  0.31600  0.37195 -0.89235 55220    536 0.8917  27
   2  17  -7   43.34   12.41   1 1.29993 0.03618 -0.11947  0.27812  0.92053  0.45276  0.37195 -0.84715 55220    540 0.8814  27
   3  19  -6  127.66   18.67   1 1.24447 0.03724 -0.11947  0.34687  0.92053  0.54798  0.37195 -0.76118 55220    542 0.8807  27
   3  17  -8   23.01   13.99   1 1.20465 0.03587 -0.11947  0.34236  0.92053  0.35093  0.37195 -0.87157 55220    544 0.8865  27
   3  16  -9    9.82    4.06   1 1.15665 0.03533 -0.11947  0.33606  0.92053  0.22805  0.37195 -0.91382 55220    545 0.8902  27
   4  18  -8    8.89    7.74   1 1.13255 0.03625 -0.11947  0.39871  0.92053  0.34891  0.37195 -0.84811 55220    547 0.8886  27
   4  17  -9   14.36   13.84   1 1.10484 0.03570 -0.11947  0.38923  0.92053  0.24381  0.37195 -0.88829 55220    548 0.8914  27
   1  14  -7    6.53    2.45   1 1.46825 0.03527 -0.11947  0.20771  0.92053  0.35906  0.37195 -0.90991 55220    552 0.8769  27
   2  16  -6   52.17   11.44   1 1.42727 0.03663 -0.11947  0.29287  0.92053  0.49614  0.37195 -0.81736 55220    553 0.8743  27
   3  17  -6   29.35   13.32   1 1.34107 0.03711 -0.11947  0.36490  0.92053  0.49089  0.37195 -0.79112 55220    555 0.8767  27
   3  16  -7   17.48    9.44   1 1.31272 0.03615 -0.11947  0.35747  0.92053  0.38260  0.37195 -0.85196 55220    556 0.8809  27
   3  15  -8  212.34   16.63   1 1.26440 0.03550 -0.11947  0.35091  0.92053  0.25856  0.37195 -0.90001 55220    557 0.8850  27
   1  13  -6   99.33    7.49   1 1.64623 0.03555 -0.11947  0.21678  0.92053  0.40965  0.37195 -0.88611 55220    562 0.8683  27
   2  14  -6    4.15    3.65   1 1.54301 0.03607 -0.11947  0.30872  0.92053  0.42079  0.37195 -0.85301 55220    563 0.8710  27
   3  14  -7   65.86   12.09   1 1.39286 0.03576 -0.11947  0.37549  0.92053  0.29156  0.37195 -0.87977 55220    566 0.8786  27
   4  15  -7   39.12   10.54   1 1.30430 0.03626 -0.11947  0.43847  0.92053  0.29532  0.37195 -0.84884 55220    568 0.8809  27
   5  17  -6   62.96   17.91   1 1.25197 0.03762 -0.11947  0.50376  0.92053  0.40265  0.37195 -0.76426 55220    569 0.8792  27
   1  12  -5   31.56    5.09   1 1.85822 0.03597 -0.11947  0.23011  0.92053  0.46450  0.37195 -0.85515 55220    570 0.8578  27
   2  13  -5   79.25    6.60   1 1.71923 0.03657 -0.11947  0.32886  0.92053  0.46843  0.37195 -0.82002 55220    571 0.8616  27
   2  12  -6    9.52    3.90   1 1.66253 0.03556 -0.11947  0.32464  0.92053  0.32075  0.37195 -0.88979 55220    572 0.8676  27
   3  14  -5   82.95    8.07   1 1.58815 0.03720 -0.11947  0.41116  0.92053  0.46114  0.37195 -0.78632 55220    573 0.8653  27
   3  13  -6  266.78   12.13   1 1.54322 0.03610 -0.11947  0.40194  0.92053  0.32690  0.37195 -0.85533 55220    574 0.8709  27
   4  14  -6   60.96   11.94   1 1.43000 0.03669 -0.11947  0.46967  0.92053  0.32363  0.37195 -0.82138 55220    575 0.8740  27
   1  10  -5   48.92    3.32   1 2.04548 0.03529 -0.11947  0.24246  0.92053  0.35134  0.37195 -0.90431 55220    576 0.8524  27
   2  12  -4   20.56    4.00   1 1.93713 0.03719 -0.11947  0.35480  0.92053  0.52371  0.37195 -0.77450 55220    577 0.8499  27
   2  11  -5   21.27    3.68   1 1.88174 0.03592 -0.11947  0.34926  0.92053  0.36497  0.37195 -0.86303 55220    578 0.8570  27
   4  13  -5   63.82    7.37   1 1.57975 0.03733 -0.11947  0.50816  0.92053  0.35659  0.37195 -0.78398 55220    580 0.8652  27
   1   9  -4   61.09    2.66   1 2.39203 0.03572 -0.11947  0.26314  0.92053  0.41708  0.37195 -0.86994 55220    581 0.8363  27
   2  10  -4  102.77    3.89   1 2.15875 0.03652 -0.11947  0.38293  0.92053  0.42143  0.37195 -0.82205 55220    582 0.8428  27
   3  11  -4   19.48    5.18   1 1.94747 0.03736 -0.11947  0.47648  0.92053  0.41008  0.37195 -0.77769 55220    584 0.8488  27
   1   8  -3   29.03    1.64   1 2.85215 0.03647 -0.11947  0.29176  0.92053  0.49701  0.37195 -0.81722 55220    585 0.8140  27
   2   9  -3   97.34    2.97   1 2.50984 0.03742 -0.11947  0.42750  0.92053  0.48339  0.37195 -0.76393 55220    586 0.8241  27
   2   8  -4  225.96    5.59   1 2.38962 0.03580 -0.11947  0.41153  0.92053  0.26793  0.37195 -0.87112 55220    587 0.8360  27
   1   6  -3   34.33    1.71   1 3.32107 0.03535 -0.11947  0.32207  0.92053  0.31792  0.37195 -0.89174 55220    588 0.8005  27
   2   7  -3   74.32    2.48   1 2.86171 0.03655 -0.11947  0.47046  0.92053  0.32451  0.37195 -0.82058 55220    589 0.8132  27
   4  16 -14  176.16   43.89   1 0.77596 0.03445 -0.11947  0.30738  0.92053 -0.14742  0.37195 -0.94010 55220    595 0.9092  28
   3  14 -13   98.74   28.58   1 0.84231 0.03441 -0.11947  0.27242  0.92053 -0.18621  0.37195 -0.94399 55220    599 0.9064  28
   4  15 -13   12.05   10.20   1 0.83589 0.03447 -0.11947  0.32210  0.92053 -0.13956  0.37195 -0.93636 55220    600 0.9065  28
   4  14 -14   46.84   19.66   1 0.73894 0.03460 -0.11947  0.30181  0.92053 -0.27728  0.37195 -0.91215 55220    601 0.9105  28
   5  15 -14   19.30    7.39   1 0.72744 0.03462 -0.11947  0.34086  0.92053 -0.24559  0.37195 -0.90747 55220    603 0.9109  28
   4  13 -13   15.56   13.73   1 0.79080 0.03463 -0.11947  0.31334  0.92053 -0.28175  0.37195 -0.90688 55220    610 0.9081  28
   2  11 -11  139.18   17.75   1 0.99070 0.03441 -0.11947  0.23959  0.92053 -0.24134  0.37195 -0.94040 55220    620 0.9000  28
   4  12 -12    2.63    2.52   1 0.83692 0.03469 -0.11947  0.32504  0.92053 -0.29761  0.37195 -0.89765 55220    623 0.9059  28
   5  13 -12    8.74    4.51   1 0.82882 0.03474 -0.11947  0.37508  0.92053 -0.25278  0.37195 -0.89186 55220    625 0.9062  28
   2  10 -10  136.10   13.93   1 1.07872 0.03443 -0.11947  0.24938  0.92053 -0.24809  0.37195 -0.93609 55220    635 0.8962  28
   3  11 -10  105.77   16.54   1 1.06889 0.03445 -0.11947  0.31362  0.92053 -0.18815  0.37195 -0.93072 55220    636 0.8966  28
   4  11 -11    3.12    3.02   1 0.90063 0.03476 -0.11947  0.34307  0.92053 -0.30212  0.37195 -0.88940 55220    638 0.9030  28
   5  13 -10   56.97   16.95   1 1.00384 0.03475 -0.11947  0.42664  0.92053 -0.10860  0.37195 -0.89788 55220    639 0.8985  28
   8  15 -11   13.03    7.01   1 0.80659 0.03534 -0.11947  0.52256  0.92053 -0.16687  0.37195 -0.83611 55220    646 0.9056  28
   2   9  -9  216.17   12.96   1 1.18600 0.03443 -0.11947  0.26296  0.92053 -0.25444  0.37195 -0.93065 55220    651 0.8916  28
   3  10  -9  101.07   12.63   1 1.16906 0.03448 -0.11947  0.33386  0.92053 -0.19249  0.37195 -0.92276 55220    652 0.8922  28
   4  11  -9   85.52   13.20   1 1.13370 0.03463 -0.11947  0.39699  0.92053 -0.14400  0.37195 -0.90645 55220    653 0.8933  28
   4  10 -10   22.90   11.42   1 0.97561 0.03485 -0.11947  0.35728  0.92053 -0.31267  0.37195 -0.88011 55220    654 0.8995  28
   5  12  -9   10.67    6.56   1 1.08772 0.03488 -0.11947  0.45813  0.92053 -0.10460  0.37195 -0.88271 55220    655 0.8945  28
   5  11 -10   32.97   13.16   1 0.95353 0.03491 -0.11947  0.41080  0.92053 -0.26512  0.37195 -0.87233 55220    656 0.9003  28
   6  12 -10  127.20   21.91   1 0.92695 0.03507 -0.11947  0.46101  0.92053 -0.22796  0.37195 -0.85762 55220    657 0.9010  28
   6  11 -11  101.89   26.69   1 0.79384 0.03542 -0.11947  0.41091  0.92053 -0.37632  0.37195 -0.83038 55220    658 0.9060  28
   7  13 -10   33.23   15.10   1 0.89788 0.03528 -0.11947  0.50581  0.92053 -0.19458  0.37195 -0.84041 55220    659 0.9017  28
   2   8  -8  209.96    9.81   1 1.31663 0.03446 -0.11947  0.27948  0.92053 -0.26333  0.37195 -0.92333 55220    663 0.8860  28
   3   9  -8  126.79    9.29   1 1.29375 0.03453 -0.11947  0.35680  0.92053 -0.19539  0.37195 -0.91352 55220    664 0.8867  28
   4   9  -9   90.76   14.45   1 1.04521 0.03499 -0.11947  0.37409  0.92053 -0.33487  0.37195 -0.86482 55220    666 0.8961  28
   5  11  -8  107.54   12.83   1 1.18446 0.03499 -0.11947  0.48189  0.92053 -0.11063  0.37195 -0.86922 55220    667 0.8900  28
   2   7  -7   88.18    5.42   1 1.47921 0.03451 -0.11947  0.29986  0.92053 -0.27558  0.37195 -0.91331 55220    672 0.8790  28
   4   9  -7   60.02    7.79   1 1.37589 0.03486 -0.11947  0.45714  0.92053 -0.14958  0.37195 -0.87672 55220    674 0.8822  28
   4   8  -8   55.35   10.36   1 1.12973 0.03520 -0.11947  0.39594  0.92053 -0.35769  0.37195 -0.84575 55220    675 0.8918  28
   5   9  -8   24.49    9.38   1 1.10846 0.03529 -0.11947  0.45922  0.92053 -0.30037  0.37195 -0.83600 55220    676 0.8924  28
   6  10  -8  166.26   15.55   1 1.06420 0.03550 -0.11947  0.51177  0.92053 -0.25845  0.37195 -0.81933 55220    677 0.8938  28
   2   6  -6  141.24    4.63   1 1.67862 0.03459 -0.11947  0.32401  0.92053 -0.29296  0.37195 -0.89955 55220    678 0.8703  28
   3   7  -6  115.14    4.96   1 1.62654 0.03474 -0.11947  0.41842  0.92053 -0.21123  0.37195 -0.88335 55220    679 0.8720  28
   4   8  -6   71.72    6.17   1 1.53206 0.03507 -0.11947  0.49601  0.92053 -0.15787  0.37195 -0.85385 55220    680 0.8749  28
   4   7  -7   82.66    7.43   1 1.22286 0.03546 -0.11947  0.41949  0.92053 -0.38750  0.37195 -0.82089 55220    681 0.8869  28
   2   5  -5   31.13    1.87   1 1.93426 0.03474 -0.11947  0.35543  0.92053 -0.31856  0.37195 -0.87874 55220    682 0.8591  28
   3   6  -5   53.73    2.81   1 1.85227 0.03496 -0.11947  0.46014  0.92053 -0.22908  0.37195 -0.85778 55220    683 0.8617  28
   4   7  -5   43.81    3.85   1 1.71922 0.03540 -0.11947  0.54145  0.92053 -0.17112  0.37195 -0.82313 55220    684 0.8658  28
   2   4  -4  326.80    7.14   1 2.25600 0.03506 -0.11947  0.39500  0.92053 -0.35873  0.37195 -0.84574 55220    685 0.8446  28
   3   5  -4  198.67    4.69   1 2.12841 0.03538 -0.11947  0.51177  0.92053 -0.25845  0.37195 -0.81933 55220    686 0.8486  28
   8  10 -14   27.48   23.61   1 0.41986 0.03769 -0.11947  0.32663  0.92053 -0.65875  0.37195 -0.67777 55220    687 0.9180  29
   4   6 -10  530.87   57.93   1 0.51297 0.03808 -0.11947  0.24364  0.92053 -0.72827  0.37195 -0.64051 55220    696 0.9127  29
   7   8  -9  338.64   30.40   1 0.70514 0.03729 -0.11947  0.42328  0.92053 -0.56889  0.37195 -0.70512 55220    706 0.9054  29
  14  12 -12  118.31   61.91   1 0.41341 0.03856 -0.11947  0.47848  0.92053 -0.61084  0.37195 -0.63082 55220    712 0.9165  29
   4   5  -7  112.27   11.00   1 0.82661 0.03765 -0.11947  0.32089  0.92053 -0.66294  0.37195 -0.67641 55220    714 0.8988  29
   5   6  -7  130.12   11.66   1 0.92551 0.03715 -0.11947  0.40236  0.92053 -0.57462  0.37195 -0.71269 55220    715 0.8955  29
   9   8  -9  464.08   59.44   1 0.55855 0.03835 -0.11947  0.42812  0.92053 -0.64266  0.37195 -0.63537 55220    721 0.9099  29
   7   5  -6  263.01   26.20   1 0.61732 0.03939 -0.11947  0.38467  0.92053 -0.72872  0.37195 -0.56657 55220    741 0.9047  29
   8   6  -6  215.89   21.17   1 0.69331 0.03904 -0.11947  0.45992  0.92053 -0.66228  0.37195 -0.59149 55220    742 0.9018  29
  13   9  -8   36.07   23.00   1 0.45984 0.03955 -0.11947  0.49020  0.92053 -0.66617  0.37195 -0.56207 55220    747 0.9122  29
   4   3  -3   48.10    2.64   1 1.38210 0.03895 -0.11947  0.45992  0.92053 -0.66228  0.37195 -0.59149 55220    750 0.8690  29
   5   3  -4  175.58   12.51   1 0.65577 0.04007 -0.11947  0.32005  0.92053 -0.79769  0.37195 -0.51114 55220    751 0.9012  29
   6   4  -4  176.91   10.69   1 0.87015 0.03948 -0.11947  0.44159  0.92053 -0.70268  0.37195 -0.55789 55220    752 0.8920  29
   7   5  -4  112.07   10.15   1 0.95023 0.03950 -0.11947  0.52912  0.92053 -0.62476  0.37195 -0.57419 55220    753 0.8881  29
   8   5  -5  276.44   25.64   1 0.63177 0.03970 -0.11947  0.43086  0.92053 -0.72365  0.37195 -0.53915 55220    755 0.9033  29
   4   2  -2  145.97    4.62   1 1.03612 0.04049 -0.11947  0.37491  0.92053 -0.79120  0.37195 -0.48316 55220    764 0.8812  29
   7   4  -3  110.22    9.75   1 0.85920 0.04007 -0.11947  0.48929  0.92053 -0.70701  0.37195 -0.51063 55220    766 0.8911  29
   8   5  -3  113.22   10.30   1 0.91441 0.04014 -0.11947  0.57056  0.92053 -0.63702  0.37195 -0.51833 55220    767 0.8882  29
   7   3  -2  217.18   13.74   1 0.68924 0.04120 -0.11947  0.41618  0.92053 -0.79173  0.37195 -0.44717 55220    777 0.8969  29
   9   4  -3  569.89   49.72   1 0.52205 0.04104 -0.11947  0.40879  0.92053 -0.79068  0.37195 -0.45576 55220    778 0.9058  29
  -3   6  11   71.66    3.38   1 2.29872 0.03321 -0.11947 -0.30531  0.92053 -0.06817  0.37195  0.94981 55220    784 0.8505  33
  -2   8  12  234.56    6.99   1 2.15268 0.03357 -0.11947 -0.14445  0.92053  0.14575  0.37195  0.97872 55220    785 0.8548  33
  -2   6  10   21.04    1.87   1 2.58393 0.03325 -0.11947 -0.19901  0.92053  0.03728  0.37195  0.97929 55220    787 0.8392  33
  -2   5   9   13.94    1.39   1 2.85601 0.03314 -0.11947 -0.23298  0.92053 -0.03881  0.37195  0.97171 55220    788 0.8292  33
  -2   4   8  208.40    6.58   1 3.16726 0.03292 -0.11947 -0.26982  0.92053 -0.13933  0.37195  0.95278 55220    789 0.8186  33
  -1   5   8  201.81    7.44   1 3.26300 0.03329 -0.11947 -0.07902  0.92053  0.08807  0.37195  0.99298 55220    790 0.8131  33
  -5  10  19   27.45    9.06   1 1.33615 0.03343 -0.11947 -0.28863  0.92053 -0.09518  0.37195  0.95270 55220    792 0.8884  33
  -4  12  20   52.26   12.03   1 1.29306 0.03361 -0.11947 -0.19915  0.92053  0.03945  0.37195  0.97917 55220    793 0.8896  33
  -4  11  19    1.93    1.36   1 1.35076 0.03355 -0.11947 -0.22212  0.92053  0.00041  0.37195  0.97502 55220    794 0.8874  33
  -4  10  18   31.64   11.21   1 1.43033 0.03352 -0.11947 -0.23104  0.92053 -0.03647  0.37195  0.97226 55220    795 0.8842  33
  -4   9  17   57.81   12.63   1 1.50308 0.03347 -0.11947 -0.24893  0.92053 -0.08704  0.37195  0.96460 55220    796 0.8814  33
  -3  12  19   83.31   17.02   1 1.36805 0.03371 -0.11947 -0.13260  0.92053  0.09363  0.37195  0.98674 55220    799 0.8862  33
  -3  11  18  128.34   13.55   1 1.44353 0.03363 -0.11947 -0.14768  0.92053  0.06000  0.37195  0.98721 55220    800 0.8833  33
  -3  10  17   39.97    9.84   1 1.52715 0.03356 -0.11947 -0.16235  0.92053  0.02170  0.37195  0.98650 55220    801 0.8801  33
  -3   9  16   34.92    7.76   1 1.62083 0.03350 -0.11947 -0.17664  0.92053 -0.01901  0.37195  0.98409 55220    802 0.8765  33
  -3   7  14  553.40   14.04   1 1.82954 0.03336 -0.11947 -0.21726  0.92053 -0.13058  0.37195  0.96734 55220    804 0.8685  33
  -2   9  15   29.05    6.90   1 1.74236 0.03363 -0.11947 -0.09461  0.92053  0.04895  0.37195  0.99431 55220    805 0.8711  33
  -2   8  14   44.32    5.70   1 1.86721 0.03354 -0.11947 -0.10847  0.92053  0.00182  0.37195  0.99410 55220    806 0.8664  33
  -2   7  13  240.20    7.42   1 2.00393 0.03347 -0.11947 -0.12577  0.92053 -0.05469  0.37195  0.99055 55220    807 0.8611  33
  -2   6  12  109.09    4.34   1 2.15848 0.03344 -0.11947 -0.14494  0.92053 -0.12102  0.37195  0.98201 55220    808 0.8551  33
  -2   5  11   36.96    2.94   1 2.32607 0.03326 -0.11947 -0.16682  0.92053 -0.20231  0.37195  0.96501 55220    809 0.8492  33
  -1   7  12  275.60    7.26   1 2.18622 0.03363 -0.11947 -0.01189  0.92053  0.02472  0.37195  0.99962 55220    810 0.8532  33
  -1   6  11   22.52    2.45   1 2.38471 0.03354 -0.11947 -0.02526  0.92053 -0.03660  0.37195  0.99901 55220    811 0.8458  33
  -4  11  21   74.92   21.78   1 1.23255 0.03362 -0.11947 -0.18189  0.92053 -0.08546  0.37195  0.97960 55220    814 0.8921  33
  -4  10  20   40.62   13.94   1 1.28598 0.03355 -0.11947 -0.19627  0.92053 -0.12696  0.37195  0.97230 55220    815 0.8901  33
  -4   9  19   56.35   11.33   1 1.34183 0.03344 -0.11947 -0.21132  0.92053 -0.17650  0.37195  0.96135 55220    816 0.8881  33
  -3   9  18  114.61   13.42   1 1.43854 0.03364 -0.11947 -0.14494  0.92053 -0.12102  0.37195  0.98201 55220    819 0.8835  33
  -3   8  17   50.53    9.37   1 1.51166 0.03352 -0.11947 -0.15914  0.92053 -0.17406  0.37195  0.97179 55220    820 0.8809  33
  -2  12  20    4.27    3.65   1 1.30840 0.03384 -0.11947 -0.04018  0.92053  0.05091  0.37195  0.99789 55220    822 0.8882  33
  -2  11  19   33.23   12.13   1 1.37987 0.03379 -0.11947 -0.04720  0.92053  0.01653  0.37195  0.99875 55220    823 0.8854  33
  -2  10  18   25.31    8.75   1 1.45646 0.03375 -0.11947 -0.05737  0.92053 -0.01943  0.37195  0.99816 55220    824 0.8824  33
  -2   9  17   35.53    9.60   1 1.53757 0.03372 -0.11947 -0.06657  0.92053 -0.06643  0.37195  0.99557 55220    825 0.8792  33
  -2   8  16   25.28    9.42   1 1.62949 0.03370 -0.11947 -0.08077  0.92053 -0.11698  0.37195  0.98984 55220    826 0.8754  33
  -2   7  15   91.68    7.18   1 1.72431 0.03369 -0.11947 -0.09264  0.92053 -0.17645  0.37195  0.97994 55220    827 0.8716  33
  -2   6  14  167.08    6.88   1 1.82633 0.03355 -0.11947 -0.10406  0.92053 -0.24377  0.37195  0.96423 55220    828 0.8680  33
  -1   7  14   24.09    6.80   1 1.86597 0.03378 -0.11947  0.00657  0.92053 -0.11577  0.37195  0.99325 55220    831 0.8655  33
  -4  10  22    3.47    2.68   1 1.16210 0.03356 -0.11947 -0.16871  0.92053 -0.20455  0.37195  0.96421 55220    832 0.8952  33
  -2   9  19   72.35   14.72   1 1.36986 0.03387 -0.11947 -0.04740  0.92053 -0.15858  0.37195  0.98621 55220    839 0.8856  33
  -2   8  18   53.74   11.53   1 1.43391 0.03387 -0.11947 -0.05654  0.92053 -0.21157  0.37195  0.97573 55220    840 0.8829  33
  -1  11  20   19.83    9.25   1 1.30914 0.03396 -0.11947  0.04250  0.92053 -0.02981  0.37195  0.99865 55220    841 0.8878  33
  -1  10  19   65.11   12.74   1 1.37833 0.03394 -0.11947  0.03726  0.92053 -0.06947  0.37195  0.99689 55220    842 0.8850  33
  -1   9  18    9.56    5.73   1 1.45461 0.03392 -0.11947  0.03142  0.92053 -0.10258  0.37195  0.99423 55220    843 0.8819  33
  -3   9  22   31.83   24.82   1 1.15712 0.03377 -0.11947 -0.09265  0.92053 -0.27860  0.37195  0.95593 55220    844 0.8948  33
  -2  10  22   18.90    7.32   1 1.17368 0.03403 -0.11947 -0.02214  0.92053 -0.19676  0.37195  0.98020 55220    845 0.8933  33
  -4  21   1  117.93   14.52   1 1.41895 0.04488 -0.11947 -0.23593  0.92053  0.92649  0.37195 -0.29318 55220    846 0.8487  36
  -2  18   0   22.81    6.95   1 1.65384 0.04332 -0.11947 -0.08863  0.92053  0.92597  0.37195 -0.36704 55220    857 0.8416  36
  -1  21   2   67.25   17.84   1 1.45615 0.04499 -0.11947  0.02431  0.92053  0.97614  0.37195 -0.21575 55220    858 0.8464  36
  -1  20   1   43.65   11.38   1 1.51381 0.04432 -0.11947  0.02194  0.92053  0.95699  0.37195 -0.28930 55220    859 0.8455  36
  -1  19   0   88.21   11.80   1 1.57006 0.04329 -0.11947  0.01946  0.92053  0.92977  0.37195 -0.36762 55220    860 0.8459  36
  -3  16   1   12.42    5.25   1 1.87011 0.04486 -0.11947 -0.22691  0.92053  0.93531  0.37195 -0.27149 55220    862 0.8252  36
  -2  18   2   88.04   24.64   1 1.70527 0.04542 -0.11947 -0.08992  0.92053  0.97799  0.37195 -0.18829 55220    865 0.8319  36
  -2  17   1  124.35    9.33   1 1.77987 0.04445 -0.11947 -0.10366  0.92053  0.95598  0.37195 -0.27450 55220    866 0.8313  36
  -2  16   0   85.55    7.75   1 1.85808 0.04327 -0.11947 -0.11471  0.92053  0.92285  0.37195 -0.36767 55220    867 0.8315  36
  -1  19   2   10.10    5.39   1 1.61245 0.04508 -0.11947  0.01059  0.92053  0.97855  0.37195 -0.20573 55220    869 0.8379  36
  -1  18   1    9.89    4.34   1 1.68576 0.04431 -0.11947  0.00731  0.92053  0.95975  0.37195 -0.28076 55220    870 0.8366  36
  -2  15   1   19.16    5.10   1 2.01779 0.04455 -0.11947 -0.13650  0.92053  0.95566  0.37195 -0.26091 55220    876 0.8188  36
  -2  14   0  268.15    8.23   1 2.11847 0.04327 -0.11947 -0.14732  0.92053  0.91864  0.37195 -0.36660 55220    877 0.8186  36
  -1  15   0  127.06    6.76   1 1.98853 0.04318 -0.11947 -0.00584  0.92053  0.92975  0.37195 -0.36816 55220    881 0.8254  36
   0  18   2   13.97    4.67   1 1.69745 0.04541 -0.11947  0.11755  0.92053  0.97420  0.37195 -0.19265 55220    882 0.8323  36
  -2  13   1  107.80    4.80   1 2.32620 0.04471 -0.11947 -0.17146  0.92053  0.95420  0.37195 -0.24515 55220    884 0.8027  36
  -1  15   2   28.55    5.03   1 2.05228 0.04599 -0.11947 -0.01040  0.92053  0.98803  0.37195 -0.15391 55220    885 0.8118  36
  -1  13   0  146.29    5.42   1 2.29461 0.04312 -0.11947 -0.02686  0.92053  0.92948  0.37195 -0.36790 55220    887 0.8106  36
   0  16   2   43.46    8.55   1 1.91595 0.04594 -0.11947  0.11852  0.92053  0.97943  0.37195 -0.16330 55220    888 0.8191  36
  -2  11   1  215.12    5.85   1 2.74217 0.04506 -0.11947 -0.22376  0.92053  0.94896  0.37195 -0.22226 55220    889 0.7808  36
  -1  13   2  448.60   10.56   1 2.37342 0.04696 -0.11947 -0.02970  0.92053  0.99229  0.37195 -0.12030 55220    890 0.7915  36
  -1  12   1   41.97    2.77   1 2.54245 0.04446 -0.11947 -0.04182  0.92053  0.97092  0.37195 -0.23571 55220    891 0.7931  36
  -1  11   0   30.65    2.39   1 2.71021 0.04303 -0.11947 -0.05221  0.92053  0.92836  0.37195 -0.36800 55220    892 0.7910  36
  -1  11   2   22.19    2.09   1 2.81070 0.04925 -0.11947 -0.05833  0.92053  0.99556  0.37195 -0.07382 55220    894 0.7595  36
  -1  10   1   85.43    2.99   1 3.05811 0.04471 -0.11947 -0.07279  0.92053  0.97564  0.37195 -0.20695 55220    895 0.7671  36
  -1   9   0  293.07    9.67   1 3.30829 0.04295 -0.11947 -0.08863  0.92053  0.92597  0.37195 -0.36704 55220    896 0.7637  36
  -3  19  -6  100.17   16.25   1 1.30420 0.03638 -0.11947 -0.12664  0.92053  0.61655  0.37195 -0.77706 55220    900 0.8806  37
  -1  20  -7   94.03   19.55   1 1.21030 0.03633 -0.11947  0.04128  0.92053  0.58135  0.37195 -0.81261 55220    903 0.8849  37
  -2  19  -5   57.92   16.28   1 1.36533 0.03645 -0.11947 -0.05493  0.92053  0.68851  0.37195 -0.72314 55220    906 0.8776  37
  -2  18  -6    4.56    3.75   1 1.36279 0.03627 -0.11947 -0.05170  0.92053  0.60764  0.37195 -0.79253 55220    907 0.8783  37
  -1  20  -5   23.23   16.41   1 1.30605 0.03651 -0.11947  0.03556  0.92053  0.70040  0.37195 -0.71286 55220    909 0.8801  37
  -1  19  -6   54.45   13.70   1 1.31079 0.03627 -0.11947  0.03265  0.92053  0.62378  0.37195 -0.78092 55220    910 0.8806  37
   0  20  -6  118.20   19.42   1 1.25398 0.03639 -0.11947  0.11560  0.92053  0.63777  0.37195 -0.76150 55220    913 0.8828  37
  -2  16  -6   30.48   11.45   1 1.48101 0.03627 -0.11947 -0.07074  0.92053  0.55036  0.37195 -0.83193 55220    916 0.8731  37
  -1  19  -4  140.52   16.55   1 1.41433 0.03687 -0.11947  0.02875  0.92053  0.74758  0.37195 -0.66355 55220    917 0.8741  37
  -1  18  -5   51.11   13.79   1 1.42452 0.03634 -0.11947  0.02388  0.92053  0.67034  0.37195 -0.74167 55220    918 0.8754  37
   1  20  -5   41.27   15.48   1 1.29026 0.03675 -0.11947  0.19530  0.92053  0.68172  0.37195 -0.70507 55220    922 0.8800  37
   1  19  -6   66.17   14.86   1 1.29143 0.03654 -0.11947  0.19524  0.92053  0.60212  0.37195 -0.77416 55220    923 0.8807  37
  -2  16  -4   19.86    7.46   1 1.63258 0.03654 -0.11947 -0.08598  0.92053  0.70097  0.37195 -0.70799 55220    924 0.8656  37
  -1  16  -5    9.69    5.68   1 1.55722 0.03624 -0.11947  0.01868  0.92053  0.62763  0.37195 -0.77829 55220    928 0.8699  37
  -1  15  -6   51.33   11.56   1 1.54751 0.03600 -0.11947  0.01862  0.92053  0.52081  0.37195 -0.85347 55220    929 0.8711  37
   0  18  -4   38.74    9.61   1 1.47317 0.03680 -0.11947  0.11506  0.92053  0.72600  0.37195 -0.67801 55220    930 0.8717  37
   0  16  -6  177.91   13.43   1 1.47335 0.03631 -0.11947  0.11389  0.92053  0.54406  0.37195 -0.83128 55220    932 0.8733  37
   1  18  -5   40.03   13.14   1 1.40254 0.03663 -0.11947  0.20608  0.92053  0.64756  0.37195 -0.73362 55220    933 0.8754  37
  -2  14  -4   54.68    6.84   1 1.81441 0.03634 -0.11947 -0.11000  0.92053  0.65503  0.37195 -0.74755 55220    934 0.8583  37
  -1  15  -4   39.18    6.65   1 1.72414 0.03637 -0.11947  0.00895  0.92053  0.68438  0.37195 -0.72907 55220    936 0.8621  37
  -1  14  -5   29.90    6.59   1 1.72116 0.03627 -0.11947  0.01035  0.92053  0.57557  0.37195 -0.81769 55220    937 0.8626  37
   0  16  -4   32.77    9.78   1 1.62808 0.03655 -0.11947  0.11402  0.92053  0.69597  0.37195 -0.70896 55220    938 0.8657  37
  -2  12  -4   19.72    3.22   1 2.03567 0.03632 -0.11947 -0.13535  0.92053  0.59411  0.37195 -0.79292 55220    941 0.8489  37
  -1  14  -3  150.92    6.80   1 1.91579 0.03678 -0.11947 -0.00353  0.92053  0.74462  0.37195 -0.66748 55220    942 0.8523  37
  -1  13  -4  241.86    7.87   1 1.92915 0.03620 -0.11947 -0.00490  0.92053  0.63540  0.37195 -0.77217 55220    943 0.8539  37
   0  14  -4   18.35    5.55   1 1.81180 0.03636 -0.11947  0.11680  0.92053  0.65465  0.37195 -0.74685 55220    944 0.8584  37
   1  15  -4   38.56    6.08   1 1.69133 0.03667 -0.11947  0.22020  0.92053  0.65447  0.37195 -0.72331 55220    946 0.8625  37
  -1  12  -3   44.57    3.70   1 2.18194 0.03642 -0.11947 -0.01830  0.92053  0.70444  0.37195 -0.70953 55220    947 0.8422  37
  -1  11  -4   24.98    2.93   1 2.17753 0.03621 -0.11947 -0.01984  0.92053  0.56570  0.37195 -0.82437 55220    948 0.8433  37
   0  12  -4   26.86    4.04   1 2.03678 0.03628 -0.11947  0.11298  0.92053  0.59694  0.37195 -0.79429 55220    950 0.8490  37
  -1  10  -3  418.82    8.86   1 2.52193 0.03616 -0.11947 -0.04200  0.92053  0.64431  0.37195 -0.76361 55220    951 0.8290  37
   0  10  -4  437.70    9.79   1 2.30657 0.03595 -0.11947  0.11450  0.92053  0.51110  0.37195 -0.85186 55220    953 0.8389  37
  -1   9  -2  175.32    4.85   1 2.96045 0.03658 -0.11947 -0.06812  0.92053  0.73265  0.37195 -0.67719 55220    954 0.8090  37
  -1   8  -3   30.44    1.61   1 2.96102 0.03609 -0.11947 -0.06740  0.92053  0.54997  0.37195 -0.83246 55220    955 0.8113  37
   0   8  -2   43.04    1.93   1 3.25466 0.03635 -0.11947  0.11526  0.92053  0.69522  0.37195 -0.70950 55220    957 0.7981  37
   1  17 -14   17.89   12.97   1 0.83393 0.03457 -0.11947  0.17400  0.92053 -0.03729  0.37195 -0.98404 55220    972 0.9064  38
  -2  15 -11   19.37   16.17   1 1.08999 0.03432 -0.11947 -0.01821  0.92053  0.08769  0.37195 -0.99598 55220    973 0.8960  38
   2  18 -12    3.41    2.49   1 0.94830 0.03474 -0.11947  0.23442  0.92053  0.13950  0.37195 -0.96207 55220    982 0.9010  38
  -1  14 -11  114.88   17.97   1 1.09151 0.03433 -0.11947  0.04753  0.92053  0.03044  0.37195 -0.99841 55220    986 0.8959  38
   0  16 -10   19.83   11.34   1 1.14842 0.03460 -0.11947  0.11605  0.92053  0.22160  0.37195 -0.96821 55220    987 0.8927  38
   1  16 -11    7.17    3.69   1 1.05511 0.03457 -0.11947  0.17858  0.92053  0.12701  0.37195 -0.97569 55220    990 0.8968  38
  -1  13 -10   98.05   15.29   1 1.20115 0.03431 -0.11947  0.04033  0.92053  0.05053  0.37195 -0.99791 55220    996 0.8913  38
   0  14 -10   81.25   14.99   1 1.17949 0.03441 -0.11947  0.11479  0.92053  0.10580  0.37195 -0.98774 55220    998 0.8920  38
   1  14 -11   94.02   19.97   1 1.06587 0.03453 -0.11947  0.18037  0.92053  0.00754  0.37195 -0.98357 55220   1001 0.8965  38
  -1  12  -9  114.01   11.40   1 1.33321 0.03430 -0.11947  0.03271  0.92053  0.07491  0.37195 -0.99665 55220   1004 0.8858  38
   0  12 -10   89.06   12.64   1 1.19010 0.03442 -0.11947  0.11460  0.92053 -0.03248  0.37195 -0.99288 55220   1006 0.8915  38
   1  13 -10  138.87   17.40   1 1.16884 0.03453 -0.11947  0.18752  0.92053  0.02550  0.37195 -0.98193 55220   1008 0.8920  38
  -1  11  -8   66.45    7.58   1 1.49545 0.03429 -0.11947  0.02155  0.92053  0.10217  0.37195 -0.99453 55220   1010 0.8790  38
   0  12  -8  130.01    9.62   1 1.45647 0.03445 -0.11947  0.11444  0.92053  0.16525  0.37195 -0.97959 55220   1011 0.8801  38
   1  13  -8   84.46    9.99   1 1.40271 0.03473 -0.11947  0.20221  0.92053  0.21287  0.37195 -0.95593 55220   1013 0.8815  38
   1  12  -9  117.47   12.13   1 1.29287 0.03454 -0.11947  0.19444  0.92053  0.04563  0.37195 -0.97985 55220   1014 0.8868  38
   2  13  -9   53.95   13.90   1 1.24847 0.03478 -0.11947  0.26926  0.92053  0.08915  0.37195 -0.95893 55220   1015 0.8879  38
  -1  10  -7  112.34    5.66   1 1.69789 0.03430 -0.11947  0.00983  0.92053  0.13565  0.37195 -0.99071 55220   1016 0.8705  38
   0  10  -8  644.29   16.82   1 1.48927 0.03436 -0.11947  0.11367  0.92053  0.00646  0.37195 -0.99350 55220   1018 0.8790  38
   1  11  -8   84.13    9.49   1 1.44802 0.03454 -0.11947  0.20397  0.92053  0.07138  0.37195 -0.97637 55220   1019 0.8802  38
   2  12  -8  116.08    9.63   1 1.38701 0.03484 -0.11947  0.28534  0.92053  0.11385  0.37195 -0.95164 55220   1020 0.8818  38
  -1   9  -6   46.95    3.01   1 1.96189 0.03433 -0.11947 -0.00687  0.92053  0.17674  0.37195 -0.98423 55220   1021 0.8596  38
   0  10  -6  151.84    5.14   1 1.88508 0.03459 -0.11947  0.11494  0.92053  0.25061  0.37195 -0.96124 55220   1022 0.8617  38
   1  10  -7  114.77    6.33   1 1.64134 0.03457 -0.11947  0.21618  0.92053  0.10050  0.37195 -0.97117 55220   1024 0.8719  38
   0   8  -6  109.70    3.74   1 1.97949 0.03430 -0.11947  0.11420  0.92053  0.06431  0.37195 -0.99137 55220   1025 0.8589  38
   1   9  -6   41.95    3.30   1 1.88931 0.03463 -0.11947  0.23164  0.92053  0.13610  0.37195 -0.96324 55220   1026 0.8614  38
   0   6  -4  117.44    3.27   1 2.91300 0.03429 -0.11947  0.11444  0.92053  0.16525  0.37195 -0.97959 55220   1028 0.8217  38
  -4  13 -19   62.07   37.62   1 0.48008 0.03558 -0.11947 -0.00221  0.92053 -0.53241  0.37195 -0.84648 55220   1030 0.9197  39
   0  13 -19   14.35   11.05   1 0.45887 0.03580 -0.11947  0.11863  0.92053 -0.54863  0.37195 -0.82761 55220   1049 0.9202  39
  -2  12 -16   43.78   25.61   1 0.61933 0.03519 -0.11947  0.03937  0.92053 -0.45571  0.37195 -0.88926 55220   1054 0.9143  39
  -1  13 -16   42.72   23.16   1 0.65198 0.03484 -0.11947  0.08278  0.92053 -0.39262  0.37195 -0.91597 55220   1056 0.9137  39
   1  14 -17   16.10   11.27   1 0.60039 0.03484 -0.11947  0.15800  0.92053 -0.39904  0.37195 -0.90322 55220   1061 0.9160  39
   3  14 -19   17.29   10.11   1 0.45619 0.03572 -0.11947  0.20477  0.92053 -0.52633  0.37195 -0.82525 55220   1066 0.9205  39
   1  11 -18   23.47   18.40   1 0.40259 0.03657 -0.11947  0.14529  0.92053 -0.64498  0.37195 -0.75026 55220   1078 0.9212  39
   0  12 -14   63.84   20.37   1 0.76605 0.03466 -0.11947  0.11713  0.92053 -0.34817  0.37195 -0.93008 55220   1091 0.9091  39
   1  12 -15    7.69    5.36   1 0.66712 0.03493 -0.11947  0.16175  0.92053 -0.42121  0.37195 -0.89242 55220   1094 0.9128  39
   3  13 -16    6.30    5.42   1 0.59231 0.03513 -0.11947  0.22831  0.92053 -0.44338  0.37195 -0.86677 55220   1100 0.9157  39
  -2   9 -13  117.30   27.28   1 0.70759 0.03560 -0.11947  0.02885  0.92053 -0.52201  0.37195 -0.85245 55220   1106 0.9094  39
  -2   8 -12  205.95   22.22   1 0.73569 0.03567 -0.11947  0.02459  0.92053 -0.55313  0.37195 -0.83273 55220   1124 0.9080  39
  -1   9 -12   59.74   17.53   1 0.82087 0.03515 -0.11947  0.06524  0.92053 -0.46051  0.37195 -0.88525 55220   1125 0.9055  39
  -1   8 -13  222.49   50.22   1 0.60608 0.03610 -0.11947  0.07930  0.92053 -0.61741  0.37195 -0.78264 55220   1126 0.9128  39
   1  10 -13   12.86   11.77   1 0.73205 0.03516 -0.11947  0.16251  0.92053 -0.46375  0.37195 -0.87094 55220   1129 0.9094  39
   4  11 -15   53.24   40.81   1 0.54649 0.03599 -0.11947  0.25318  0.92053 -0.54553  0.37195 -0.79894 55220   1136 0.9158  39
   6  12 -16   14.84   12.35   1 0.47477 0.03637 -0.11947  0.29496  0.92053 -0.56616  0.37195 -0.76971 55220   1138 0.9183  39
  -3   7 -10  340.96   16.04   1 0.92424 0.03542 -0.11947 -0.05715  0.92053 -0.51708  0.37195 -0.85403 55220   1140 0.9002  39
  -2   7 -11  153.93   17.01   1 0.75987 0.03576 -0.11947  0.02139  0.92053 -0.58949  0.37195 -0.80749 55220   1141 0.9067  39
  -1   8 -11  447.44   21.19   1 0.86809 0.03530 -0.11947  0.06217  0.92053 -0.48640  0.37195 -0.87152 55220   1142 0.9030  39
  -1   7 -12  322.56   37.22   1 0.60372 0.03627 -0.11947  0.07990  0.92053 -0.65603  0.37195 -0.75049 55220   1143 0.9125  39
   0   8 -12  253.88   27.18   1 0.70666 0.03595 -0.11947  0.11531  0.92053 -0.56777  0.37195 -0.81507 55220   1145 0.9086  39
   1   9 -12   59.63   23.56   1 0.77549 0.03529 -0.11947  0.16384  0.92053 -0.48559  0.37195 -0.85870 55220   1146 0.9071  39
   5  11 -14   96.92   42.04   1 0.58735 0.03591 -0.11947  0.30076  0.92053 -0.51820  0.37195 -0.80063 55220   1153 0.9141  39
  -1   7 -10   64.29   10.92   1 0.91946 0.03551 -0.11947  0.05796  0.92053 -0.51847  0.37195 -0.85313 55220   1154 0.9002  39
   0   8 -10   74.44   12.65   1 1.01608 0.03486 -0.11947  0.11323  0.92053 -0.41424  0.37195 -0.90310 55220   1155 0.8977  39
   1   8 -11  441.55   22.80   1 0.81617 0.03549 -0.11947  0.16725  0.92053 -0.51257  0.37195 -0.84220 55220   1157 0.9048  39
   2   9 -11   69.24   12.40   1 0.87655 0.03501 -0.11947  0.22481  0.92053 -0.42931  0.37195 -0.87473 55220   1158 0.9034  39
   2   8 -12  210.95   34.27   1 0.64616 0.03639 -0.11947  0.19754  0.92053 -0.59827  0.37195 -0.77656 55220   1159 0.9103  39
  -1   6  -9   28.23   10.09   1 0.97074 0.03574 -0.11947  0.05476  0.92053 -0.55613  0.37195 -0.82929 55220   1163 0.8973  39
   1   7 -10   80.63   13.29   1 0.85842 0.03577 -0.11947  0.16831  0.92053 -0.54472  0.37195 -0.82155 55220   1166 0.9022  39
   2   8 -10   33.30   12.43   1 0.93942 0.03516 -0.11947  0.23062  0.92053 -0.45271  0.37195 -0.86131 55220   1167 0.9002  39
   3   8 -11  155.91   26.54   1 0.73056 0.03606 -0.11947  0.25200  0.92053 -0.55550  0.37195 -0.79241 55220   1168 0.9072  39
   4   9 -11  375.49   26.71   1 0.77150 0.03566 -0.11947  0.30681  0.92053 -0.48786  0.37195 -0.81723 55220   1169 0.9064  39
  -2   5  -7  108.67    5.11   1 1.34858 0.03537 -0.11947 -0.05193  0.92053 -0.49972  0.37195 -0.86463 55220   1170 0.8818  39
  -1   5  -8  171.54    8.89   1 1.00854 0.03589 -0.11947  0.05248  0.92053 -0.60546  0.37195 -0.79414 55220   1171 0.8952  39
   0   6  -8   56.33    7.06   1 1.20288 0.03512 -0.11947  0.11506  0.92053 -0.46933  0.37195 -0.87550 55220   1172 0.8889  39
   1   6  -9   27.66    8.63   1 0.88465 0.03622 -0.11947  0.16893  0.92053 -0.59003  0.37195 -0.78951 55220   1173 0.8998  39
   3   7 -10  401.57   22.18   1 0.74393 0.03651 -0.11947  0.25418  0.92053 -0.59592  0.37195 -0.76176 55220   1175 0.9055  39
   1   6  -7  201.95    6.46   1 1.44765 0.03468 -0.11947  0.20420  0.92053 -0.37890  0.37195 -0.90263 55220   1178 0.8797  39
   1   5  -8  174.74   10.47   1 0.89954 0.03666 -0.11947  0.17097  0.92053 -0.63946  0.37195 -0.74957 55220   1179 0.8980  39
   2   6  -8  592.15   16.37   1 1.05260 0.03574 -0.11947  0.24600  0.92053 -0.52574  0.37195 -0.81430 55220   1180 0.8936  39
   0   4  -6   32.42    2.74   1 1.40976 0.03587 -0.11947  0.11531  0.92053 -0.56777  0.37195 -0.81507 55220   1181 0.8775  39
   1   5  -6   44.70    2.79   1 1.63625 0.03482 -0.11947  0.21686  0.92053 -0.40982  0.37195 -0.88601 55220   1182 0.8713  39
   2   5  -7   86.09    6.90   1 1.10329 0.03623 -0.11947  0.25267  0.92053 -0.57558  0.37195 -0.77773 55220   1183 0.8900  39
   1   4  -5   40.81    1.76   1 1.86299 0.03507 -0.11947  0.23173  0.92053 -0.45545  0.37195 -0.85957 55220   1185 0.8609  39
   1   3  -4   99.11    2.26   1 2.10588 0.03562 -0.11947  0.24600  0.92053 -0.52574  0.37195 -0.81430 55220   1186 0.8486  39
  -6  19  -3   79.68   20.15   1 1.38245 0.03852 -0.11947 -0.39825  0.92053  0.70838  0.37195 -0.58274 55220   1188 0.8703  46
  -5  19  -4    2.91    2.51   1 1.36438 0.03735 -0.11947 -0.30042  0.92053  0.68961  0.37195 -0.65893 55220   1190 0.8749  46
  -6  18  -2   40.29    0.12   1 1.48463 0.03965 -0.11947 -0.43398  0.92053  0.73524  0.37195 -0.52066 55220   1192 0.8620  46
  -5  20  -1   10.89    7.03   1 1.41645 0.04093 -0.11947 -0.32285  0.92053  0.83268  0.37195 -0.44990 55220   1193 0.8612  46
  -5  18  -3   15.89   10.13   1 1.47546 0.03811 -0.11947 -0.33844  0.92053  0.72704  0.37195 -0.59739 55220   1195 0.8674  46
  -4  21  -1  101.97   15.77   1 1.37528 0.04105 -0.11947 -0.22386  0.92053  0.87016  0.37195 -0.43897 55220   1196 0.8628  46
  -4  20  -2   21.30    9.30   1 1.40829 0.03928 -0.11947 -0.23428  0.92053  0.82629  0.37195 -0.51221 55220   1197 0.8668  46
  -4  18  -4   93.66   12.80   1 1.45114 0.03708 -0.11947 -0.24382  0.92053  0.70030  0.37195 -0.67092 55220   1199 0.8718  46
  -3  20  -3    8.45    5.06   1 1.38633 0.03790 -0.11947 -0.14411  0.92053  0.79817  0.37195 -0.58494 55220   1201 0.8721  46
  -5  18  -1   10.87    7.67   1 1.55823 0.04114 -0.11947 -0.36644  0.92053  0.81672  0.37195 -0.44575 55220   1202 0.8536  46
  -5  17  -2   30.21    9.34   1 1.59192 0.03920 -0.11947 -0.37607  0.92053  0.75807  0.37195 -0.53283 55220   1203 0.8584  46
  -4  17  -3   39.03   11.54   1 1.57357 0.03771 -0.11947 -0.27676  0.92053  0.73952  0.37195 -0.61361 55220   1206 0.8642  46
  -3  19  -2   18.00    6.67   1 1.48900 0.03891 -0.11947 -0.16198  0.92053  0.83518  0.37195 -0.52558 55220   1207 0.8641  46
  -3  18  -3   36.36   10.24   1 1.52128 0.03764 -0.11947 -0.16681  0.92053  0.77876  0.37195 -0.60473 55220   1208 0.8668  46
  -5  15  -2    8.42    4.33   1 1.75996 0.03902 -0.11947 -0.42622  0.92053  0.71603  0.37195 -0.55284 55220   1209 0.8512  46
  -4  17  -1   24.34    9.25   1 1.66981 0.04072 -0.11947 -0.29937  0.92053  0.83901  0.37195 -0.45435 55220   1210 0.8496  46
  -4  15  -3   26.29    8.89   1 1.74425 0.03756 -0.11947 -0.31714  0.92053  0.70264  0.37195 -0.63695 55220   1212 0.8571  46
  -3  17  -2   61.66    9.05   1 1.64991 0.03865 -0.11947 -0.19300  0.92053  0.81899  0.37195 -0.54037 55220   1213 0.8576  46
  -4  15  -1  112.69    7.24   1 1.86685 0.04057 -0.11947 -0.34743  0.92053  0.81545  0.37195 -0.46296 55220   1216 0.8407  46
  -3  16  -1   23.83    8.09   1 1.79640 0.04037 -0.11947 -0.21769  0.92053  0.86002  0.37195 -0.46149 55220   1218 0.8448  46
  -3  15  -2   95.58    7.22   1 1.84544 0.03833 -0.11947 -0.22770  0.92053  0.79631  0.37195 -0.56040 55220   1219 0.8498  46
  -2  16  -2   21.17    5.34   1 1.76028 0.03830 -0.11947 -0.10447  0.92053  0.82591  0.37195 -0.55404 55220   1221 0.8537  46
  -4  13  -1   60.45    4.34   1 2.11005 0.04041 -0.11947 -0.40700  0.92053  0.78014  0.37195 -0.47511 55220   1222 0.8299  46
  -3  14  -1  225.33    7.94   1 2.03029 0.04013 -0.11947 -0.26108  0.92053  0.84194  0.37195 -0.47221 55220   1223 0.8347  46
  -3  13   0  348.92    9.14   1 2.23609 0.04322 -0.11947 -0.30040  0.92053  0.88112  0.37195 -0.36522 55220   1226 0.8130  46
  -3  11  -2  167.60    5.29   1 2.39727 0.03773 -0.11947 -0.33031  0.92053  0.71442  0.37195 -0.61684 55220   1228 0.8277  46
  -2  13  -1  124.23    5.16   1 2.21078 0.03971 -0.11947 -0.15829  0.92053  0.86155  0.37195 -0.48237 55220   1229 0.8280  46
  -2  12  -2   14.07    3.03   1 2.28291 0.03754 -0.11947 -0.16681  0.92053  0.77876  0.37195 -0.60473 55220   1230 0.8334  46
  -2  10  -2  201.16    5.10   1 2.66569 0.03710 -0.11947 -0.21471  0.92053  0.73334  0.37195 -0.64506 55220   1233 0.8189  46
  -2   9  -1   21.33    1.49   1 3.09323 0.03878 -0.11947 -0.26761  0.92053  0.80570  0.37195 -0.52842 55220   1234 0.7931  46
  -5  19  -8   28.56   19.27   1 1.16644 0.03606 -0.11947 -0.24770  0.92053  0.45533  0.37195 -0.85517 55220   1241 0.8877  47
  -5  18  -9    4.57    3.86   1 1.13985 0.03537 -0.11947 -0.23620  0.92053  0.35154  0.37195 -0.90588 55220   1242 0.8909  47
  -4  20  -8   89.08   18.91   1 1.14681 0.03615 -0.11947 -0.16902  0.92053  0.50332  0.37195 -0.84741 55220   1244 0.8883  47
  -4  17 -11  146.83   33.41   1 1.05076 0.03459 -0.11947 -0.14490  0.92053  0.19062  0.37195 -0.97091 55220   1247 0.8970  47
  -3  18 -11  109.64   24.09   1 1.04162 0.03462 -0.11947 -0.07938  0.92053  0.24565  0.37195 -0.96610 55220   1249 0.8973  47
  -6  16  -8   82.14   15.13   1 1.24033 0.03568 -0.11947 -0.34552  0.92053  0.31227  0.37195 -0.88493 55220   1250 0.8855  47
  -4  18  -8  145.99   41.18   1 1.21962 0.03569 -0.11947 -0.18453  0.92053  0.43796  0.37195 -0.87985 55220   1253 0.8864  47
  -4  16 -10  126.96   18.66   1 1.13874 0.03467 -0.11947 -0.16753  0.92053  0.21296  0.37195 -0.96259 55220   1255 0.8929  47
  -3  18  -9   51.48   20.12   1 1.16776 0.03517 -0.11947 -0.10332  0.92053  0.38355  0.37195 -0.91772 55220   1256 0.8902  47
  -4  16  -8   15.72    8.01   1 1.29124 0.03530 -0.11947 -0.20636  0.92053  0.36222  0.37195 -0.90896 55220   1262 0.8845  47
  -3  16  -9   22.50   10.49   1 1.22325 0.03480 -0.11947 -0.11403  0.92053  0.29754  0.37195 -0.94788 55220   1265 0.8889  47
  -4  15  -7   22.70   10.60   1 1.41796 0.03560 -0.11947 -0.23641  0.92053  0.40045  0.37195 -0.88530 55220   1268 0.8780  47
  -4  14  -8  155.94   12.61   1 1.36408 0.03494 -0.11947 -0.22306  0.92053  0.26612  0.37195 -0.93778 55220   1269 0.8824  47
  -3  16  -7   31.11   11.46   1 1.39233 0.03571 -0.11947 -0.14369  0.92053  0.46015  0.37195 -0.87614 55220   1270 0.8788  47
  -3  15  -8  208.72   15.52   1 1.34855 0.03499 -0.11947 -0.13661  0.92053  0.33543  0.37195 -0.93211 55220   1271 0.8830  47
  -3  14  -9  139.87   14.65   1 1.28500 0.03454 -0.11947 -0.12393  0.92053  0.19822  0.37195 -0.97229 55220   1272 0.8871  47
  -2  16  -8   17.33    7.13   1 1.31726 0.03512 -0.11947 -0.04933  0.92053  0.38912  0.37195 -0.91986 55220   1273 0.8839  47
  -4  14  -6   50.67    7.63   1 1.56271 0.03600 -0.11947 -0.27150  0.92053  0.43767  0.37195 -0.85716 55220   1274 0.8704  47
  -3  14  -7   73.42   10.53   1 1.48930 0.03521 -0.11947 -0.16121  0.92053  0.37425  0.37195 -0.91321 55220   1276 0.8762  47
  -3  13  -8  166.67   11.84   1 1.42088 0.03464 -0.11947 -0.14963  0.92053  0.22795  0.37195 -0.96211 55220   1277 0.8810  47
  -2  14  -8  221.59   13.79   1 1.39841 0.03472 -0.11947 -0.05909  0.92053  0.29632  0.37195 -0.95326 55220   1279 0.8817  47
  -4  12  -6   50.73    5.86   1 1.67961 0.03549 -0.11947 -0.30095  0.92053  0.33166  0.37195 -0.89411 55220   1280 0.8671  47
  -3  13  -6  254.99    9.90   1 1.65880 0.03553 -0.11947 -0.19422  0.92053  0.41791  0.37195 -0.88749 55220   1281 0.8679  47
  -2  13  -7   21.27    7.43   1 1.55775 0.03488 -0.11947 -0.07775  0.92053  0.33693  0.37195 -0.93831 55220   1283 0.8744  47
  -3  11  -6  488.34   12.38   1 1.78816 0.03501 -0.11947 -0.21719  0.92053  0.30142  0.37195 -0.92843 55220   1285 0.8642  47
  -3  10  -5   33.34    3.06   1 2.03963 0.03535 -0.11947 -0.26342  0.92053  0.34581  0.37195 -0.90057 55220   1287 0.8525  47
  -2  11  -5   24.63    3.32   1 1.99148 0.03547 -0.11947 -0.13307  0.92053  0.44017  0.37195 -0.88800 55220   1288 0.8540  47
  -2  10  -6  184.27    5.74   1 1.88802 0.03460 -0.11947 -0.11887  0.92053  0.25286  0.37195 -0.96017 55220   1289 0.8616  47
  -3   9  -4   81.12    3.05   1 2.35677 0.03590 -0.11947 -0.32344  0.92053  0.39637  0.37195 -0.85923 55220   1290 0.8370  47
  -2  10  -4  106.77    3.75   1 2.29491 0.03603 -0.11947 -0.17010  0.92053  0.50400  0.37195 -0.84679 55220   1291 0.8390  47
  -2   9  -5  139.01    4.19   1 2.18869 0.03480 -0.11947 -0.15656  0.92053  0.30298  0.37195 -0.94005 55220   1292 0.8484  47
  -1  10  -5   53.57    3.12   1 2.11178 0.03503 -0.11947 -0.01664  0.92053  0.39214  0.37195 -0.91976 55220   1293 0.8507  47
  -2   8  -4  222.30    5.33   1 2.58635 0.03516 -0.11947 -0.20660  0.92053  0.36408  0.37195 -0.90816 55220   1294 0.8307  47
  -2   7  -3   68.08    2.50   1 3.12452 0.03583 -0.11947 -0.27342  0.92053  0.43724  0.37195 -0.85677 55220   1295 0.8059  47
  -7  15 -16   47.66   26.04   1 0.68540 0.03527 -0.11947 -0.18115  0.92053 -0.27850  0.37195 -0.94320 55220   1300 0.9112  48
  -5  14 -17   11.05    9.00   1 0.61403 0.03529 -0.11947 -0.06850  0.92053 -0.38818  0.37195 -0.91903 55220   1311 0.9143  48
  -7  13 -14   23.23   12.27   1 0.76200 0.03551 -0.11947 -0.21192  0.92053 -0.30616  0.37195 -0.92809 55220   1316 0.9072  48
  -6  11 -11   95.07   21.36   1 0.98848 0.03531 -0.11947 -0.25062  0.92053 -0.24374  0.37195 -0.93690 55220   1347 0.8977  48
  -6  10 -10   69.79   13.83   1 1.06327 0.03547 -0.11947 -0.28044  0.92053 -0.25854  0.37195 -0.92440 55220   1355 0.8939  48
  -5  11 -10   65.48   13.39   1 1.13443 0.03490 -0.11947 -0.23703  0.92053 -0.14367  0.37195 -0.96082 55220   1356 0.8924  48
  -3  12 -11   18.90    9.52   1 1.08253 0.03452 -0.11947 -0.08796  0.92053 -0.11099  0.37195 -0.98992 55220   1360 0.8958  48
  -3  11 -12  193.39   23.56   1 0.94120 0.03501 -0.11947 -0.05927  0.92053 -0.27473  0.37195 -0.95969 55220   1361 0.9005  48
  -6   9  -9   77.45   10.72   1 1.14851 0.03546 -0.11947 -0.31123  0.92053 -0.27663  0.37195 -0.90918 55220   1363 0.8902  48
  -5   9 -10   75.39   12.25   1 1.05722 0.03556 -0.11947 -0.21242  0.92053 -0.32706  0.37195 -0.92082 55220   1364 0.8939  48
  -4  10 -10   30.33   12.29   1 1.13700 0.03492 -0.11947 -0.16662  0.92053 -0.21385  0.37195 -0.96255 55220   1365 0.8923  48
  -4   9 -11  346.57   20.64   1 0.94259 0.03553 -0.11947 -0.11792  0.92053 -0.39124  0.37195 -0.91270 55220   1366 0.8991  48
  -3  11 -10   96.10   12.50   1 1.18377 0.03452 -0.11947 -0.10491  0.92053 -0.11027  0.37195 -0.98835 55220   1367 0.8915  48
  -3  10 -11  246.30   18.32   1 1.01723 0.03508 -0.11947 -0.07466  0.92053 -0.28680  0.37195 -0.95508 55220   1368 0.8970  48
  -2  11 -11  115.34   16.28   1 1.06242 0.03468 -0.11947 -0.01745  0.92053 -0.19312  0.37195 -0.98102 55220   1369 0.8962  48
  -5   8  -9  198.60   12.19   1 1.13788 0.03556 -0.11947 -0.23756  0.92053 -0.35270  0.37195 -0.90508 55220   1370 0.8904  48
  -4   9  -9   99.56    9.68   1 1.24663 0.03501 -0.11947 -0.19403  0.92053 -0.22177  0.37195 -0.95560 55220   1371 0.8873  48
  -3  10  -9  102.53    9.63   1 1.31121 0.03453 -0.11947 -0.12896  0.92053 -0.10466  0.37195 -0.98611 55220   1372 0.8860  48
  -3   9 -10   37.74    9.33   1 1.10719 0.03515 -0.11947 -0.09004  0.92053 -0.29878  0.37195 -0.95007 55220   1373 0.8929  48
  -2  10 -10  137.06   12.89   1 1.16848 0.03467 -0.11947 -0.03043  0.92053 -0.19256  0.37195 -0.98081 55220   1374 0.8917  48
  -4   8  -8   48.92    6.17   1 1.37846 0.03513 -0.11947 -0.22595  0.92053 -0.23237  0.37195 -0.94602 55220   1375 0.8812  48
  -3   9  -8  130.86    7.44   1 1.46618 0.03456 -0.11947 -0.15782  0.92053 -0.10003  0.37195 -0.98239 55220   1376 0.8793  48
  -3   8  -9   62.72    8.12   1 1.21799 0.03524 -0.11947 -0.11222  0.92053 -0.31363  0.37195 -0.94289 55220   1377 0.8878  48
  -2   9  -9  207.35   10.73   1 1.29611 0.03466 -0.11947 -0.04535  0.92053 -0.19400  0.37195 -0.97995 55220   1378 0.8862  48
  -4   7  -7   70.28    4.98   1 1.53734 0.03533 -0.11947 -0.26470  0.92053 -0.25025  0.37195 -0.93130 55220   1379 0.8738  48
  -3   8  -7   53.10   14.83   1 1.66769 0.03461 -0.11947 -0.19227  0.92053 -0.09928  0.37195 -0.97631 55220   1380 0.8707  48
  -3   7  -8   60.45    6.39   1 1.34634 0.03538 -0.11947 -0.13602  0.92053 -0.33203  0.37195 -0.93341 55220   1381 0.8818  48
  -2   8  -8  190.24    7.74   1 1.45458 0.03466 -0.11947 -0.06630  0.92053 -0.19555  0.37195 -0.97845 55220   1382 0.8795  48
  -4   6  -6  191.90    5.57   1 1.72246 0.03539 -0.11947 -0.31123  0.92053 -0.27663  0.37195 -0.90918 55220   1383 0.8657  48
  -2   7  -7   80.44    4.15   1 1.65609 0.03468 -0.11947 -0.09026  0.92053 -0.19807  0.37195 -0.97602 55220   1385 0.8710  48
  -2   6  -6  136.86    3.85   1 1.91808 0.03471 -0.11947 -0.12311  0.92053 -0.20357  0.37195 -0.97129 55220   1386 0.8599  48
  -2   5  -5   33.10    1.65   1 2.27231 0.03479 -0.11947 -0.16766  0.92053 -0.21287  0.37195 -0.96259 55220   1387 0.8450  48
  -2   4  -4  325.20    8.36   1 2.75617 0.03498 -0.11947 -0.22688  0.92053 -0.23334  0.37195 -0.94556 55220   1388 0.8246  48
 -17   8 -11  108.12   63.82   1 0.43367 0.03773 -0.11947 -0.33941  0.92053 -0.70486  0.37195 -0.62288 55220   1393 0.9173  49
 -10   9 -15   25.02   19.25   1 0.44536 0.03610 -0.11947 -0.15632  0.92053 -0.67346  0.37195 -0.72251 55220   1402 0.9202  49
 -11   8 -13   10.65    7.50   1 0.48935 0.03638 -0.11947 -0.21601  0.92053 -0.67826  0.37195 -0.70236 55220   1407 0.9175  49
  -5   8 -15   46.84   21.82   1 0.43338 0.03620 -0.11947 -0.01735  0.92053 -0.70409  0.37195 -0.70990 55220   1430 0.9205  49
  -8   6 -10  110.08   29.01   1 0.64101 0.03632 -0.11947 -0.20213  0.92053 -0.67950  0.37195 -0.70528 55220   1444 0.9107  49
  -5   7 -12  170.06   32.25   1 0.61117 0.03577 -0.11947 -0.07377  0.92053 -0.65261  0.37195 -0.75410 55220   1447 0.9133  49
  -4   7 -13  358.10   54.93   1 0.51075 0.03614 -0.11947 -0.00981  0.92053 -0.69660  0.37195 -0.71739 55220   1448 0.9171  49
  -8   5  -9  273.91   31.44   1 0.61372 0.03694 -0.11947 -0.18807  0.92053 -0.72722  0.37195 -0.66014 55220   1454 0.9105  49
 -11   3  -6  485.74   71.32   1 0.46806 0.03987 -0.11947 -0.20200  0.92053 -0.83222  0.37195 -0.51634 55220   1460 0.9111  49
  -7   5  -8  173.60   13.53   1 0.80086 0.03630 -0.11947 -0.23109  0.92053 -0.66935  0.37195 -0.70610 55220   1464 0.9034  49
  -6   5  -9  104.31   17.30   1 0.69851 0.03632 -0.11947 -0.14149  0.92053 -0.70112  0.37195 -0.69887 55220   1466 0.9081  49
  -8   4  -6   88.56   11.73   1 0.85545 0.03736 -0.11947 -0.30834  0.92053 -0.70531  0.37195 -0.63833 55220   1469 0.8982  49
  -7   4  -7   48.61   10.76   1 0.76673 0.03710 -0.11947 -0.21624  0.92053 -0.72867  0.37195 -0.64983 55220   1471 0.9030  49
  -6   4  -8  585.09   29.11   1 0.63938 0.03712 -0.11947 -0.12171  0.92053 -0.76000  0.37195 -0.63843 55220   1472 0.9089  49
  -3   5 -10  198.56   24.67   1 0.57841 0.03658 -0.11947  0.01000  0.92053 -0.74002  0.37195 -0.67251 55220   1475 0.9130  49
  -8   3  -5  109.62   14.58   1 0.79050 0.03856 -0.11947 -0.27286  0.92053 -0.77008  0.37195 -0.57665 55220   1476 0.8982  49
  -7   3  -6  134.22   14.47   1 0.68310 0.03818 -0.11947 -0.17931  0.92053 -0.79100  0.37195 -0.58495 55220   1477 0.9043  49
  -5   4  -7   88.73    8.03   1 0.90001 0.03629 -0.11947 -0.16418  0.92053 -0.69408  0.37195 -0.70093 55220   1479 0.8990  49
  -4   4  -8  280.74   15.87   1 0.70223 0.03664 -0.11947 -0.05758  0.92053 -0.74387  0.37195 -0.66584 55220   1480 0.9071  49
  -6   3  -5   41.01    5.55   1 1.00035 0.03738 -0.11947 -0.25507  0.92053 -0.73158  0.37195 -0.63224 55220   1481 0.8914  49
  -2   4  -8  189.01   12.51   1 0.71029 0.03661 -0.11947  0.02866  0.92053 -0.74244  0.37195 -0.66930 55220   1485 0.9068  49
  -4   3  -5   58.39    3.51   1 1.27861 0.03623 -0.11947 -0.20108  0.92053 -0.67897  0.37195 -0.70609 55220   1487 0.8822  49
  -4   2  -4  255.66    6.61   1 1.11397 0.03769 -0.11947 -0.15955  0.92053 -0.78019  0.37195 -0.60485 55220   1489 0.8853  49
  -2   2  -4   53.50    1.88   1 1.40239 0.03655 -0.11947 -0.05758  0.92053 -0.74387  0.37195 -0.66584 55220   1490 0.8757  49
  -3   1  -2  600.30   12.00   1 1.66830 0.03888 -0.11947 -0.19346  0.92053 -0.81448  0.37195 -0.54699 55220   1491 0.8559  49
  -1   1  -2  366.11    9.90   1 2.79201 0.03638 -0.11947 -0.05769  0.92053 -0.74521  0.37195 -0.66433 55220   1492 0.8168  49
  -9  19   2    3.25    2.57   1 1.39404 0.04716 -0.11947 -0.65485  0.92053  0.72209  0.37195 -0.22307 55220   1493 0.8430  56
  -8  18   0  116.91   14.28   1 1.45970 0.04340 -0.11947 -0.60632  0.92053  0.70658  0.37195 -0.36485 55220   1496 0.8512  56
  -8  18   2   40.87   11.66   1 1.49965 0.04681 -0.11947 -0.62645  0.92053  0.75122  0.37195 -0.20790 55220   1500 0.8383  56
  -7  19   2   44.34   13.73   1 1.48421 0.04644 -0.11947 -0.52459  0.92053  0.82494  0.37195 -0.21041 55220   1502 0.8403  56
  -6  16   0    1.26    0.87   1 1.70886 0.04299 -0.11947 -0.52246  0.92053  0.76848  0.37195 -0.36944 55220   1511 0.8399  56
  -7  14   1   18.32    4.74   1 1.84672 0.04652 -0.11947 -0.68207  0.92053  0.67991  0.37195 -0.26927 55220   1514 0.8207  56
  -6  16   2   54.16    8.35   1 1.75956 0.04639 -0.11947 -0.53705  0.92053  0.82361  0.37195 -0.18236 55220   1515 0.8257  56
  -6  15   1   28.60    6.84   1 1.83094 0.04619 -0.11947 -0.56271  0.92053  0.78101  0.37195 -0.27089 55220   1516 0.8226  56
  -6  14   0   78.65    6.30   1 1.89429 0.04322 -0.11947 -0.58720  0.92053  0.72203  0.37195 -0.36588 55220   1517 0.8299  56
  -5  16   1   22.71    6.61   1 1.79172 0.04515 -0.11947 -0.43860  0.92053  0.85608  0.37195 -0.27341 55220   1518 0.8283  56
  -6  14   2   49.65    5.36   1 1.95745 0.04687 -0.11947 -0.60853  0.92053  0.77718  0.37195 -0.16027 55220   1519 0.8136  56
  -5  14   1   23.01    4.48   1 2.01004 0.04561 -0.11947 -0.50449  0.92053  0.82290  0.37195 -0.26139 55220   1521 0.8154  56
  -5  13   0  214.82    7.57   1 2.09191 0.04303 -0.11947 -0.53104  0.92053  0.76430  0.37195 -0.36583 55220   1522 0.8208  56
  -5  13   2  124.25    5.88   1 2.16399 0.04676 -0.11947 -0.55233  0.92053  0.82175  0.37195 -0.14022 55220   1523 0.8031  56
  -5  12   1  223.45    7.17   1 2.27561 0.04655 -0.11947 -0.58763  0.92053  0.77073  0.37195 -0.24631 55220   1524 0.7981  56
  -5  11   0   98.27    4.08   1 2.37274 0.04327 -0.11947 -0.61749  0.92053  0.69632  0.37195 -0.36586 55220   1525 0.8062  56
  -4  13   1   51.42    4.30   1 2.21809 0.04517 -0.11947 -0.43267  0.92053  0.86608  0.37195 -0.25040 55220   1526 0.8064  56
  -5  10   1   34.20    2.44   1 2.59922 0.04712 -0.11947 -0.68753  0.92053  0.68907  0.37195 -0.22910 55220   1528 0.7793  56
  -4  10   0  142.46    4.55   1 2.69665 0.04297 -0.11947 -0.55123  0.92053  0.75007  0.37195 -0.36544 55220   1530 0.7919  56
  -4   9   1   84.64    3.26   1 2.99981 0.04636 -0.11947 -0.62562  0.92053  0.75165  0.37195 -0.20886 55220   1531 0.7625  56
  -3   9   0  476.79   15.70   1 3.10170 0.04275 -0.11947 -0.45971  0.92053  0.80897  0.37195 -0.36638 55220   1532 0.7741  56
  -8  18  -6   65.25   20.75   1 1.22148 0.03786 -0.11947 -0.48706  0.92053  0.44445  0.37195 -0.75182 55220   1537 0.8799  57
  -8  18  -4   24.30   13.89   1 1.31489 0.03882 -0.11947 -0.53658  0.92053  0.54728  0.37195 -0.64231 55220   1541 0.8726  57
  -8  17  -5   88.15   18.05   1 1.31165 0.03839 -0.11947 -0.53339  0.92053  0.46194  0.37195 -0.70860 55220   1542 0.8740  57
  -7  17  -6    1.85    1.22   1 1.29942 0.03746 -0.11947 -0.44094  0.92053  0.45366  0.37195 -0.77444 55220   1545 0.8775  57
  -8  16  -4   65.89   10.88   1 1.40789 0.03902 -0.11947 -0.58058  0.92053  0.47707  0.37195 -0.65980 55220   1547 0.8676  57
  -7  17  -4   86.08   11.41   1 1.40958 0.03842 -0.11947 -0.49420  0.92053  0.56556  0.37195 -0.66023 55220   1548 0.8694  57
  -7  15  -6   39.78   11.44   1 1.37847 0.03707 -0.11947 -0.48061  0.92053  0.36311  0.37195 -0.79823 55220   1550 0.8751  57
  -6  16  -6   69.03   13.54   1 1.37980 0.03697 -0.11947 -0.39760  0.92053  0.44922  0.37195 -0.80007 55220   1552 0.8753  57
  -7  14  -5    1.97    1.11   1 1.49114 0.03772 -0.11947 -0.53125  0.92053  0.37587  0.37195 -0.75928 55220   1555 0.8679  57
  -7  14  -3   50.73    7.20   1 1.64291 0.03931 -0.11947 -0.59728  0.92053  0.50586  0.37195 -0.62239 55220   1559 0.8556  57
  -7  13  -4   83.90    7.84   1 1.62807 0.03840 -0.11947 -0.59016  0.92053  0.39189  0.37195 -0.70579 55220   1560 0.8594  57
  -5  15  -4   26.07    6.64   1 1.62681 0.03744 -0.11947 -0.38802  0.92053  0.59250  0.37195 -0.70597 55220   1564 0.8627  57
  -5  14  -5   38.21    7.66   1 1.61436 0.03716 -0.11947 -0.38367  0.92053  0.48230  0.37195 -0.78752 55220   1565 0.8643  57
  -6  13  -3   28.80   10.52   1 1.80100 0.03876 -0.11947 -0.54552  0.92053  0.52636  0.37195 -0.65219 55220   1566 0.8503  57
  -6  12  -4   35.20    5.22   1 1.77513 0.03795 -0.11947 -0.54450  0.92053  0.40117  0.37195 -0.73660 55220   1567 0.8543  57
  -5  13  -4   46.68    5.65   1 1.77957 0.03786 -0.11947 -0.43704  0.92053  0.51396  0.37195 -0.73813 55220   1568 0.8544  57
  -6  11  -3   10.26    3.70   1 1.96144 0.03891 -0.11947 -0.61291  0.92053  0.41691  0.37195 -0.67121 55220   1569 0.8424  57
  -4  12  -4   91.98    5.01   1 1.93719 0.03726 -0.11947 -0.36592  0.92053  0.52152  0.37195 -0.77079 55220   1572 0.8496  57
  -5  10  -3  153.54    4.99   1 2.18043 0.03830 -0.11947 -0.55990  0.92053  0.43111  0.37195 -0.70757 55220   1573 0.8349  57
  -4  11  -3  136.38    4.90   1 2.17769 0.03764 -0.11947 -0.42449  0.92053  0.56553  0.37195 -0.70710 55220   1574 0.8376  57
  -4  10  -4   31.62    3.18   1 2.14001 0.03669 -0.11947 -0.41540  0.92053  0.40767  0.37195 -0.81317 55220   1575 0.8430  57
  -4   9  -3  555.86   12.94   1 2.44658 0.03776 -0.11947 -0.49097  0.92053  0.44585  0.37195 -0.74844 55220   1577 0.8254  57
  -3  10  -3  333.06    8.75   1 2.41534 0.03699 -0.11947 -0.33429  0.92053  0.57776  0.37195 -0.74461 55220   1578 0.8300  57
  -4   8  -2   49.51    2.18   1 2.81542 0.03886 -0.11947 -0.58121  0.92053  0.47592  0.37195 -0.66007 55220   1579 0.8047  57
  -3   8  -3   58.75    2.34   1 2.76156 0.03683 -0.11947 -0.39861  0.92053  0.44963  0.37195 -0.79934 55220   1580 0.8161  57
  -3   7  -2  197.06    8.25   1 3.28043 0.03812 -0.11947 -0.49459  0.92053  0.50326  0.37195 -0.70860 55220   1581 0.7884  57
  -9  17 -10   18.07   14.15   1 0.99585 0.03572 -0.11947 -0.43308  0.92053  0.12540  0.37195 -0.89259 55220   1587 0.8962  58
  -9  16 -11    7.24    4.42   1 0.94022 0.03552 -0.11947 -0.41026  0.92053  0.01169  0.37195 -0.91189 55220   1588 0.8992  58
  -8  16 -10    9.88    6.20   1 1.03597 0.03547 -0.11947 -0.39867  0.92053  0.11173  0.37195 -0.91026 55220   1598 0.8951  58
 -10  14  -8  103.18   17.77   1 1.09698 0.03658 -0.11947 -0.56383  0.92053  0.03362  0.37195 -0.82521 55220   1602 0.8893  58
  -8  14  -8   66.30   14.99   1 1.20040 0.03608 -0.11947 -0.48104  0.92053  0.12388  0.37195 -0.86790 55220   1611 0.8861  58
  -7  13 -10   55.74   24.61   1 1.08529 0.03522 -0.11947 -0.35422  0.92053 -0.04346  0.37195 -0.93415 55220   1615 0.8937  58
  -8  12  -8   74.85   14.05   1 1.21158 0.03605 -0.11947 -0.48641  0.92053 -0.01766  0.37195 -0.87355 55220   1617 0.8857  58
  -8  11  -7   71.07   11.71   1 1.30729 0.03619 -0.11947 -0.53169  0.92053 -0.02619  0.37195 -0.84653 55220   1621 0.8810  58
  -7  12  -7  111.42   10.44   1 1.37590 0.03605 -0.11947 -0.48187  0.92053  0.10510  0.37195 -0.86992 55220   1622 0.8784  58
  -7  11  -8   36.02   15.41   1 1.27383 0.03572 -0.11947 -0.43652  0.92053 -0.04863  0.37195 -0.89838 55220   1623 0.8839  58
  -6  12  -8  177.33   12.50   1 1.32879 0.03528 -0.11947 -0.38018  0.92053  0.07045  0.37195 -0.92222 55220   1624 0.8829  58
  -7  10  -7   60.64    7.96   1 1.38278 0.03589 -0.11947 -0.48365  0.92053 -0.06188  0.37195 -0.87307 55220   1627 0.8786  58
  -6  11  -7  110.76    8.76   1 1.45908 0.03558 -0.11947 -0.42690  0.92053  0.07724  0.37195 -0.90099 55220   1628 0.8763  58
  -6  10  -8  140.11   10.34   1 1.32318 0.03540 -0.11947 -0.37633  0.92053 -0.09800  0.37195 -0.92129 55220   1629 0.8828  58
  -5  11  -8  119.56   11.45   1 1.38871 0.03493 -0.11947 -0.31537  0.92053  0.02943  0.37195 -0.94851 55220   1630 0.8814  58
  -6  10  -6  201.14    8.81   1 1.61154 0.03600 -0.11947 -0.48308  0.92053  0.08145  0.37195 -0.87178 55220   1631 0.8683  58
  -6   9  -7   67.90    7.02   1 1.45424 0.03566 -0.11947 -0.42540  0.92053 -0.10578  0.37195 -0.89880 55220   1632 0.8763  58
  -5  10  -7   27.88    7.26   1 1.54022 0.03515 -0.11947 -0.36343  0.92053  0.03819  0.37195 -0.93084 55220   1633 0.8742  58
  -5   9  -6  110.95    5.57   1 1.72286 0.03548 -0.11947 -0.41922  0.92053  0.04398  0.37195 -0.90682 55220   1634 0.8653  58
  -4   9  -7   57.84    4.99   1 1.61288 0.03481 -0.11947 -0.28478  0.92053 -0.01719  0.37195 -0.95844 55220   1635 0.8723  58
  -5   8  -5  229.30    6.44   1 1.93877 0.03597 -0.11947 -0.48543  0.92053  0.04330  0.37195 -0.87320 55220   1636 0.8543  58
  -4   8  -6   76.39    3.90   1 1.82834 0.03502 -0.11947 -0.33920  0.92053 -0.01035  0.37195 -0.94066 55220   1637 0.8625  58
  -5   7  -4   84.81    3.07   1 2.19504 0.03646 -0.11947 -0.56466  0.92053  0.03444  0.37195 -0.82461 55220   1638 0.8415  58
  -4   7  -5   43.88    2.52   1 2.09488 0.03536 -0.11947 -0.40474  0.92053 -0.00862  0.37195 -0.91439 55220   1639 0.8501  58
  -3   5  -4  195.90    5.32   1 2.64668 0.03526 -0.11947 -0.37732  0.92053 -0.09718  0.37195 -0.92097 55220   1641 0.8278  58
 -14  12 -12    7.82    5.15   1 0.65286 0.03641 -0.11947 -0.45162  0.92053 -0.43331  0.37195 -0.77993 55220   1646 0.9099  59
 -15  10 -11   31.23   20.31   1 0.59886 0.03670 -0.11947 -0.43706  0.92053 -0.54732  0.37195 -0.71374 55220   1658 0.9118  59
 -11  11 -14    8.08    5.85   1 0.60320 0.03560 -0.11947 -0.29068  0.92053 -0.50834  0.37195 -0.81061 55220   1666 0.9141  59
 -12  10 -10  111.54   23.16   1 0.77531 0.03649 -0.11947 -0.45929  0.92053 -0.43703  0.37195 -0.77335 55220   1686 0.9041  59
 -11  10 -11   71.82   18.20   1 0.74789 0.03600 -0.11947 -0.39365  0.92053 -0.45396  0.37195 -0.79935 55220   1688 0.9066  59
 -10  11 -11  116.55   23.84   1 0.83481 0.03574 -0.11947 -0.39946  0.92053 -0.34846  0.37195 -0.84794 55220   1690 0.9033  59
 -10   9 -11    6.25    4.00   1 0.72789 0.03576 -0.11947 -0.33154  0.92053 -0.51569  0.37195 -0.79003 55220   1699 0.9081  59
  -8   9 -11  130.44   27.70   1 0.81774 0.03559 -0.11947 -0.29114  0.92053 -0.46059  0.37195 -0.83851 55220   1707 0.9045  59
 -11   8  -7   52.62   14.98   1 0.95694 0.03729 -0.11947 -0.53493  0.92053 -0.44278  0.37195 -0.71958 55220   1708 0.8937  59
 -10   7  -9   70.52   17.17   1 0.76056 0.03624 -0.11947 -0.35412  0.92053 -0.58742  0.37195 -0.72770 55220   1711 0.9054  59
  -9   8  -9  360.50   23.37   1 0.90119 0.03595 -0.11947 -0.38691  0.92053 -0.47014  0.37195 -0.79326 55220   1712 0.8998  59
  -8   9  -9  348.72   20.10   1 1.02907 0.03569 -0.11947 -0.39478  0.92053 -0.34355  0.37195 -0.85213 55220   1713 0.8948  59
  -9   7  -8   39.88   13.94   1 0.93095 0.03616 -0.11947 -0.40243  0.92053 -0.51294  0.37195 -0.75824 55220   1716 0.8979  59
  -8   8  -8  623.24   22.92   1 1.08744 0.03588 -0.11947 -0.42379  0.92053 -0.37845  0.37195 -0.82291 55220   1717 0.8917  59
  -8   7  -9  210.09   17.21   1 0.87454 0.03574 -0.11947 -0.31801  0.92053 -0.53762  0.37195 -0.78092 55220   1718 0.9015  59
  -9   6  -7   74.03   12.66   1 0.94161 0.03653 -0.11947 -0.41005  0.92053 -0.56658  0.37195 -0.71473 55220   1720 0.8964  59
  -8   7  -7   83.67    9.91   1 1.14214 0.03625 -0.11947 -0.44962  0.92053 -0.42227  0.37195 -0.78710 55220   1721 0.8882  59
  -9   5  -6  108.98   11.82   1 0.94151 0.03713 -0.11947 -0.40898  0.92053 -0.62585  0.37195 -0.66411 55220   1724 0.8948  59
  -8   6  -6  176.50    9.68   1 1.18929 0.03665 -0.11947 -0.47379  0.92053 -0.47580  0.37195 -0.74104 55220   1725 0.8849  59
  -7   6  -7   57.18    8.25   1 1.13119 0.03589 -0.11947 -0.37390  0.92053 -0.49629  0.37195 -0.78351 55220   1726 0.8897  59
  -6   7  -7   55.68    6.18   1 1.34794 0.03562 -0.11947 -0.38446  0.92053 -0.33305  0.37195 -0.86097 55220   1727 0.8810  59
  -8   5  -5  209.56   10.04   1 1.21564 0.03715 -0.11947 -0.48647  0.92053 -0.54090  0.37195 -0.68613 55220   1728 0.8822  59
  -7   5  -6  205.28    9.92   1 1.16145 0.03623 -0.11947 -0.38832  0.92053 -0.55671  0.37195 -0.73435 55220   1729 0.8874  59
  -5   6  -7   79.62    5.97   1 1.33167 0.03563 -0.11947 -0.29820  0.92053 -0.42216  0.37195 -0.85607 55220   1731 0.8817  59
  -7   4  -5   45.61    7.53   1 1.16259 0.03690 -0.11947 -0.38699  0.92053 -0.62960  0.37195 -0.67368 55220   1732 0.8854  59
  -5   5  -6   31.12    4.43   1 1.42961 0.03561 -0.11947 -0.32876  0.92053 -0.47369  0.37195 -0.81703 55220   1734 0.8775  59
  -6   4  -4  165.93    5.31   1 1.61343 0.03689 -0.11947 -0.48356  0.92053 -0.51717  0.37195 -0.70619 55220   1735 0.8652  59
  -5   4  -5   26.42    2.93   1 1.50199 0.03586 -0.11947 -0.34961  0.92053 -0.54421  0.37195 -0.76263 55220   1736 0.8735  59
  -4   4  -4   29.08    1.45   1 2.17323 0.03575 -0.11947 -0.42379  0.92053 -0.37845  0.37195 -0.82291 55220   1737 0.8453  59
  -4   3  -3   58.06    1.82   1 2.37931 0.03650 -0.11947 -0.47462  0.92053 -0.47477  0.37195 -0.74117 55220   1738 0.8336  59
  -6  -7  23    8.18    3.16   2 1.24928 0.02675  0.14523 -0.61473  0.05519 -0.59861  0.98786  0.51358 55221   1740 0.9126  13
  -4  -5  17   43.49    7.97   2 1.74294 0.02610  0.14523 -0.57686  0.05519 -0.59421  0.98786  0.56048 55221   1741 0.8984  13
  -7  -6  21    7.22    4.11   2 1.30366 0.02813  0.14523 -0.71732  0.05519 -0.53970  0.98786  0.44066 55221   1743 0.9064  13
  -6  -6  20   58.38   12.81   2 1.40064 0.02735  0.14523 -0.66467  0.05519 -0.57629  0.98786  0.47550 55221   1744 0.9055  13
  -5  -6  19    3.57    2.58   2 1.49604 0.02680  0.14523 -0.60735  0.05519 -0.61470  0.98786  0.50326 55221   1745 0.9041  13
  -7  -7  22  114.12   19.13   2 1.23482 0.02811  0.14523 -0.68280  0.05519 -0.59039  0.98786  0.43038 55221   1746 0.9089  13
  -6  -7  21  110.28   27.69   2 1.31778 0.02753  0.14523 -0.63140  0.05519 -0.62784  0.98786  0.45514 55221   1747 0.9078  13
  -5  -7  20   20.95    9.87   2 1.40207 0.02707  0.14523 -0.57883  0.05519 -0.66065  0.98786  0.47802 55221   1748 0.9064  13
  -5  -4  15   47.66    5.39   2 1.85461 0.02773  0.14523 -0.72139  0.05519 -0.51297  0.98786  0.46525 55221   1750 0.8886  13
  -6  -5  17   58.28    8.99   2 1.57765 0.02866  0.14523 -0.73363  0.05519 -0.54167  0.98786  0.41035 55221   1752 0.8949  13
  -4  -5  15   40.80    4.98   2 1.86858 0.02707  0.14523 -0.61032  0.05519 -0.63313  0.98786  0.47609 55221   1754 0.8906  13
  -7  -6  19   47.57   14.87   2 1.36914 0.02952  0.14523 -0.74027  0.05519 -0.56086  0.98786  0.37072 55221   1755 0.8995  13
  -5  -6  17   79.97    9.75   2 1.58869 0.02802  0.14523 -0.63841  0.05519 -0.64316  0.98786  0.42283 55221   1757 0.8967  13
  -8  -7  21   43.51   11.06   2 1.20896 0.03046  0.14523 -0.74627  0.05519 -0.57479  0.98786  0.33570 55221   1759 0.9026  13
  -6  -7  19   18.16    6.27   2 1.37170 0.02911  0.14523 -0.66198  0.05519 -0.64954  0.98786  0.37402 55221   1761 0.9008  13
  -5  -7  18   49.42   13.57   2 1.47183 0.02856  0.14523 -0.60653  0.05519 -0.69057  0.98786  0.39401 55221   1762 0.8990  13
  -6  -8  20  101.85   17.19   2 1.28801 0.02952  0.14523 -0.62707  0.05519 -0.69268  0.98786  0.35634 55221   1764 0.9026  13
  -6  -9  21   20.43   14.04   2 1.20511 0.03025  0.14523 -0.59474  0.05519 -0.73295  0.98786  0.33027 55221   1766 0.9034  13
  -4  -3  11   88.09    3.21   2 2.44749 0.02853  0.14523 -0.75393  0.05519 -0.50790  0.98786  0.41668 55221   1767 0.8650  13
  -3  -3  10  672.94   18.40   2 2.80068 0.02711  0.14523 -0.66668  0.05519 -0.57502  0.98786  0.47422 55221   1768 0.8598  13
  -5  -4  13   16.70    3.31   2 1.97701 0.02993  0.14523 -0.76123  0.05519 -0.54420  0.98786  0.35266 55221   1769 0.8758  13
  -4  -4  12   29.77    2.94   2 2.20811 0.02858  0.14523 -0.69446  0.05519 -0.60115  0.98786  0.39541 55221   1770 0.8730  13
  -3  -4  11   91.88    3.14   2 2.47279 0.02763  0.14523 -0.60700  0.05519 -0.66686  0.98786  0.43226 55221   1771 0.8681  13
  -6  -5  15   89.12    7.68   2 1.65699 0.03125  0.14523 -0.76339  0.05519 -0.56752  0.98786  0.30849 55221   1772 0.8829  13
  -5  -5  14  187.92    7.92   2 1.81712 0.03002  0.14523 -0.71009  0.05519 -0.61687  0.98786  0.33946 55221   1773 0.8813  13
  -4  -5  13   18.54    4.35   2 1.99482 0.02915  0.14523 -0.64242  0.05519 -0.67386  0.98786  0.36497 55221   1774 0.8782  13
  -3  -5  12   53.27    3.28   2 2.19691 0.02851  0.14523 -0.55638  0.05519 -0.73441  0.98786  0.38870 55221   1775 0.8737  13
  -6  -6  16  476.82   18.47   2 1.54041 0.03139  0.14523 -0.72019  0.05519 -0.62616  0.98786  0.29876 55221   1776 0.8869  13
  -5  -6  15   73.93    6.93   2 1.66890 0.03051  0.14523 -0.66484  0.05519 -0.67516  0.98786  0.31961 55221   1777 0.8851  13
  -4  -6  14  112.49    6.50   2 1.81290 0.02987  0.14523 -0.59646  0.05519 -0.72803  0.98786  0.33794 55221   1778 0.8820  13
  -7  -7  18   78.27   12.36   2 1.33630 0.03268  0.14523 -0.72687  0.05519 -0.63270  0.98786  0.26713 55221   1779 0.8907  13
  -5  -7  16   43.05    8.83   2 1.53726 0.03127  0.14523 -0.62525  0.05519 -0.72195  0.98786  0.29641 55221   1781 0.8874  13
  -8  -8  20    6.03    4.21   2 1.17753 0.03406  0.14523 -0.73580  0.05519 -0.63342  0.98786  0.23952 55221   1782 0.8931  13
  -2  -4  24   69.70   14.15   2 1.46519 0.02411  0.14523 -0.32522  0.05519 -0.41274  0.98786  0.85081 55221   1785 0.9142  14
  -1  -5  24  120.66   14.87   2 1.44980 0.02452  0.14523 -0.23741  0.05519 -0.50333  0.98786  0.83084 55221   1786 0.9133  14
  -2  -4  22   14.73   11.10   2 1.58302 0.02427  0.14523 -0.33654  0.05519 -0.44790  0.98786  0.82833 55221   1788 0.9101  14
  -1  -4  21   15.61    5.45   2 1.67249 0.02430  0.14523 -0.24950  0.05519 -0.46789  0.98786  0.84784 55221   1789 0.9072  14
  -3  -5  24   36.40    9.28   2 1.40137 0.02473  0.14523 -0.40993  0.05519 -0.48942  0.98786  0.76969 55221   1790 0.9141  14
  -2  -5  23   66.92   14.14   2 1.48062 0.02466  0.14523 -0.32892  0.05519 -0.51441  0.98786  0.79196 55221   1791 0.9119  14
  -1  -5  22   55.30   10.32   2 1.56171 0.02473  0.14523 -0.24299  0.05519 -0.53773  0.98786  0.80735 55221   1792 0.9091  14
  -2  -6  24   76.28   16.67   2 1.39038 0.02494  0.14523 -0.31983  0.05519 -0.57350  0.98786  0.75419 55221   1793 0.9138  14
  -1  -6  23   39.20    9.59   2 1.45835 0.02497  0.14523 -0.23829  0.05519 -0.59933  0.98786  0.76421 55221   1794 0.9115  14
  -2  -4  20   69.40    8.51   2 1.71260 0.02446  0.14523 -0.35762  0.05519 -0.47899  0.98786  0.80167 55221   1796 0.9054  14
  -1  -4  19   13.79    4.84   2 1.82057 0.02450  0.14523 -0.26029  0.05519 -0.50916  0.98786  0.82037 55221   1797 0.9019  14
  -1  -5  20   43.01    8.91   2 1.68832 0.02491  0.14523 -0.25230  0.05519 -0.57637  0.98786  0.77727 55221   1801 0.9045  14
  -3  -6  23    8.07    4.48   2 1.40919 0.02508  0.14523 -0.41136  0.05519 -0.57708  0.98786  0.70552 55221   1802 0.9127  14
  -2  -6  22   63.29   11.55   2 1.48684 0.02498  0.14523 -0.33285  0.05519 -0.60747  0.98786  0.72125 55221   1803 0.9106  14
  -1  -6  21   15.56    5.89   2 1.56824 0.02502  0.14523 -0.24501  0.05519 -0.63541  0.98786  0.73227 55221   1804 0.9079  14
  -1  -7  22   74.34   12.60   2 1.45622 0.02527  0.14523 -0.23683  0.05519 -0.68807  0.98786  0.68591 55221   1806 0.9106  14
  -1  -3  16   75.33    4.29   2 2.18861 0.02419  0.14523 -0.28176  0.05519 -0.45960  0.98786  0.84225 55221   1807 0.8920  14
  -2  -4  18   59.98    6.18   2 1.86661 0.02474  0.14523 -0.37797  0.05519 -0.51780  0.98786  0.76747 55221   1808 0.8996  14
  -1  -4  17   17.65    3.53   2 2.00046 0.02476  0.14523 -0.27268  0.05519 -0.55071  0.98786  0.78890 55221   1809 0.8954  14
  -3  -5  20   17.41    5.72   2 1.61541 0.02513  0.14523 -0.45120  0.05519 -0.55292  0.98786  0.70050 55221   1810 0.9060  14
  -2  -5  19   17.40    7.20   2 1.72342 0.02494  0.14523 -0.36126  0.05519 -0.58855  0.98786  0.72325 55221   1811 0.9033  14
  -1  -5  18   57.49    6.80   2 1.83453 0.02494  0.14523 -0.26153  0.05519 -0.62334  0.98786  0.73691 55221   1812 0.8998  14
  -2  -6  20   72.76    8.83   2 1.59566 0.02513  0.14523 -0.34476  0.05519 -0.64812  0.98786  0.67903 55221   1813 0.9066  14
  -1  -6  19   31.29    6.01   2 1.68573 0.02521  0.14523 -0.25074  0.05519 -0.68309  0.98786  0.68594 55221   1814 0.9035  14
  -2  -3  15  166.82    5.78   2 2.24672 0.02455  0.14523 -0.42545  0.05519 -0.47066  0.98786  0.77296 55221   1815 0.8888  14
  -1  -3  14   41.69    2.70   2 2.45295 0.02445  0.14523 -0.29777  0.05519 -0.51052  0.98786  0.80666 55221   1816 0.8830  14
  -2  -4  16   60.27    4.87   2 2.04769 0.02494  0.14523 -0.40075  0.05519 -0.56206  0.98786  0.72353 55221   1817 0.8932  14
  -1  -4  15  245.63    7.20   2 2.21168 0.02484  0.14523 -0.28464  0.05519 -0.60317  0.98786  0.74509 55221   1818 0.8886  14
  -2  -5  17  104.63    6.44   2 1.87072 0.02510  0.14523 -0.37883  0.05519 -0.63478  0.98786  0.67345 55221   1819 0.8981  14
  -1  -5  16  107.96    5.75   2 2.00223 0.02513  0.14523 -0.27073  0.05519 -0.67519  0.98786  0.68616 55221   1820 0.8939  14
  -1  -2  11  154.99    5.43   2 3.15866 0.02406  0.14523 -0.34284  0.05519 -0.44547  0.98786  0.82705 55221   1821 0.8641  14
  -1  -3  12    8.35    1.38   2 2.77960 0.02474  0.14523 -0.32055  0.05519 -0.57195  0.98786  0.75506 55221   1822 0.8718  14
  -1  -4  13  394.30    8.86   2 2.46189 0.02502  0.14523 -0.29882  0.05519 -0.66509  0.98786  0.68437 55221   1823 0.8802  14
  -1  -3  10  181.19    6.38   2 3.19087 0.02490  0.14523 -0.34476  0.05519 -0.64812  0.98786  0.67903 55221   1824 0.8588  14
   9  -2  21   36.65    9.58   2 1.51216 0.02750  0.14523  0.70088  0.05519 -0.23919  0.98786  0.67198 55221   1825 0.9011  16
   9  -3  22   31.56    9.25   2 1.44703 0.02727  0.14523  0.65990  0.05519 -0.32520  0.98786  0.67733 55221   1826 0.9042  16
  10  -4  22   14.18    8.41   2 1.36830 0.02899  0.14523  0.70329  0.05519 -0.39761  0.98786  0.58932 55221   1828 0.9013  16
  11  -4  21   78.39   15.60   2 1.35098 0.03114  0.14523  0.77600  0.05519 -0.39023  0.98786  0.49553 55221   1829 0.8950  16
   9  -3  20   15.92    6.41   2 1.53209 0.02846  0.14523  0.71163  0.05519 -0.34078  0.98786  0.61437 55221   1831 0.8972  16
   8  -4  22    6.55    4.02   2 1.46325 0.02682  0.14523  0.58040  0.05519 -0.42403  0.98786  0.69522 55221   1832 0.9051  16
   9  -4  21   31.65   11.55   2 1.45870 0.02836  0.14523  0.67065  0.05519 -0.41563  0.98786  0.61440 55221   1833 0.9001  16
  10  -4  20   33.89   11.81   2 1.44063 0.03070  0.14523  0.74883  0.05519 -0.41290  0.98786  0.51842 55221   1834 0.8930  16
  10  -5  21   33.97   10.05   2 1.37238 0.03073  0.14523  0.70505  0.05519 -0.48199  0.98786  0.52018 55221   1836 0.8955  16
   8  -2  18   42.03    6.59   2 1.73467 0.02791  0.14523  0.71529  0.05519 -0.26923  0.98786  0.64489 55221   1837 0.8920  16
   9  -3  18   89.00    9.78   2 1.62463 0.03020  0.14523  0.76146  0.05519 -0.35752  0.98786  0.54071 55221   1839 0.8878  16
   8  -4  20   75.55    9.72   2 1.55804 0.02774  0.14523  0.62770  0.05519 -0.44033  0.98786  0.64195 55221   1841 0.8988  16
   9  -4  19   40.36    9.10   2 1.54210 0.03003  0.14523  0.71552  0.05519 -0.43671  0.98786  0.54527 55221   1842 0.8915  16
   8  -5  21   18.92    9.36   2 1.47191 0.02793  0.14523  0.58362  0.05519 -0.51382  0.98786  0.62879 55221   1843 0.9011  16
   7  -2  17   94.89    6.13   2 1.88049 0.02713  0.14523  0.67042  0.05519 -0.28699  0.98786  0.68424 55221   1845 0.8900  16
   7  -3  18   57.65    6.74   2 1.77310 0.02706  0.14523  0.62344  0.05519 -0.38352  0.98786  0.68135 55221   1846 0.8939  16
   8  -3  17   45.41    6.39   2 1.75513 0.02935  0.14523  0.72531  0.05519 -0.38219  0.98786  0.57258 55221   1847 0.8861  16
   7  -4  19   13.39    6.02   2 1.66823 0.02717  0.14523  0.58010  0.05519 -0.46364  0.98786  0.66972 55221   1848 0.8970  16
   8  -4  18   75.85    7.83   2 1.65609 0.02925  0.14523  0.67516  0.05519 -0.46599  0.98786  0.57186 55221   1849 0.8900  16
   8  -5  19    8.93    5.07   2 1.56471 0.02934  0.14523  0.62819  0.05519 -0.53459  0.98786  0.56533 55221   1850 0.8930  16
   7  -2  15   91.90    5.04   2 2.02959 0.02866  0.14523  0.73582  0.05519 -0.30660  0.98786  0.60379 55221   1851 0.8789  16
   7  -3  16   17.23    4.76   2 1.90584 0.02846  0.14523  0.68228  0.05519 -0.40822  0.98786  0.60650 55221   1853 0.8840  16
   7  -4  17   64.25    7.26   2 1.78402 0.02856  0.14523  0.62878  0.05519 -0.49736  0.98786  0.59772 55221   1854 0.8879  16
   6  -2  14  186.69    5.99   2 2.23432 0.02765  0.14523  0.68574  0.05519 -0.33115  0.98786  0.64815 55221   1855 0.8760  16
   6  -3  15   39.93    4.66   2 2.07698 0.02765  0.14523  0.62721  0.05519 -0.44205  0.98786  0.64125 55221   1856 0.8813  16
   7  -3  14  531.61   13.15   2 2.04421 0.03080  0.14523  0.74276  0.05519 -0.43577  0.98786  0.50834 55221   1857 0.8699  16
   5  -2  13  186.82    5.11   2 2.47520 0.02674  0.14523  0.62187  0.05519 -0.36187  0.98786  0.69450 55221   1858 0.8720  16
   6  -2  12  105.34    3.73   2 2.43646 0.03002  0.14523  0.76223  0.05519 -0.35652  0.98786  0.54028 55221   1859 0.8589  16
   5  -3  14  139.14    5.07   2 2.27434 0.02692  0.14523  0.55889  0.05519 -0.47859  0.98786  0.67720 55221   1860 0.8778  16
   6  -4  14  126.88    5.26   2 2.07455 0.02978  0.14523  0.62741  0.05519 -0.56988  0.98786  0.53066 55221   1862 0.8729  16
   4  -2  12  115.11    3.85   2 2.75974 0.02594  0.14523  0.53845  0.05519 -0.39616  0.98786  0.74372 55221   1863 0.8667  16
   5  -2  11   32.58    2.01   2 2.74141 0.02874  0.14523  0.70587  0.05519 -0.39468  0.98786  0.58819 55221   1864 0.8540  16
   5  -3  12   56.47    2.54   2 2.49683 0.02884  0.14523  0.62885  0.05519 -0.51925  0.98786  0.57873 55221   1865 0.8620  16
   4  -1   9   29.82    1.75   2 3.46928 0.02760  0.14523  0.71529  0.05519 -0.26923  0.98786  0.64489 55221   1866 0.8358  16
   4  -2  10  138.77    4.74   2 3.11549 0.02747  0.14523  0.62816  0.05519 -0.44113  0.98786  0.64095 55221   1867 0.8478  16
  13  -3  18   39.81   10.85   2 1.31964 0.03975  0.14523  0.91953  0.05519 -0.29908  0.98786  0.25498 55221   1869 0.8695  17
  13  -4  19   41.24   10.25   2 1.27700 0.03712  0.14523  0.88401  0.05519 -0.37314  0.98786  0.28157 55221   1871 0.8795  17
  13  -3  16   22.09   11.28   2 1.34537 0.04639  0.14523  0.94242  0.05519 -0.30395  0.98786  0.13948 55221   1874 0.8480  17
  13  -4  17   53.12   12.68   2 1.30811 0.04317  0.14523  0.90823  0.05519 -0.37958  0.98786  0.17615 55221   1876 0.8597  17
  14  -4  16   67.36   17.61   2 1.23744 0.05210  0.14523  0.93038  0.05519 -0.36341  0.98786  0.04819 55221   1877 0.8375  17
  13  -5  18  164.09   18.41   2 1.26089 0.04080  0.14523  0.87299  0.05519 -0.44492  0.98786  0.19986 55221   1878 0.8692  17
  12  -3  15   38.94    8.64   2 1.44715 0.04539  0.14523  0.93405  0.05519 -0.32462  0.98786  0.14890 55221   1880 0.8456  17
  13  -4  15   25.03    8.11   2 1.32716 0.05045  0.14523  0.92066  0.05519 -0.38656  0.98786  0.05439 55221   1882 0.8370  17
  13  -5  16   31.33   17.32   2 1.27985 0.04636  0.14523  0.88751  0.05519 -0.45302  0.98786  0.08427 55221   1884 0.8517  17
  13  -6  17    6.51    4.06   2 1.23691 0.04436  0.14523  0.85276  0.05519 -0.51137  0.98786  0.10633 55221   1885 0.8599  17
  11  -2  13   83.28    7.33   2 1.62061 0.04910  0.14523  0.95989  0.05519 -0.25605  0.98786  0.11423 55221   1886 0.8243  17
  10  -3  15  121.07    8.51   2 1.65135 0.03617  0.14523  0.87997  0.05519 -0.36164  0.98786  0.30802 55221   1887 0.8660  17
  11  -3  14   69.78    8.46   2 1.56724 0.04446  0.14523  0.92462  0.05519 -0.34606  0.98786  0.15915 55221   1888 0.8423  17
  11  -4  15  155.28   11.53   2 1.50502 0.04148  0.14523  0.88337  0.05519 -0.42718  0.98786  0.19278 55221   1889 0.8551  17
  12  -4  14   25.40    7.88   2 1.41305 0.05063  0.14523  0.91169  0.05519 -0.40825  0.98786  0.04642 55221   1890 0.8314  17
   9  -3  14   61.60    6.11   2 1.79933 0.03503  0.14523  0.86033  0.05519 -0.38842  0.98786  0.33010 55221   1893 0.8637  17
  10  -3  13   36.96    5.84   2 1.70372 0.04344  0.14523  0.91264  0.05519 -0.37174  0.98786  0.17002 55221   1894 0.8387  17
  11  -3  12  172.72    9.95   2 1.58397 0.05279  0.14523  0.93653  0.05519 -0.35053  0.98786  0.00650 55221   1895 0.8146  17
  10  -4  14   92.16    7.82   2 1.62695 0.04021  0.14523  0.86562  0.05519 -0.45748  0.98786  0.20352 55221   1896 0.8534  17
  11  -4  13   89.36    9.06   2 1.52874 0.04917  0.14523  0.89887  0.05519 -0.43520  0.98786  0.05133 55221   1897 0.8292  17
  11  -5  14  174.09   11.78   2 1.46544 0.04514  0.14523  0.85580  0.05519 -0.51032  0.98786  0.08475 55221   1898 0.8454  17
   9  -2  11   86.51    4.53   2 1.95193 0.04641  0.14523  0.94522  0.05519 -0.29674  0.98786  0.13603 55221   1899 0.8155  17
   9  -3  12  375.80   10.48   2 1.86535 0.04216  0.14523  0.89738  0.05519 -0.40141  0.98786  0.18327 55221   1900 0.8351  17
  10  -3  11  294.04   10.34   2 1.72583 0.05172  0.14523  0.92659  0.05519 -0.37605  0.98786  0.00402 55221   1901 0.8097  17
   9  -4  13   41.93    5.69   2 1.77045 0.03898  0.14523  0.84366  0.05519 -0.49180  0.98786  0.21532 55221   1902 0.8509  17
  10  -4  12   45.18    7.33   2 1.65557 0.04835  0.14523  0.88342  0.05519 -0.46577  0.98786  0.05117 55221   1903 0.8248  17
   8  -2  10   44.25    3.15   2 2.17354 0.04497  0.14523  0.93421  0.05519 -0.32371  0.98786  0.14988 55221   1904 0.8094  17
   8  -3  11  116.83    4.66   2 2.05875 0.04083  0.14523  0.87770  0.05519 -0.43739  0.98786  0.19577 55221   1905 0.8307  17
   9  -3  10   46.27    3.99   2 1.89358 0.05059  0.14523  0.91324  0.05519 -0.40741  0.98786  0.00209 55221   1906 0.8039  17
   7  -2   9   36.03    1.96   2 2.44962 0.04356  0.14523  0.91916  0.05519 -0.35759  0.98786  0.16514 55221   1907 0.8013  17
   7  -3  10  374.68    9.33   2 2.29166 0.03917  0.14523  0.85126  0.05519 -0.48052  0.98786  0.21082 55221   1908 0.8265  17
   6  -1   7  230.11    7.10   2 2.98115 0.04938  0.14523  0.96529  0.05519 -0.23975  0.98786  0.10364 55221   1909 0.7501  17
   6  -2   8  679.31   18.46   2 2.79810 0.04175  0.14523  0.89794  0.05519 -0.40056  0.98786  0.18239 55221   1910 0.7925  17
   5  -2   7  108.01    4.36   2 3.25373 0.03955  0.14523  0.86538  0.05519 -0.45836  0.98786  0.20253 55221   1911 0.7825  17
  17  -5  14    6.19    3.43   2 0.99137 0.04008  0.14523  0.89590  0.05519 -0.36117  0.98786 -0.25871 55221   1913 0.8845  18
  17  -4  11   97.12   29.08   2 0.93636 0.03237  0.14523  0.84520  0.05519 -0.28622  0.98786 -0.45135 55221   1915 0.9079  18
  16  -5  11   25.81   11.63   2 0.98168 0.03348  0.14523  0.83207  0.05519 -0.35921  0.98786 -0.42265 55221   1923 0.9030  18
  15  -6  13   29.73   14.91   2 1.07103 0.03913  0.14523  0.85300  0.05519 -0.45218  0.98786 -0.26063 55221   1924 0.8833  18
  16  -6  12   73.52   18.48   2 0.98034 0.03441  0.14523  0.82783  0.05519 -0.41939  0.98786 -0.37258 55221   1925 0.9005  18
  14  -3   9  101.20   15.19   2 1.14885 0.03250  0.14523  0.85385  0.05519 -0.26859  0.98786 -0.44587 55221   1931 0.8989  18
  14  -5  11   30.82   11.88   2 1.14763 0.03607  0.14523  0.85170  0.05519 -0.40954  0.98786 -0.32692 55221   1934 0.8885  18
  15  -6  11   11.54    7.35   2 1.02181 0.03356  0.14523  0.80888  0.05519 -0.43174  0.98786 -0.39914 55221   1937 0.9011  18
  15  -7  12   43.58   24.60   2 1.01024 0.03448  0.14523  0.79571  0.05519 -0.49057  0.98786 -0.35524 55221   1939 0.8990  18
  16  -8  12   78.66   21.16   2 0.90559 0.03260  0.14523  0.75436  0.05519 -0.50443  0.98786 -0.42011 55221   1942 0.9085  18
  13  -4   9   86.22   11.45   2 1.21772 0.03377  0.14523  0.83728  0.05519 -0.35746  0.98786 -0.41375 55221   1945 0.8923  18
  13  -5  10   69.94   13.47   2 1.20716 0.03483  0.14523  0.83065  0.05519 -0.42816  0.98786 -0.35596 55221   1946 0.8895  18
  14  -5   9  109.44   24.03   2 1.07442 0.03173  0.14523  0.78641  0.05519 -0.38700  0.98786 -0.48145 55221   1947 0.9041  18
  14  -8  12   50.51   16.17   2 1.02801 0.03462  0.14523  0.75020  0.05519 -0.56436  0.98786 -0.34451 55221   1952 0.8979  18
  11  -3   8   27.07    5.52   2 1.48396 0.03560  0.14523  0.86950  0.05519 -0.33072  0.98786 -0.36687 55221   1953 0.8752  18
  11  -4   9  100.28    7.75   2 1.46794 0.03728  0.14523  0.85838  0.05519 -0.41875  0.98786 -0.29637 55221   1954 0.8704  18
  12  -4   8  161.42   11.07   2 1.28274 0.03254  0.14523  0.81107  0.05519 -0.37242  0.98786 -0.45107 55221   1955 0.8933  18
  13  -5   8  138.06   14.01   2 1.11199 0.03077  0.14523  0.75346  0.05519 -0.39868  0.98786 -0.52284 55221   1957 0.9054  18
  12  -6  10   94.58   11.73   2 1.24901 0.03503  0.14523  0.78664  0.05519 -0.51796  0.98786 -0.33603 55221   1958 0.8871  18
   9  -3   8  151.26    5.39   2 1.85488 0.04193  0.14523  0.89202  0.05519 -0.39906  0.98786 -0.21227 55221   1960 0.8364  18
  10  -3   7   55.27    5.23   2 1.59309 0.03407  0.14523  0.84483  0.05519 -0.35023  0.98786 -0.40447 55221   1961 0.8757  18
  11  -4   7  127.22    9.16   2 1.35048 0.03141  0.14523  0.77766  0.05519 -0.38947  0.98786 -0.49352 55221   1963 0.8942  18
  11  -5   8   99.17    8.86   2 1.34177 0.03259  0.14523  0.77282  0.05519 -0.46951  0.98786 -0.42697 55221   1964 0.8908  18
   8  -2   6   86.33    3.27   2 2.08095 0.03690  0.14523  0.88920  0.05519 -0.31221  0.98786 -0.33444 55221   1966 0.8447  18
   8  -3   7   13.28    2.33   2 2.03746 0.04030  0.14523  0.86778  0.05519 -0.43421  0.98786 -0.24170 55221   1967 0.8337  18
   9  -3   6   49.33    3.90   2 1.71035 0.03251  0.14523  0.81107  0.05519 -0.37242  0.98786 -0.45107 55221   1968 0.8764  18
   9  -4   7   55.55    4.37   2 1.68826 0.03400  0.14523  0.79952  0.05519 -0.47249  0.98786 -0.37084 55221   1969 0.8720  18
   9  -5   8   42.75    5.20   2 1.63326 0.03615  0.14523  0.76880  0.05519 -0.56180  0.98786 -0.30550 55221   1970 0.8669  18
   7  -3   6  127.10    3.79   2 2.25161 0.03752  0.14523  0.83444  0.05519 -0.47363  0.98786 -0.28177 55221   1972 0.8349  18
   8  -3   5   49.83    2.92   2 1.82919 0.03100  0.14523  0.76421  0.05519 -0.39468  0.98786 -0.51011 55221   1973 0.8773  18
   8  -4   6   72.83    3.69   2 1.80890 0.03253  0.14523  0.75512  0.05519 -0.50281  0.98786 -0.42068 55221   1974 0.8724  18
   6  -2   4   11.90    0.98   2 2.56446 0.03244  0.14523  0.81107  0.05519 -0.37242  0.98786 -0.45107 55221   1975 0.8435  18
   6  -3   5   54.91    1.85   2 2.49765 0.03487  0.14523  0.78664  0.05519 -0.51796  0.98786 -0.33603 55221   1976 0.8356  18
  16  -8   8  124.54   32.21   2 0.75338 0.02798  0.14523  0.60335  0.05519 -0.42671  0.98786 -0.67371 55221   1977 0.9264  19
  12  -6   6   24.56   10.52   2 1.00695 0.02799  0.14523  0.60318  0.05519 -0.42835  0.98786 -0.67282 55221   1995 0.9173  19
  13  -8   7   64.03   20.05   2 0.87529 0.02812  0.14523  0.56070  0.05519 -0.48841  0.98786 -0.66864 55221   1999 0.9217  19
  14  -9   7   16.19   15.37   2 0.77420 0.02750  0.14523  0.52256  0.05519 -0.48412  0.98786 -0.70182 55221   2002 0.9269  19
  14 -10   8  147.25   31.80   2 0.76908 0.02818  0.14523  0.52406  0.05519 -0.52921  0.98786 -0.66730 55221   2004 0.9253  19
  15 -11   8    5.62    4.97   2 0.68152 0.02749  0.14523  0.48639  0.05519 -0.51652  0.98786 -0.70472 55221   2007 0.9302  19
  10  -5   5  149.09    9.72   2 1.20323 0.02798  0.14523  0.60335  0.05519 -0.42671  0.98786 -0.67371 55221   2012 0.9104  19
  11  -5   4  371.99   18.66   2 0.94974 0.02615  0.14523  0.50622  0.05519 -0.34782  0.98786 -0.78915 55221   2013 0.9245  19
  13 -12   9  212.15   67.86   2 0.75687 0.02871  0.14523  0.46689  0.05519 -0.61844  0.98786 -0.63210 55221   2027 0.9244  19
  14 -12   8   21.82   14.99   2 0.66995 0.02743  0.14523  0.43489  0.05519 -0.55447  0.98786 -0.70954 55221   2028 0.9308  19
  14 -13   9   33.18   11.94   2 0.67044 0.02820  0.14523  0.43579  0.05519 -0.59971  0.98786 -0.67115 55221   2030 0.9289  19
   8  -4   4   91.81    4.65   2 1.50262 0.02796  0.14523  0.60335  0.05519 -0.42671  0.98786 -0.67371 55221   2033 0.8999  19
   9  -4   3  501.79   15.66   2 1.11336 0.02585  0.14523  0.47844  0.05519 -0.32983  0.98786 -0.81382 55221   2034 0.9199  19
   9  -5   4  126.66    8.39   2 1.19559 0.02686  0.14523  0.52456  0.05519 -0.42395  0.98786 -0.73831 55221   2035 0.9141  19
  10  -6   4   63.57   11.46   2 0.97183 0.02622  0.14523  0.45889  0.05519 -0.41622  0.98786 -0.78497 55221   2036 0.9235  19
  10  -7   5   24.14    8.14   2 1.02308 0.02720  0.14523  0.48545  0.05519 -0.49559  0.98786 -0.72023 55221   2037 0.9190  19
  11  -7   4  128.03   20.90   2 0.80498 0.02580  0.14523  0.40540  0.05519 -0.40312  0.98786 -0.82045 55221   2038 0.9302  19
  10  -8   6  122.73   13.71   2 1.01844 0.02817  0.14523  0.48832  0.05519 -0.55989  0.98786 -0.66938 55221   2039 0.9164  19
  11  -8   5  146.68   20.45   2 0.84178 0.02645  0.14523  0.43111  0.05519 -0.47091  0.98786 -0.76966 55221   2040 0.9273  19
  11  -9   6  114.69   21.44   2 0.86102 0.02726  0.14523  0.44380  0.05519 -0.53556  0.98786 -0.71848 55221   2041 0.9245  19
  12  -9   5   23.23   13.73   2 0.72988 0.02611  0.14523  0.39527  0.05519 -0.45939  0.98786 -0.79544 55221   2042 0.9319  19
  12 -12   8    2.35    1.36   2 0.74696 0.02807  0.14523  0.40949  0.05519 -0.61283  0.98786 -0.67583 55221   2049 0.9264  19
   6  -3   3   32.01    1.73   2 2.00478 0.02795  0.14523  0.60335  0.05519 -0.42671  0.98786 -0.67371 55221   2056 0.8826  19
   7  -4   3  114.17    4.73   2 1.48315 0.02660  0.14523  0.50174  0.05519 -0.42110  0.98786 -0.75560 55221   2057 0.9052  19
   7  -5   4   74.44    4.10   2 1.53351 0.02813  0.14523  0.52247  0.05519 -0.52958  0.98786 -0.66826 55221   2058 0.8983  19
   8  -5   3   72.09    6.58   2 1.14048 0.02591  0.14523  0.42288  0.05519 -0.40661  0.98786 -0.80984 55221   2059 0.9188  19
   8  -6   4  100.15    7.43   2 1.20137 0.02692  0.14523  0.45312  0.05519 -0.50047  0.98786 -0.73771 55221   2060 0.9137  19
   8  -7   5   62.86    6.95   2 1.21475 0.02814  0.14523  0.45880  0.05519 -0.58150  0.98786 -0.67183 55221   2061 0.9095  19
   9  -8   5  149.94   12.95   2 0.99241 0.02709  0.14523  0.41160  0.05519 -0.54567  0.98786 -0.72995 55221   2063 0.9204  19
  10  -8   4  210.03   21.81   2 0.79501 0.02583  0.14523  0.35029  0.05519 -0.44791  0.98786 -0.82260 55221   2064 0.9305  19
   9  -9   6  305.72   17.60   2 0.99508 0.02806  0.14523  0.41180  0.05519 -0.60970  0.98786 -0.67726 55221   2065 0.9175  19
  10  -9   5   61.53   17.46   2 0.82657 0.02646  0.14523  0.37071  0.05519 -0.51473  0.98786 -0.77307 55221   2066 0.9278  19
  11 -11   6   19.83   16.10   2 0.72476 0.02667  0.14523  0.34878  0.05519 -0.54815  0.98786 -0.76019 55221   2069 0.9307  19
   4  -2   2  181.68    6.48   2 3.00518 0.02790  0.14523  0.60270  0.05519 -0.42609  0.98786 -0.67469 55221   2072 0.8493  19
   5  -3   2   40.87    1.54   2 1.94265 0.02619  0.14523  0.45903  0.05519 -0.41452  0.98786 -0.78579 55221   2073 0.8916  19
   5  -4   3   62.23    2.04   2 2.03680 0.02813  0.14523  0.48832  0.05519 -0.55989  0.98786 -0.66938 55221   2074 0.8808  19
   6  -5   3   80.46    3.81   2 1.47484 0.02664  0.14523  0.40589  0.05519 -0.51136  0.98786 -0.75747 55221   2075 0.9053  19
   6  -6   4  379.97   10.34   2 1.49123 0.02805  0.14523  0.41180  0.05519 -0.60970  0.98786 -0.67726 55221   2076 0.9000  19
   7  -6   3   93.82    7.01   2 1.11917 0.02593  0.14523  0.34282  0.05519 -0.46998  0.98786 -0.81338 55221   2077 0.9194  19
   8  -8   4  191.63   13.27   2 0.93260 0.02621  0.14523  0.32086  0.05519 -0.51608  0.98786 -0.79417 55221   2079 0.9249  19
  -1  -2   1  316.49   42.89   2 3.24978 0.02605  0.14523 -0.34913  0.05519 -0.44241  0.98786 -0.82607 55221   2081 0.8509  20
  -2  -4   2  128.91    3.05   2 1.63002 0.02603  0.14523 -0.34605  0.05519 -0.45689  0.98786 -0.81945 55221   2083 0.9023  20
  -5  -4   3   57.16    5.15   2 1.06041 0.02619  0.14523 -0.47154  0.05519 -0.31581  0.98786 -0.82336 55221   2084 0.9206  20
  -4  -5   3   60.42    4.14   2 1.11907 0.02626  0.14523 -0.41951  0.05519 -0.39919  0.98786 -0.81527 55221   2086 0.9185  20
  -3  -6   3   26.95    4.59   2 1.08836 0.02605  0.14523 -0.34605  0.05519 -0.45689  0.98786 -0.81945 55221   2088 0.9201  20
  -7  -5   4   60.99    7.74   2 0.76641 0.02615  0.14523 -0.47640  0.05519 -0.28890  0.98786 -0.83041 55221   2090 0.9306  20
  -6  -6   4  398.11   15.42   2 0.82442 0.02625  0.14523 -0.45017  0.05519 -0.35927  0.98786 -0.81748 55221   2093 0.9284  20
  -5  -7   4   70.10    9.41   2 0.83892 0.02629  0.14523 -0.40319  0.05519 -0.41634  0.98786 -0.81493 55221   2095 0.9278  20
  -4  -7   3  191.37   17.21   2 0.70021 0.02593  0.14523 -0.31739  0.05519 -0.35516  0.98786 -0.87928 55221   2096 0.9334  20
  -4  -8   4  121.38   13.32   2 0.81752 0.02604  0.14523 -0.34543  0.05519 -0.45866  0.98786 -0.81873 55221   2097 0.9292  20
  -3  -9   4   81.96   12.97   2 0.75892 0.02584  0.14523 -0.28506  0.05519 -0.47616  0.98786 -0.83187 55221   2099 0.9317  20
  -9  -7   6  360.49   61.05   2 0.69200 0.02676  0.14523 -0.52991  0.05519 -0.35218  0.98786 -0.77147 55221   2104 0.9316  20
  -7  -9   6  234.38   52.98   2 0.72470 0.02678  0.14523 -0.45822  0.05519 -0.45624  0.98786 -0.76282 55221   2111 0.9305  20
  -4  -9   3  479.26   80.07   2 0.44238 0.02580  0.14523 -0.25570  0.05519 -0.29960  0.98786 -0.91916 55221   2114 0.9424  20
  -6 -10   6  308.94   30.84   2 0.71112 0.02643  0.14523 -0.40799  0.05519 -0.49333  0.98786 -0.76823 55221   2115 0.9318  20
  -5 -11   6  329.88   36.19   2 0.69117 0.02619  0.14523 -0.35849  0.05519 -0.52329  0.98786 -0.77308 55221   2118 0.9331  20
 -11  -8   7  136.04   54.08   2 0.57012 0.02669  0.14523 -0.53229  0.05519 -0.33705  0.98786 -0.77657 55221   2125 0.9360  20
  -9  -9   6  222.09   39.21   2 0.54210 0.02621  0.14523 -0.44777  0.05519 -0.35513  0.98786 -0.82060 55221   2130 0.9381  20
  -8 -10   6   47.11   15.66   2 0.55028 0.02625  0.14523 -0.41890  0.05519 -0.39529  0.98786 -0.81748 55221   2134 0.9377  20
  -5 -11   4  319.25   79.48   2 0.40405 0.02582  0.14523 -0.27176  0.05519 -0.32894  0.98786 -0.90440 55221   2140 0.9436  20
 -13 -10   9   27.88   15.77   2 0.49820 0.02702  0.14523 -0.54844  0.05519 -0.36391  0.98786 -0.75285 55221   2152 0.9378  20
  -9 -11   6  130.90   66.26   2 0.42686 0.02598  0.14523 -0.38351  0.05519 -0.34627  0.98786 -0.85616 55221   2159 0.9425  20
  -8 -13   7   34.54   18.17   2 0.48010 0.02624  0.14523 -0.38543  0.05519 -0.43965  0.98786 -0.81127 55221   2164 0.9401  20
  -7 -13   6   17.77   12.81   2 0.41821 0.02602  0.14523 -0.32879  0.05519 -0.39381  0.98786 -0.85837 55221   2165 0.9427  20
  -6 -14   6   23.52   17.94   2 0.42241 0.02598  0.14523 -0.30131  0.05519 -0.42293  0.98786 -0.85460 55221   2168 0.9427  20
 -12 -12   8   17.42   16.15   2 0.40684 0.02624  0.14523 -0.44844  0.05519 -0.35908  0.98786 -0.81851 55221   2177 0.9427  20
 -11  -4  21   26.96   10.05   2 1.11816 0.03703  0.14523 -0.91298  0.05519 -0.33308  0.98786  0.23565 55221   2190 0.8870  22
  -9  -4  19   52.75   14.42   2 1.30224 0.03313  0.14523 -0.87529  0.05519 -0.37668  0.98786  0.30329 55221   2192 0.8907  22
  -8  -4  18   57.08    8.68   2 1.41513 0.03150  0.14523 -0.84798  0.05519 -0.40641  0.98786  0.34024 55221   2193 0.8914  22
  -9  -2  15   32.86    9.14   2 1.45987 0.04256  0.14523 -0.96032  0.05519 -0.23254  0.98786  0.15396 55221   2196 0.8539  22
  -8  -2  14   36.54    7.70   2 1.61914 0.03985  0.14523 -0.94735  0.05519 -0.25397  0.98786  0.19499 55221   2197 0.8549  22
 -11  -3  18  106.17   18.44   2 1.18532 0.04381  0.14523 -0.95350  0.05519 -0.27441  0.98786  0.12462 55221   2198 0.8642  22
 -10  -3  17   35.41   11.76   2 1.28449 0.04149  0.14523 -0.94377  0.05519 -0.29417  0.98786  0.15085 55221   2199 0.8660  22
  -9  -3  16   33.19    7.23   2 1.40628 0.03933  0.14523 -0.93151  0.05519 -0.31315  0.98786  0.18501 55221   2200 0.8667  22
  -7  -3  14  509.28   15.17   2 1.71406 0.03465  0.14523 -0.88971  0.05519 -0.37172  0.98786  0.26503 55221   2202 0.8686  22
 -12  -4  20   66.33   16.18   2 1.06653 0.04303  0.14523 -0.93965  0.05519 -0.31853  0.98786  0.12487 55221   2204 0.8726  22
 -10  -4  18   28.29   17.95   2 1.23858 0.03935  0.14523 -0.91707  0.05519 -0.35865  0.98786  0.17421 55221   2206 0.8746  22
  -9  -4  17   53.87   12.97   2 1.34925 0.03744  0.14523 -0.89800  0.05519 -0.38717  0.98786  0.20904 55221   2207 0.8753  22
  -7  -4  15  151.48    9.14   2 1.61526 0.03328  0.14523 -0.84736  0.05519 -0.45350  0.98786  0.27625 55221   2209 0.8775  22
 -11  -5  20   70.71   18.91   2 1.10771 0.03916  0.14523 -0.90219  0.05519 -0.39769  0.98786  0.16699 55221   2210 0.8814  22
 -10  -5  19   49.76   17.09   2 1.18943 0.03780  0.14523 -0.88742  0.05519 -0.41916  0.98786  0.19179 55221   2211 0.8815  22
  -9  -5  18    5.24    3.52   2 1.28233 0.03662  0.14523 -0.86764  0.05519 -0.44826  0.98786  0.21509 55221   2212 0.8808  22
  -8  -5  17   20.42    9.14   2 1.39368 0.03438  0.14523 -0.83763  0.05519 -0.48662  0.98786  0.24815 55221   2213 0.8830  22
 -10  -7  21   21.65   12.03   2 1.09024 0.03613  0.14523 -0.82011  0.05519 -0.53340  0.98786  0.20716 55221   2216 0.8909  22
  -4  -1   7  113.98    4.22   2 3.23695 0.03899  0.14523 -0.94735  0.05519 -0.25397  0.98786  0.19499 55221   2217 0.7859  22
  -7  -2  11  180.93    6.65   2 1.86643 0.04688  0.14523 -0.95494  0.05519 -0.28479  0.98786  0.08352 55221   2218 0.8184  22
  -6  -2  10   23.67    2.86   2 2.13637 0.04225  0.14523 -0.93962  0.05519 -0.31743  0.98786  0.12788 55221   2219 0.8216  22
  -5  -2   9   14.25    1.71   2 2.48582 0.03844  0.14523 -0.91512  0.05519 -0.36116  0.98786  0.17921 55221   2220 0.8208  22
  -4  -2   8  208.79    5.76   2 2.94446 0.03471  0.14523 -0.87579  0.05519 -0.41752  0.98786  0.24223 55221   2221 0.8184  22
  -9  -3  14   36.62    9.56   2 1.43353 0.04766  0.14523 -0.94518  0.05519 -0.32093  0.98786  0.06033 55221   2222 0.8393  22
  -8  -3  13   55.74    7.66   2 1.58810 0.04413  0.14523 -0.93334  0.05519 -0.34767  0.98786  0.08950 55221   2223 0.8423  22
  -7  -3  12  396.66   11.95   2 1.77384 0.04141  0.14523 -0.91546  0.05519 -0.38324  0.98786  0.12271 55221   2224 0.8422  22
  -6  -3  11   75.92    4.09   2 2.00198 0.03857  0.14523 -0.89068  0.05519 -0.42492  0.98786  0.16165 55221   2225 0.8418  22
  -5  -3  10  203.11    5.54   2 2.28519 0.03616  0.14523 -0.85438  0.05519 -0.47775  0.98786  0.20442 55221   2226 0.8389  22
 -11  -4  17   20.02   11.82   2 1.15897 0.04829  0.14523 -0.93980  0.05519 -0.33948  0.98786  0.03909 55221   2227 0.8529  22
 -10  -4  16  107.62   13.75   2 1.26096 0.04558  0.14523 -0.92781  0.05519 -0.36734  0.98786  0.06512 55221   2228 0.8550  22
  -7  -4  13  342.97   11.70   2 1.67241 0.03870  0.14523 -0.87167  0.05519 -0.46759  0.98786  0.14679 55221   2231 0.8564  22
  -6  -4  12  344.46    9.91   2 1.86193 0.03693  0.14523 -0.83813  0.05519 -0.51549  0.98786  0.17837 55221   2232 0.8541  22
  -9  -5  16   57.43   11.08   2 1.31521 0.04047  0.14523 -0.88068  0.05519 -0.46133  0.98786  0.10757 55221   2236 0.8675  22
  -8  -5  15  145.69   11.71   2 1.43368 0.03871  0.14523 -0.85758  0.05519 -0.49659  0.98786  0.13401 55221   2237 0.8674  22
  -7  -5  14  272.97   12.18   2 1.56886 0.03728  0.14523 -0.82680  0.05519 -0.53968  0.98786  0.15856 55221   2238 0.8659  22
 -10  -6  18  120.35   22.42   2 1.16283 0.04028  0.14523 -0.86760  0.05519 -0.48647  0.98786  0.10303 55221   2240 0.8755  22
  -8  -6  16   72.55    9.96   2 1.35445 0.03762  0.14523 -0.81814  0.05519 -0.55722  0.98786  0.14196 55221   2242 0.8745  22
  -9  -7  18   82.10   24.62   2 1.19034 0.03794  0.14523 -0.81077  0.05519 -0.57087  0.98786  0.12948 55221   2245 0.8811  22
  -4  -2   6   33.97    1.42   2 3.04942 0.04549  0.14523 -0.90148  0.05519 -0.43142  0.98786 -0.03474 55221   2246 0.7640  22
  -6  -3   9   85.74    3.80   2 2.03316 0.04616  0.14523 -0.90194  0.05519 -0.43054  0.98786 -0.03375 55221   2247 0.8121  22
  -8  -4  12  120.19    9.53   2 1.52600 0.04646  0.14523 -0.90153  0.05519 -0.43146  0.98786 -0.03277 55221   2248 0.8380  22
 -10  -5  15   94.89   17.42   2 1.21954 0.04671  0.14523 -0.90189  0.05519 -0.43049  0.98786 -0.03572 55221   2249 0.8540  22
 -12  -6  18   71.16   26.60   2 1.01730 0.04682  0.14523 -0.90199  0.05519 -0.43058  0.98786 -0.03177 55221   2251 0.8650  22
  12   0  20  168.91   17.30   2 1.38492 0.03178  0.14523  0.88605  0.05519 -0.05546  0.98786  0.46025 55221   2253 0.8917  26
  12  -1  21   13.65    6.63   2 1.34786 0.03111  0.14523  0.85961  0.05519 -0.14072  0.98786  0.49118 55221   2255 0.8953  26
  14  -1  19   73.10   16.33   2 1.26569 0.04046  0.14523  0.95293  0.05519 -0.13580  0.98786  0.27106 55221   2257 0.8700  26
  12   0  18   73.57   12.53   2 1.44096 0.03510  0.14523  0.92782  0.05519 -0.05516  0.98786  0.36893 55221   2260 0.8787  26
  11  -1  20   50.64   12.49   2 1.44596 0.03037  0.14523  0.83913  0.05519 -0.14596  0.98786  0.52398 55221   2261 0.8939  26
  10   0  18    3.60    2.52   2 1.60555 0.03003  0.14523  0.84647  0.05519 -0.05650  0.98786  0.52942 55221   2266 0.8891  26
  10  -1  19   53.41   10.09   2 1.55261 0.02979  0.14523  0.81869  0.05519 -0.15089  0.98786  0.55406 55221   2268 0.8919  26
  12  -1  17   58.10    9.32   2 1.45787 0.03792  0.14523  0.93993  0.05519 -0.14642  0.98786  0.30838 55221   2270 0.8688  26
  11  -2  19   29.55   11.17   2 1.46105 0.03181  0.14523  0.85366  0.05519 -0.23445  0.98786  0.46507 55221   2271 0.8886  26
  10   0  16  185.23    9.86   2 1.69032 0.03280  0.14523  0.90294  0.05519 -0.05489  0.98786  0.42625 55221   2273 0.8761  26
  10  -1  17   22.60    7.36   2 1.63613 0.03167  0.14523  0.86921  0.05519 -0.15715  0.98786  0.46881 55221   2274 0.8822  26
  11  -1  16   44.95    9.59   2 1.57809 0.03663  0.14523  0.93091  0.05519 -0.15300  0.98786  0.33165 55221   2275 0.8676  26
  10  -2  18   11.95    6.89   2 1.57602 0.03100  0.14523  0.83086  0.05519 -0.25020  0.98786  0.49706 55221   2276 0.8869  26
  10   0  14  235.63   10.07   2 1.76616 0.03818  0.14523  0.95110  0.05519 -0.05384  0.98786  0.30416 55221   2278 0.8539  26
   8   1  13  194.82    6.72   2 2.09785 0.03234  0.14523  0.89547  0.05519  0.07762  0.98786  0.43830 55221   2281 0.8618  26
   8   0  14  455.87   11.85   2 2.03349 0.03057  0.14523  0.86390  0.05519 -0.05422  0.98786  0.50074 55221   2282 0.8713  26
   9  -1  14   63.33    5.70   2 1.88118 0.03409  0.14523  0.90434  0.05519 -0.17271  0.98786  0.39031 55221   2285 0.8638  26
   9  -2  15   19.49    5.19   2 1.80156 0.03279  0.14523  0.86117  0.05519 -0.27798  0.98786  0.42557 55221   2286 0.8717  26
   8   0  12  207.24    6.38   2 2.16232 0.03488  0.14523  0.92782  0.05519 -0.05516  0.98786  0.36893 55221   2288 0.8492  26
   8  -1  13  188.94    6.52   2 2.07806 0.03291  0.14523  0.88645  0.05519 -0.18461  0.98786  0.42440 55221   2289 0.8604  26
   7  -1  12  265.49    7.25   2 2.31834 0.03160  0.14523  0.86193  0.05519 -0.19855  0.98786  0.46653 55221   2291 0.8565  26
   6   0  10   49.75    2.20   2 2.77107 0.03144  0.14523  0.88561  0.05519 -0.05448  0.98786  0.46122 55221   2292 0.8404  26
   6  -1  11   22.18    1.81   2 2.61545 0.03035  0.14523  0.82754  0.05519 -0.21715  0.98786  0.51770 55221   2293 0.8510  26
   6  -1   9   38.33    1.86   2 2.83319 0.03528  0.14523  0.90930  0.05519 -0.23124  0.98786  0.34599 55221   2295 0.8202  26
   5  -1   8  194.34    7.06   2 3.30699 0.03332  0.14523  0.88142  0.05519 -0.25985  0.98786  0.39444 55221   2296 0.8113  26
  17   2  15  167.43   29.81   2 1.07305 0.04793  0.14523  0.98621  0.05519  0.07790  0.98786 -0.14598 55221   2297 0.8588  27
  16   0  16   47.50   12.68   2 1.15426 0.05945  0.14523  0.99822  0.05519 -0.05633  0.98786 -0.01957 55221   2299 0.8225  27
  16   0  14    8.93    4.60   2 1.14444 0.04833  0.14523  0.98753  0.05519 -0.05766  0.98786 -0.14648 55221   2303 0.8536  27
  15  -1  16   18.88    7.99   2 1.22421 0.05935  0.14523  0.99067  0.05519 -0.13034  0.98786  0.03980 55221   2305 0.8180  27
  18  -1  13    2.71    2.71   2 0.96569 0.03726  0.14523  0.93760  0.05519 -0.11457  0.98786 -0.32829 55221   2308 0.8934  27
  17  -2  15  123.44   25.59   2 1.05719 0.04774  0.14523  0.96961  0.05519 -0.18767  0.98786 -0.15693 55221   2310 0.8602  27
  14  -1  15   44.82   11.40   2 1.30627 0.05921  0.14523  0.98991  0.05519 -0.13643  0.98786  0.03829 55221   2313 0.8129  27
  15  -1  14   43.58   12.97   2 1.21301 0.05238  0.14523  0.98634  0.05519 -0.13104  0.98786 -0.09982 55221   2314 0.8382  27
  15  -2  15   11.94    4.91   2 1.20917 0.05818  0.14523  0.97790  0.05519 -0.20592  0.98786 -0.03622 55221   2316 0.8222  27
  17  -2  13   80.22   30.05   2 1.03018 0.04016  0.14523  0.94026  0.05519 -0.18291  0.98786 -0.28716 55221   2318 0.8824  27
  16  -3  15   36.53   12.93   2 1.11335 0.05076  0.14523  0.95863  0.05519 -0.26124  0.98786 -0.11303 55221   2319 0.8487  27
  14   0  12    7.32    3.23   2 1.29801 0.04704  0.14523  0.98387  0.05519 -0.05290  0.98786 -0.17088 55221   2321 0.8487  27
  15  -1  12   25.05   11.97   2 1.18970 0.04336  0.14523  0.96269  0.05519 -0.12810  0.98786 -0.23836 55221   2323 0.8653  27
  14  -2  14   64.80   15.73   2 1.28971 0.05796  0.14523  0.97590  0.05519 -0.21423  0.98786 -0.04159 55221   2324 0.8175  27
  13  -1  12   31.11   10.02   2 1.39955 0.05129  0.14523  0.98413  0.05519 -0.14065  0.98786 -0.10820 55221   2329 0.8302  27
  14  -1  11  146.67   14.22   2 1.26872 0.04215  0.14523  0.95723  0.05519 -0.13390  0.98786 -0.25649 55221   2330 0.8648  27
  13  -2  13    6.19    2.70   2 1.38930 0.05763  0.14523  0.97284  0.05519 -0.22792  0.98786 -0.04047 55221   2331 0.8120  27
  14  -2  12   11.08    6.44   2 1.27416 0.04615  0.14523  0.95904  0.05519 -0.21303  0.98786 -0.18671 55221   2332 0.8526  27
  14  -3  13   72.18   13.82   2 1.25908 0.04832  0.14523  0.94848  0.05519 -0.28830  0.98786 -0.13141 55221   2333 0.8471  27
  11   1  10   83.08    5.84   2 1.66665 0.04978  0.14523  0.99223  0.05519  0.04824  0.98786 -0.11472 55221   2334 0.8195  27
  12   0  10  104.23    8.81   2 1.50993 0.04596  0.14523  0.97895  0.05519 -0.05428  0.98786 -0.19675 55221   2336 0.8405  27
  13  -1  10  110.40   10.20   2 1.35859 0.04079  0.14523  0.95085  0.05519 -0.13969  0.98786 -0.27637 55221   2338 0.8644  27
  13  -2  11   58.78   12.15   2 1.35927 0.04523  0.14523  0.95273  0.05519 -0.22371  0.98786 -0.20555 55221   2340 0.8508  27
  13  -3  12   57.13   10.66   2 1.34775 0.04715  0.14523  0.94135  0.05519 -0.30682  0.98786 -0.14044 55221   2341 0.8456  27
  10   1   9  104.35    5.19   2 1.82949 0.04886  0.14523  0.99047  0.05519  0.05753  0.98786 -0.12517 55221   2342 0.8135  27
  10   0  10   74.48    5.04   2 1.84179 0.05879  0.14523  0.99823  0.05519 -0.05457  0.98786 -0.02371 55221   2343 0.7793  27
  11  -1  10   82.05    6.32   2 1.64688 0.04959  0.14523  0.97952  0.05519 -0.15779  0.98786 -0.12508 55221   2345 0.8212  27
  12  -1   9  139.45    9.10   2 1.46049 0.03913  0.14523  0.94302  0.05519 -0.14647  0.98786 -0.29876 55221   2346 0.8648  27
  12  -2  10   84.35    8.28   2 1.46555 0.04406  0.14523  0.94649  0.05519 -0.23605  0.98786 -0.22010 55221   2347 0.8488  27
  10  -1   9  104.03    5.09   2 1.80772 0.04873  0.14523  0.97654  0.05519 -0.16744  0.98786 -0.13543 55221   2350 0.8151  27
  11  -1   8   81.25    5.84   2 1.57919 0.03737  0.14523  0.93273  0.05519 -0.15326  0.98786 -0.32638 55221   2351 0.8651  27
   8   1   7  151.91    4.47   2 2.27466 0.04692  0.14523  0.98436  0.05519  0.08521  0.98786 -0.15419 55221   2352 0.7967  27
   8   0   8   12.15    2.32   2 2.30432 0.05835  0.14523  0.99823  0.05519 -0.05457  0.98786 -0.02371 55221   2353 0.7520  27
   9  -1   8   78.76    3.74   2 2.00078 0.04773  0.14523  0.97236  0.05519 -0.17927  0.98786 -0.14958 55221   2355 0.8082  27
   8  -1   7  144.28    4.31   2 2.23786 0.04664  0.14523  0.96676  0.05519 -0.19321  0.98786 -0.16750 55221   2357 0.7997  27
   6   0   6   53.86    2.14   2 3.07171 0.05764  0.14523  0.99823  0.05519 -0.05457  0.98786 -0.02371 55221   2358 0.7097  27
   7  -1   6   14.49    1.42   2 2.53857 0.04543  0.14523  0.95862  0.05519 -0.21123  0.98786 -0.19086 55221   2359 0.7893  27
   6  -1   5   59.33    2.04   2 2.92836 0.04337  0.14523  0.94601  0.05519 -0.23611  0.98786 -0.22206 55221   2360 0.7793  27
  18   0   8   10.75    7.96   2 0.81372 0.02851  0.14523  0.76208  0.05519 -0.05166  0.98786 -0.64541 55221   2364 0.9229  28
  18  -1   9   49.99   15.42   2 0.84575 0.02922  0.14523  0.80113  0.05519 -0.10619  0.98786 -0.58900 55221   2366 0.9198  28
  19  -2   9   26.36   17.36   2 0.77875 0.02877  0.14523  0.76995  0.05519 -0.15073  0.98786 -0.62004 55221   2370 0.9235  28
  17  -2   9   20.43   15.07   2 0.90675 0.02970  0.14523  0.81159  0.05519 -0.16577  0.98786 -0.56022 55221   2376 0.9163  28
  18  -2   8   22.41   13.95   2 0.78621 0.02830  0.14523  0.73632  0.05519 -0.15291  0.98786 -0.65913 55221   2377 0.9244  28
  15   1   6   46.60   16.07   2 0.93021 0.02785  0.14523  0.72027  0.05519  0.00338  0.98786 -0.69368 55221   2384 0.9204  28
  16   0   6  132.40   24.33   2 0.83941 0.02730  0.14523  0.69025  0.05519 -0.05340  0.98786 -0.72160 55221   2385 0.9251  28
  15  -1   8  181.73   45.43   2 1.04551 0.02988  0.14523  0.82680  0.05519 -0.12011  0.98786 -0.54952 55221   2386 0.9105  28
  16  -1   7    6.01    5.46   2 0.89345 0.02832  0.14523  0.74405  0.05519 -0.11085  0.98786 -0.65886 55221   2387 0.9205  28
  17  -1   6   18.48   15.66   2 0.76436 0.02688  0.14523  0.65855  0.05519 -0.10337  0.98786 -0.74540 55221   2388 0.9288  28
  16  -2   8   15.88    8.56   2 0.94358 0.02919  0.14523  0.78858  0.05519 -0.16878  0.98786 -0.59132 55221   2389 0.9163  28
  17  -3   8   28.33   16.88   2 0.83959 0.02859  0.14523  0.74074  0.05519 -0.21535  0.98786 -0.63634 55221   2392 0.9217  28
  19  -4   7    2.89    2.61   2 0.65037 0.02670  0.14523  0.62412  0.05519 -0.21656  0.98786 -0.75072 55221   2397 0.9332  28
  14   0   6   44.33   12.61   2 1.02087 0.02825  0.14523  0.74435  0.05519 -0.05424  0.98786 -0.66559 55221   2402 0.9161  28
  15  -1   6   36.44   26.83   2 0.91600 0.02760  0.14523  0.70652  0.05519 -0.11007  0.98786 -0.69908 55221   2404 0.9216  28
  15  -2   7   33.92   13.11   2 0.96376 0.02861  0.14523  0.75430  0.05519 -0.17469  0.98786 -0.63286 55221   2405 0.9171  28
  16  -2   6   24.65   14.83   2 0.81112 0.02701  0.14523  0.66238  0.05519 -0.15123  0.98786 -0.73375 55221   2406 0.9269  28
  15  -3   8  216.28   21.13   2 0.99925 0.02957  0.14523  0.78640  0.05519 -0.23884  0.98786 -0.56967 55221   2407 0.9132  28
  16  -3   7    2.01    1.70   2 0.85224 0.02795  0.14523  0.70592  0.05519 -0.21344  0.98786 -0.67536 55221   2408 0.9230  28
  16  -4   8   53.90   21.46   2 0.89023 0.02890  0.14523  0.73758  0.05519 -0.27468  0.98786 -0.61687 55221   2410 0.9190  28
  18  -5   7    3.80    3.21   2 0.69090 0.02696  0.14523  0.62449  0.05519 -0.27209  0.98786 -0.73210 55221   2414 0.9312  28
  18  -6   8    6.06    5.61   2 0.71449 0.02770  0.14523  0.65288  0.05519 -0.31766  0.98786 -0.68763 55221   2416 0.9285  28
  13   0   5    1.70    1.60   2 1.05014 0.02744  0.14523  0.69936  0.05519 -0.06170  0.98786 -0.71210 55221   2417 0.9174  28
  13  -1   6   96.15   13.26   2 1.12413 0.02858  0.14523  0.76327  0.05519 -0.12368  0.98786 -0.63413 55221   2418 0.9114  28
  14  -1   5   54.45   26.70   2 0.92641 0.02690  0.14523  0.65938  0.05519 -0.10819  0.98786 -0.74398 55221   2419 0.9232  28
  14  -2   6    4.91    3.60   2 0.97750 0.02783  0.14523  0.70760  0.05519 -0.18195  0.98786 -0.68278 55221   2421 0.9188  28
  14  -3   7   32.90   17.85   2 1.02918 0.02894  0.14523  0.75175  0.05519 -0.24630  0.98786 -0.61172 55221   2423 0.9138  28
  16  -6   8  117.13   30.68   2 0.82975 0.02864  0.14523  0.67616  0.05519 -0.36342  0.98786 -0.64088 55221   2430 0.9220  28
  11  -1   6  121.41    7.51   2 1.42661 0.03005  0.14523  0.82962  0.05519 -0.14251  0.98786 -0.53983 55221   2431 0.8957  28
  13  -2   5   73.83   13.22   2 1.00289 0.02713  0.14523  0.66621  0.05519 -0.17819  0.98786 -0.72416 55221   2434 0.9199  28
  13  -3   6  278.85   18.44   2 1.06179 0.02832  0.14523  0.71270  0.05519 -0.25057  0.98786 -0.65519 55221   2435 0.9144  28
  14  -3   5   84.97   26.35   2 0.87203 0.02659  0.14523  0.61412  0.05519 -0.21497  0.98786 -0.75937 55221   2436 0.9259  28
  10   0   4  378.17   11.88   2 1.38322 0.02769  0.14523  0.71537  0.05519 -0.05383  0.98786 -0.69667 55221   2439 0.9050  28
  10  -1   5   43.61    4.66   2 1.50866 0.02915  0.14523  0.79235  0.05519 -0.14746  0.98786 -0.59198 55221   2440 0.8957  28
  11  -1   4   30.14    7.54   2 1.19037 0.02700  0.14523  0.66555  0.05519 -0.12700  0.98786 -0.73546 55221   2441 0.9138  28
  11  -2   5   23.56    6.44   2 1.27668 0.02839  0.14523  0.72751  0.05519 -0.21225  0.98786 -0.65245 55221   2442 0.9065  28
  12  -4   6   67.76   11.32   2 1.13180 0.02879  0.14523  0.69848  0.05519 -0.33370  0.98786 -0.63307 55221   2445 0.9105  28
   9  -1   4   48.09    3.77   2 1.58078 0.02833  0.14523  0.73975  0.05519 -0.15124  0.98786 -0.65567 55221   2446 0.8959  28
  10  -2   4  105.15    7.56   2 1.30303 0.02724  0.14523  0.66524  0.05519 -0.21447  0.98786 -0.71516 55221   2447 0.9092  28
  10  -3   5   31.35    5.93   2 1.38524 0.02883  0.14523  0.71557  0.05519 -0.31052  0.98786 -0.62574 55221   2448 0.9012  28
   8  -1   3   23.94    2.74   2 1.62813 0.02702  0.14523  0.66382  0.05519 -0.15495  0.98786 -0.73167 55221   2450 0.8989  28
   8  -2   4  208.14    5.79   2 1.77618 0.02888  0.14523  0.73836  0.05519 -0.27358  0.98786 -0.61642 55221   2451 0.8870  28
   9  -2   3   69.98    5.58   2 1.29998 0.02625  0.14523  0.58349  0.05519 -0.21392  0.98786 -0.78344 55221   2452 0.9125  28
   9  -3   4   73.38    4.94   2 1.41856 0.02762  0.14523  0.64927  0.05519 -0.31727  0.98786 -0.69122 55221   2453 0.9040  28
   6  -1   3   32.77    1.23   2 2.45985 0.02898  0.14523  0.77172  0.05519 -0.20559  0.98786 -0.60182 55221   2454 0.8626  28
   7  -2   3   68.88    2.69   2 1.84421 0.02748  0.14523  0.65817  0.05519 -0.28061  0.98786 -0.69862 55221   2455 0.8899  28
   5  -1   2   47.06    1.35   2 2.60393 0.02720  0.14523  0.66455  0.05519 -0.21361  0.98786 -0.71607 55221   2456 0.8658  28
  16  -5   3   22.18   15.92   2 0.52022 0.02494  0.14523  0.36961  0.05519 -0.21623  0.98786 -0.90368 55221   2459 0.9417  29
  14  -5   3  199.87   49.43   2 0.60570 0.02502  0.14523  0.38162  0.05519 -0.24081  0.98786 -0.89240 55221   2465 0.9388  29
   9  -3   2  172.90   11.54   2 0.97158 0.02507  0.14523  0.39828  0.05519 -0.23408  0.98786 -0.88689 55221   2483 0.9268  29
  10  -4   2  160.03   17.19   2 0.78349 0.02490  0.14523  0.34305  0.05519 -0.24732  0.98786 -0.90617 55221   2485 0.9333  29
  11  -5   2  467.99   36.77   2 0.64614 0.02479  0.14523  0.29748  0.05519 -0.25268  0.98786 -0.92068 55221   2487 0.9380  29
  15 -10   3   44.08   28.62   2 0.40452 0.02483  0.14523  0.22973  0.05519 -0.30414  0.98786 -0.92451 55221   2495 0.9457  29
  16 -13   5   63.05   39.55   2 0.42287 0.02526  0.14523  0.27425  0.05519 -0.39850  0.98786 -0.87520 55221   2497 0.9442  29
   7  -2   1   50.90    5.91   2 1.04558 0.02474  0.14523  0.31031  0.05519 -0.18113  0.98786 -0.93322 55221   2498 0.9253  29
   9  -5   2  145.90   14.66   2 0.79839 0.02493  0.14523  0.30125  0.05519 -0.29954  0.98786 -0.90528 55221   2501 0.9327  29
  10  -6   2  165.70   30.45   2 0.64854 0.02484  0.14523  0.25759  0.05519 -0.29435  0.98786 -0.92033 55221   2503 0.9378  29
   5  -2   1   19.95    1.73   2 1.56812 0.02490  0.14523  0.34305  0.05519 -0.24732  0.98786 -0.90617 55221   2512 0.9083  29
   7  -5   2  130.58    8.46   2 1.00686 0.02513  0.14523  0.29412  0.05519 -0.36434  0.98786 -0.88360 55221   2515 0.9254  29
   8  -6   2  119.09   15.78   2 0.78044 0.02495  0.14523  0.24234  0.05519 -0.34313  0.98786 -0.90749 55221   2517 0.9332  29
  12 -11   3   16.88    8.17   2 0.43691 0.02492  0.14523  0.18222  0.05519 -0.35207  0.98786 -0.91807 55221   2527 0.9445  29
   5  -4   1   56.18    4.64   2 1.02990 0.02481  0.14523  0.17600  0.05519 -0.30900  0.98786 -0.93463 55221   2532 0.9256  29
   6  -5   1  175.47   11.65   2 0.74596 0.02479  0.14523  0.13395  0.05519 -0.28313  0.98786 -0.94968 55221   2533 0.9348  29
   7  -7   2 1084.83   32.93   2 0.73006 0.02498  0.14523  0.17386  0.05519 -0.37026  0.98786 -0.91251 55221   2536 0.9348  29
   7  -8   3  465.18   35.11   2 0.82547 0.02548  0.14523  0.21208  0.05519 -0.46251  0.98786 -0.86088 55221   2538 0.9304  29
   5  -6   1  176.34   14.91   2 0.64442 0.02496  0.14523  0.05444  0.05519 -0.29152  0.98786 -0.95501 55221   2550 0.9376  29
   9 -12   3  147.98   55.93   2 0.43749 0.02504  0.14523  0.09858  0.05519 -0.38023  0.98786 -0.91962 55221   2555 0.9442  29
  -9   1  22   22.90   10.60   2 1.29651 0.02932  0.14523 -0.86652  0.05519  0.02909  0.98786  0.49830 55221   2557 0.9029  33
  -8   0  22   24.37   12.15   2 1.35899 0.02751  0.14523 -0.81923  0.05519 -0.05227  0.98786  0.57108 55221   2559 0.9064  33
  -8  -1  23    7.26    3.29   2 1.30867 0.02713  0.14523 -0.79961  0.05519 -0.13824  0.98786  0.58439 55221   2560 0.9093  33
 -10   1  21   44.96   15.30   2 1.25570 0.03290  0.14523 -0.92078  0.05519  0.02508  0.98786  0.38926 55221   2561 0.8933  33
  -8   1  19   54.66    9.32   2 1.47772 0.02987  0.14523 -0.87793  0.05519  0.03852  0.98786  0.47723 55221   2563 0.8944  33
 -10   0  22  119.37   20.68   2 1.22724 0.03148  0.14523 -0.90572  0.05519 -0.05298  0.98786  0.42055 55221   2564 0.8988  33
  -8   0  20  143.84   13.73   2 1.43638 0.02879  0.14523 -0.85790  0.05519 -0.05230  0.98786  0.51115 55221   2566 0.8995  33
  -9  -2  23   26.05   13.71   2 1.24260 0.02877  0.14523 -0.83876  0.05519 -0.20833  0.98786  0.50307 55221   2571 0.9066  33
  -7   1  16  199.51    9.35   2 1.72217 0.03064  0.14523 -0.89121  0.05519  0.05475  0.98786  0.45027 55221   2573 0.8826  33
 -10   0  20  156.21   17.61   2 1.27801 0.03462  0.14523 -0.93680  0.05519 -0.05221  0.98786  0.34595 55221   2574 0.8871  33
  -8   0  18   84.37   10.86   2 1.51712 0.03086  0.14523 -0.89813  0.05519 -0.05339  0.98786  0.43648 55221   2576 0.8896  33
  -6   0  16   36.27    5.66   2 1.84616 0.02776  0.14523 -0.83103  0.05519 -0.05127  0.98786  0.55385 55221   2578 0.8888  33
 -10  -1  21   46.19   15.19   2 1.24580 0.03304  0.14523 -0.91804  0.05519 -0.12862  0.98786  0.37506 55221   2579 0.8933  33
  -8  -1  19   52.29   11.05   2 1.46817 0.02977  0.14523 -0.87258  0.05519 -0.14285  0.98786  0.46712 55221   2581 0.8951  33
  -7  -1  18   35.66    7.46   2 1.60330 0.02843  0.14523 -0.84194  0.05519 -0.15072  0.98786  0.51809 55221   2582 0.8948  33
  -6  -1  17   46.92    5.24   2 1.76138 0.02719  0.14523 -0.80156  0.05519 -0.16430  0.98786  0.57489 55221   2583 0.8938  33
  -9  -2  21   27.02   13.61   2 1.30377 0.03033  0.14523 -0.87045  0.05519 -0.21201  0.98786  0.44426 55221   2585 0.8994  33
  -8  -2  20   35.61    9.73   2 1.41163 0.02918  0.14523 -0.84509  0.05519 -0.22759  0.98786  0.48375 55221   2586 0.8991  33
  -8   0  16   35.60    8.92   2 1.59666 0.03455  0.14523 -0.93725  0.05519 -0.05124  0.98786  0.34488 55221   2588 0.8739  33
  -6   0  14   74.31    4.78   2 1.98773 0.02989  0.14523 -0.88429  0.05519 -0.05244  0.98786  0.46398 55221   2590 0.8756  33
 -11  -1  20   12.23    4.29   2 1.18750 0.03949  0.14523 -0.95871  0.05519 -0.13279  0.98786  0.25147 55221   2592 0.8766  33
 -10  -1  19   51.36   12.40   2 1.29378 0.03730  0.14523 -0.94640  0.05519 -0.13369  0.98786  0.29402 55221   2593 0.8782  33
  -7  -1  16  180.78    9.10   2 1.70623 0.03056  0.14523 -0.88546  0.05519 -0.15812  0.98786  0.43699 55221   2596 0.8835  33
  -6  -1  15   20.16    4.70   2 1.89567 0.02887  0.14523 -0.85160  0.05519 -0.17082  0.98786  0.49557 55221   2597 0.8828  33
  -5  -1  14  133.43    5.28   2 2.12522 0.02727  0.14523 -0.80349  0.05519 -0.18480  0.98786  0.56590 55221   2598 0.8813  33
  -9  -2  19   74.14   18.17   2 1.36206 0.03329  0.14523 -0.90568  0.05519 -0.21970  0.98786  0.36259 55221   2600 0.8878  33
  -8  -2  18   47.07    8.17   2 1.48293 0.03154  0.14523 -0.88326  0.05519 -0.23706  0.98786  0.40454 55221   2601 0.8886  33
  -7  -2  17  128.41    9.30   2 1.62876 0.02979  0.14523 -0.85215  0.05519 -0.25466  0.98786  0.45714 55221   2602 0.8891  33
  -6   0  12  105.79    4.37   2 2.12925 0.03427  0.14523 -0.93680  0.05519 -0.05221  0.98786  0.34595 55221   2603 0.8530  33
  -4   0  10  103.96    3.22   2 2.87440 0.02846  0.14523 -0.85790  0.05519 -0.05230  0.98786  0.51115 55221   2605 0.8509  33
  -8  -1  15   11.18    7.00   2 1.61758 0.03773  0.14523 -0.94793  0.05519 -0.14744  0.98786  0.28231 55221   2606 0.8621  33
  -7  -1  14   17.36    5.21   2 1.80581 0.03475  0.14523 -0.92893  0.05519 -0.16487  0.98786  0.33152 55221   2607 0.8644  33
  -4  -1  11  182.10    4.72   2 2.67329 0.02748  0.14523 -0.80775  0.05519 -0.21915  0.98786  0.54728 55221   2610 0.8622  33
  -6  -2  14  187.06    6.97   2 1.92258 0.03087  0.14523 -0.86088  0.05519 -0.29156  0.98786  0.41698 55221   2611 0.8742  33
  -4   0   8  405.59   12.84   2 3.19521 0.03385  0.14523 -0.93680  0.05519 -0.05221  0.98786  0.34595 55221   2612 0.8129  33
  -5  -1  10   80.60    2.81   2 2.51064 0.03481  0.14523 -0.92354  0.05519 -0.20809  0.98786  0.32213 55221   2613 0.8353  33
  -4  -1   9   31.30    1.57   2 2.97079 0.03101  0.14523 -0.88240  0.05519 -0.23688  0.98786  0.40652 55221   2614 0.8352  33
   9   4  21   17.70   10.30   2 1.49428 0.02996  0.14523  0.69104  0.05519  0.31810  0.98786  0.64905 55221   2615 0.8935  36
   9   3  22   21.89    7.41   2 1.47160 0.02896  0.14523  0.67348  0.05519  0.21988  0.98786  0.70575 55221   2616 0.8976  36
  10   3  21    8.47    3.56   2 1.45853 0.02931  0.14523  0.75736  0.05519  0.21794  0.98786  0.61555 55221   2617 0.8970  36
   9   2  23   16.74    7.34   2 1.44020 0.02831  0.14523  0.65436  0.05519  0.12568  0.98786  0.74567 55221   2618 0.9010  36
  10   2  22   25.27    9.86   2 1.43144 0.02835  0.14523  0.74213  0.05519  0.12177  0.98786  0.65911 55221   2619 0.9011  36
   8   4  20   62.09   10.09   2 1.59747 0.02929  0.14523  0.64668  0.05519  0.34233  0.98786  0.68162 55221   2620 0.8920  36
   8   3  21   13.33    9.17   2 1.57063 0.02848  0.14523  0.63520  0.05519  0.23698  0.98786  0.73509 55221   2621 0.8957  36
   9   3  20   15.07    7.25   2 1.56272 0.02938  0.14523  0.72577  0.05519  0.23871  0.98786  0.64519 55221   2622 0.8929  36
   9   2  21   36.61    8.79   2 1.53013 0.02824  0.14523  0.70781  0.05519  0.13438  0.98786  0.69350 55221   2624 0.8980  36
  10   2  20    2.66    2.01   2 1.51483 0.02912  0.14523  0.79796  0.05519  0.12926  0.98786  0.58868 55221   2625 0.8955  36
   9   1  22    4.58    2.11   2 1.49064 0.02759  0.14523  0.68368  0.05519  0.03384  0.98786  0.72900 55221   2626 0.9016  36
  10   1  21   46.71   11.14   2 1.47841 0.02835  0.14523  0.77072  0.05519  0.03596  0.98786  0.63615 55221   2627 0.8995  36
   8   2  20   38.45    8.17   2 1.64185 0.02839  0.14523  0.66739  0.05519  0.14731  0.98786  0.73000 55221   2630 0.8936  36
   9   2  19   53.65    7.67   2 1.62743 0.02870  0.14523  0.76370  0.05519  0.14855  0.98786  0.62825 55221   2631 0.8930  36
   8   1  21    4.26    3.97   2 1.59134 0.02730  0.14523  0.64911  0.05519  0.03414  0.98786  0.75992 55221   2632 0.8991  36
   7   3  18   59.55    7.09   2 1.81003 0.02870  0.14523  0.63964  0.05519  0.28178  0.98786  0.71517 55221   2635 0.8865  36
   7   2  19   33.32    6.16   2 1.76627 0.02808  0.14523  0.62019  0.05519  0.16244  0.98786  0.76745 55221   2636 0.8903  36
   8   2  18   36.04    6.16   2 1.75811 0.02849  0.14523  0.72735  0.05519  0.16328  0.98786  0.66656 55221   2637 0.8891  36
   9   2  17   38.22    7.06   2 1.73013 0.02979  0.14523  0.81902  0.05519  0.15977  0.98786  0.55107 55221   2638 0.8854  36
   8   1  19   56.21    7.76   2 1.70961 0.02779  0.14523  0.70115  0.05519  0.05140  0.98786  0.71116 55221   2640 0.8933  36
   7   3  16   19.15    4.41   2 1.94894 0.03000  0.14523  0.70025  0.05519  0.30961  0.98786  0.64327 55221   2641 0.8766  36
   7   2  17  109.39    7.03   2 1.90802 0.02865  0.14523  0.68306  0.05519  0.18138  0.98786  0.70748 55221   2642 0.8832  36
   8   2  16   17.39    4.18   2 1.88487 0.02923  0.14523  0.78733  0.05519  0.17841  0.98786  0.59016 55221   2643 0.8818  36
   7   1  18   33.66    5.84   2 1.84831 0.02753  0.14523  0.65723  0.05519  0.06049  0.98786  0.75126 55221   2644 0.8896  36
   8   0  18   70.84    7.37   2 1.76987 0.02783  0.14523  0.73246  0.05519 -0.05434  0.98786  0.67864 55221   2646 0.8911  36
   6   3  15   23.33    3.60   2 2.12973 0.02918  0.14523  0.64668  0.05519  0.34233  0.98786  0.68162 55221   2647 0.8733  36
   6   2  16   40.06    4.45   2 2.07951 0.02820  0.14523  0.62757  0.05519  0.20315  0.98786  0.75159 55221   2648 0.8790  36
   7   2  15   95.83    5.39   2 2.06364 0.02895  0.14523  0.74966  0.05519  0.20197  0.98786  0.63025 55221   2649 0.8766  36
   6   1  17   56.19    5.36   2 2.00734 0.02738  0.14523  0.60052  0.05519  0.07025  0.98786  0.79652 55221   2650 0.8847  36
   7   1  16  177.18    7.26   2 2.00175 0.02789  0.14523  0.72404  0.05519  0.06969  0.98786  0.68623 55221   2651 0.8829  36
   6   2  14  174.14    5.68   2 2.27437 0.02911  0.14523  0.70003  0.05519  0.22730  0.98786  0.67697 55221   2652 0.8685  36
   6   1  15   16.06    3.79   2 2.19822 0.02775  0.14523  0.67120  0.05519  0.08214  0.98786  0.73671 55221   2653 0.8768  36
   7   1  14   20.96    3.75   2 2.16881 0.02870  0.14523  0.79518  0.05519  0.07852  0.98786  0.60126 55221   2654 0.8739  36
   5   2  13  181.27    4.71   2 2.52359 0.02841  0.14523  0.63655  0.05519  0.25884  0.98786  0.72650 55221   2655 0.8630  36
   5   1  14  118.01    4.18   2 2.42810 0.02747  0.14523  0.60662  0.05519  0.09642  0.98786  0.78912 55221   2656 0.8703  36
   6   0  14   68.73    3.77   2 2.30567 0.02740  0.14523  0.71217  0.05519 -0.05376  0.98786  0.69995 55221   2658 0.8747  36
   4   1  13  371.51    8.38   2 2.69763 0.02644  0.14523  0.52290  0.05519  0.11318  0.98786  0.84485 55221   2659 0.8663  36
   4   2  10    1.27    4.19   2 3.19522 0.02899  0.14523  0.64668  0.05519  0.34233  0.98786  0.68162 55221   2661 0.8374  36
   4   1  11  160.05    4.64   2 3.06870 0.02764  0.14523  0.61526  0.05519  0.13631  0.98786  0.77645 55221   2662 0.8485  36
   5   1  10   62.34    2.24   2 3.02644 0.02877  0.14523  0.79307  0.05519  0.13200  0.98786  0.59466 55221   2663 0.8442  36
  13   5  16   34.82   12.85   2 1.32984 0.04489  0.14523  0.92670  0.05519  0.35400  0.98786  0.12612 55221   2667 0.8534  37
  13   4  17   66.49   16.07   2 1.34256 0.04290  0.14523  0.93792  0.05519  0.27843  0.98786  0.20684 55221   2668 0.8588  37
  14   4  16   59.45   16.10   2 1.27562 0.05025  0.14523  0.96216  0.05519  0.26026  0.98786  0.08075 55221   2669 0.8406  37
  13   3  18   39.25   10.83   2 1.34676 0.04004  0.14523  0.93954  0.05519  0.19418  0.98786  0.28205 55221   2670 0.8673  37
  15   3  16   79.81   19.22   2 1.21485 0.05749  0.14523  0.98508  0.05519  0.16943  0.98786  0.03025 55221   2672 0.8238  37
  15   1  18   80.78   17.62   2 1.21803 0.04784  0.14523  0.98704  0.05519  0.02079  0.98786  0.15912 55221   2675 0.8508  37
  13   4  15   11.24    6.13   2 1.37153 0.04862  0.14523  0.95472  0.05519  0.28342  0.98786  0.09046 55221   2676 0.8399  37
  13   3  16   23.43    8.54   2 1.37861 0.04568  0.14523  0.96525  0.05519  0.20011  0.98786  0.16810 55221   2677 0.8484  37
  14   3  15   76.36   13.03   2 1.29670 0.05612  0.14523  0.98200  0.05519  0.18657  0.98786  0.02963 55221   2678 0.8223  37
  13   2  17   50.39   10.41   2 1.37664 0.04394  0.14523  0.96467  0.05519  0.11357  0.98786  0.23771 55221   2679 0.8538  37
  14   2  16   17.14   12.24   2 1.30517 0.05161  0.14523  0.98724  0.05519  0.11486  0.98786  0.11034 55221   2680 0.8349  37
  14   1  17  106.94   13.62   2 1.30171 0.04730  0.14523  0.98499  0.05519  0.02413  0.98786  0.17090 55221   2681 0.8477  37
  12   4  14   12.36    8.93   2 1.47032 0.04800  0.14523  0.94805  0.05519  0.30499  0.98786  0.09044 55221   2682 0.8362  37
  12   3  15   52.38   10.91   2 1.48330 0.04486  0.14523  0.95917  0.05519  0.22158  0.98786  0.17575 55221   2683 0.8454  37
  12   2  16   13.83    6.45   2 1.48503 0.04238  0.14523  0.95825  0.05519  0.12656  0.98786  0.25638 55221   2685 0.8532  37
  13   2  15   37.81   10.20   2 1.40202 0.05121  0.14523  0.98649  0.05519  0.11817  0.98786  0.11350 55221   2686 0.8303  37
  13   1  16   29.08    8.99   2 1.39725 0.04685  0.14523  0.98273  0.05519  0.02963  0.98786  0.18263 55221   2687 0.8438  37
  11   3  14   71.67    7.92   2 1.60788 0.04391  0.14523  0.95085  0.05519  0.24392  0.98786  0.19074 55221   2688 0.8420  37
  12   3  13    8.67    4.67   2 1.49747 0.05383  0.14523  0.97382  0.05519  0.22497  0.98786  0.03250 55221   2689 0.8166  37
  12   1  15    3.95    3.61   2 1.51435 0.04624  0.14523  0.97882  0.05519  0.03410  0.98786  0.20184 55221   2693 0.8393  37
  10   3  13   34.73    4.95   2 1.75229 0.04278  0.14523  0.94018  0.05519  0.27116  0.98786  0.20623 55221   2695 0.8385  37
  11   3  12  143.25    8.46   2 1.63181 0.05282  0.14523  0.96792  0.05519  0.24834  0.98786  0.03805 55221   2696 0.8116  37
  10   2  14    1.67    1.27   2 1.75269 0.03961  0.14523  0.93837  0.05519  0.17250  0.98786  0.29952 55221   2697 0.8495  37
  11   2  13   89.37    7.40   2 1.64985 0.04914  0.14523  0.97969  0.05519  0.14893  0.98786  0.13426 55221   2698 0.8225  37
  11   1  14   21.55    5.43   2 1.64186 0.04537  0.14523  0.97540  0.05519  0.04610  0.98786  0.21557 55221   2700 0.8354  37
   9   3  12  362.77   10.22   2 1.92250 0.04158  0.14523  0.92726  0.05519  0.30300  0.98786  0.21996 55221   2701 0.8344  37
  10   3  11  285.73    9.96   2 1.78250 0.05169  0.14523  0.96028  0.05519  0.27644  0.98786  0.03797 55221   2702 0.8065  37
   9   2  13   61.02    5.18   2 1.92557 0.03805  0.14523  0.92858  0.05519  0.18377  0.98786  0.32245 55221   2703 0.8472  37
  11   2  11  142.43    7.74   2 1.66082 0.05863  0.14523  0.98817  0.05519  0.15018  0.98786 -0.03113 55221   2705 0.7914  37
  10   1  13   72.89    5.62   2 1.79897 0.04342  0.14523  0.96972  0.05519  0.05597  0.98786  0.23773 55221   2706 0.8339  37
   9   2  11   74.36    4.73   2 1.99558 0.04586  0.14523  0.96799  0.05519  0.19359  0.98786  0.15971 55221   2707 0.8152  37
  10   2  10  152.86    6.69   2 1.82248 0.05653  0.14523  0.98462  0.05519  0.17136  0.98786 -0.03399 55221   2708 0.7880  37
   9   1  12   69.84    4.61   2 1.98616 0.04163  0.14523  0.96330  0.05519  0.06796  0.98786  0.25968 55221   2709 0.8312  37
  10   1  11  123.37    6.65   2 1.83895 0.05707  0.14523  0.99570  0.05519  0.05993  0.98786  0.07068 55221   2710 0.7852  37
   8   2  10   37.91    3.01   2 2.22692 0.04440  0.14523  0.95921  0.05519  0.22052  0.98786  0.17688 55221   2711 0.8089  37
   9   2   9  245.05    7.29   2 2.01499 0.05466  0.14523  0.97990  0.05519  0.19543  0.98786 -0.04010 55221   2712 0.7827  37
   8   1  11  475.85   10.88   2 2.21630 0.03959  0.14523  0.95423  0.05519  0.08202  0.98786  0.28759 55221   2713 0.8282  37
   9   1  10   16.96    2.84   2 2.04408 0.05446  0.14523  0.99384  0.05519  0.07312  0.98786  0.08330 55221   2714 0.7817  37
   7   2   9   34.16    1.98   2 2.51565 0.04296  0.14523  0.94586  0.05519  0.25760  0.98786  0.19746 55221   2715 0.8006  37
   7   1  10   90.62    3.40   2 2.50404 0.03745  0.14523  0.94105  0.05519  0.10016  0.98786  0.32309 55221   2716 0.8243  37
   8   1   9  140.09    4.55   2 2.29098 0.05325  0.14523  0.99206  0.05519  0.08735  0.98786  0.09049 55221   2717 0.7718  37
   6   2   8  656.53   15.44   2 2.88356 0.04128  0.14523  0.92775  0.05519  0.30303  0.98786  0.21785 55221   2718 0.7907  37
   6   1   7  220.67    6.19   2 3.03234 0.04928  0.14523  0.98354  0.05519  0.13353  0.98786  0.12172 55221   2720 0.7479  37
  18   5  11    5.94    4.90   2 0.89791 0.03129  0.14523  0.85363  0.05519  0.22058  0.98786 -0.47187 55221   2723 0.9123  38
  19   5  10   53.27   18.46   2 0.79786 0.02925  0.14523  0.79513  0.05519  0.19369  0.98786 -0.57468 55221   2724 0.9216  38
  17   4  11  129.91   24.53   2 0.97838 0.03264  0.14523  0.88666  0.05519  0.19038  0.98786 -0.42140 55221   2730 0.9054  38
  19   3  10    6.52    5.39   2 0.82732 0.02953  0.14523  0.82784  0.05519  0.09938  0.98786 -0.55208 55221   2735 0.9197  38
  16   4  10  106.83   21.23   2 1.02209 0.03175  0.14523  0.86971  0.05519  0.19873  0.98786 -0.45179 55221   2741 0.9061  38
  16   3  11   16.56    8.56   2 1.07615 0.03464  0.14523  0.91946  0.05519  0.14238  0.98786 -0.36649 55221   2743 0.8957  38
  17   2  11   40.69   10.34   2 0.99790 0.03300  0.14523  0.90891  0.05519  0.06866  0.98786 -0.41131 55221   2746 0.9036  38
  18   1  11   90.49   25.67   2 0.93104 0.03193  0.14523  0.89315  0.05519  0.00378  0.98786 -0.44975 55221   2748 0.9093  38
  14   5   9   21.12    9.74   2 1.13848 0.03195  0.14523  0.84230  0.05519  0.29907  0.98786 -0.44842 55221   2750 0.9009  38
  14   4  10   40.10    9.56   2 1.20914 0.03486  0.14523  0.90281  0.05519  0.24608  0.98786 -0.35266 55221   2751 0.8893  38
  15   4   9   15.37    6.85   2 1.07566 0.03109  0.14523  0.85193  0.05519  0.21242  0.98786 -0.47863 55221   2752 0.9059  38
  16   3   9   24.12   11.95   2 1.00225 0.03025  0.14523  0.84817  0.05519  0.13256  0.98786 -0.51288 55221   2755 0.9111  38
  17   3   8    5.78    5.51   2 0.87736 0.02858  0.14523  0.77781  0.05519  0.11310  0.98786 -0.61824 55221   2756 0.9204  38
  15   2  11    4.60    3.99   2 1.17158 0.03750  0.14523  0.94594  0.05519  0.09281  0.98786 -0.31079 55221   2757 0.8832  38
  17   2   9    6.92    4.29   2 0.93291 0.02969  0.14523  0.83640  0.05519  0.06157  0.98786 -0.54465 55221   2759 0.9153  38
  16   1  11   18.33   11.26   2 1.09093 0.03519  0.14523  0.93339  0.05519  0.01492  0.98786 -0.35855 55221   2760 0.8935  38
  17   1  10   15.65    8.16   2 0.96411 0.03100  0.14523  0.87448  0.05519  0.01052  0.98786 -0.48495 55221   2761 0.9105  38
  13   4   9   77.11    9.23   2 1.27770 0.03378  0.14523  0.88604  0.05519  0.26212  0.98786 -0.38240 55221   2762 0.8897  38
  14   4   8  168.21   19.31   2 1.11851 0.03025  0.14523  0.82541  0.05519  0.22285  0.98786 -0.51869 55221   2763 0.9067  38
  14   3   9   69.56   12.74   2 1.19254 0.03253  0.14523  0.89038  0.05519  0.16558  0.98786 -0.42404 55221   2764 0.8970  38
  15   3   8  199.96   18.36   2 1.04023 0.02955  0.14523  0.82305  0.05519  0.13924  0.98786 -0.55064 55221   2765 0.9117  38
  15   2   9   23.44   11.58   2 1.10473 0.03137  0.14523  0.88143  0.05519  0.08217  0.98786 -0.46511 55221   2767 0.9039  38
  15   1  10   30.63   16.40   2 1.14652 0.03396  0.14523  0.92170  0.05519  0.01500  0.98786 -0.38762 55221   2769 0.8947  38
  12   4   8  134.48    8.63   2 1.35528 0.03272  0.14523  0.86413  0.05519  0.28126  0.98786 -0.41733 55221   2772 0.8898  38
  13   3   8  129.77   11.60   2 1.25797 0.03152  0.14523  0.87003  0.05519  0.17874  0.98786 -0.45945 55221   2773 0.8975  38
  14   3   7   41.62   10.18   2 1.08171 0.02898  0.14523  0.79488  0.05519  0.14741  0.98786 -0.58859 55221   2774 0.9118  38
  13   2   9   40.36    7.56   2 1.32955 0.03495  0.14523  0.92663  0.05519  0.11079  0.98786 -0.35927 55221   2775 0.8839  38
  14   2   8  199.23   15.76   2 1.15624 0.03047  0.14523  0.85976  0.05519  0.08959  0.98786 -0.50277 55221   2776 0.9046  38
  15   1   8   66.57   15.55   2 1.05822 0.02978  0.14523  0.83937  0.05519  0.01107  0.98786 -0.54345 55221   2778 0.9103  38
  11   4   7   99.53    6.39   2 1.43656 0.03174  0.14523  0.83606  0.05519  0.30086  0.98786 -0.45878 55221   2780 0.8898  38
  11   3   8   38.29    5.64   2 1.54805 0.03548  0.14523  0.91116  0.05519  0.23476  0.98786 -0.33864 55221   2781 0.8728  38
  12   2   8  112.99    8.98   2 1.41940 0.03360  0.14523  0.91177  0.05519  0.12265  0.98786 -0.39196 55221   2783 0.8844  38
  13   2   7   17.36    8.91   2 1.21370 0.02970  0.14523  0.83509  0.05519  0.09870  0.98786 -0.54119 55221   2784 0.9047  38
  13   1   8   91.43    9.55   2 1.28787 0.03194  0.14523  0.89422  0.05519  0.02679  0.98786 -0.44683 55221   2785 0.8950  38
  10   3   7   45.69    3.92   2 1.67133 0.03407  0.14523  0.89167  0.05519  0.25570  0.98786 -0.37355 55221   2786 0.8724  38
  11   3   6  482.44   15.17   2 1.40025 0.02969  0.14523  0.81098  0.05519  0.20731  0.98786 -0.54712 55221   2787 0.8979  38
  11   2   7  179.76    8.63   2 1.51952 0.03231  0.14523  0.89279  0.05519  0.13375  0.98786 -0.43016 55221   2788 0.8846  38
  12   1   7  103.19    9.41   2 1.36735 0.03092  0.14523  0.87357  0.05519  0.03097  0.98786 -0.48572 55221   2790 0.8951  38
   9   3   6   44.97    3.11   2 1.80709 0.03269  0.14523  0.86413  0.05519  0.28126  0.98786 -0.41733 55221   2791 0.8719  38
  10   2   6  186.54    7.23   2 1.63100 0.03110  0.14523  0.86757  0.05519  0.14916  0.98786 -0.47442 55221   2792 0.8844  38
  10   1   7  104.28    4.85   2 1.74086 0.03545  0.14523  0.93544  0.05519  0.05463  0.98786 -0.34923 55221   2793 0.8647  38
  11   1   6  112.03    7.02   2 1.45263 0.02996  0.14523  0.84705  0.05519  0.03749  0.98786 -0.53019 55221   2794 0.8950  38
   8   3   5   46.53    2.22   2 1.95231 0.03142  0.14523  0.82473  0.05519  0.30789  0.98786 -0.47436 55221   2796 0.8710  38
   9   2   5  128.50    4.93   2 1.75055 0.02992  0.14523  0.83260  0.05519  0.16355  0.98786 -0.52918 55221   2797 0.8841  38
   9   1   6   35.68    2.55   2 1.90555 0.03380  0.14523  0.91976  0.05519  0.06474  0.98786 -0.38711 55221   2798 0.8638  38
  10   1   5   37.18    3.60   2 1.54032 0.02910  0.14523  0.81241  0.05519  0.04271  0.98786 -0.58152 55221   2799 0.8947  38
  10   0   6  139.65    5.73   2 1.65376 0.03156  0.14523  0.88220  0.05519 -0.05286  0.98786 -0.46789 55221   2800 0.8819  38
   7   2   5  270.80    6.29   2 2.40973 0.03467  0.14523  0.90198  0.05519  0.24480  0.98786 -0.35568 55221   2801 0.8400  38
   8   1   5  239.74    5.70   2 2.09502 0.03202  0.14523  0.89502  0.05519  0.07642  0.98786 -0.43944 55221   2802 0.8632  38
   6   2   4   12.13    0.95   2 2.71017 0.03260  0.14523  0.86338  0.05519  0.28218  0.98786 -0.41827 55221   2803 0.8373  38
   7   1   4   56.11    2.11   2 2.31143 0.03042  0.14523  0.85976  0.05519  0.08959  0.98786 -0.50277 55221   2804 0.8617  38
   6   1   3   29.62    1.03   2 2.54616 0.02896  0.14523  0.80354  0.05519  0.10532  0.98786 -0.58585 55221   2805 0.8597  38
  19   6   3   32.14   20.48   2 0.44640 0.02553  0.14523  0.38319  0.05519  0.11278  0.98786 -0.91676 55221   2822 0.9428  39
  19   5   4   13.48   12.30   2 0.52129 0.02569  0.14523  0.47000  0.05519  0.10619  0.98786 -0.87625 55221   2824 0.9400  39
  14   7   3   30.98   14.94   2 0.63424 0.02608  0.14523  0.40823  0.05519  0.22228  0.98786 -0.88540 55221   2848 0.9353  39
  16   5   3   24.99   19.29   2 0.57596 0.02564  0.14523  0.42623  0.05519  0.12379  0.98786 -0.89610 55221   2852 0.9383  39
  18   3   3   16.72   10.41   2 0.50020 0.02525  0.14523  0.41063  0.05519  0.03814  0.98786 -0.91100 55221   2859 0.9417  39
  17   2   5    6.70    3.48   2 0.70011 0.02623  0.14523  0.59421  0.05519  0.03060  0.98786 -0.80373 55221   2861 0.9327  39
  19   1   4   55.78   48.98   2 0.53483 0.02538  0.14523  0.48447  0.05519 -0.02171  0.98786 -0.87454 55221   2865 0.9402  39
  21  -1   4   27.46   23.61   2 0.44542 0.02511  0.14523  0.43498  0.05519 -0.08268  0.98786 -0.89663 55221   2871 0.9438  39
  14   5   3   90.80   24.75   2 0.68675 0.02592  0.14523  0.45240  0.05519  0.15908  0.98786 -0.87751 55221   2874 0.9339  39
  19  -1   4  105.61   34.50   2 0.52751 0.02527  0.14523  0.47527  0.05519 -0.08538  0.98786 -0.87569 55221   2889 0.9407  39
  13   4   3   70.14   17.17   2 0.78191 0.02593  0.14523  0.48529  0.05519  0.14077  0.98786 -0.86294 55221   2893 0.9307  39
  13   3   4  102.00   14.28   2 0.92032 0.02655  0.14523  0.59793  0.05519  0.11760  0.98786 -0.79287 55221   2895 0.9244  39
  15   3   2   18.94    9.45   2 0.55494 0.02520  0.14523  0.37038  0.05519  0.04878  0.98786 -0.92760 55221   2897 0.9400  39
  14   2   4   24.47   15.23   2 0.83865 0.02619  0.14523  0.58402  0.05519  0.05276  0.98786 -0.81003 55221   2899 0.9281  39
  15   1   4   23.49    9.88   2 0.76194 0.02591  0.14523  0.56470  0.05519 -0.00679  0.98786 -0.82527 55221   2902 0.9314  39
  17   1   2   27.13   15.74   2 0.46087 0.02494  0.14523  0.33814  0.05519 -0.02593  0.98786 -0.94074 55221   2904 0.9437  39
  16   0   4   19.20    9.37   2 0.68836 0.02566  0.14523  0.53739  0.05519 -0.05555  0.98786 -0.84150 55221   2905 0.9345  39
  11   5   2  348.14   21.00   2 0.77007 0.02579  0.14523  0.38183  0.05519  0.18653  0.98786 -0.90522 55221   2912 0.9314  39
  12   4   2   43.55   12.69   2 0.72775 0.02561  0.14523  0.39671  0.05519  0.12620  0.98786 -0.90923 55221   2913 0.9333  39
  12   3   3   31.78   12.31   2 0.89638 0.02598  0.14523  0.52270  0.05519  0.11433  0.98786 -0.84482 55221   2914 0.9267  39
  13   3   2  245.51   30.60   2 0.66816 0.02534  0.14523  0.39502  0.05519  0.07080  0.98786 -0.91594 55221   2915 0.9359  39
  13   2   3   68.82   17.81   2 0.81275 0.02567  0.14523  0.51102  0.05519  0.04709  0.98786 -0.85828 55221   2916 0.9303  39
  14   1   3  166.97   25.05   2 0.72968 0.02543  0.14523  0.49032  0.05519 -0.00746  0.98786 -0.87151 55221   2919 0.9337  39
   9   5   2  103.63    8.94   2 0.96538 0.02607  0.14523  0.39595  0.05519  0.24741  0.98786 -0.88432 55221   2925 0.9241  39
  10   4   2  103.93    9.39   2 0.90912 0.02594  0.14523  0.42102  0.05519  0.17202  0.98786 -0.89059 55221   2926 0.9264  39
  11   3   2  108.28   12.92   2 0.83670 0.02554  0.14523  0.42728  0.05519  0.10304  0.98786 -0.89823 55221   2927 0.9299  39
  11   2   3   92.70    9.19   2 1.03418 0.02608  0.14523  0.56268  0.05519  0.07521  0.98786 -0.82324 55221   2929 0.9218  39
  12   1   3   22.36   10.05   2 0.91599 0.02573  0.14523  0.53866  0.05519  0.00472  0.98786 -0.84251 55221   2932 0.9267  39
  13   1   2  403.42   31.22   2 0.67602 0.02508  0.14523  0.40213  0.05519 -0.01191  0.98786 -0.91551 55221   2933 0.9363  39
  14   0   2  147.69   30.26   2 0.60448 0.02495  0.14523  0.38057  0.05519 -0.05383  0.98786 -0.92318 55221   2935 0.9390  39
  14  -1   3  144.69   31.48   2 0.71321 0.02528  0.14523  0.47544  0.05519 -0.09715  0.98786 -0.87437 55221   2936 0.9346  39
   9   3   2   87.34    6.85   2 1.09436 0.02592  0.14523  0.46777  0.05519  0.15085  0.98786 -0.87088 55221   2938 0.9203  39
  10   2   2  148.35    9.09   2 0.97740 0.02551  0.14523  0.46413  0.05519  0.06863  0.98786 -0.88310 55221   2940 0.9253  39
  11   2   1  178.90   21.19   2 0.65809 0.02510  0.14523  0.30496  0.05519  0.02969  0.98786 -0.95190 55221   2941 0.9368  39
  10   1   3  362.46   12.41   2 1.20101 0.02628  0.14523  0.60138  0.05519  0.02217  0.98786 -0.79865 55221   2942 0.9157  39
  12   0   2  222.08   18.33   2 0.74989 0.02505  0.14523  0.41458  0.05519 -0.05252  0.98786 -0.90850 55221   2945 0.9340  39
  13  -1   2  464.31   33.66   2 0.65587 0.02492  0.14523  0.38546  0.05519 -0.09408  0.98786 -0.91791 55221   2946 0.9374  39
  13  -2   3   31.10   15.38   2 0.76837 0.02532  0.14523  0.47779  0.05519 -0.14951  0.98786 -0.86566 55221   2947 0.9327  39
   8   3   1   53.02    6.28   2 0.94978 0.02540  0.14523  0.32908  0.05519  0.12368  0.98786 -0.93617 55221   2948 0.9265  39
   8   2   2  246.90    7.93   2 1.33770 0.02595  0.14523  0.52020  0.05519  0.11280  0.98786 -0.84656 55221   2949 0.9122  39
   9   1   2  153.75    7.86   2 1.15065 0.02553  0.14523  0.50012  0.05519  0.01858  0.98786 -0.86576 55221   2951 0.9196  39
  10   1   1   70.75   12.52   2 0.74653 0.02498  0.14523  0.31985  0.05519 -0.00603  0.98786 -0.94745 55221   2952 0.9343  39
  10   0   2  334.12   13.59   2 0.97607 0.02522  0.14523  0.46208  0.05519 -0.05305  0.98786 -0.88525 55221   2953 0.9262  39
   7   2   1   42.60    4.04   2 1.17955 0.02542  0.14523  0.36953  0.05519  0.09383  0.98786 -0.92447 55221   2954 0.9190  39
   7   1   2  240.82    5.82   2 1.66810 0.02616  0.14523  0.58162  0.05519  0.05122  0.98786 -0.81185 55221   2955 0.9006  39
   8   1   1  185.21    8.38   2 1.00675 0.02505  0.14523  0.35725  0.05519  0.01014  0.98786 -0.93395 55221   2956 0.9257  39
   8   0   2   37.51    4.22   2 1.36475 0.02564  0.14523  0.53435  0.05519 -0.05289  0.98786 -0.84361 55221   2957 0.9123  39
   9  -1   2  141.29    7.71   2 1.10633 0.02528  0.14523  0.47559  0.05519 -0.12053  0.98786 -0.87137 55221   2959 0.9218  39
   5   2   1   20.66    1.11   2 1.81877 0.02595  0.14523  0.42174  0.05519  0.17324  0.98786 -0.89001 55221   2960 0.8965  39
   6   1   1   42.84    2.13   2 1.50557 0.02527  0.14523  0.41729  0.05519  0.04042  0.98786 -0.90787 55221   2961 0.9090  39
   4   1   1   29.18    0.90   2 2.67160 0.02595  0.14523  0.52020  0.05519  0.11280  0.98786 -0.84656 55221   2963 0.8694  39
  11   7  20    9.72    8.16   2 1.32017 0.03442  0.14523  0.75847  0.05519  0.52113  0.98786  0.39135 55221   2965 0.8860  46
  12   7  19    2.55    2.40   2 1.29463 0.03779  0.14523  0.81129  0.05519  0.50061  0.98786  0.30199 55221   2966 0.8767  46
  10   6  20   32.67   11.20   2 1.41602 0.03214  0.14523  0.72967  0.05519  0.47136  0.98786  0.49538 55221   2968 0.8893  46
  11   6  19    3.21    3.13   2 1.38917 0.03440  0.14523  0.79596  0.05519  0.45967  0.98786  0.39389 55221   2969 0.8831  46
  12   6  18   51.97   13.53   2 1.34239 0.03835  0.14523  0.85239  0.05519  0.44371  0.98786  0.27667 55221   2970 0.8728  46
  10   5  21   15.59    6.02   2 1.41589 0.03150  0.14523  0.72615  0.05519  0.38659  0.98786  0.56856 55221   2971 0.8914  46
  11   5  20   62.28   14.30   2 1.39024 0.03225  0.14523  0.80106  0.05519  0.37567  0.98786  0.46603 55221   2972 0.8900  46
  12   5  19   66.15   13.04   2 1.35247 0.03475  0.14523  0.86031  0.05519  0.36327  0.98786  0.35763 55221   2973 0.8836  46
  12   4  20   44.78   10.72   2 1.35248 0.03312  0.14523  0.85907  0.05519  0.27990  0.98786  0.42855 55221   2974 0.8887  46
  10   6  18  103.46   12.94   2 1.47831 0.03403  0.14523  0.76997  0.05519  0.49394  0.98786  0.40394 55221   2975 0.8806  46
  11   6  17   76.46   13.36   2 1.43287 0.03820  0.14523  0.83007  0.05519  0.47816  0.98786  0.28696 55221   2976 0.8690  46
  10   5  19   17.87    9.54   2 1.48312 0.03252  0.14523  0.77521  0.05519  0.40597  0.98786  0.48399 55221   2978 0.8854  46
   9   5  18   19.42    5.31   2 1.58788 0.03201  0.14523  0.74199  0.05519  0.43844  0.98786  0.50717 55221   2982 0.8829  46
  10   5  17   16.95    6.97   2 1.54817 0.03413  0.14523  0.81461  0.05519  0.42981  0.98786  0.38945 55221   2983 0.8773  46
  10   4  18   39.55   12.48   2 1.55072 0.03197  0.14523  0.81672  0.05519  0.33204  0.98786  0.47193 55221   2985 0.8845  46
   8   5  17   41.63    7.44   2 1.71124 0.03161  0.14523  0.70016  0.05519  0.47595  0.98786  0.53221 55221   2986 0.8795  46
   9   5  16   60.11    8.53   2 1.67078 0.03385  0.14523  0.78615  0.05519  0.46182  0.98786  0.41073 55221   2987 0.8732  46
  10   5  15   53.27    7.19   2 1.61021 0.03823  0.14523  0.85166  0.05519  0.44465  0.98786  0.27744 55221   2988 0.8608  46
   9   4  17   41.88    7.51   2 1.67367 0.03176  0.14523  0.78794  0.05519  0.36130  0.98786  0.49861 55221   2989 0.8805  46
  10   4  16   93.09    8.38   2 1.62420 0.03419  0.14523  0.86018  0.05519  0.34799  0.98786  0.37282 55221   2990 0.8740  46
  10   3  17   29.67    6.03   2 1.61958 0.03247  0.14523  0.85652  0.05519  0.24545  0.98786  0.45401 55221   2991 0.8801  46
   8   5  15  138.21    7.97   2 1.80575 0.03331  0.14523  0.75036  0.05519  0.50324  0.98786  0.42862 55221   2992 0.8697  46
   9   5  14   20.37    6.26   2 1.74261 0.03813  0.14523  0.82510  0.05519  0.48532  0.98786  0.28926 55221   2993 0.8551  46
   8   4  16   22.32    6.41   2 1.81172 0.03188  0.14523  0.75264  0.05519  0.39393  0.98786  0.52759 55221   2994 0.8747  46
   9   4  15   33.12    8.83   2 1.76398 0.03349  0.14523  0.83609  0.05519  0.37859  0.98786  0.39701 55221   2995 0.8707  46
   9   3  16   45.68    7.46   2 1.75524 0.03182  0.14523  0.83264  0.05519  0.27155  0.98786  0.48267 55221   2996 0.8771  46
   7   5  14  290.42    9.18   2 1.95918 0.03292  0.14523  0.70346  0.05519  0.55310  0.98786  0.44635 55221   2997 0.8650  46
   7   4  15  167.34    7.07   2 1.96992 0.03131  0.14523  0.70881  0.05519  0.43377  0.98786  0.55627 55221   2998 0.8708  46
   8   4  14   10.60    3.81   2 1.92120 0.03333  0.14523  0.80449  0.05519  0.42063  0.98786  0.41937 55221   2999 0.8650  46
   9   4  13   25.49    4.71   2 1.83765 0.03870  0.14523  0.87880  0.05519  0.39749  0.98786  0.26403 55221   3000 0.8488  46
   7   4  13  372.81   10.02   2 2.10256 0.03303  0.14523  0.76754  0.05519  0.46580  0.98786  0.44036 55221   3002 0.8590  46
   8   4  12   95.79    5.37   2 2.01287 0.03813  0.14523  0.85239  0.05519  0.44371  0.98786  0.27667 55221   3003 0.8430  46
   8   3  13   45.94    4.19   2 2.03040 0.03358  0.14523  0.86109  0.05519  0.32294  0.98786  0.39273 55221   3004 0.8597  46
   6   4  12  354.97    9.22   2 2.31755 0.03244  0.14523  0.71612  0.05519  0.52027  0.98786  0.46528 55221   3005 0.8530  46
   7   4  11  500.76   11.82   2 2.22137 0.03813  0.14523  0.81811  0.05519  0.49677  0.98786  0.28969 55221   3006 0.8337  46
   7   3  12  412.27   10.22   2 2.24853 0.03276  0.14523  0.83041  0.05519  0.36371  0.98786  0.42205 55221   3007 0.8543  46
   6   3  11   75.82    2.93   2 2.51176 0.03260  0.14523  0.78880  0.05519  0.41243  0.98786  0.45573 55221   3008 0.8449  46
   5   3  10  201.06    5.67   2 2.83136 0.03191  0.14523  0.73178  0.05519  0.47169  0.98786  0.49194 55221   3009 0.8360  46
   6   3   9   81.06    2.82   2 2.68372 0.03801  0.14523  0.85230  0.05519  0.44458  0.98786  0.27556 55221   3010 0.8141  46
   6   2  10   22.49    1.89   2 2.70341 0.03287  0.14523  0.86012  0.05519  0.28096  0.98786  0.42573 55221   3011 0.8363  46
   5   2   9   12.68    1.37   2 3.10338 0.03166  0.14523  0.81736  0.05519  0.33014  0.98786  0.47216 55221   3012 0.8272  46
  14   9  15   82.55   20.92   2 1.10878 0.04163  0.14523  0.81884  0.05519  0.56243  0.98786 -0.11476 55221   3013 0.8744  47
  16   8  14    7.96    5.92   2 1.01109 0.03733  0.14523  0.85932  0.05519  0.44580  0.98786 -0.25068 55221   3016 0.8911  47
  15   7  16   51.64   15.73   2 1.12475 0.04748  0.14523  0.90101  0.05519  0.43153  0.98786 -0.04428 55221   3017 0.8571  47
  15   8  13   35.44   11.66   2 1.06330 0.03703  0.14523  0.84241  0.05519  0.47113  0.98786 -0.26150 55221   3019 0.8895  47
  14   7  15    2.87    2.44   2 1.18977 0.04559  0.14523  0.88296  0.05519  0.46561  0.98786 -0.05996 55221   3020 0.8589  47
  13   8  13   36.81   14.98   2 1.20497 0.04055  0.14523  0.82326  0.05519  0.54224  0.98786 -0.16799 55221   3026 0.8727  47
  13   6  15   34.85   11.30   2 1.30280 0.04873  0.14523  0.90286  0.05519  0.42839  0.98786  0.03633 55221   3030 0.8434  47
  16   4  14  165.51   18.46   2 1.11405 0.04378  0.14523  0.96018  0.05519  0.22105  0.98786 -0.17085 55221   3034 0.8681  47
  13   7  12   19.80   11.26   2 1.23449 0.03952  0.14523  0.84999  0.05519  0.48244  0.98786 -0.21158 55221   3036 0.8743  47
  14   5  13   50.48   16.86   2 1.24069 0.04313  0.14523  0.93341  0.05519  0.32884  0.98786 -0.14354 55221   3039 0.8633  47
  13   6  11   13.18    6.99   2 1.26380 0.03693  0.14523  0.87303  0.05519  0.41438  0.98786 -0.25711 55221   3042 0.8807  47
  12   5  13   16.40    6.37   2 1.42926 0.04891  0.14523  0.92054  0.05519  0.39035  0.98786 -0.01560 55221   3043 0.8357  47
  13   5  12   18.46    9.20   2 1.32595 0.04231  0.14523  0.92171  0.05519  0.35574  0.98786 -0.15462 55221   3044 0.8614  47
  11   6  11   82.97    7.62   2 1.47308 0.04184  0.14523  0.85967  0.05519  0.49218  0.98786 -0.13683 55221   3045 0.8555  47
  12   6  10   81.29    9.35   2 1.33600 0.03594  0.14523  0.85056  0.05519  0.44175  0.98786 -0.28532 55221   3046 0.8805  47
  11   5  12   11.04    4.42   2 1.54316 0.04843  0.14523  0.90573  0.05519  0.42349  0.98786 -0.01729 55221   3047 0.8308  47
  10   6  10   71.63    6.55   2 1.57658 0.04072  0.14523  0.83198  0.05519  0.53108  0.98786 -0.16053 55221   3050 0.8541  47
  10   5  11   46.04    6.04   2 1.66474 0.04816  0.14523  0.88627  0.05519  0.46232  0.98786 -0.02789 55221   3051 0.8249  47
  11   5  10   61.07    7.24   2 1.51516 0.04031  0.14523  0.88874  0.05519  0.41569  0.98786 -0.19326 55221   3052 0.8584  47
  11   4  11   32.90    7.74   2 1.59272 0.04638  0.14523  0.93773  0.05519  0.34061  0.98786 -0.06811 55221   3053 0.8347  47
   9   6   9   51.59    4.69   2 1.68906 0.03992  0.14523  0.79726  0.05519  0.57297  0.98786 -0.18997 55221   3055 0.8514  47
   9   5  10   96.00    5.66   2 1.80560 0.04667  0.14523  0.86191  0.05519  0.50530  0.98786 -0.04233 55221   3056 0.8223  47
  10   5   9    6.68    3.63   2 1.62866 0.03883  0.14523  0.86504  0.05519  0.45171  0.98786 -0.21833 55221   3057 0.8579  47
  10   4  10   32.20    4.43   2 1.72617 0.04469  0.14523  0.92373  0.05519  0.37416  0.98786 -0.08205 55221   3058 0.8333  47
  11   4   9  101.50    7.05   2 1.54366 0.03723  0.14523  0.90881  0.05519  0.32772  0.98786 -0.25820 55221   3059 0.8672  47
  11   3  10   86.57    5.71   2 1.61850 0.04443  0.14523  0.95907  0.05519  0.24684  0.98786 -0.13875 55221   3060 0.8397  47
   9   5   8   27.95    3.52   2 1.75705 0.03757  0.14523  0.83565  0.05519  0.48893  0.98786 -0.25026 55221   3061 0.8565  47
   9   4   9  107.30    5.00   2 1.88287 0.04324  0.14523  0.90537  0.05519  0.41270  0.98786 -0.09992 55221   3062 0.8304  47
  10   3   9   82.69    4.62   2 1.76480 0.04319  0.14523  0.94952  0.05519  0.27273  0.98786 -0.15504 55221   3064 0.8365  47
   8   4   8   55.58    2.93   2 2.06914 0.04223  0.14523  0.88113  0.05519  0.45753  0.98786 -0.11949 55221   3065 0.8249  47
   9   4   7   49.75    3.28   2 1.80171 0.03440  0.14523  0.86125  0.05519  0.39165  0.98786 -0.32383 55221   3066 0.8659  47
   9   3   8  134.16    4.61   2 1.93673 0.04199  0.14523  0.93577  0.05519  0.30591  0.98786 -0.17536 55221   3067 0.8322  47
   7   4   7   80.74    3.12   2 2.28372 0.04105  0.14523  0.84665  0.05519  0.51049  0.98786 -0.15030 55221   3068 0.8193  47
   8   3   7   11.77    1.81   2 2.14145 0.03990  0.14523  0.91709  0.05519  0.34402  0.98786 -0.20148 55221   3069 0.8304  47
   6   4   6  208.23    5.14   2 2.53133 0.03974  0.14523  0.79691  0.05519  0.57280  0.98786 -0.19192 55221   3070 0.8134  47
   7   3   6  129.64    3.78   2 2.38399 0.03763  0.14523  0.89011  0.05519  0.38872  0.98786 -0.23791 55221   3071 0.8287  47
   6   3   5   53.95    1.87   2 2.67219 0.03576  0.14523  0.84984  0.05519  0.44253  0.98786 -0.28625 55221   3072 0.8246  47
   5   2   5   32.69    1.81   2 3.44484 0.04381  0.14523  0.92341  0.05519  0.37403  0.98786 -0.08609 55221   3073 0.7533  47
  18   8  10    5.85    3.36   2 0.80112 0.02966  0.14523  0.74570  0.05519  0.34389  0.98786 -0.57067 55221   3079 0.9204  48
  17   9   8   52.53   25.99   2 0.74990 0.02851  0.14523  0.64365  0.05519  0.36240  0.98786 -0.67408 55221   3087 0.9252  48
  14  10   8   77.38   24.85   2 0.87756 0.02946  0.14523  0.61703  0.05519  0.48861  0.98786 -0.61687 55221   3095 0.9180  48
  16   9   7    1.77    1.38   2 0.75294 0.02832  0.14523  0.60093  0.05519  0.36480  0.98786 -0.71120 55221   3099 0.9256  48
  17   9   6   66.85   58.11   2 0.64859 0.02763  0.14523  0.53999  0.05519  0.31073  0.98786 -0.78221 55221   3100 0.9310  48
  16   8   8   93.18   23.84   2 0.83349 0.02884  0.14523  0.68225  0.05519  0.36048  0.98786 -0.63607 55221   3101 0.9213  48
  17   7   8   27.03   19.03   2 0.80263 0.02838  0.14523  0.70004  0.05519  0.29554  0.98786 -0.65007 55221   3104 0.9236  48
  18   7   7   24.08   18.17   2 0.70355 0.02764  0.14523  0.63863  0.05519  0.25021  0.98786 -0.72770 55221   3105 0.9291  48
  18   6   8    6.79    6.24   2 0.76389 0.02806  0.14523  0.70729  0.05519  0.23351  0.98786 -0.66725 55221   3106 0.9258  48
  14   9   7    5.66    5.16   2 0.87119 0.02921  0.14523  0.60782  0.05519  0.43358  0.98786 -0.66525 55221   3110 0.9189  48
  14   8   8   35.57   15.28   2 0.96909 0.02961  0.14523  0.69450  0.05519  0.42682  0.98786 -0.57922 55221   3112 0.9142  48
  15   7   8   34.96   13.85   2 0.93502 0.02935  0.14523  0.72327  0.05519  0.35333  0.98786 -0.59332 55221   3115 0.9162  48
  17   6   7    2.59    1.49   2 0.76927 0.02773  0.14523  0.67054  0.05519  0.23239  0.98786 -0.70453 55221   3118 0.9265  48
  13   8   7   51.98   24.99   2 0.98556 0.02938  0.14523  0.65029  0.05519  0.43448  0.98786 -0.62317 55221   3122 0.9142  48
  14   7   7   25.17   15.35   2 0.94912 0.02876  0.14523  0.67672  0.05519  0.35852  0.98786 -0.64305 55221   3125 0.9173  48
  11   9   6   62.72   13.90   2 1.00803 0.02864  0.14523  0.54525  0.05519  0.50746  0.98786 -0.66722 55221   3130 0.9154  48
  13   8   5   91.30   21.65   2 0.84420 0.02801  0.14523  0.53426  0.05519  0.36181  0.98786 -0.76397 55221   3132 0.9231  48
  12   7   7  106.50   11.68   2 1.12989 0.02970  0.14523  0.69640  0.05519  0.43561  0.98786 -0.57033 55221   3133 0.9079  48
  14   7   5    8.56    5.75   2 0.79523 0.02746  0.14523  0.54802  0.05519  0.29237  0.98786 -0.78371 55221   3135 0.9262  48
  11   8   5  110.60   13.44   2 0.98971 0.02833  0.14523  0.53125  0.05519  0.43750  0.98786 -0.72551 55221   3139 0.9170  48
  12   7   5   24.34   11.50   2 0.97206 0.02827  0.14523  0.57540  0.05519  0.36529  0.98786 -0.73176 55221   3141 0.9178  48
  12   6   6   33.92   14.45   2 1.11511 0.02881  0.14523  0.68065  0.05519  0.35921  0.98786 -0.63851 55221   3142 0.9110  48
  10   7   5   27.74    9.03   2 1.16734 0.02890  0.14523  0.57996  0.05519  0.45126  0.98786 -0.67824 55221   3145 0.9089  48
  11   7   4   88.55   13.99   2 0.94892 0.02767  0.14523  0.50488  0.05519  0.35761  0.98786 -0.78563 55221   3146 0.9203  48
  11   5   6  102.34    7.97   2 1.29241 0.02951  0.14523  0.73748  0.05519  0.34661  0.98786 -0.57964 55221   3148 0.9024  48
  12   5   5   55.69   12.44   2 1.07130 0.02785  0.14523  0.65416  0.05519  0.27665  0.98786 -0.70394 55221   3149 0.9154  48
  13   4   5   83.27   13.21   2 1.00210 0.02756  0.14523  0.66251  0.05519  0.19463  0.98786 -0.72333 55221   3150 0.9187  48
  10   6   4   45.13    9.13   2 1.12439 0.02816  0.14523  0.55311  0.05519  0.36425  0.98786 -0.74926 55221   3152 0.9126  48
  10   5   5  139.27    8.97   2 1.33094 0.02883  0.14523  0.68195  0.05519  0.35943  0.98786 -0.63699 55221   3153 0.9032  48
  11   5   4  267.22   13.24   2 1.06907 0.02760  0.14523  0.58633  0.05519  0.27767  0.98786 -0.76100 55221   3154 0.9162  48
  11   4   5   62.13    6.70   2 1.25008 0.02820  0.14523  0.70913  0.05519  0.25496  0.98786 -0.65736 55221   3155 0.9080  48
   8   6   4   94.11    6.24   2 1.39911 0.02863  0.14523  0.55094  0.05519  0.46623  0.98786 -0.69217 55221   3156 0.9014  48
   9   5   4  119.08    6.37   2 1.35302 0.02838  0.14523  0.61205  0.05519  0.36612  0.98786 -0.70096 55221   3157 0.9038  48
  10   4   4   11.05    4.32   2 1.26934 0.02770  0.14523  0.64444  0.05519  0.26152  0.98786 -0.71855 55221   3159 0.9089  48
   7   5   4   79.45    3.86   2 1.74881 0.02942  0.14523  0.61549  0.05519  0.48742  0.98786 -0.61935 55221   3160 0.8860  48
   8   5   3   52.11    4.68   2 1.33360 0.02786  0.14523  0.51942  0.05519  0.35922  0.98786 -0.77535 55221   3161 0.9062  48
   8   4   4   93.88    4.28   2 1.66576 0.02882  0.14523  0.68195  0.05519  0.35943  0.98786 -0.63699 55221   3162 0.8912  48
   9   3   4   50.63    3.76   2 1.52918 0.02808  0.14523  0.70999  0.05519  0.23101  0.98786 -0.66524 55221   3163 0.8986  48
   7   4   3   93.33    3.36   2 1.69180 0.02829  0.14523  0.59151  0.05519  0.36480  0.98786 -0.71906 55221   3164 0.8922  48
   8   3   3   37.17    2.65   2 1.55618 0.02752  0.14523  0.62886  0.05519  0.23606  0.98786 -0.74082 55221   3165 0.8996  48
   6   3   3   30.25    1.43   2 2.22167 0.02883  0.14523  0.68325  0.05519  0.35966  0.98786 -0.63547 55221   3166 0.8715  48
   5   3   2   41.92    1.54   2 2.23989 0.02814  0.14523  0.55160  0.05519  0.36390  0.98786 -0.75054 55221   3167 0.8738  48
   4   2   2  167.09    7.06   2 3.32449 0.02879  0.14523  0.68065  0.05519  0.35921  0.98786 -0.63851 55221   3168 0.8341  48
  10  18   4   32.09   24.19   2 0.42886 0.02575  0.14523  0.11861  0.05519  0.42300  0.98786 -0.89833 55221   3170 0.9430  49
  16  13   3   21.60   15.51   2 0.41531 0.02550  0.14523  0.26931  0.05519  0.27848  0.98786 -0.92191 55221   3173 0.9439  49
   8  12   2    7.17    7.09   2 0.53670 0.02534  0.14523  0.12198  0.05519  0.34153  0.98786 -0.93192 55221   3210 0.9403  49
   5  13   2   83.41   32.35   2 0.52211 0.02531  0.14523  0.01527  0.05519  0.36345  0.98786 -0.93149 55221   3219 0.9408  49
   8  10   2   45.83   12.42   2 0.66744 0.02556  0.14523  0.18669  0.05519  0.35845  0.98786 -0.91469 55221   3224 0.9354  49
   9   9   2  171.13   23.55   2 0.68581 0.02560  0.14523  0.24012  0.05519  0.33050  0.98786 -0.91275 55221   3226 0.9347  49
   5  11   2  452.84   32.95   2 0.65719 0.02550  0.14523  0.06027  0.05519  0.39517  0.98786 -0.91663 55221   3231 0.9359  49
   6  10   2  192.39   21.87   2 0.72472 0.02561  0.14523  0.12686  0.05519  0.39649  0.98786 -0.90923 55221   3233 0.9334  49
   7  10   1   44.68   26.14   2 0.52976 0.02502  0.14523  0.08295  0.05519  0.27432  0.98786 -0.95805 55221   3234 0.9412  49
   7   9   2  125.96   20.44   2 0.78171 0.02570  0.14523  0.19509  0.05519  0.38228  0.98786 -0.90322 55221   3235 0.9313  49
   4  10   2  172.76   17.05   2 0.76719 0.02566  0.14523  0.04801  0.05519  0.42253  0.98786 -0.90508 55221   3241 0.9319  49
   5   9   2  181.42   14.47   2 0.86169 0.02580  0.14523  0.12434  0.05519  0.42839  0.98786 -0.89500 55221   3243 0.9284  49
   6   9   1  128.62   26.94   2 0.61567 0.02507  0.14523  0.08378  0.05519  0.29032  0.98786 -0.95326 55221   3244 0.9383  49
   9   6   1   82.76   14.39   2 0.68223 0.02516  0.14523  0.23913  0.05519  0.20112  0.98786 -0.94993 55221   3249 0.9359  49
  10   6   0  254.09   52.69   2 0.43528 0.02476  0.14523  0.12467  0.05519  0.10852  0.98786 -0.98624 55221   3250 0.9449  49
   6   7   1  115.67   11.95   2 0.79582 0.02519  0.14523  0.15249  0.05519  0.29332  0.98786 -0.94378 55221   3255 0.9321  49
   7   6   1  128.96   10.24   2 0.82825 0.02525  0.14523  0.21712  0.05519  0.25593  0.98786 -0.94200 55221   3257 0.9309  49
   9   5   0  355.84   41.95   2 0.49466 0.02476  0.14523  0.13110  0.05519  0.10057  0.98786 -0.98625 55221   3258 0.9429  49
   3   8   1  112.52   13.31   2 0.76834 0.02516  0.14523 -0.00126  0.05519  0.32576  0.98786 -0.94545 55221   3259 0.9331  49
   4   7   1   55.16    7.31   2 0.89662 0.02525  0.14523  0.07821  0.05519  0.33639  0.98786 -0.93847 55221   3260 0.9287  49
   5   6   1  116.28    6.20   2 0.99792 0.02533  0.14523  0.16728  0.05519  0.31906  0.98786 -0.93285 55221   3262 0.9252  49
   6   5   1  127.72    6.95   2 1.04088 0.02539  0.14523  0.24475  0.05519  0.27050  0.98786 -0.93109 55221   3263 0.9236  49
   4   5   1   41.74    2.86   2 1.31770 0.02553  0.14523  0.18441  0.05519  0.35528  0.98786 -0.91639 55221   3267 0.9142  49
   5   4   1   41.41    2.33   2 1.38509 0.02563  0.14523  0.28790  0.05519  0.29043  0.98786 -0.91256 55221   3269 0.9117  49
   6   4   0  505.28   17.33   2 0.68820 0.02474  0.14523  0.11198  0.05519  0.11747  0.98786 -0.98674 55221   3270 0.9367  49
   7   3   0   59.57    8.53   2 0.67339 0.02477  0.14523  0.14696  0.05519  0.07234  0.98786 -0.98649 55221   3271 0.9372  49
   2   5   1   25.94    1.95   2 1.53465 0.02565  0.14523  0.04801  0.05519  0.42253  0.98786 -0.90508 55221   3272 0.9068  49
   4   4   0   13.46    3.28   2 0.82703 0.02472  0.14523  0.06111  0.05519  0.15118  0.98786 -0.98661 55221   3273 0.9323  49
   5   3   0  219.01    6.62   2 0.85498 0.02475  0.14523  0.12191  0.05519  0.10708  0.98786 -0.98675 55221   3274 0.9314  49
   2   2   0  102.75    2.25   2 1.63413 0.02472  0.14523  0.05952  0.05519  0.14890  0.98786 -0.98706 55221   3277 0.9069  49
   1   1   0  100.67    5.51   2 3.17318 0.02471  0.14523  0.04029  0.05519  0.14861  0.98786 -0.98807 55221   3278 0.8603  49
   8   9  21    4.46    2.81   2 1.34934 0.03230  0.14523  0.51899  0.05519  0.69766  0.98786  0.49389 55221   3279 0.8914  56
   7   8  21   51.32   15.09   2 1.43365 0.02995  0.14523  0.47442  0.05519  0.65678  0.98786  0.58614 55221   3283 0.8958  56
   8   8  20   19.16   12.08   2 1.42713 0.03197  0.14523  0.56323  0.05519  0.65345  0.98786  0.50575 55221   3284 0.8894  56
   7   7  22  121.38   14.29   2 1.44048 0.02868  0.14523  0.47867  0.05519  0.56893  0.98786  0.66873 55221   3285 0.8997  56
   8   7  21   56.08   11.30   2 1.44014 0.02997  0.14523  0.56804  0.05519  0.57008  0.98786  0.59359 55221   3286 0.8955  56
   6   9  19    6.59    5.28   2 1.48627 0.03239  0.14523  0.40717  0.05519  0.77351  0.98786  0.48569 55221   3287 0.8857  56
   6   8  20   83.98   12.93   2 1.50943 0.02980  0.14523  0.41652  0.05519  0.69245  0.98786  0.58909 55221   3288 0.8934  56
   7   8  19    5.84    3.42   2 1.50967 0.03173  0.14523  0.51365  0.05519  0.68881  0.98786  0.51157 55221   3289 0.8869  56
   6   7  21   18.00    6.78   2 1.51886 0.02844  0.14523  0.41847  0.05519  0.60250  0.98786  0.67962 55221   3290 0.8977  56
   8   7  19    2.20    1.82   2 1.51791 0.03157  0.14523  0.60414  0.05519  0.60207  0.98786  0.52205 55221   3292 0.8871  56
   6   8  18   52.49    9.51   2 1.59336 0.03171  0.14523  0.44670  0.05519  0.73528  0.98786  0.50974 55221   3293 0.8838  56
   6   7  19   60.29   10.11   2 1.61397 0.02937  0.14523  0.45422  0.05519  0.64491  0.98786  0.61463 55221   3294 0.8911  56
   7   7  18   86.28   10.26   2 1.61151 0.03132  0.14523  0.55400  0.05519  0.64405  0.98786  0.52753 55221   3295 0.8844  56
   7   6  19   45.84    9.29   2 1.62265 0.02945  0.14523  0.55809  0.05519  0.54823  0.98786  0.62288 55221   3296 0.8905  56
   6   7  17   16.57    6.30   2 1.71331 0.03106  0.14523  0.49390  0.05519  0.68576  0.98786  0.53460 55221   3298 0.8814  56
   7   6  17   19.40    5.52   2 1.72442 0.03097  0.14523  0.60051  0.05519  0.58552  0.98786  0.54456 55221   3300 0.8813  56
   5   7  16   41.69    6.72   2 1.82122 0.03093  0.14523  0.41789  0.05519  0.73455  0.98786  0.53461 55221   3301 0.8778  56
   5   6  17   49.34    6.90   2 1.84395 0.02878  0.14523  0.42612  0.05519  0.62992  0.98786  0.64932 55221   3302 0.8850  56
   6   6  16  461.10   14.11   2 1.84613 0.03059  0.14523  0.54126  0.05519  0.63160  0.98786  0.55509 55221   3303 0.8781  56
   6   5  17   48.31    7.19   2 1.85377 0.02891  0.14523  0.54405  0.05519  0.51926  0.98786  0.65907 55221   3304 0.8841  56
   5   6  15   78.36    5.44   2 1.97977 0.03030  0.14523  0.46808  0.05519  0.68059  0.98786  0.56365 55221   3305 0.8743  56
   6   5  15   74.66    5.45   2 1.99258 0.03029  0.14523  0.59493  0.05519  0.56271  0.98786  0.57394 55221   3307 0.8738  56
   5   5  14  178.71    6.52   2 2.15880 0.02978  0.14523  0.52307  0.05519  0.61467  0.98786  0.59040 55221   3309 0.8698  56
   4   5  13   13.69    2.82   2 2.34204 0.02943  0.14523  0.43478  0.05519  0.66856  0.98786  0.60333 55221   3310 0.8648  56
   4   5  11  124.67    4.08   2 2.54631 0.03263  0.14523  0.48596  0.05519  0.73359  0.98786  0.47507 55221   3313 0.8434  56
   4   4  12   29.81    2.33   2 2.59410 0.02889  0.14523  0.49734  0.05519  0.58728  0.98786  0.63855 55221   3314 0.8584  56
   3   4  11   87.31    3.32   2 2.85553 0.02848  0.14523  0.38489  0.05519  0.65206  0.98786  0.65320 55221   3315 0.8514  56
   3   4   9  327.38   11.86   2 3.18659 0.03138  0.14523  0.44788  0.05519  0.73471  0.98786  0.50951 55221   3317 0.8256  56
  11   9  18   16.90    5.92   2 1.27858 0.03926  0.14523  0.72024  0.05519  0.65837  0.98786  0.21862 55221   3321 0.8730  57
  12   9  17   78.41   14.14   2 1.23164 0.04439  0.14523  0.76908  0.05519  0.62984  0.98786  0.10874 55221   3322 0.8601  57
  12   8  18   43.71   12.02   2 1.26591 0.04093  0.14523  0.79568  0.05519  0.56968  0.98786  0.20580 55221   3323 0.8686  57
  13   8  17   13.45    6.54   2 1.21402 0.04665  0.14523  0.82888  0.05519  0.55167  0.98786  0.09284 55221   3324 0.8545  57
  10  10  16   58.23   10.77   2 1.29447 0.04340  0.14523  0.65690  0.05519  0.74776  0.98786  0.09660 55221   3325 0.8597  57
  11  10  15   29.42   11.84   2 1.23878 0.04334  0.14523  0.70065  0.05519  0.71336  0.98786 -0.01417 55221   3326 0.8628  57
  10   9  17   43.79   10.13   2 1.34492 0.03926  0.14523  0.68733  0.05519  0.69540  0.98786  0.20977 55221   3327 0.8698  57
  11   9  16    8.30    6.58   2 1.29822 0.04432  0.14523  0.74163  0.05519  0.66444  0.98786  0.09221 55221   3328 0.8568  57
  12   9  15   40.29    9.06   2 1.23526 0.04466  0.14523  0.77254  0.05519  0.63475  0.98786 -0.01681 55221   3329 0.8591  57
  11   8  17   15.75    6.07   2 1.34139 0.04026  0.14523  0.76584  0.05519  0.60897  0.98786  0.20650 55221   3330 0.8669  57
  12   8  16    5.84    4.40   2 1.29040 0.04632  0.14523  0.81064  0.05519  0.57807  0.98786  0.09322 55221   3331 0.8512  57
  11   9  14   68.65   17.49   2 1.30085 0.04392  0.14523  0.74126  0.05519  0.67038  0.98786 -0.03360 55221   3334 0.8578  57
  11   8  15  108.22   12.05   2 1.35974 0.04522  0.14523  0.78197  0.05519  0.61801  0.98786  0.08115 55221   3336 0.8508  57
  11   7  16   37.70   10.90   2 1.40380 0.04197  0.14523  0.81160  0.05519  0.55331  0.98786  0.18748 55221   3337 0.8585  57
   9   9  14  231.94   13.93   2 1.44263 0.04322  0.14523  0.65892  0.05519  0.74903  0.98786  0.06915 55221   3338 0.8526  57
   9   8  15   90.65    9.48   2 1.50852 0.03977  0.14523  0.69509  0.05519  0.69146  0.98786  0.19683 55221   3339 0.8604  57
  10   8  14   22.06    7.98   2 1.44101 0.04431  0.14523  0.74991  0.05519  0.65797  0.98786  0.06860 55221   3340 0.8493  57
  10   7  15  105.23   10.80   2 1.49625 0.04135  0.14523  0.78279  0.05519  0.59401  0.98786  0.18546 55221   3341 0.8559  57
   9   8  13   98.18    9.65   2 1.53035 0.04354  0.14523  0.70870  0.05519  0.70347  0.98786  0.05369 55221   3342 0.8471  57
   9   7  14   87.75    8.59   2 1.60051 0.04082  0.14523  0.74660  0.05519  0.63934  0.98786  0.18396 55221   3343 0.8526  57
  10   7  13   93.84    9.44   2 1.51900 0.04544  0.14523  0.79654  0.05519  0.60287  0.98786  0.04548 55221   3344 0.8416  57
   8   8  12  387.94   14.31   2 1.62445 0.04304  0.14523  0.66016  0.05519  0.75043  0.98786  0.03218 55221   3345 0.8440  57
   8   7  13  179.56    9.30   2 1.71303 0.04077  0.14523  0.70430  0.05519  0.68764  0.98786  0.17640 55221   3346 0.8473  57
   9   7  12   23.87    5.42   2 1.62323 0.04435  0.14523  0.76076  0.05519  0.64819  0.98786  0.03313 55221   3347 0.8397  57
   9   6  13   43.12    6.37   2 1.69613 0.04204  0.14523  0.79969  0.05519  0.57692  0.98786  0.16630 55221   3348 0.8438  57
   8   7  11  208.79    9.11   2 1.73675 0.04345  0.14523  0.71577  0.05519  0.69822  0.98786  0.01289 55221   3349 0.8370  57
   8   6  12  232.52    8.74   2 1.83179 0.04158  0.14523  0.76266  0.05519  0.62600  0.98786  0.16270 55221   3350 0.8388  57
   8   6  10  131.31    5.90   2 1.85258 0.04447  0.14523  0.77319  0.05519  0.63393  0.98786 -0.01763 55221   3352 0.8275  57
   8   5  11  162.58    6.45   2 1.95401 0.04336  0.14523  0.82385  0.05519  0.55000  0.98786  0.13697 55221   3353 0.8264  57
   7   6   9   23.64    3.94   2 1.99904 0.04340  0.14523  0.72257  0.05519  0.68976  0.98786 -0.04604 55221   3355 0.8240  57
   6   5   9   92.07    3.61   2 2.35316 0.04308  0.14523  0.72890  0.05519  0.67404  0.98786  0.11993 55221   3357 0.8079  57
   6   4   8  586.50   14.61   2 2.56649 0.04571  0.14523  0.80882  0.05519  0.58172  0.98786  0.08614 55221   3359 0.7867  57
   5   4   7  119.67    3.94   2 2.88356 0.04385  0.14523  0.74868  0.05519  0.65940  0.98786  0.06838 55221   3360 0.7793  57
  13  12  13   47.84   22.24   2 0.99920 0.03553  0.14523  0.66039  0.05519  0.68648  0.98786 -0.30436 55221   3364 0.8966  58
  14  11  13   80.38   22.98   2 0.99627 0.03540  0.14523  0.71938  0.05519  0.62305  0.98786 -0.30708 55221   3367 0.8971  58
  15  11  12   16.15   15.90   2 0.92497 0.03255  0.14523  0.71284  0.05519  0.57388  0.98786 -0.40314 55221   3368 0.9079  58
  12  13  11   60.25   19.48   2 0.94307 0.03210  0.14523  0.55501  0.05519  0.70525  0.98786 -0.44113 55221   3371 0.9083  58
  12  12  12   14.52    7.52   2 1.02751 0.03440  0.14523  0.61810  0.05519  0.70925  0.98786 -0.33898 55221   3372 0.8985  58
  13  12  11   65.79   19.54   2 0.94910 0.03188  0.14523  0.62112  0.05519  0.64951  0.98786 -0.43857 55221   3373 0.9087  58
  15  10  11   28.84   15.15   2 0.93430 0.03176  0.14523  0.72422  0.05519  0.52536  0.98786 -0.44666 55221   3379 0.9096  58
  12  11  11   48.73   13.71   2 1.05959 0.03327  0.14523  0.64235  0.05519  0.66852  0.98786 -0.37479 55221   3382 0.9003  58
  13  11  10    9.08    4.08   2 0.96821 0.03116  0.14523  0.63362  0.05519  0.60670  0.98786 -0.48003 55221   3383 0.9099  58
  13  10  11   84.53   23.00   2 1.05507 0.03313  0.14523  0.70557  0.05519  0.59942  0.98786 -0.37797 55221   3385 0.9009  58
  14   9  11   70.25   16.93   2 1.04189 0.03311  0.14523  0.75920  0.05519  0.52500  0.98786 -0.38469 55221   3387 0.9015  58
  11  10  11   97.07   17.73   2 1.19057 0.03567  0.14523  0.66619  0.05519  0.68259  0.98786 -0.30044 55221   3390 0.8877  58
  12  10  10   55.30   15.34   2 1.08953 0.03228  0.14523  0.66731  0.05519  0.61882  0.98786 -0.41444 55221   3391 0.9019  58
  13  10   9   56.41   15.60   2 0.98438 0.03064  0.14523  0.64999  0.05519  0.55286  0.98786 -0.52140 55221   3392 0.9107  58
  12   9  11   26.34   12.39   2 1.17906 0.03537  0.14523  0.73393  0.05519  0.60531  0.98786 -0.30812 55221   3393 0.8891  58
  10  10  10    1.79    1.48   2 1.23814 0.03439  0.14523  0.61912  0.05519  0.70866  0.98786 -0.33836 55221   3396 0.8895  58
  11   9  10   13.86   10.56   2 1.24016 0.03440  0.14523  0.69616  0.05519  0.63551  0.98786 -0.33390 55221   3398 0.8894  58
   9  10   9   22.71    9.01   2 1.27025 0.03326  0.14523  0.56145  0.05519  0.73180  0.98786 -0.38633 55221   3401 0.8916  58
  10  10   8  108.13   18.13   2 1.14054 0.03066  0.14523  0.56304  0.05519  0.65172  0.98786 -0.50818 55221   3402 0.9046  58
  10   9   9   26.06    8.45   2 1.28159 0.03305  0.14523  0.64807  0.05519  0.65894  0.98786 -0.38183 55221   3403 0.8918  58
  11   9   8   39.40   17.49   2 1.14943 0.03081  0.14523  0.63459  0.05519  0.58406  0.98786 -0.50613 55221   3404 0.9038  58
  10   8  10   40.48    8.19   2 1.40769 0.03771  0.14523  0.72591  0.05519  0.64151  0.98786 -0.24805 55221   3405 0.8717  58
  11   8   9   44.26    8.77   2 1.27094 0.03294  0.14523  0.72090  0.05519  0.57555  0.98786 -0.38607 55221   3406 0.8926  58
   9   8   9  348.35   13.85   2 1.47357 0.03600  0.14523  0.67740  0.05519  0.67541  0.98786 -0.29146 55221   3409 0.8743  58
  10   8   8   11.29    7.80   2 1.32586 0.03196  0.14523  0.67660  0.05519  0.59816  0.98786 -0.42944 55221   3410 0.8934  58
  11   7   8   36.56    8.98   2 1.28965 0.03174  0.14523  0.73731  0.05519  0.50677  0.98786 -0.44672 55221   3411 0.8956  58
   8   8   8  633.28   19.71   2 1.53866 0.03428  0.14523  0.61858  0.05519  0.70780  0.98786 -0.34115 55221   3412 0.8772  58
   9   7   8   56.91    5.50   2 1.53553 0.03414  0.14523  0.71337  0.05519  0.61176  0.98786 -0.34184 55221   3414 0.8778  58
  10   7   7  104.26   10.53   2 1.34742 0.03102  0.14523  0.69029  0.05519  0.52997  0.98786 -0.49257 55221   3415 0.8956  58
   7   8   7   94.91    6.49   2 1.59220 0.03294  0.14523  0.54692  0.05519  0.73412  0.98786 -0.40242 55221   3416 0.8796  58
   8   7   7   72.89    5.00   2 1.61169 0.03271  0.14523  0.65570  0.05519  0.64375  0.98786 -0.39451 55221   3417 0.8796  58
   9   6   7   60.37    4.76   2 1.58805 0.03260  0.14523  0.74123  0.05519  0.53648  0.98786 -0.40345 55221   3418 0.8809  58
   7   7   6  117.29    5.71   2 1.67239 0.03159  0.14523  0.58116  0.05519  0.67060  0.98786 -0.46103 55221   3419 0.8811  58
   7   6   7   63.22    3.72   2 1.93332 0.03646  0.14523  0.69373  0.05519  0.66470  0.98786 -0.27732 55221   3420 0.8527  58
   8   6   6  183.57    6.62   2 1.66945 0.03142  0.14523  0.68367  0.05519  0.56576  0.98786 -0.46099 55221   3421 0.8818  58
   7   5   6  223.13    6.55   2 2.03783 0.03400  0.14523  0.73944  0.05519  0.57708  0.98786 -0.34670 55221   3424 0.8577  58
   6   5   5   12.79    2.22   2 2.17514 0.03217  0.14523  0.66447  0.05519  0.61987  0.98786 -0.41742 55221   3425 0.8595  58
   7   4   5   51.45    2.65   2 2.10610 0.03167  0.14523  0.76965  0.05519  0.46819  0.98786 -0.43409 55221   3426 0.8642  58
   5   4   5   37.04    1.74   2 2.80650 0.03744  0.14523  0.72469  0.05519  0.64152  0.98786 -0.25155 55221   3428 0.8115  58
   4   4   4   29.53    1.40   2 3.07532 0.03413  0.14523  0.61881  0.05519  0.70707  0.98786 -0.34224 55221   3429 0.8161  58
   4   3   3   53.59    2.62   2 3.33349 0.03134  0.14523  0.68277  0.05519  0.56551  0.98786 -0.46263 55221   3430 0.8205  58
  11  15   6   21.47   14.82   2 0.64917 0.02734  0.14523  0.29825  0.05519  0.54802  0.98786 -0.78149 55221   3456 0.9317  59
  12  12   6   19.37   16.33   2 0.76342 0.02787  0.14523  0.41912  0.05519  0.51318  0.98786 -0.74899 55221   3476 0.9263  59
   9  13   6   50.40   15.04   2 0.82568 0.02738  0.14523  0.31317  0.05519  0.61163  0.98786 -0.72652 55221   3481 0.9254  59
  11  11   6   14.23    8.61   2 0.87539 0.02802  0.14523  0.45174  0.05519  0.54035  0.98786 -0.70990 55221   3485 0.9219  59
  10  12   4    4.17    3.55   2 0.69701 0.02664  0.14523  0.28674  0.05519  0.46253  0.98786 -0.83896 55221   3492 0.9318  59
   9  11   6  100.83   16.53   2 0.98661 0.02805  0.14523  0.40455  0.05519  0.61818  0.98786 -0.67394 55221   3493 0.9179  59
   7  13   4   37.48   15.09   2 0.71649 0.02665  0.14523  0.16461  0.05519  0.52373  0.98786 -0.83583 55221   3496 0.9311  59
   8  11   5  128.20   15.06   2 0.94742 0.02743  0.14523  0.32792  0.05519  0.59070  0.98786 -0.73725 55221   3499 0.9210  59
   9  11   4   89.81   19.32   2 0.79873 0.02697  0.14523  0.30267  0.05519  0.48999  0.98786 -0.81749 55221   3500 0.9274  59
   9  10   5   51.53   11.64   2 0.98276 0.02783  0.14523  0.40376  0.05519  0.55512  0.98786 -0.72720 55221   3501 0.9186  59
  10  10   4  113.00   20.06   2 0.81800 0.02707  0.14523  0.36521  0.05519  0.45254  0.98786 -0.81353 55221   3502 0.9265  59
   7  11   4  127.56   17.91   2 0.88739 0.02708  0.14523  0.24228  0.05519  0.55052  0.98786 -0.79889 55221   3505 0.9240  59
   7  10   5   32.24    8.98   2 1.11461 0.02763  0.14523  0.33936  0.05519  0.63606  0.98786 -0.69301 55221   3506 0.9146  59
   8  10   4  130.09   16.05   2 0.93217 0.02737  0.14523  0.32048  0.05519  0.52409  0.98786 -0.78906 55221   3507 0.9217  59
   8   9   5  152.70   13.53   2 1.15709 0.02808  0.14523  0.43052  0.05519  0.59099  0.98786 -0.68219 55221   3508 0.9117  59
   6  10   4   37.37    8.42   2 1.04751 0.02705  0.14523  0.24582  0.05519  0.59508  0.98786 -0.76515 55221   3510 0.9186  59
   7  10   3  167.19   17.98   2 0.84984 0.02643  0.14523  0.22633  0.05519  0.47308  0.98786 -0.85145 55221   3511 0.9271  59
   7   9   4   23.63    6.41   2 1.11064 0.02750  0.14523  0.33780  0.05519  0.56616  0.98786 -0.75190 55221   3512 0.9151  59
   8   8   4  160.32   10.68   2 1.14553 0.02788  0.14523  0.42534  0.05519  0.51390  0.98786 -0.74498 55221   3513 0.9127  59
   5  10   3  142.11   13.98   2 0.93111 0.02660  0.14523  0.14563  0.05519  0.52383  0.98786 -0.83928 55221   3514 0.9238  59
   5   9   4  122.93    8.54   2 1.25469 0.02714  0.14523  0.24571  0.05519  0.64634  0.98786 -0.72241 55221   3515 0.9112  59
   6   8   4   95.66    6.84   2 1.35007 0.02767  0.14523  0.35859  0.05519  0.61528  0.98786 -0.70203 55221   3517 0.9062  59
   7   8   3   74.71    9.73   2 1.07355 0.02702  0.14523  0.32407  0.05519  0.47924  0.98786 -0.81566 55221   3518 0.9178  59
   5   8   3   59.16    5.62   2 1.24643 0.02708  0.14523  0.24330  0.05519  0.56413  0.98786 -0.78902 55221   3519 0.9116  59
   6   7   3   82.94    6.14   2 1.33008 0.02758  0.14523  0.35162  0.05519  0.52326  0.98786 -0.77625 55221   3520 0.9072  59
   4   7   3  107.48    4.71   2 1.57095 0.02709  0.14523  0.24647  0.05519  0.62790  0.98786 -0.73824 55221   3521 0.9006  59
   5   6   3   84.47    3.68   2 1.70561 0.02779  0.14523  0.38556  0.05519  0.58052  0.98786 -0.71717 55221   3522 0.8935  59
   4   6   2   88.34    4.01   2 1.52275 0.02682  0.14523  0.23504  0.05519  0.51320  0.98786 -0.82546 55221   3523 0.9031  59
   5   5   2  143.39    4.76   2 1.63182 0.02706  0.14523  0.36246  0.05519  0.45295  0.98786 -0.81453 55221   3524 0.8986  59
   3   5   2   40.24    1.61   2 2.08607 0.02705  0.14523  0.24488  0.05519  0.59327  0.98786 -0.76686 55221   3525 0.8835  59
   4  -4  12   33.67    2.85   3 2.22909 0.02879  0.72610 -0.17608  0.11953 -0.67031  0.67712  0.72089 55222   3527 0.8714  13
   3  -3  10  683.43   17.39   3 2.72818 0.02851  0.72610 -0.22097  0.11953 -0.62523  0.67712  0.74851 55222   3528 0.8556  13
   2  -2   8  223.32   11.56   3 3.48869 0.02821  0.72610 -0.29694  0.11953 -0.54959  0.67712  0.78088 55222   3529 0.8318  13
   3  -2   9   51.15    2.44   3 3.23708 0.02808  0.72610 -0.12651  0.11953 -0.51797  0.67712  0.84599 55222   3530 0.8407  13
   6  -7  19   54.25   14.09   3 1.35669 0.02910  0.72610 -0.22328  0.11953 -0.70759  0.67712  0.67042 55222   3531 0.9013  13
   5  -6  17   50.27    8.60   3 1.52709 0.02893  0.72610 -0.25590  0.11953 -0.68612  0.67712  0.68099 55222   3532 0.8958  13
   4  -5  15   37.34    4.67   3 1.74466 0.02877  0.72610 -0.29678  0.11953 -0.65905  0.67712  0.69107 55222   3534 0.8885  13
   3  -4  13  141.50    5.44   3 2.02849 0.02864  0.72610 -0.35148  0.11953 -0.61990  0.67712  0.70156 55222   3536 0.8790  13
   5  -4  15   42.99    5.02   3 1.88127 0.02871  0.72610 -0.14577  0.11953 -0.58486  0.67712  0.79793 55222   3538 0.8839  13
   4  -3  13  137.89    4.88   3 2.21663 0.02825  0.72610 -0.17943  0.11953 -0.52868  0.67712  0.82964 55222   3541 0.8741  13
   7  -7  22  135.18   19.62   3 1.22620 0.02885  0.72610 -0.19697  0.11953 -0.64951  0.67712  0.73440 55222   3543 0.9069  13
   6  -6  20   48.21    9.78   3 1.36303 0.02873  0.72610 -0.22338  0.11953 -0.62408  0.67712  0.74875 55222   3545 0.9023  13
   7  -6  21   17.35   11.09   3 1.32425 0.02883  0.72610 -0.15269  0.11953 -0.60753  0.67712  0.77949 55222   3546 0.9034  13
   4  -5  17   39.36    8.87   3 1.57286 0.02866  0.72610 -0.33730  0.11953 -0.60609  0.67712  0.72034 55222   3547 0.8951  13
   3  -4  15  392.41   12.07   3 1.79144 0.02866  0.72610 -0.39515  0.11953 -0.56106  0.67712  0.72737 55222   3550 0.8873  13
   4  -4  16   38.90    4.99   3 1.74242 0.02851  0.72610 -0.29747  0.11953 -0.55051  0.67712  0.78003 55222   3551 0.8896  13
   5  -4  17   30.03    6.59   3 1.68313 0.02837  0.72610 -0.20793  0.11953 -0.53557  0.67712  0.81849 55222   3552 0.8922  13
   6  -4  18   70.78    8.69   3 1.61805 0.02834  0.72610 -0.12651  0.11953 -0.51797  0.67712  0.84599 55222   3553 0.8946  13
   3  -3  14  123.80    5.28   3 2.01328 0.02818  0.72610 -0.35421  0.11953 -0.49196  0.67712  0.79530 55222   3554 0.8814  13
   4  -3  15  388.37   10.92   3 1.93944 0.02799  0.72610 -0.24718  0.11953 -0.47644  0.67712  0.84375 55222   3555 0.8847  13
   5  -7  22   70.19   15.65   3 1.18525 0.02885  0.72610 -0.36277  0.11953 -0.63147  0.67712  0.68531 55222   3556 0.9084  13
   6  -7  23   37.40   23.61   3 1.16864 0.02873  0.72610 -0.29321  0.11953 -0.62136  0.67712  0.72659 55222   3557 0.9094  13
   4  -6  20   48.38   10.06   3 1.30558 0.02884  0.72610 -0.40646  0.11953 -0.60298  0.67712  0.68644 55222   3558 0.9040  13
   4  -5  19   46.81   12.03   3 1.42537 0.02868  0.72610 -0.37618  0.11953 -0.56018  0.67712  0.73803 55222   3562 0.9002  13
   7  -5  22   77.97   15.43   3 1.31620 0.02838  0.72610 -0.15673  0.11953 -0.52354  0.67712  0.83746 55222   3565 0.9051  13
   5  -4  19   34.85    8.07   3 1.51702 0.02815  0.72610 -0.26076  0.11953 -0.49472  0.67712  0.82901 55222   3567 0.8988  13
   4  -3  17   22.17    5.33   3 1.71682 0.02785  0.72610 -0.30318  0.11953 -0.43605  0.67712  0.84732 55222   3568 0.8929  13
   5  -5  22  100.03   16.34   3 1.27695 0.02840  0.72610 -0.33269  0.11953 -0.51399  0.67712  0.79065 55222   3572 0.9065  13
   5  -4  21   16.11    8.32   3 1.38128 0.02802  0.72610 -0.29901  0.11953 -0.46100  0.67712  0.83551 55222   3575 0.9040  13
   5  -4  23   28.89   12.78   3 1.25828 0.02793  0.72610 -0.34017  0.11953 -0.42780  0.67712  0.83742 55222   3577 0.9086  13
  10  -4  16   90.64    8.40   3 1.72349 0.02938  0.72610  0.34149  0.11953 -0.54532  0.67712  0.76551 55222   3582 0.8871  14
   6  -3  11   71.43    2.87   3 2.53128 0.02855  0.72610  0.21295  0.11953 -0.58875  0.67712  0.77976 55222   3583 0.8620  14
   7  -3  12  411.45   10.61   3 2.32917 0.02885  0.72610  0.28253  0.11953 -0.55126  0.67712  0.78504 55222   3584 0.8677  14
   8  -3  13   44.45    4.23   3 2.15062 0.02911  0.72610  0.33968  0.11953 -0.51738  0.67712  0.78545 55222   3585 0.8729  14
   9  -3  14   40.81    4.61   3 1.99309 0.02915  0.72610  0.38454  0.11953 -0.48887  0.67712  0.78303 55222   3586 0.8783  14
   5  -2   9   11.73    1.32   3 3.17766 0.02859  0.72610  0.25707  0.11953 -0.51308  0.67712  0.81894 55222   3587 0.8401  14
   6  -2  10   20.40    1.81   3 2.85412 0.02875  0.72610  0.33340  0.11953 -0.47138  0.67712  0.81648 55222   3588 0.8501  14
  10  -5  19   36.61    8.93   3 1.47740 0.02866  0.72610  0.18669  0.11953 -0.57969  0.67712  0.79316 55222   3590 0.8985  14
  11  -5  20   69.98   10.88   3 1.40915 0.02878  0.72610  0.23150  0.11953 -0.55536  0.67712  0.79874 55222   3591 0.9005  14
   9  -4  17   38.97    6.71   3 1.68120 0.02869  0.72610  0.21058  0.11953 -0.53432  0.67712  0.81864 55222   3593 0.8911  14
  10  -4  18   37.16    9.77   3 1.58813 0.02887  0.72610  0.25612  0.11953 -0.51242  0.67712  0.81965 55222   3594 0.8938  14
  12  -4  20   90.28   14.89   3 1.42703 0.02903  0.72610  0.33432  0.11953 -0.47203  0.67712  0.81573 55222   3596 0.8990  14
   7  -3  14  543.27   13.60   3 2.07972 0.02866  0.72610  0.17494  0.11953 -0.50353  0.67712  0.84608 55222   3597 0.8772  14
   8  -3  15    5.51    3.19   3 1.94037 0.02885  0.72610  0.23174  0.11953 -0.47713  0.67712  0.84773 55222   3598 0.8813  14
   9  -3  16   34.42    5.67   3 1.81588 0.02887  0.72610  0.28517  0.11953 -0.45521  0.67712  0.84349 55222   3599 0.8856  14
  10  -3  17   37.80    7.10   3 1.70286 0.02888  0.72610  0.32663  0.11953 -0.43571  0.67712  0.83873 55222   3600 0.8896  14
  11  -3  18  105.10   11.82   3 1.60397 0.02891  0.72610  0.36788  0.11953 -0.41443  0.67712  0.83241 55222   3601 0.8931  14
   5  -2  11   29.33    1.94   3 2.71395 0.02869  0.72610  0.11284  0.11953 -0.45268  0.67712  0.88451 55222   3602 0.8552  14
   6  -2  12  110.68    4.22   3 2.48725 0.02905  0.72610  0.19765  0.11953 -0.42553  0.67712  0.88309 55222   3603 0.8614  14
   7  -2  13  226.95    6.85   3 2.28631 0.02885  0.72610  0.26397  0.11953 -0.40032  0.67712  0.87753 55222   3604 0.8692  14
   8  -2  14   34.99    4.25   3 2.11021 0.02879  0.72610  0.31800  0.11953 -0.37875  0.67712  0.86915 55222   3605 0.8756  14
   8  -4  18   71.73    8.32   3 1.62283 0.02895  0.72610  0.07555  0.11953 -0.52010  0.67712  0.85076 55222   3607 0.8922  14
   9  -4  19   42.68    8.88   3 1.54202 0.02886  0.72610  0.13042  0.11953 -0.50055  0.67712  0.85583 55222   3608 0.8955  14
  10  -4  20   15.40    4.46   3 1.46706 0.02889  0.72610  0.17801  0.11953 -0.47987  0.67712  0.85909 55222   3609 0.8981  14
  11  -4  21   82.27   15.60   3 1.39748 0.02900  0.72610  0.22469  0.11953 -0.46380  0.67712  0.85697 55222   3610 0.9002  14
   8  -3  17   43.40    6.95   3 1.75729 0.02899  0.72610  0.14356  0.11953 -0.44210  0.67712  0.88540 55222   3611 0.8873  14
   9  -3  18   87.94    8.71   3 1.65684 0.02921  0.72610  0.19578  0.11953 -0.42577  0.67712  0.88340 55222   3612 0.8901  14
   8  -2  16   12.86    4.13   3 1.89683 0.02890  0.72610  0.21074  0.11953 -0.35406  0.67712  0.91117 55222   3615 0.8827  14
  17  -3   8   29.52    8.78   3 1.55518 0.05411  0.72610  0.91267  0.11953 -0.40803  0.67712 -0.02337 55222   3620 0.8122  16
  18  -3   9   52.40   10.73   3 1.47352 0.05492  0.72610  0.91957  0.11953 -0.39245  0.67712  0.01932 55222   3621 0.8147  16
  19  -3  10   10.57    6.83   3 1.39840 0.05449  0.72610  0.92422  0.11953 -0.37836  0.67712  0.05162 55222   3622 0.8207  16
  15  -4   9   40.21    7.50   3 1.67919 0.04705  0.72610  0.83666  0.11953 -0.53553  0.67712  0.11493 55222   3623 0.8278  16
  16  -4  10   95.17   10.47   3 1.58317 0.04581  0.72610  0.84504  0.11953 -0.51252  0.67712  0.15243 55222   3624 0.8370  16
  17  -4  11   86.02   11.54   3 1.49662 0.04440  0.72610  0.85091  0.11953 -0.49099  0.67712  0.18675 55222   3625 0.8461  16
  14  -3   7   60.40    5.61   3 1.85585 0.05264  0.72610  0.88565  0.11953 -0.46435  0.67712  0.00392 55222   3626 0.7991  16
  15  -3   8  217.68   10.41   3 1.74234 0.05206  0.72610  0.89483  0.11953 -0.44316  0.67712  0.05378 55222   3627 0.8076  16
  16  -3   9   24.77    5.78   3 1.64080 0.04966  0.72610  0.89988  0.11953 -0.42479  0.67712  0.09882 55222   3628 0.8214  16
  18  -3  11   64.03   13.11   3 1.46152 0.04688  0.72610  0.90546  0.11953 -0.39091  0.67712  0.16529 55222   3630 0.8402  16
  15  -2   7   42.98    6.92   3 1.79046 0.05631  0.72610  0.93984  0.11953 -0.34104  0.67712 -0.01977 55222   3631 0.7907  16
  16  -2   8   37.35    6.17   3 1.68338 0.05727  0.72610  0.94401  0.11953 -0.32853  0.67712  0.03028 55222   3632 0.7943  16
  17  -2   9   36.98   10.51   3 1.58693 0.05485  0.72610  0.94570  0.11953 -0.31678  0.67712  0.07282 55222   3633 0.8079  16
  18  -2  10   11.98    4.82   3 1.49295 0.05192  0.72610  0.94435  0.11953 -0.31253  0.67712  0.10255 55222   3634 0.8227  16
  19  -2  11    5.18    3.12   3 1.41663 0.05018  0.72610  0.94631  0.11953 -0.29256  0.67712  0.13749 55222   3635 0.8325  16
  14  -3   9   93.55    7.31   3 1.83551 0.04445  0.72610  0.86705  0.11953 -0.46097  0.67712  0.18904 55222   3638 0.8285  16
  16  -3  11   24.92    7.49   3 1.61285 0.04105  0.72610  0.87207  0.11953 -0.41756  0.67712  0.25523 55222   3640 0.8512  16
  11  -2   5   22.69    2.60   3 2.39476 0.05317  0.72610  0.90804  0.11953 -0.41599  0.67712 -0.04926 55222   3641 0.7662  16
  13  -2   7   24.25    4.63   3 2.04818 0.05213  0.72610  0.92490  0.11953 -0.37258  0.67712  0.07584 55222   3643 0.7897  16
  14  -2   8  230.92    9.22   3 1.90379 0.04934  0.72610  0.92707  0.11953 -0.35495  0.67712  0.12064 55222   3644 0.8077  16
  15  -2   9   30.86    6.14   3 1.77612 0.04777  0.72610  0.92661  0.11953 -0.33930  0.67712  0.16209 55222   3645 0.8201  16
  16  -2  10    1.94    1.38   3 1.67215 0.04669  0.72610  0.92724  0.11953 -0.32159  0.67712  0.19185 55222   3646 0.8294  16
   9  -2   5  138.40    4.27   3 2.87132 0.04902  0.72610  0.87672  0.11953 -0.47501  0.67712  0.07570 55222   3648 0.7573  16
  10  -2   6  193.15    5.25   3 2.59994 0.04659  0.72610  0.88614  0.11953 -0.44188  0.67712  0.13964 55222   3649 0.7814  16
  11  -2   7  192.40    6.02   3 2.36971 0.04473  0.72610  0.89084  0.11953 -0.41208  0.67712  0.19130 55222   3650 0.8005  16
  12  -2   8  115.67    5.08   3 2.17394 0.04227  0.72610  0.89121  0.11953 -0.38846  0.67712  0.23420 55222   3651 0.8197  16
  13  -2   9   49.74    5.58   3 2.00561 0.04093  0.72610  0.89079  0.11953 -0.36639  0.67712  0.26881 55222   3652 0.8328  16
  10  -1   5   49.81    2.45   3 2.71509 0.05848  0.72610  0.95731  0.11953 -0.28703  0.67712  0.03421 55222   3653 0.7269  16
  11  -1   6  128.28    4.19   3 2.46799 0.05272  0.72610  0.95725  0.11953 -0.27165  0.67712  0.09945 55222   3654 0.7638  16
  12  -1   7   90.32    4.51   3 2.25788 0.04994  0.72610  0.95416  0.11953 -0.25794  0.67712  0.15180 55222   3655 0.7861  16
   8  -1   5  229.46    9.51   3 3.32942 0.04525  0.72610  0.92526  0.11953 -0.32509  0.67712  0.19545 55222   3656 0.7517  16
  19  -4   3    4.77    2.40   3 1.27154 0.03567  0.72610  0.76661  0.11953 -0.43390  0.67712 -0.47332 55222   3662 0.8842  17
  21  -3   4   65.00   15.60   3 1.20120 0.03713  0.72610  0.83914  0.11953 -0.34202  0.67712 -0.42293 55222   3665 0.8829  17
  18  -5   5   82.68   12.06   3 1.34629 0.03908  0.72610  0.77832  0.11953 -0.53713  0.67712 -0.32511 55222   3667 0.8703  17
  17  -4   3   58.67    9.53   3 1.40525 0.03574  0.72610  0.75732  0.11953 -0.46749  0.67712 -0.45598 55222   3668 0.8781  17
  18  -4   4   92.61   11.78   3 1.36437 0.03728  0.72610  0.79881  0.11953 -0.45802  0.67712 -0.39002 55222   3669 0.8751  17
  17  -3   2   68.42   11.91   3 1.40696 0.03428  0.72610  0.75778  0.11953 -0.38079  0.67712 -0.52987 55222   3672 0.8827  17
  18  -3   3   23.62    6.07   3 1.37042 0.03598  0.72610  0.80551  0.11953 -0.37306  0.67712 -0.46042 55222   3673 0.8789  17
  19  -3   4   62.13   14.43   3 1.32905 0.03798  0.72610  0.84140  0.11953 -0.36733  0.67712 -0.39639 55222   3674 0.8745  17
  20  -3   5   50.66   12.93   3 1.28551 0.03983  0.72610  0.86984  0.11953 -0.35735  0.67712 -0.34011 55222   3675 0.8709  17
  16  -4   4   12.65    9.02   3 1.52532 0.03790  0.72610  0.78864  0.11953 -0.49794  0.67712 -0.36069 55222   3679 0.8658  17
  17  -4   5   35.31   12.17   3 1.47347 0.04095  0.72610  0.82643  0.11953 -0.48352  0.67712 -0.28849 55222   3680 0.8583  17
  15  -3   2   86.28    7.99   3 1.58876 0.03481  0.72610  0.75384  0.11953 -0.41506  0.67712 -0.50936 55222   3681 0.8733  17
  16  -3   3    5.45    4.18   3 1.54330 0.03663  0.72610  0.80379  0.11953 -0.40666  0.67712 -0.43421 55222   3682 0.8692  17
  17  -3   4    6.38    2.93   3 1.48065 0.03852  0.72610  0.84121  0.11953 -0.40046  0.67712 -0.36332 55222   3683 0.8658  17
  16  -2   2   30.39    8.88   3 1.53478 0.03440  0.72610  0.79803  0.11953 -0.31058  0.67712 -0.51642 55222   3685 0.8770  17
  17  -2   3   61.23   11.53   3 1.49122 0.03646  0.72610  0.84561  0.11953 -0.30346  0.67712 -0.43915 55222   3686 0.8720  17
  13  -3   2  359.99   10.37   3 1.82182 0.03525  0.72610  0.74442  0.11953 -0.45817  0.67712 -0.48571 55222   3687 0.8619  17
  14  -3   3    4.56    3.40   3 1.75964 0.03714  0.72610  0.80527  0.11953 -0.43871  0.67712 -0.39883 55222   3688 0.8578  17
  15  -3   4   14.20    5.94   3 1.68455 0.03963  0.72610  0.84161  0.11953 -0.43265  0.67712 -0.32327 55222   3689 0.8526  17
  14  -2   2   13.28    3.59   3 1.75949 0.03501  0.72610  0.80289  0.11953 -0.33677  0.67712 -0.49188 55222   3690 0.8654  17
  11  -3   2  159.22    5.02   3 2.12795 0.03547  0.72610  0.72649  0.11953 -0.51553  0.67712 -0.45436 55222   3692 0.8483  17
  12  -3   3   47.26    3.48   3 2.03592 0.03798  0.72610  0.79048  0.11953 -0.49825  0.67712 -0.35621 55222   3693 0.8425  17
  12  -2   2   14.88    3.27   3 2.05642 0.03592  0.72610  0.80551  0.11953 -0.37306  0.67712 -0.46042 55222   3694 0.8495  17
  13  -2   3   61.16    4.00   3 1.96011 0.03874  0.72610  0.85643  0.11953 -0.36202  0.67712 -0.36807 55222   3695 0.8431  17
  13  -1   2  461.71   11.66   3 1.95128 0.03536  0.72610  0.84837  0.11953 -0.24008  0.67712 -0.47184 55222   3696 0.8561  17
  10  -2   2  210.57    5.20   3 2.46316 0.03669  0.72610  0.80255  0.11953 -0.42401  0.67712 -0.41969 55222   3698 0.8292  17
  11  -2   3  128.75    4.41   3 2.32111 0.04019  0.72610  0.85842  0.11953 -0.40686  0.67712 -0.31240 55222   3699 0.8210  17
  11  -1   2   26.67    2.43   3 2.32735 0.03654  0.72610  0.86260  0.11953 -0.26327  0.67712 -0.43199 55222   3700 0.8356  17
   8  -2   2  285.70    9.47   3 3.05382 0.03781  0.72610  0.79042  0.11953 -0.49754  0.67712 -0.35734 55222   3701 0.7993  17
   8  -1   1  216.77    7.11   3 3.07071 0.03431  0.72610  0.79877  0.11953 -0.30963  0.67712 -0.51584 55222   3702 0.8154  17
   9  -1   2  179.08    5.33   3 2.87199 0.03867  0.72610  0.87833  0.11953 -0.29603  0.67712 -0.37536 55222   3703 0.8031  17
  20  -6  -4  109.98   19.85   3 0.83429 0.02926  0.72610  0.30918  0.11953 -0.42792  0.67712 -0.84929 55222   3705 0.9202  18
  18  -7  -3   30.23   16.85   3 0.89649 0.02968  0.72610  0.27470  0.11953 -0.50369  0.67712 -0.81905 55222   3707 0.9167  18
  20  -7  -1    9.18    7.22   3 0.94432 0.03093  0.72610  0.44536  0.11953 -0.52981  0.67712 -0.72177 55222   3709 0.9115  18
  19  -6  -3   69.58   21.90   3 0.90701 0.02959  0.72610  0.34622  0.11953 -0.45678  0.67712 -0.81944 55222   3710 0.9166  18
  20  -5  -3   13.36    7.76   3 0.91734 0.02955  0.72610  0.41172  0.11953 -0.40085  0.67712 -0.81842 55222   3712 0.9163  18
  18  -8   0  109.51   21.29   3 1.00650 0.03174  0.72610  0.39800  0.11953 -0.61784  0.67712 -0.67814 55222   3713 0.9068  18
  17  -6  -3    7.75    4.79   3 0.96089 0.02953  0.72610  0.28617  0.11953 -0.47859  0.67712 -0.83009 55222   3716 0.9147  18
  19  -6  -1    2.64    1.59   3 1.00618 0.03071  0.72610  0.45999  0.11953 -0.49985  0.67712 -0.73387 55222   3718 0.9097  18
  20  -6   0    1.22    0.88   3 1.02205 0.03173  0.72610  0.53794  0.11953 -0.50469  0.67712 -0.67521 55222   3719 0.9062  18
  20  -4  -2   33.17   13.35   3 0.99834 0.03003  0.72610  0.51255  0.11953 -0.36486  0.67712 -0.77729 55222   3724 0.9119  18
  16  -6  -2   37.30   12.64   3 1.06711 0.03000  0.72610  0.33376  0.11953 -0.51739  0.67712 -0.78798 55222   3727 0.9094  18
  16  -5  -3   35.75   10.49   3 1.04445 0.02936  0.72610  0.31327  0.11953 -0.44258  0.67712 -0.84023 55222   3730 0.9120  18
  17  -5  -2   35.60   16.87   3 1.07768 0.02990  0.72610  0.41214  0.11953 -0.45345  0.67712 -0.79027 55222   3731 0.9092  18
  18  -5  -1    6.23    3.47   3 1.09742 0.03069  0.72610  0.50063  0.11953 -0.46074  0.67712 -0.73286 55222   3732 0.9062  18
  17  -4  -3   35.72   11.13   3 1.05262 0.02931  0.72610  0.38630  0.11953 -0.37976  0.67712 -0.84057 55222   3733 0.9119  18
  15  -6  -1   13.45    7.31   3 1.18442 0.03073  0.72610  0.37796  0.11953 -0.56075  0.67712 -0.73669 55222   3736 0.9027  18
  16  -5  -1   26.59   10.16   3 1.19436 0.03055  0.72610  0.46095  0.11953 -0.48456  0.67712 -0.74346 55222   3738 0.9029  18
  16  -4  -2    4.89    2.38   3 1.18122 0.02979  0.72610  0.43972  0.11953 -0.41343  0.67712 -0.79732 55222   3740 0.9057  18
  14  -6   0   88.23    9.89   3 1.31209 0.03178  0.72610  0.41502  0.11953 -0.60673  0.67712 -0.67797 55222   3742 0.8945  18
  13  -5  -2  106.39   11.02   3 1.26059 0.02977  0.72610  0.29173  0.11953 -0.50896  0.67712 -0.80985 55222   3743 0.9028  18
  14  -5  -1   27.48    8.18   3 1.30901 0.03053  0.72610  0.41134  0.11953 -0.52290  0.67712 -0.74657 55222   3744 0.8986  18
  14  -4  -2   17.82    8.80   3 1.28648 0.02967  0.72610  0.39303  0.11953 -0.43620  0.67712 -0.80948 55222   3745 0.9021  18
  15  -4  -1  105.08   11.06   3 1.31073 0.03047  0.72610  0.49580  0.11953 -0.44390  0.67712 -0.74642 55222   3746 0.8987  18
  16  -4   0   88.64   11.59   3 1.32114 0.03165  0.72610  0.58623  0.11953 -0.44539  0.67712 -0.67673 55222   3747 0.8946  18
  15  -3  -2   71.23   10.63   3 1.27820 0.02962  0.72610  0.46497  0.11953 -0.35595  0.67712 -0.81062 55222   3748 0.9026  18
  12  -5  -1  197.83    9.41   3 1.43303 0.03051  0.72610  0.34148  0.11953 -0.56343  0.67712 -0.75229 55222   3749 0.8939  18
  13  -5   0  227.61   10.37   3 1.46824 0.03173  0.72610  0.45930  0.11953 -0.57369  0.67712 -0.67817 55222   3750 0.8886  18
  12  -4  -2   79.41    7.86   3 1.40292 0.02955  0.72610  0.31989  0.11953 -0.46682  0.67712 -0.82447 55222   3751 0.8982  18
  13  -4  -1   57.93    7.22   3 1.45676 0.03039  0.72610  0.45083  0.11953 -0.47913  0.67712 -0.75312 55222   3752 0.8934  18
  14  -4   0  133.94    8.92   3 1.47301 0.03165  0.72610  0.55418  0.11953 -0.48367  0.67712 -0.67746 55222   3753 0.8886  18
  13  -3  -2  330.72   13.11   3 1.41508 0.02947  0.72610  0.41697  0.11953 -0.38231  0.67712 -0.82461 55222   3754 0.8980  18
  14  -3  -1  251.83   11.48   3 1.44689 0.03036  0.72610  0.53124  0.11953 -0.38857  0.67712 -0.75286 55222   3755 0.8939  18
  11  -5   0   95.41    5.50   3 1.63152 0.03170  0.72610  0.38829  0.11953 -0.62483  0.67712 -0.67735 55222   3756 0.8823  18
  11  -4  -1   45.71    4.45   3 1.62332 0.03031  0.72610  0.38349  0.11953 -0.52128  0.67712 -0.76236 55222   3757 0.8875  18
  12  -4   0   26.25    4.67   3 1.65908 0.03172  0.72610  0.51033  0.11953 -0.53176  0.67712 -0.67587 55222   3758 0.8812  18
  11  -3  -2  159.14    6.81   3 1.57421 0.02931  0.72610  0.34885  0.11953 -0.41221  0.67712 -0.84166 55222   3759 0.8927  18
  12  -3  -1    1.53    1.48   3 1.63533 0.03027  0.72610  0.48985  0.11953 -0.42784  0.67712 -0.75960 55222   3760 0.8872  18
  12  -2  -2   17.50    5.47   3 1.56918 0.02927  0.72610  0.44429  0.11953 -0.31156  0.67712 -0.83996 55222   3761 0.8931  18
  10  -4   0  146.24    4.80   3 1.88470 0.03174  0.72610  0.44406  0.11953 -0.58671  0.67712 -0.67719 55222   3762 0.8724  18
  11  -3   0   50.49    3.34   3 1.89134 0.03163  0.72610  0.56535  0.11953 -0.47065  0.67712 -0.67740 55222   3764 0.8726  18
   8  -3  -1   76.03    2.74   3 2.13375 0.02997  0.72610  0.33493  0.11953 -0.51489  0.67712 -0.78912 55222   3765 0.8700  18
   9  -3   0  520.17   12.07   3 2.21145 0.03165  0.72610  0.50990  0.11953 -0.52961  0.67712 -0.67787 55222   3766 0.8603  18
   9  -2  -1   20.32    2.01   3 2.15420 0.02986  0.72610  0.47860  0.11953 -0.38573  0.67712 -0.78877 55222   3767 0.8697  18
   7  -3   0  102.07    2.89   3 2.62452 0.03173  0.72610  0.41502  0.11953 -0.60673  0.67712 -0.67797 55222   3768 0.8445  18
   7  -2  -1   55.82    1.81   3 2.56442 0.02962  0.72610  0.38955  0.11953 -0.43666  0.67712 -0.81091 55222   3769 0.8561  18
   8  -2   0   46.67    1.79   3 2.64063 0.03160  0.72610  0.58541  0.11953 -0.44640  0.67712 -0.67677 55222   3770 0.8445  18
   6  -2   0  294.45   13.29   3 3.31664 0.03161  0.72610  0.50990  0.11953 -0.52961  0.67712 -0.67787 55222   3771 0.8197  18
   6  -1  -1   58.56    2.34   3 3.13308 0.02924  0.72610  0.44178  0.11953 -0.31282  0.67712 -0.84082 55222   3772 0.8382  18
  16 -13  -5   19.73   14.00   3 0.53281 0.02950  0.72610 -0.19770  0.11953 -0.54607  0.67712 -0.81407 55222   3773 0.9309  19
  17 -11  -6   28.51   21.56   3 0.56503 0.02949  0.72610 -0.12864  0.11953 -0.50370  0.67712 -0.85425 55222   3775 0.9297  19
  16 -12  -4   14.29   11.01   3 0.62439 0.02949  0.72610 -0.11004  0.11953 -0.58197  0.67712 -0.80573 55222   3785 0.9275  19
  17 -11  -4   50.42   21.83   3 0.67184 0.02963  0.72610 -0.01573  0.11953 -0.57491  0.67712 -0.81807 55222   3788 0.9254  19
  14 -10  -4    5.96    5.39   3 0.70787 0.02947  0.72610 -0.11523  0.11953 -0.55705  0.67712 -0.82245 55222   3811 0.9244  19
  16  -8  -4   97.77   27.85   3 0.81744 0.02956  0.72610  0.08288  0.11953 -0.52350  0.67712 -0.84799 55222   3816 0.9200  19
  13 -11  -2  165.97   26.65   3 0.76825 0.02971  0.72610 -0.10674  0.11953 -0.64283  0.67712 -0.75854 55222   3819 0.9215  19
  13 -10  -3   55.75   17.31   3 0.76995 0.02951  0.72610 -0.10719  0.11953 -0.59497  0.67712 -0.79657 55222   3821 0.9219  19
  13  -9  -4   71.39   24.32   3 0.75593 0.02948  0.72610 -0.11519  0.11953 -0.53995  0.67712 -0.83378 55222   3822 0.9225  19
  14  -9  -3   67.34   20.87   3 0.83744 0.02970  0.72610  0.00264  0.11953 -0.58802  0.67712 -0.80884 55222   3823 0.9189  19
  12 -10  -2  100.71   20.00   3 0.83334 0.02965  0.72610 -0.10399  0.11953 -0.63358  0.67712 -0.76666 55222   3828 0.9192  19
  12  -9  -3  180.67   21.11   3 0.82523 0.02948  0.72610 -0.11093  0.11953 -0.57891  0.67712 -0.80781 55222   3829 0.9199  19
  13  -7  -4   45.57   12.63   3 0.89082 0.02954  0.72610 -0.00643  0.11953 -0.50429  0.67712 -0.86351 55222   3832 0.9173  19
  10  -9  -3  126.76   18.92   3 0.76942 0.02957  0.72610 -0.24751  0.11953 -0.54826  0.67712 -0.79884 55222   3833 0.9218  19
  11  -8  -3   28.95   15.02   3 0.90820 0.02947  0.72610 -0.10482  0.11953 -0.56692  0.67712 -0.81708 55222   3835 0.9168  19
  11  -7  -4   82.68   14.12   3 0.86679 0.02949  0.72610 -0.13409  0.11953 -0.49354  0.67712 -0.85932 55222   3836 0.9183  19
  12  -7  -3    7.19    5.28   3 1.00567 0.02966  0.72610  0.02330  0.11953 -0.55184  0.67712 -0.83362 55222   3837 0.9127  19
   9  -9  -2  206.55   16.60   3 0.84346 0.02974  0.72610 -0.25480  0.11953 -0.58838  0.67712 -0.76739 55222   3839 0.9186  19
  10  -9  -1   73.13   12.01   3 0.99648 0.02993  0.72610 -0.10689  0.11953 -0.67388  0.67712 -0.73107 55222   3840 0.9122  19
  10  -8  -2   91.08   11.81   3 0.99808 0.02957  0.72610 -0.10619  0.11953 -0.61418  0.67712 -0.78199 55222   3841 0.9132  19
  10  -7  -3  160.75   13.16   3 0.97691 0.02948  0.72610 -0.11913  0.11953 -0.54294  0.67712 -0.83128 55222   3842 0.9142  19
  11  -7  -2  151.13   11.43   3 1.12024 0.02986  0.72610  0.03882  0.11953 -0.60544  0.67712 -0.79495 55222   3843 0.9078  19
   9  -8  -1   28.40   10.68   3 1.10568 0.02988  0.72610 -0.10805  0.11953 -0.66764  0.67712 -0.73660 55222   3847 0.9083  19
   9  -7  -2   72.24    9.38   3 1.10496 0.02951  0.72610 -0.10814  0.11953 -0.59821  0.67712 -0.79401 55222   3848 0.9094  19
  10  -6  -2  192.80    9.65   3 1.25430 0.02983  0.72610  0.05231  0.11953 -0.58536  0.67712 -0.80909 55222   3850 0.9028  19
   9  -5  -4  148.29   10.90   3 1.00382 0.02958  0.72610 -0.16389  0.11953 -0.42879  0.67712 -0.88842 55222   3851 0.9129  19
  10  -5  -3  150.82    9.10   3 1.21367 0.02941  0.72610  0.02860  0.11953 -0.49452  0.67712 -0.86870 55222   3852 0.9056  19
   8  -6  -2   87.77    6.35   3 1.23837 0.02947  0.72610 -0.11093  0.11953 -0.57891  0.67712 -0.80781 55222   3854 0.9045  19
   8  -5  -3   52.16    6.39   3 1.18326 0.02949  0.72610 -0.13839  0.11953 -0.48402  0.67712 -0.86404 55222   3855 0.9065  19
   9  -5  -2  157.25    6.80   3 1.41946 0.02983  0.72610  0.06763  0.11953 -0.55801  0.67712 -0.82707 55222   3856 0.8967  19
   7  -6  -1  130.01    5.56   3 1.42605 0.02973  0.72610 -0.10560  0.11953 -0.64931  0.67712 -0.75316 55222   3857 0.8968  19
   7  -5  -2   73.39    4.58   3 1.40123 0.02947  0.72610 -0.11653  0.11953 -0.55236  0.67712 -0.82542 55222   3858 0.8985  19
   7  -4  -3  117.01    5.64   3 1.30647 0.02956  0.72610 -0.15789  0.11953 -0.44251  0.67712 -0.88276 55222   3859 0.9017  19
   8  -4  -2   46.23    3.07   3 1.63009 0.02954  0.72610  0.08467  0.11953 -0.52305  0.67712 -0.84808 55222   3860 0.8899  19
   6  -5  -1  139.36    4.32   3 1.66356 0.02964  0.72610 -0.10581  0.11953 -0.63381  0.67712 -0.76622 55222   3861 0.8884  19
   6  -4  -2   94.86    3.46   3 1.60802 0.02949  0.72610 -0.12710  0.11953 -0.51682  0.67712 -0.84661 55222   3862 0.8909  19
   5  -4  -1   61.21    1.98   3 1.99367 0.02954  0.72610 -0.10664  0.11953 -0.61271  0.67712 -0.78308 55222   3863 0.8767  19
   5  -3  -2   39.02    1.61   3 1.86395 0.02952  0.72610 -0.14691  0.11953 -0.46486  0.67712 -0.87311 55222   3864 0.8815  19
   4  -3  -1   35.56    1.08   3 2.47538 0.02945  0.72610 -0.11093  0.11953 -0.57891  0.67712 -0.80781 55222   3865 0.8600  19
   0  -8   4  516.05   33.70   3 0.56829 0.03478  0.72610 -0.72614  0.11953 -0.39928  0.67712 -0.55973 55222   3872 0.9175  20
   0 -10   8  693.38   27.23   3 0.74656 0.03775  0.72610 -0.72675  0.11953 -0.58105  0.67712 -0.36635 55222   3880 0.9024  20
   0  -8   6   82.20    9.42   3 0.88913 0.03681  0.72610 -0.72670  0.11953 -0.55832  0.67712 -0.40024 55222   3883 0.8981  20
  -1  -5   4  128.73    6.19   3 0.82632 0.03548  0.72610 -0.77717  0.11953 -0.37369  0.67712 -0.50632 55222   3896 0.9044  20
  -2  -8   8  255.25   27.24   3 0.61515 0.03673  0.72610 -0.80228  0.11953 -0.42206  0.67712 -0.42215 55222   3905 0.9109  20
  -1  -3   4   81.59    2.02   3 1.81052 0.03927  0.72610 -0.83913  0.11953 -0.45336  0.67712 -0.30054 55222   3908 0.8480  20
  -1  -2   3   34.68    0.94   3 2.12733 0.03814  0.72610 -0.85777  0.11953 -0.38026  0.67712 -0.34588 55222   3909 0.8379  20
  -2  -8  10  110.17   23.09   3 0.76436 0.04029  0.72610 -0.82218  0.11953 -0.49491  0.67712 -0.28123 55222   3917 0.8952  20
  -2  -6   8  566.22   16.75   3 0.90412 0.03941  0.72610 -0.83923  0.11953 -0.45246  0.67712 -0.30163 55222   3919 0.8906  20
  -2  -5   7   96.41    6.58   3 0.98143 0.03880  0.72610 -0.84873  0.11953 -0.42052  0.67712 -0.32066 55222   3920 0.8885  20
  -3  -9  12  389.15   45.92   3 0.60111 0.03947  0.72610 -0.83923  0.11953 -0.45246  0.67712 -0.30163 55222   3925 0.9053  20
  -3  -7  10  393.75   26.15   3 0.67446 0.03867  0.72610 -0.85140  0.11953 -0.40939  0.67712 -0.32790 55222   3927 0.9036  20
  -3  -5   8  184.49   13.67   3 0.72751 0.03802  0.72610 -0.86108  0.11953 -0.34173  0.67712 -0.37650 55222   3929 0.9026  20
  -4 -12  16   20.87   15.50   3 0.45158 0.03952  0.72610 -0.83661  0.11953 -0.45785  0.67712 -0.30077 55222   3933 0.9127  20
  -4  -6  10  378.16   40.95   3 0.53769 0.03802  0.72610 -0.86076  0.11953 -0.31815  0.67712 -0.39734 55222   3939 0.9117  20
  -3  -5  10  195.82   12.35   3 0.89986 0.04463  0.72610 -0.89408  0.11953 -0.39622  0.67712 -0.20885 55222   3941 0.8772  20
  -4  -7  13  312.81   30.01   3 0.63820 0.04309  0.72610 -0.88594  0.11953 -0.39354  0.67712 -0.24545 55222   3948 0.8951  20
  -4  -6  12  363.32   29.89   3 0.67754 0.04257  0.72610 -0.89382  0.11953 -0.36863  0.67712 -0.25534 55222   3950 0.8942  20
  -5  -7  14  152.10   39.04   3 0.52510 0.04065  0.72610 -0.89147  0.11953 -0.34441  0.67712 -0.29440 55222   3956 0.9065  20
  -6 -10  18   37.06   28.55   3 0.41166 0.04054  0.72610 -0.88118  0.11953 -0.37257  0.67712 -0.29105 55222   3957 0.9126  20
   1  -2   9   71.58    2.25   3 2.90265 0.02890  0.72610 -0.54801  0.11953 -0.47618  0.67712  0.68771 55222   3965 0.8478  22
   0  -1   7    3.84    0.88   3 3.49234 0.03004  0.72610 -0.73139  0.11953 -0.33217  0.67712  0.59560 55222   3966 0.8218  22
   1  -2  11  176.20    4.69   3 2.40150 0.02881  0.72610 -0.57957  0.11953 -0.41430  0.67712  0.70175 55222   3967 0.8654  22
   1  -1  10    8.85    1.03   3 2.79003 0.02795  0.72610 -0.55648  0.11953 -0.28877  0.67712  0.77906 55222   3968 0.8561  22
   2  -4  16   55.19    6.39   3 1.61442 0.02915  0.72610 -0.52961  0.11953 -0.51741  0.67712  0.67216 55222   3969 0.8919  22
   1  -3  14   39.33    4.54   3 1.80856 0.02960  0.72610 -0.61546  0.11953 -0.45274  0.67712  0.64516 55222   3970 0.8832  22
   2  -3  15  158.66    6.84   3 1.80251 0.02859  0.72610 -0.50573  0.11953 -0.45182  0.67712  0.73491 55222   3971 0.8872  22
   0  -2  12  139.74    4.69   3 2.00722 0.03058  0.72610 -0.72808  0.11953 -0.36494  0.67712  0.58028 55222   3972 0.8722  22
   1  -2  13  330.75    8.34   3 2.04138 0.02879  0.72610 -0.60179  0.11953 -0.36861  0.67712  0.70850 55222   3973 0.8780  22
   2  -4  18   50.76    6.78   3 1.44876 0.02917  0.72610 -0.55062  0.11953 -0.47569  0.67712  0.68595 55222   3976 0.8978  22
   1  -3  16   91.81    6.96   3 1.59704 0.02947  0.72610 -0.62971  0.11953 -0.41342  0.67712  0.65768 55222   3977 0.8914  22
   0  -2  14  180.24    6.98   3 1.74635 0.03033  0.72610 -0.72804  0.11953 -0.33277  0.67712  0.59935 55222   3979 0.8828  22
   1  -2  15  189.40    7.53   3 1.77165 0.02880  0.72610 -0.61850  0.11953 -0.33632  0.67712  0.71018 55222   3980 0.8875  22
   2  -4  20   62.38   15.03   3 1.31490 0.02906  0.72610 -0.56563  0.11953 -0.44205  0.67712  0.69617 55222   3986 0.9030  22
   3  -4  21   57.41   21.77   3 1.30440 0.02850  0.72610 -0.48829  0.11953 -0.43941  0.67712  0.75399 55222   3987 0.9052  22
   1  -3  18   41.47    7.74   3 1.42785 0.02941  0.72610 -0.64079  0.11953 -0.38270  0.67712  0.66553 55222   3989 0.8978  22
   2  -3  19   36.41   10.57   3 1.42859 0.02855  0.72610 -0.55052  0.11953 -0.38530  0.67712  0.74059 55222   3990 0.9006  22
   0  -2  16  203.16    9.97   3 1.54491 0.03018  0.72610 -0.72815  0.11953 -0.30715  0.67712  0.61274 55222   3991 0.8909  22
   1  -2  17   57.40    6.88   3 1.56447 0.02884  0.72610 -0.63155  0.11953 -0.31024  0.67712  0.71056 55222   3992 0.8947  22
   2  -5  23  103.17   25.24   3 1.11447 0.02953  0.72610 -0.58942  0.11953 -0.46411  0.67712  0.66120 55222   3995 0.9090  22
   3  -5  24   37.84   15.20   3 1.11193 0.02889  0.72610 -0.52323  0.11953 -0.46110  0.67712  0.71667 55222   3996 0.9109  22
   3  -4  23   45.08   16.00   3 1.19128 0.02848  0.72610 -0.50776  0.11953 -0.41528  0.67712  0.75480 55222   3999 0.9093  22
   1  -3  20   32.76   10.84   3 1.29188 0.02938  0.72610 -0.64892  0.11953 -0.36011  0.67712  0.67024 55222   4001 0.9029  22
   2  -3  21   64.43   15.24   3 1.29311 0.02856  0.72610 -0.56813  0.11953 -0.35763  0.67712  0.74117 55222   4002 0.9054  22
   1  -2  19    9.49    8.24   3 1.40742 0.02880  0.72610 -0.63448  0.11953 -0.29050  0.67712  0.71627 55222   4004 0.9005  22
   1  -1  18  153.56   10.22   3 1.51279 0.02851  0.72610 -0.63356  0.11953 -0.21046  0.67712  0.74452 55222   4006 0.8977  22
   1  -5  24  135.70   35.60   3 1.02721 0.03026  0.72610 -0.66403  0.11953 -0.43221  0.67712  0.61014 55222   4007 0.9101  22
   0  -4  22   59.39   14.20   3 1.08055 0.03107  0.72610 -0.72961  0.11953 -0.38808  0.67712  0.56308 55222   4008 0.9058  22
   2  -4  24   92.34   25.23   3 1.10344 0.02899  0.72610 -0.59157  0.11953 -0.38975  0.67712  0.70579 55222   4010 0.9110  22
   1  -3  22   53.09   12.60   3 1.17889 0.02931  0.72610 -0.65550  0.11953 -0.33413  0.67712  0.67725 55222   4012 0.9072  22
   0  -4  24   63.37   18.02   3 0.99890 0.03086  0.72610 -0.73074  0.11953 -0.36615  0.67712  0.57615 55222   4018 0.9095  22
   1  -4  25   10.47   10.07   3 1.01564 0.02970  0.72610 -0.66419  0.11953 -0.37020  0.67712  0.64946 55222   4019 0.9122  22
   1  -3  24  106.78   18.57   3 1.08308 0.02930  0.72610 -0.66141  0.11953 -0.31797  0.67712  0.67929 55222   4020 0.9108  22
   2  -3  25    2.14    2.04   3 1.07956 0.02863  0.72610 -0.59312  0.11953 -0.32490  0.67712  0.73665 55222   4021 0.9129  22
   1  -2  23   60.98   14.19   3 1.15287 0.02896  0.72610 -0.65729  0.11953 -0.26083  0.67712  0.70706 55222   4022 0.9092  22
   1  -1  22  138.14   17.04   3 1.22944 0.02867  0.72610 -0.65082  0.11953 -0.19227  0.67712  0.73449 55222   4024 0.9073  22
  20  -1   5   56.70   13.66   3 1.33105 0.04135  0.72610  0.92431  0.11953 -0.20123  0.67712 -0.32428 55222   4027 0.8641  26
  18  -1   5   45.38    7.97   3 1.48685 0.04369  0.72610  0.93427  0.11953 -0.21340  0.67712 -0.28568 55222   4030 0.8489  26
  19  -1   6   68.08   10.28   3 1.42341 0.04748  0.72610  0.95148  0.11953 -0.20765  0.67712 -0.22710 55222   4031 0.8404  26
  20  -1   7   93.05   14.38   3 1.36068 0.05021  0.72610  0.96249  0.11953 -0.20461  0.67712 -0.17819 55222   4032 0.8357  26
  18   0   4   42.32    8.84   3 1.47675 0.03906  0.72610  0.92304  0.11953 -0.12085  0.67712 -0.36523 55222   4033 0.8642  26
  20   0   6  129.25   16.87   3 1.35908 0.04624  0.72610  0.96094  0.11953 -0.11929  0.67712 -0.24973 55222   4035 0.8477  26
  18  -1   7   14.86    9.55   3 1.51930 0.05421  0.72610  0.96990  0.11953 -0.21429  0.67712 -0.11567 55222   4038 0.8141  26
  19  -1   8   36.04   12.43   3 1.44381 0.05988  0.72610  0.97549  0.11953 -0.20840  0.67712 -0.07063 55222   4039 0.8018  26
  16   0   4   24.73    5.28   3 1.67819 0.04116  0.72610  0.93894  0.11953 -0.11871  0.67712 -0.32297 55222   4040 0.8477  26
  20   0   8   21.88   13.45   3 1.38215 0.05600  0.72610  0.98786  0.11953 -0.12038  0.67712 -0.09821 55222   4044 0.8172  26
  18   1   5   31.31    8.22   3 1.50995 0.04353  0.72610  0.95963  0.11953 -0.02465  0.67712 -0.28018 55222   4045 0.8482  26
  19   1   6   72.19   12.80   3 1.44398 0.04825  0.72610  0.97492  0.11953 -0.02818  0.67712 -0.22078 55222   4046 0.8369  26
  20   1   7  109.92   17.82   3 1.37937 0.05073  0.72610  0.98480  0.11953 -0.03411  0.67712 -0.17030 55222   4047 0.8331  26
  13  -1   4  248.00    7.60   3 2.06317 0.04577  0.72610  0.93774  0.11953 -0.24695  0.67712 -0.24426 55222   4048 0.8120  26
  14  -1   5   28.75    5.36   3 1.93806 0.05004  0.72610  0.95630  0.11953 -0.23996  0.67712 -0.16708 55222   4049 0.8033  26
  15  -1   6   43.99    5.42   3 1.81941 0.05543  0.72610  0.96715  0.11953 -0.23238  0.67712 -0.10309 55222   4050 0.7918  26
  14   0   4   25.45    6.01   3 1.93504 0.04457  0.72610  0.95515  0.11953 -0.11805  0.67712 -0.27156 55222   4052 0.8230  26
  16   0   6  169.86   10.14   3 1.72273 0.05241  0.72610  0.98381  0.11953 -0.11923  0.67712 -0.13383 55222   4054 0.8076  26
  18   0   8   26.78    9.23   3 1.53917 0.06191  0.72610  0.99245  0.11953 -0.11925  0.67712 -0.02869 55222   4056 0.7893  26
  17   1   6   10.16    4.94   3 1.62038 0.05055  0.72610  0.98504  0.11953 -0.02192  0.67712 -0.17092 55222   4058 0.8196  26
  18   1   7   17.22    7.19   3 1.53852 0.05421  0.72610  0.99349  0.11953 -0.02431  0.67712 -0.11126 55222   4059 0.8129  26
  11  -1   4   23.66    2.36   3 2.45465 0.04970  0.72610  0.94879  0.11953 -0.27111  0.67712 -0.16219 55222   4061 0.7764  26
  12   0   4   27.79    2.91   3 2.28174 0.04904  0.72610  0.97257  0.11953 -0.11929  0.67712 -0.19967 55222   4063 0.7882  26
  14   0   6   45.02    5.17   3 1.97748 0.06130  0.72610  0.99152  0.11953 -0.11874  0.67712 -0.05282 55222   4065 0.7622  26
  13   1   4  249.19    7.71   3 2.10550 0.04699  0.72610  0.97184  0.11953  0.01270  0.67712 -0.23530 55222   4067 0.8053  26
  14   1   5   32.87    4.86   3 1.97267 0.05075  0.72610  0.98743  0.11953  0.00297  0.67712 -0.15802 55222   4068 0.7989  26
   8   0   2   42.35    2.16   3 3.35359 0.04071  0.72610  0.93827  0.11953 -0.11876  0.67712 -0.32487 55222   4069 0.7725  26
  10   0   4  437.79   10.64   3 2.76368 0.05532  0.72610  0.98830  0.11953 -0.11824  0.67712 -0.09632 55222   4071 0.7368  26
  11   1   4   34.34    2.56   3 2.51384 0.05081  0.72610  0.98834  0.11953  0.03756  0.67712 -0.14755 55222   4073 0.7688  26
  21  -2  -1    2.44    1.68   3 1.04923 0.03077  0.72610  0.63824  0.11953 -0.25385  0.67712 -0.72678 55222   4076 0.9078  27
  21  -1  -2   59.64   15.92   3 1.01543 0.03004  0.72610  0.59752  0.11953 -0.17994  0.67712 -0.78141 55222   4078 0.9112  27
  19  -3   0   19.93    6.95   3 1.16648 0.03155  0.72610  0.65109  0.11953 -0.33645  0.67712 -0.68035 55222   4079 0.9010  27
  19  -2  -1    3.60    2.91   3 1.15025 0.03065  0.72610  0.62872  0.11953 -0.25706  0.67712 -0.73392 55222   4080 0.9043  27
  19  -1  -2   17.22   10.96   3 1.11240 0.02992  0.72610  0.58267  0.11953 -0.18961  0.67712 -0.79028 55222   4083 0.9079  27
  20   0  -2   15.48    9.08   3 1.07220 0.03003  0.72610  0.60542  0.11953 -0.12236  0.67712 -0.78644 55222   4086 0.9091  27
  21   1  -2   87.85   18.83   3 1.03026 0.03012  0.72610  0.61876  0.11953 -0.05575  0.67712 -0.78360 55222   4088 0.9104  27
  17  -2  -1  133.23   15.06   3 1.26705 0.03053  0.72610  0.61139  0.11953 -0.27648  0.67712 -0.74146 55222   4089 0.9002  27
  18  -2   0   39.98    9.58   3 1.26697 0.03169  0.72610  0.68668  0.11953 -0.27508  0.67712 -0.67291 55222   4090 0.8966  27
  19  -1   0   89.54   14.25   3 1.22060 0.03170  0.72610  0.71239  0.11953 -0.19436  0.67712 -0.67433 55222   4094 0.8984  27
  20  -1   1   42.32   12.64   3 1.20629 0.03264  0.72610  0.76848  0.11953 -0.19469  0.67712 -0.60954 55222   4095 0.8961  27
  16  -2   0   94.80   10.63   3 1.41162 0.03164  0.72610  0.67672  0.11953 -0.29274  0.67712 -0.67554 55222   4102 0.8911  27
  15  -1  -2   35.49    9.07   3 1.35855 0.02957  0.72610  0.53872  0.11953 -0.20314  0.67712 -0.81763 55222   4103 0.8998  27
  18  -1   1   12.80   10.45   3 1.34024 0.03273  0.72610  0.77095  0.11953 -0.20471  0.67712 -0.60310 55222   4106 0.8904  27
  18   1  -1   12.48    3.68   3 1.25397 0.03083  0.72610  0.67430  0.11953 -0.04232  0.67712 -0.73724 55222   4111 0.8998  27
  19   1   0  110.45   14.87   3 1.24028 0.03184  0.72610  0.73735  0.11953 -0.04163  0.67712 -0.67422 55222   4112 0.8972  27
  14  -2   0  274.43   10.27   3 1.60028 0.03161  0.72610  0.66487  0.11953 -0.31694  0.67712 -0.67638 55222   4114 0.8838  27
  15  -1   0  120.22    8.61   3 1.53707 0.03166  0.72610  0.70551  0.11953 -0.21514  0.67712 -0.67525 55222   4116 0.8861  27
  12  -2   0   86.87    4.52   3 1.84625 0.03163  0.72610  0.64995  0.11953 -0.34838  0.67712 -0.67542 55222   4122 0.8743  27
  12  -1  -1   38.27    3.86   3 1.77632 0.03016  0.72610  0.59850  0.11953 -0.22887  0.67712 -0.76773 55222   4123 0.8823  27
  13  -1   0  146.14    6.54   3 1.76661 0.03164  0.72610  0.70100  0.11953 -0.22856  0.67712 -0.67554 55222   4124 0.8773  27
  14   0   0  187.24    8.08   3 1.67253 0.03171  0.72610  0.72748  0.11953 -0.11932  0.67712 -0.67567 55222   4126 0.8807  27
  10  -1  -1   89.54    3.31   3 2.08348 0.02993  0.72610  0.56826  0.11953 -0.24771  0.67712 -0.78468 55222   4128 0.8720  27
  11  -1   0   39.98    2.83   3 2.07981 0.03163  0.72610  0.69521  0.11953 -0.24693  0.67712 -0.67506 55222   4129 0.8653  27
  12   0   0  539.33   12.32   3 1.95118 0.03171  0.72610  0.72748  0.11953 -0.11932  0.67712 -0.67567 55222   4131 0.8700  27
   9  -1   0  324.87    7.14   3 2.52285 0.03158  0.72610  0.68313  0.11953 -0.27473  0.67712 -0.67665 55222   4132 0.8489  27
  10   0   0   39.40    2.10   3 2.34287 0.03170  0.72610  0.72817  0.11953 -0.11819  0.67712 -0.67513 55222   4134 0.8551  27
   7  -1   0   40.85    1.88   3 3.19971 0.03155  0.72610  0.66487  0.11953 -0.31694  0.67712 -0.67638 55222   4135 0.8242  27
   8   0   0  407.64   11.22   3 2.92625 0.03167  0.72610  0.72748  0.11953 -0.11932  0.67712 -0.67567 55222   4136 0.8336  27
  20  -5  -7    6.66    5.02   3 0.70265 0.02861  0.72610  0.14365  0.11953 -0.33658  0.67712 -0.93063 55222   4140 0.9267  28
  19  -4  -9    5.86    5.04   3 0.61086 0.02889  0.72610 -0.00360  0.11953 -0.26849  0.67712 -0.96328 55222   4141 0.9294  28
  18  -4  -8   20.98   11.68   3 0.67376 0.02876  0.72610  0.02878  0.11953 -0.28811  0.67712 -0.95717 55222   4146 0.9274  28
  18  -4  -6   12.26    9.86   3 0.80548 0.02856  0.72610  0.17435  0.11953 -0.32227  0.67712 -0.93045 55222   4158 0.9230  28
  19  -3  -6  142.52   33.97   3 0.81854 0.02850  0.72610  0.24039  0.11953 -0.27034  0.67712 -0.93227 55222   4161 0.9227  28
  18  -2  -8   17.64   12.97   3 0.71814 0.02864  0.72610  0.07590  0.11953 -0.20747  0.67712 -0.97529 55222   4162 0.9260  28
  19  -1  -8   42.25   19.65   3 0.72772 0.02855  0.72610  0.13199  0.11953 -0.16265  0.67712 -0.97781 55222   4165 0.9259  28
  20  -1  -7   84.01   28.08   3 0.77358 0.02842  0.72610  0.23311  0.11953 -0.16527  0.67712 -0.95830 55222   4166 0.9246  28
  16  -3  -7   35.19   22.18   3 0.78032 0.02869  0.72610  0.04977  0.11953 -0.26902  0.67712 -0.96185 55222   4173 0.9236  28
  19  -2  -5   75.22   29.98   3 0.90454 0.02860  0.72610  0.34114  0.11953 -0.23095  0.67712 -0.91120 55222   4178 0.9193  28
  17  -1  -8    1.69    1.26   3 0.73819 0.02867  0.72610  0.05681  0.11953 -0.16651  0.67712 -0.98440 55222   4179 0.9252  28
  14  -4  -6   25.93    8.34   3 0.85282 0.02885  0.72610  0.01470  0.11953 -0.33100  0.67712 -0.94352 55222   4182 0.9206  28
  16  -1  -7    5.73    3.83   3 0.83617 0.02862  0.72610  0.10253  0.11953 -0.16899  0.67712 -0.98027 55222   4189 0.9218  28
  13  -4  -5   49.51   11.37   3 0.97329 0.02878  0.72610  0.06120  0.11953 -0.35893  0.67712 -0.93135 55222   4192 0.9163  28
  13  -3  -6  288.15   23.34   3 0.89724 0.02887  0.72610 -0.00073  0.11953 -0.28466  0.67712 -0.95863 55222   4194 0.9189  28
  14  -3  -5   93.33   18.83   3 1.00914 0.02854  0.72610  0.15134  0.11953 -0.30565  0.67712 -0.94004 55222   4195 0.9157  28
  15  -2  -5    2.14    1.68   3 1.01921 0.02844  0.72610  0.21873  0.11953 -0.24583  0.67712 -0.94431 55222   4197 0.9156  28
  15  -1  -6   70.67   19.14   3 0.94378 0.02848  0.72610  0.15403  0.11953 -0.17719  0.67712 -0.97205 55222   4198 0.9182  28
  12  -4  -4   84.97   10.86   3 1.12001 0.02882  0.72610  0.10966  0.11953 -0.39567  0.67712 -0.91182 55222   4200 0.9108  28
  13  -3  -4   88.44   11.41   3 1.15929 0.02860  0.72610  0.20956  0.11953 -0.33357  0.67712 -0.91914 55222   4202 0.9101  28
  13  -2  -5   81.21   12.15   3 1.07593 0.02848  0.72610  0.14314  0.11953 -0.25219  0.67712 -0.95703 55222   4203 0.9134  28
  14  -2  -4   53.29    8.78   3 1.17040 0.02854  0.72610  0.29117  0.11953 -0.26354  0.67712 -0.91965 55222   4204 0.9098  28
  13  -1  -6   98.88   15.80   3 0.97325 0.02870  0.72610  0.06131  0.11953 -0.17876  0.67712 -0.98198 55222   4205 0.9165  28
  14  -1  -5   31.34    9.38   3 1.08293 0.02842  0.72610  0.21617  0.11953 -0.18601  0.67712 -0.95848 55222   4206 0.9134  28
  14   0  -6   40.92   13.03   3 0.98192 0.02863  0.72610  0.13112  0.11953 -0.11816  0.67712 -0.98430 55222   4207 0.9164  28
  11  -4  -3  129.92    8.72   3 1.30340 0.02902  0.72610  0.16523  0.11953 -0.44079  0.67712 -0.88227 55222   4208 0.9036  28
  11  -3  -4   22.36    8.51   3 1.21306 0.02866  0.72610  0.10490  0.11953 -0.34302  0.67712 -0.93345 55222   4209 0.9079  28
  11  -2  -5   18.86    8.20   3 1.11987 0.02873  0.72610  0.03823  0.11953 -0.25675  0.67712 -0.96572 55222   4210 0.9111  28
  13  -1  -4  216.03   12.18   3 1.25225 0.02845  0.72610  0.28574  0.11953 -0.19529  0.67712 -0.93820 55222   4213 0.9072  28
  10  -3  -3  314.38   10.11   3 1.44937 0.02877  0.72610  0.17512  0.11953 -0.38795  0.67712 -0.90489 55222   4215 0.8991  28
  10  -2  -4   90.60    7.24   3 1.32389 0.02857  0.72610  0.09685  0.11953 -0.28143  0.67712 -0.95468 55222   4216 0.9042  28
  11  -2  -3  124.58    6.74   3 1.48047 0.02862  0.72610  0.28559  0.11953 -0.30117  0.67712 -0.90980 55222   4217 0.8985  28
  11  -1  -4   19.87    4.96   3 1.35021 0.02842  0.72610  0.19931  0.11953 -0.20172  0.67712 -0.95895 55222   4218 0.9038  28
   8  -2  -4  208.38    7.85   3 1.33529 0.02909  0.72610 -0.06110  0.11953 -0.28402  0.67712 -0.95687 55222   4220 0.9022  28
   9  -1  -4   53.19    4.78   3 1.42847 0.02864  0.72610  0.07391  0.11953 -0.20774  0.67712 -0.97539 55222   4222 0.9003  28
  10  -1  -3  387.00   10.49   3 1.62997 0.02846  0.72610  0.28681  0.11953 -0.21863  0.67712 -0.93270 55222   4223 0.8937  28
  10   0  -4  389.14   11.72   3 1.44193 0.02854  0.72610  0.17021  0.11953 -0.11908  0.67712 -0.97819 55222   4224 0.9001  28
   7  -2  -3   69.48    3.07   3 1.70066 0.02883  0.72610  0.01536  0.11953 -0.32807  0.67712 -0.94453 55222   4225 0.8899  28
   8  -1  -3   27.10    2.21   3 1.80040 0.02843  0.72610  0.16967  0.11953 -0.22932  0.67712 -0.95845 55222   4226 0.8878  28
   6  -2  -2   25.68    1.31   3 2.24014 0.02880  0.72610  0.10966  0.11953 -0.39567  0.67712 -0.91182 55222   4227 0.8710  28
   7  -1  -2  285.77    6.96   3 2.33081 0.02852  0.72610  0.28720  0.11953 -0.26240  0.67712 -0.92123 55222   4228 0.8691  28
   5  -1  -2   44.12    1.32   3 2.64795 0.02856  0.72610  0.09685  0.11953 -0.28143  0.67712 -0.95468 55222   4230 0.8580  28
  17  -9 -10   22.09   20.09   3 0.41328 0.02963  0.72610 -0.29122  0.11953 -0.34796  0.67712 -0.89113 55222   4232 0.9352  29
  13  -9  -8   20.42   17.48   3 0.41519 0.02974  0.72610 -0.39250  0.11953 -0.35196  0.67712 -0.84975 55222   4250 0.9349  29
  10 -10  -4  144.93   40.24   3 0.57801 0.02989  0.72610 -0.36933  0.11953 -0.47623  0.67712 -0.79800 55222   4276 0.9283  29
   9 -10  -3   96.21   22.18   3 0.62657 0.03000  0.72610 -0.37773  0.11953 -0.50636  0.67712 -0.77519 55222   4285 0.9262  29
  10  -6  -6  302.33   35.75   3 0.62571 0.02971  0.72610 -0.33762  0.11953 -0.34968  0.67712 -0.87392 55222   4290 0.9269  29
  10  -4  -6  227.31   21.46   3 0.76804 0.02956  0.72610 -0.24794  0.11953 -0.30888  0.67712 -0.91821 55222   4300 0.9219  29
   8  -6  -4  115.96   13.43   3 0.81356 0.02976  0.72610 -0.32255  0.11953 -0.42068  0.67712 -0.84793 55222   4305 0.9196  29
   8  -5  -5  241.12   18.67   3 0.71258 0.02970  0.72610 -0.37027  0.11953 -0.33852  0.67712 -0.86505 55222   4306 0.9236  29
   6  -8  -2   88.87   12.69   3 0.71039 0.03058  0.72610 -0.46214  0.11953 -0.46882  0.67712 -0.75275 55222   4309 0.9215  29
   6  -6  -4  403.84   37.82   3 0.53156 0.03029  0.72610 -0.52804  0.11953 -0.31417  0.67712 -0.78897 55222   4311 0.9292  29
   7  -6  -3  136.27    9.89   3 0.93576 0.02967  0.72610 -0.31888  0.11953 -0.46605  0.67712 -0.82529 55222   4312 0.9153  29
   7  -5  -4   75.76    9.54   3 0.83347 0.02975  0.72610 -0.36373  0.11953 -0.37572  0.67712 -0.85237 55222   4313 0.9189  29
   6  -5  -3   88.60    7.13   3 0.97789 0.02989  0.72610 -0.36130  0.11953 -0.42068  0.67712 -0.83216 55222   4318 0.9130  29
   6  -4  -4  195.05   10.59   3 0.81195 0.02976  0.72610 -0.42227  0.11953 -0.31898  0.67712 -0.84849 55222   4319 0.9197  29
   5  -4  -3   55.39    5.39   3 0.98138 0.02985  0.72610 -0.42136  0.11953 -0.36025  0.67712 -0.83227 55222   4322 0.9130  29
   5  -3  -4  191.98   10.64   3 0.70850 0.02995  0.72610 -0.50496  0.11953 -0.24818  0.67712 -0.82669 55222   4323 0.9232  29
   2   0  10  505.39   14.22   3 3.08091 0.02719  0.72610 -0.34634  0.11953 -0.11493  0.67712  0.93104 55222   4329 0.8504  33
   2   0  12  157.90    4.07   3 2.52119 0.02732  0.72610 -0.41677  0.11953 -0.11618  0.67712  0.90156 55222   4331 0.8679  33
   2   1  11  178.31    4.81   3 2.78706 0.02756  0.72610 -0.38214  0.11953  0.05683  0.67712  0.92236 55222   4332 0.8581  33
   3  -1  16   85.63    5.14   3 1.88213 0.02738  0.72610 -0.37807  0.11953 -0.23407  0.67712  0.89570 55222   4333 0.8890  33
   2   0  14  200.96    5.98   3 2.12818 0.02748  0.72610 -0.46454  0.11953 -0.11479  0.67712  0.87808 55222   4334 0.8803  33
   2   1  13  368.93    8.90   3 2.32172 0.02766  0.72610 -0.44042  0.11953  0.02880  0.67712  0.89733 55222   4336 0.8731  33
   3   1  14   46.26    3.28   3 2.22555 0.02754  0.72610 -0.31460  0.11953  0.02214  0.67712  0.94896 55222   4337 0.8768  33
   3  -1  18   52.52    7.11   3 1.65795 0.02746  0.72610 -0.41947  0.11953 -0.21907  0.67712  0.88094 55222   4338 0.8963  33
   2   0  16  218.21    7.79   3 1.83788 0.02762  0.72610 -0.49998  0.11953 -0.11475  0.67712  0.85840 55222   4339 0.8896  33
   4   0  18    9.30    5.23   3 1.72767 0.02743  0.72610 -0.29808  0.11953 -0.11587  0.67712  0.94748 55222   4341 0.8940  33
   2   1  15  202.61    6.68   3 1.98454 0.02773  0.72610 -0.48195  0.11953  0.00757  0.67712  0.87617 55222   4342 0.8842  33
   3   1  16   88.41    5.27   3 1.92265 0.02761  0.72610 -0.37132  0.11953  0.00339  0.67712  0.92850 55222   4343 0.8867  33
   4   1  17   19.49    5.13   3 1.84934 0.02757  0.72610 -0.26953  0.11953  0.00035  0.67712  0.96299 55222   4344 0.8894  33
   3  -1  20   52.97   10.10   3 1.47793 0.02756  0.72610 -0.45371  0.11953 -0.21016  0.67712  0.86601 55222   4346 0.9021  33
   4  -1  21   48.49   12.96   3 1.44415 0.02742  0.72610 -0.36928  0.11953 -0.20603  0.67712  0.90619 55222   4347 0.9038  33
   2   0  18  220.20   10.75   3 1.61674 0.02775  0.72610 -0.52678  0.11953 -0.11557  0.67712  0.84211 55222   4348 0.8967  33
   4   0  20  142.41   11.25   3 1.54001 0.02743  0.72610 -0.34634  0.11953 -0.11493  0.67712  0.93104 55222   4350 0.9005  33
   2   1  17   73.26    6.62   3 1.73056 0.02782  0.72610 -0.51308  0.11953 -0.00982  0.67712  0.85829 55222   4351 0.8925  33
   3   1  18   48.42    7.07   3 1.68928 0.02762  0.72610 -0.41497  0.11953 -0.01356  0.67712  0.90973 55222   4352 0.8947  33
   5   1  20   23.99    5.79   3 1.57690 0.02761  0.72610 -0.23924  0.11953 -0.01918  0.67712  0.97077 55222   4354 0.8985  33
   4  -1  23   34.71   12.73   3 1.30605 0.02748  0.72610 -0.40640  0.11953 -0.19779  0.67712  0.89203 55222   4356 0.9083  33
   5  -1  24   89.93   17.53   3 1.27574 0.02742  0.72610 -0.33374  0.11953 -0.19492  0.67712  0.92229 55222   4357 0.9096  33
   2   0  20  161.63   12.95   3 1.44180 0.02787  0.72610 -0.54828  0.11953 -0.11667  0.67712  0.82812 55222   4358 0.9024  33
   4   0  22  103.83   12.91   3 1.38555 0.02746  0.72610 -0.38640  0.11953 -0.11582  0.67712  0.91503 55222   4360 0.9056  33
   2   1  19   23.62    9.09   3 1.52882 0.02792  0.72610 -0.54211  0.11953 -0.02797  0.67712  0.83984 55222   4362 0.8992  33
   3   1  20   46.81   10.12   3 1.50453 0.02767  0.72610 -0.44878  0.11953 -0.02236  0.67712  0.89336 55222   4363 0.9008  33
   4   1  21   26.06    7.21   3 1.46831 0.02761  0.72610 -0.36413  0.11953 -0.02548  0.67712  0.93100 55222   4364 0.9023  33
   5   1  22   57.34   11.60   3 1.42265 0.02764  0.72610 -0.28711  0.11953 -0.03000  0.67712  0.95743 55222   4365 0.9038  33
   6   1  23   60.67   13.97   3 1.37719 0.02765  0.72610 -0.21433  0.11953 -0.03062  0.67712  0.97628 55222   4366 0.9053  33
   3   2  19   36.59    6.92   3 1.58916 0.02790  0.72610 -0.43290  0.11953  0.07922  0.67712  0.89796 55222   4367 0.8971  33
   4   2  20   73.49    9.36   3 1.54367 0.02773  0.72610 -0.34637  0.11953  0.07650  0.67712  0.93497 55222   4368 0.8993  33
   4  -1  25   17.64   10.24   3 1.18908 0.02756  0.72610 -0.43745  0.11953 -0.19166  0.67712  0.87858 55222   4369 0.9122  33
   3   0  23    7.30    4.63   3 1.28700 0.02765  0.72610 -0.48179  0.11953 -0.12076  0.67712  0.86792 55222   4371 0.9085  33
   4   0  24  120.79   17.45   3 1.25855 0.02752  0.72610 -0.41989  0.11953 -0.11557  0.67712  0.90018 55222   4372 0.9099  33
   3   1  22   50.03   12.47   3 1.35650 0.02772  0.72610 -0.47549  0.11953 -0.03449  0.67712  0.87904 55222   4374 0.9058  33
   4   1  23   42.21    8.09   3 1.32597 0.02762  0.72610 -0.40079  0.11953 -0.03466  0.67712  0.91551 55222   4375 0.9072  33
   5   1  24  102.30   16.32   3 1.29415 0.02762  0.72610 -0.32693  0.11953 -0.03740  0.67712  0.94431 55222   4376 0.9083  33
   3   2  21   72.67   11.20   3 1.42551 0.02795  0.72610 -0.46261  0.11953  0.06124  0.67712  0.88444 55222   4377 0.9027  33
   5   2  23   60.82   12.52   3 1.35450 0.02770  0.72610 -0.30921  0.11953  0.05261  0.67712  0.94954 55222   4379 0.9060  33
   3   3  20    9.11    8.59   3 1.49542 0.02810  0.72610 -0.44844  0.11953  0.15108  0.67712  0.88095 55222   4380 0.8997  33
   2   1  23   51.75   21.18   3 1.24730 0.02808  0.72610 -0.57329  0.11953 -0.04099  0.67712  0.81832 55222   4382 0.9085  33
   3   1  24  162.84   18.68   3 1.23144 0.02779  0.72610 -0.49956  0.11953 -0.04066  0.67712  0.86533 55222   4383 0.9100  33
   4   1  25   20.13    9.83   3 1.20748 0.02765  0.72610 -0.42895  0.11953 -0.04251  0.67712  0.90233 55222   4384 0.9112  33
   4   2  24   94.34   17.98   3 1.26862 0.02785  0.72610 -0.41306  0.11953  0.04315  0.67712  0.90968 55222   4386 0.9085  33
  19   1  10    4.84    3.14   3 1.46118 0.05668  0.72610  0.99576  0.11953 -0.02254  0.67712  0.08917 55222   4390 0.8102  36
  18   2   8   36.26   12.18   3 1.54373 0.06247  0.72610  0.99711  0.11953  0.07033  0.67712 -0.02865 55222   4391 0.7873  36
  19   3   8   11.50   11.26   3 1.45018 0.05781  0.72610  0.98568  0.11953  0.15265  0.67712 -0.07166 55222   4393 0.8075  36
  15   1   8   55.07    6.28   3 1.84989 0.05526  0.72610  0.99519  0.11953 -0.00326  0.67712  0.09787 55222   4395 0.7905  36
  16   1   9    3.01    2.94   3 1.72751 0.05193  0.72610  0.99056  0.11953 -0.00773  0.67712  0.13685 55222   4396 0.8089  36
  15   2   7   33.06    5.35   3 1.84962 0.06248  0.72610  0.99384  0.11953  0.11078  0.67712  0.00425 55222   4398 0.7667  36
  16   2   8   35.39    7.02   3 1.73391 0.06293  0.72610  0.99401  0.11953  0.09582  0.67712  0.05251 55222   4399 0.7729  36
  17   2   9   32.09    7.37   3 1.63045 0.05668  0.72610  0.99211  0.11953  0.08383  0.67712  0.09321 55222   4400 0.7995  36
  19   2  11   22.40    9.87   3 1.45266 0.05120  0.72610  0.98551  0.11953  0.05950  0.67712  0.15886 55222   4402 0.8274  36
  16   3   7   21.17    9.91   3 1.72086 0.05807  0.72610  0.97894  0.11953  0.19945  0.67712 -0.04351 55222   4403 0.7893  36
  17   3   8   41.34   12.04   3 1.62156 0.05929  0.72610  0.98282  0.11953  0.18453  0.67712  0.00317 55222   4404 0.7918  36
  18   3   9   29.58   10.85   3 1.53280 0.06105  0.72610  0.98516  0.11953  0.16564  0.67712  0.04500 55222   4405 0.7923  36
  19   3  10   28.16   13.08   3 1.45323 0.05881  0.72610  0.98553  0.11953  0.14735  0.67712  0.08373 55222   4406 0.8043  36
  19   4   9    3.73    2.99   3 1.44434 0.05650  0.72610  0.97015  0.11953  0.24236  0.67712  0.00882 55222   4407 0.8118  36
   9   1   4   52.62    2.22   3 3.08743 0.06085  0.72610  0.99696  0.11953  0.07249  0.67712 -0.02869 55222   4408 0.6954  36
  10   1   5   43.30    2.37   3 2.77967 0.06161  0.72610  0.99723  0.11953  0.05432  0.67712  0.05075 55222   4409 0.7107  36
  11   1   6  125.12    4.03   3 2.52010 0.05304  0.72610  0.99261  0.11953  0.03786  0.67712  0.11529 55222   4410 0.7596  36
  12   1   7   92.88    4.44   3 2.30078 0.04996  0.72610  0.98559  0.11953  0.02458  0.67712  0.16737 55222   4411 0.7837  36
  11   2   5   21.07    2.37   3 2.50320 0.05792  0.72610  0.98128  0.11953  0.19155  0.67712 -0.01972 55222   4412 0.7417  36
  13   2   7   25.26    4.12   3 2.12184 0.05543  0.72610  0.98420  0.11953  0.14519  0.67712  0.10136 55222   4414 0.7736  36
  14   2   8  196.42    8.22   3 1.96685 0.05153  0.72610  0.98109  0.11953  0.12642  0.67712  0.14655 55222   4415 0.7965  36
  15   2   9   32.52    6.60   3 1.83133 0.04986  0.72610  0.97623  0.11953  0.10964  0.67712  0.18694 55222   4416 0.8099  36
  17   2  11   43.19   11.58   3 1.60695 0.04584  0.72610  0.96445  0.11953  0.07933  0.67712  0.25207 55222   4418 0.8357  36
  14   3   7   48.67    5.34   3 1.95323 0.05614  0.72610  0.96860  0.11953  0.24516  0.67712  0.04146 55222   4419 0.7813  36
  15   3   8  204.27    9.89   3 1.82500 0.05396  0.72610  0.97103  0.11953  0.22219  0.67712  0.08794 55222   4420 0.7964  36
  16   3   9   34.07    7.31   3 1.71080 0.05120  0.72610  0.97143  0.11953  0.19848  0.67712  0.13011 55222   4421 0.8123  36
  18   3  11   61.12   12.05   3 1.51659 0.04899  0.72610  0.96654  0.11953  0.16413  0.67712  0.19715 55222   4423 0.8305  36
  17   4   9   38.67   15.04   3 1.59569 0.05344  0.72610  0.95764  0.11953  0.27725  0.67712  0.07790 55222   4425 0.8119  36
  19   5  10   37.79   13.21   3 1.41846 0.05419  0.72610  0.94582  0.11953  0.31837  0.67712  0.06377 55222   4427 0.8204  36
   8   1   5  213.57    8.09   3 3.42238 0.04686  0.72610  0.97114  0.11953  0.09395  0.67712  0.21925 55222   4428 0.7397  36
   8   2   4  206.34    7.53   3 3.38536 0.05303  0.72610  0.95262  0.11953  0.30241  0.67712  0.03271 55222   4429 0.7128  36
   9   2   5  131.54    3.97   3 3.02190 0.05013  0.72610  0.95965  0.11953  0.25636  0.67712  0.11560 55222   4430 0.7447  36
  10   2   6  176.33    4.78   3 2.71949 0.04747  0.72610  0.95974  0.11953  0.21852  0.67712  0.17651 55222   4431 0.7717  36
  11   2   7  183.63    5.16   3 2.46669 0.04568  0.72610  0.95576  0.11953  0.18739  0.67712  0.22672 55222   4432 0.7918  36
  12   2   8  120.42    5.41   3 2.25395 0.04463  0.72610  0.95015  0.11953  0.16043  0.67712  0.26734 55222   4433 0.8067  36
  13   2   9   46.80    5.40   3 2.07333 0.04249  0.72610  0.94322  0.11953  0.13893  0.67712  0.30171 55222   4434 0.8238  36
  11   3   6  491.75   10.59   3 2.44066 0.05033  0.72610  0.93757  0.11953  0.33588  0.67712  0.09032 55222   4435 0.7747  36
  13   3   8  143.98    6.56   3 2.07345 0.04662  0.72610  0.94432  0.11953  0.26706  0.67712  0.19221 55222   4437 0.8083  36
  14   3   9   83.65    6.47   3 1.92410 0.04481  0.72610  0.94308  0.11953  0.23970  0.67712  0.23053 55222   4438 0.8227  36
  14   4   8  146.70    8.03   3 1.90579 0.04827  0.72610  0.92729  0.11953  0.35392  0.67712  0.12196 55222   4440 0.8114  36
  20   2   2    4.31    3.28   3 1.26143 0.03347  0.72610  0.83899  0.11953  0.04068  0.67712 -0.54262 55222   4446 0.8914  37
  20   3   1   33.06   18.14   3 1.21904 0.03238  0.72610  0.78343  0.11953  0.10423  0.67712 -0.61268 55222   4448 0.8964  37
  21   4   1  118.03   24.40   3 1.14876 0.03238  0.72610  0.77091  0.11953  0.16485  0.67712 -0.61524 55222   4450 0.8992  37
  17   1   2    5.19    4.39   3 1.50183 0.03391  0.72610  0.85128  0.11953 -0.01730  0.67712 -0.52443 55222   4451 0.8800  37
  18   1   3   13.27   11.47   3 1.44621 0.03591  0.72610  0.89553  0.11953 -0.03839  0.67712 -0.44334 55222   4452 0.8758  37
  17   2   1  135.71   11.81   3 1.44526 0.03257  0.72610  0.79885  0.11953  0.06164  0.67712 -0.59836 55222   4453 0.8867  37
  18   2   2    3.03    1.42   3 1.40494 0.03368  0.72610  0.84660  0.11953  0.05409  0.67712 -0.52947 55222   4454 0.8848  37
  19   2   3    5.74    3.93   3 1.36623 0.03529  0.72610  0.88707  0.11953  0.05245  0.67712 -0.45864 55222   4455 0.8813  37
  18   3   1   30.36    8.13   3 1.35589 0.03251  0.72610  0.78753  0.11953  0.13255  0.67712 -0.60185 55222   4457 0.8905  37
  19   3   2   30.37   15.66   3 1.32384 0.03346  0.72610  0.83284  0.11953  0.12503  0.67712 -0.53920 55222   4458 0.8888  37
  20   3   3   18.37   11.92   3 1.28952 0.03485  0.72610  0.87217  0.11953  0.12201  0.67712 -0.47374 55222   4459 0.8859  37
  21   3   4   75.31   23.68   3 1.25139 0.03666  0.72610  0.90430  0.11953  0.11346  0.67712 -0.41155 55222   4460 0.8821  37
  15   1   2   31.49    6.10   3 1.71282 0.03447  0.72610  0.86785  0.11953 -0.01234  0.67712 -0.49667 55222   4464 0.8693  37
  16   2   2   31.62    7.73   3 1.59843 0.03413  0.72610  0.85958  0.11953  0.07740  0.67712 -0.50511 55222   4466 0.8752  37
  17   2   3   38.89    8.29   3 1.54083 0.03604  0.72610  0.89951  0.11953  0.07142  0.67712 -0.43101 55222   4467 0.8713  37
  16   3   1   10.37    6.06   3 1.52993 0.03263  0.72610  0.78628  0.11953  0.16771  0.67712 -0.59468 55222   4469 0.8831  37
  17   3   2   56.78   10.52   3 1.48663 0.03390  0.72610  0.84132  0.11953  0.15776  0.67712 -0.51701 55222   4470 0.8807  37
  18   3   3   35.43    9.09   3 1.43876 0.03547  0.72610  0.88062  0.11953  0.14922  0.67712 -0.44970 55222   4471 0.8775  37
  20   3   5   66.64   17.41   3 1.34044 0.04041  0.72610  0.93710  0.11953  0.13096  0.67712 -0.32355 55222   4473 0.8665  37
  19   4   3   26.49   10.26   3 1.35053 0.03528  0.72610  0.86140  0.11953  0.21578  0.67712 -0.45982 55222   4475 0.8820  37
  19   5   2    4.15    3.62   3 1.28825 0.03370  0.72610  0.79427  0.11953  0.27447  0.67712 -0.54203 55222   4477 0.8895  37
  12   1   1   43.48    2.88   3 2.08166 0.03311  0.72610  0.82489  0.11953  0.01103  0.67712 -0.56519 55222   4479 0.8594  37
  13   1   2  468.75   11.40   3 1.99629 0.03513  0.72610  0.88458  0.11953  0.00478  0.67712 -0.46636 55222   4480 0.8551  37
  13   2   1  120.57    5.84   3 1.90336 0.03284  0.72610  0.80875  0.11953  0.11745  0.67712 -0.57630 55222   4481 0.8675  37
  14   2   2   26.46    5.83   3 1.83496 0.03459  0.72610  0.86826  0.11953  0.11238  0.67712 -0.48321 55222   4482 0.8638  37
  15   2   3   12.18    4.48   3 1.75837 0.03686  0.72610  0.90919  0.11953  0.09995  0.67712 -0.40420 55222   4483 0.8589  37
  14   3   1  240.89    9.40   3 1.73951 0.03282  0.72610  0.78477  0.11953  0.20492  0.67712 -0.58492 55222   4484 0.8741  37
  15   3   2   84.93    7.79   3 1.68741 0.03431  0.72610  0.84458  0.11953  0.19506  0.67712 -0.49864 55222   4485 0.8709  37
  17   4   3   51.13    8.65   3 1.50693 0.03600  0.72610  0.86313  0.11953  0.25443  0.67712 -0.43619 55222   4489 0.8729  37
  11   1   2   22.66    2.49   3 2.38928 0.03624  0.72610  0.90522  0.11953  0.02954  0.67712 -0.42392 55222   4491 0.8342  37
  11   2   1  243.69    6.33   3 2.25732 0.03314  0.72610  0.81422  0.11953  0.16176  0.67712 -0.55756 55222   4492 0.8524  37
  12   2   2   17.16    2.77   3 2.15958 0.03547  0.72610  0.88159  0.11953  0.14939  0.67712 -0.44774 55222   4493 0.8470  37
  13   2   3   60.01    4.34   3 2.04891 0.03888  0.72610  0.92621  0.11953  0.13543  0.67712 -0.35185 55222   4494 0.8385  37
  13   3   2  356.53    9.70   3 1.95120 0.03504  0.72610  0.84799  0.11953  0.24419  0.67712 -0.47041 55222   4495 0.8573  37
  14   4   2   13.93    3.73   3 1.77049 0.03484  0.72610  0.81022  0.11953  0.32028  0.67712 -0.49088 55222   4496 0.8656  37
   8   1   1  204.61    6.49   3 3.18974 0.03397  0.72610  0.85713  0.11953  0.07920  0.67712 -0.50898 55222   4497 0.8125  37
   9   1   2  174.14    4.86   3 2.96357 0.03827  0.72610  0.92887  0.11953  0.06417  0.67712 -0.36479 55222   4498 0.8010  37
   9   2   1   26.05    1.60   3 2.76517 0.03372  0.72610  0.81782  0.11953  0.22552  0.67712 -0.52944 55222   4499 0.8301  37
  10   2   2  204.70    5.02   3 2.60850 0.03684  0.72610  0.89177  0.11953  0.20557  0.67712 -0.40309 55222   4500 0.8224  37
  20   0  -4   88.27   21.29   3 0.96187 0.02897  0.72610  0.46880  0.11953 -0.11874  0.67712 -0.87529 55222   4503 0.9162  38
  19   1  -6   30.50   11.63   3 0.87819 0.02856  0.72610  0.30889  0.11953 -0.06581  0.67712 -0.94882 55222   4504 0.9204  38
  18   0  -4   23.57   13.31   3 1.04179 0.02883  0.72610  0.43699  0.11953 -0.11877  0.67712 -0.89159 55222   4509 0.9137  38
  18   1  -5   12.86   10.70   3 0.97960 0.02866  0.72610  0.36792  0.11953 -0.05591  0.67712 -0.92818 55222   4510 0.9164  38
  19   1  -4  141.16   22.75   3 1.00475 0.02895  0.72610  0.46035  0.11953 -0.05523  0.67712 -0.88602 55222   4511 0.9147  38
  18   2  -6   15.33    7.96   3 0.89940 0.02869  0.72610  0.27576  0.11953 -0.01131  0.67712 -0.96116 55222   4512 0.9193  38
  20   2  -4   26.40   14.01   3 0.97211 0.02914  0.72610  0.48049  0.11953  0.00474  0.67712 -0.87699 55222   4514 0.9154  38
  19   3  -6   93.75   17.83   3 0.88084 0.02891  0.72610  0.31078  0.11953  0.04443  0.67712 -0.94944 55222   4516 0.9194  38
  19   2  -3    2.40    2.07   3 1.06722 0.02942  0.72610  0.53042  0.11953  0.01103  0.67712 -0.84766 55222   4525 0.9110  38
  19   3  -4   32.81   13.87   3 1.00901 0.02924  0.72610  0.46148  0.11953  0.06985  0.67712 -0.88440 55222   4528 0.9137  38
  20   3  -3   36.18   14.95   3 1.02310 0.02968  0.72610  0.54484  0.11953  0.07136  0.67712 -0.83550 55222   4529 0.9119  38
  15   1  -4   45.54   14.81   3 1.18879 0.02870  0.72610  0.38255  0.11953 -0.04281  0.67712 -0.92294 55222   4535 0.9087  38
  16   1  -3    1.57    1.27   3 1.22010 0.02911  0.72610  0.49070  0.11953 -0.04254  0.67712 -0.87029 55222   4536 0.9063  38
  15   2  -5   13.25   10.23   3 1.07895 0.02879  0.72610  0.27836  0.11953  0.01302  0.67712 -0.96039 55222   4537 0.9124  38
  16   2  -4   10.40    4.93   3 1.14452 0.02892  0.72610  0.41130  0.11953  0.02201  0.67712 -0.91123 55222   4538 0.9096  38
  17   2  -3   46.52   14.82   3 1.17312 0.02935  0.72610  0.51241  0.11953  0.02873  0.67712 -0.85826 55222   4539 0.9073  38
  18   3  -3   24.24    9.46   3 1.11254 0.02959  0.72610  0.52081  0.11953  0.09043  0.67712 -0.84887 55222   4542 0.9088  38
  17   4  -5   20.59    9.12   3 1.00173 0.02914  0.72610  0.32732  0.11953  0.13374  0.67712 -0.93540 55222   4543 0.9143  38
  18   4  -4   91.24   17.81   3 1.03585 0.02948  0.72610  0.43260  0.11953  0.13893  0.67712 -0.89082 55222   4544 0.9120  38
  18   5  -5   74.99   23.24   3 0.95245 0.02928  0.72610  0.34051  0.11953  0.17610  0.67712 -0.92360 55222   4546 0.9157  38
  13   0  -3    2.42    1.83   3 1.42225 0.02873  0.72610  0.41556  0.11953 -0.12009  0.67712 -0.90161 55222   4549 0.9002  38
  13   1  -4  227.03   11.45   3 1.29514 0.02862  0.72610  0.32058  0.11953 -0.03709  0.67712 -0.94649 55222   4550 0.9051  38
  14   1  -3  157.87   10.29   3 1.36079 0.02896  0.72610  0.45805  0.11953 -0.03394  0.67712 -0.88828 55222   4551 0.9016  38
  13   2  -5  109.38   13.51   3 1.15682 0.02864  0.72610  0.20821  0.11953  0.02580  0.67712 -0.97774 55222   4552 0.9100  38
  14   2  -4   36.47    7.53   3 1.24392 0.02887  0.72610  0.35537  0.11953  0.03618  0.67712 -0.93403 55222   4553 0.9062  38
  14   3  -5   59.32   10.94   3 1.11159 0.02876  0.72610  0.24305  0.11953  0.09000  0.67712 -0.96583 55222   4555 0.9113  38
  15   3  -4   15.05    7.26   3 1.18139 0.02917  0.72610  0.37491  0.11953  0.09776  0.67712 -0.92189 55222   4556 0.9075  38
  16   4  -4    9.05    5.14   3 1.12040 0.02953  0.72610  0.38923  0.11953  0.16142  0.67712 -0.90689 55222   4558 0.9087  38
  17   4  -3   36.51    9.59   3 1.15058 0.02982  0.72610  0.48983  0.11953  0.16631  0.67712 -0.85581 55222   4559 0.9067  38
  12   1  -3   37.73    5.56   3 1.51864 0.02880  0.72610  0.40725  0.11953 -0.02256  0.67712 -0.91304 55222   4562 0.8965  38
  13   2  -3   58.75    6.84   3 1.43392 0.02910  0.72610  0.43261  0.11953  0.05966  0.67712 -0.89960 55222   4564 0.8985  38
  13   3  -4   67.66    8.02   3 1.28332 0.02904  0.72610  0.31128  0.11953  0.12012  0.67712 -0.94270 55222   4566 0.9042  38
  14   4  -4   36.30   15.01   3 1.20435 0.02920  0.72610  0.32294  0.11953  0.18172  0.67712 -0.92881 55222   4568 0.9066  38
  15   5  -4   81.70   30.24   3 1.14491 0.02939  0.72610  0.33382  0.11953  0.23460  0.67712 -0.91298 55222   4570 0.9082  38
  10   0  -2  344.56    7.79   3 1.91889 0.02894  0.72610  0.46589  0.11953 -0.11819  0.67712 -0.87691 55222   4571 0.8817  38
  10   1  -3  376.61    9.47   3 1.70247 0.02869  0.72610  0.33265  0.11953 -0.01239  0.67712 -0.94297 55222   4572 0.8903  38
  11   1  -2   28.55    3.45   3 1.80268 0.02922  0.72610  0.50467  0.11953 -0.00648  0.67712 -0.86329 55222   4573 0.8848  38
  11   2  -3  113.79    5.97   3 1.60065 0.02908  0.72610  0.36875  0.11953  0.08023  0.67712 -0.92606 55222   4574 0.8926  38
  12   2  -2   22.86    4.20   3 1.67193 0.02958  0.72610  0.52009  0.11953  0.08922  0.67712 -0.84944 55222   4575 0.8882  38
  12   3  -3   35.77    5.24   3 1.49290 0.02951  0.72610  0.38770  0.11953  0.15900  0.67712 -0.90797 55222   4576 0.8950  38
  13   4  -3   97.63    8.37   3 1.38583 0.02972  0.72610  0.39424  0.11953  0.22559  0.67712 -0.89089 55222   4577 0.8983  38
   8   0  -2   38.62    1.87   3 2.25354 0.02865  0.72610  0.39351  0.11953 -0.11719  0.67712 -0.91182 55222   4578 0.8712  38
   8   1  -3   34.71    2.43   3 1.90715 0.02868  0.72610  0.22249  0.11953  0.00002  0.67712 -0.97494 55222   4579 0.8831  38
   9   2  -3   74.32    3.61   3 1.78812 0.02888  0.72610  0.27379  0.11953  0.10395  0.67712 -0.95616 55222   4581 0.8866  38
   7   1  -2  281.43    5.72   3 2.47848 0.02887  0.72610  0.35220  0.11953  0.03678  0.67712 -0.93520 55222   4584 0.8625  38
   8   2  -2  285.58    6.36   3 2.23465 0.02948  0.72610  0.38456  0.11953  0.15958  0.67712 -0.90920 55222   4585 0.8684  38
   9   3  -2  123.97    3.95   3 2.00032 0.02980  0.72610  0.39242  0.11953  0.25367  0.67712 -0.88411 55222   4586 0.8755  38
   6   1  -1   54.73    2.32   3 3.33958 0.02955  0.72610  0.51828  0.11953  0.08893  0.67712 -0.85057 55222   4587 0.8296  38
  18  -3 -11  116.55   66.90   3 0.50192 0.02896  0.72610 -0.16512  0.11953 -0.21056  0.67712 -0.96354 55222   4588 0.9333  39
  16  -2 -10    8.37    6.38   3 0.54803 0.02894  0.72610 -0.18236  0.11953 -0.18769  0.67712 -0.96515 55222   4599 0.9316  39
  15  -1 -10    9.15    7.78   3 0.54691 0.02893  0.72610 -0.21981  0.11953 -0.15344  0.67712 -0.96340 55222   4612 0.9317  39
  14   1 -11   18.68   17.12   3 0.46567 0.02916  0.72610 -0.31888  0.11953 -0.09158  0.67712 -0.94336 55222   4629 0.9343  39
  12  -2  -8  147.99   31.29   3 0.65791 0.02912  0.72610 -0.23463  0.11953 -0.19851  0.67712 -0.95160 55222   4643 0.9271  39
  14   0  -8  323.17   34.73   3 0.74932 0.02857  0.72610 -0.07226  0.11953 -0.11736  0.67712 -0.99046 55222   4646 0.9251  39
  15   3 -10   11.26    8.39   3 0.58563 0.02859  0.72610 -0.17947  0.11953 -0.01219  0.67712 -0.98369 55222   4653 0.9311  39
  16   3  -9    5.40    5.01   3 0.68168 0.02839  0.72610 -0.05078  0.11953  0.00617  0.67712 -0.99869 55222   4654 0.9280  39
  16   6 -12   33.52   21.32   3 0.45446 0.02885  0.72610 -0.27213  0.11953  0.05248  0.67712 -0.96083 55222   4659 0.9354  39
  11  -2  -7  186.45   19.37   3 0.76082 0.02907  0.72610 -0.20457  0.11953 -0.21115  0.67712 -0.95581 55222   4662 0.9234  39
  12  -1  -7   78.72   15.16   3 0.82882 0.02873  0.72610 -0.10574  0.11953 -0.16925  0.67712 -0.97988 55222   4663 0.9217  39
  12   0  -8  193.01   30.90   3 0.71136 0.02878  0.72610 -0.19614  0.11953 -0.11723  0.67712 -0.97354 55222   4664 0.9260  39
  13   1  -8   84.73   26.36   3 0.75371 0.02854  0.72610 -0.11668  0.11953 -0.07202  0.67712 -0.99055 55222   4666 0.9250  39
  14   2  -8  167.81   20.65   3 0.77162 0.02841  0.72610 -0.05401  0.11953 -0.02164  0.67712 -0.99831 55222   4669 0.9247  39
  10  -2  -6  184.77   15.40   3 0.89525 0.02904  0.72610 -0.16820  0.11953 -0.22783  0.67712 -0.95906 55222   4681 0.9185  39
  10  -1  -7   54.02   12.18   3 0.75407 0.02909  0.72610 -0.25706  0.11953 -0.16422  0.67712 -0.95234 55222   4682 0.9236  39
  10   0  -8  707.16   43.25   3 0.60497 0.02937  0.72610 -0.34892  0.11953 -0.11763  0.67712 -0.92974 55222   4683 0.9285  39
  12   1  -7   72.63   13.10   3 0.87324 0.02847  0.72610 -0.07454  0.11953 -0.06318  0.67712 -0.99521 55222   4686 0.9208  39
  12   2  -8  104.29   18.79   3 0.73701 0.02859  0.72610 -0.17627  0.11953 -0.02606  0.67712 -0.98400 55222   4688 0.9255  39
  13   3  -8   96.13   19.80   3 0.76069 0.02845  0.72610 -0.10980  0.11953  0.02360  0.67712 -0.99367 55222   4691 0.9250  39
  10   0  -6  138.38   11.27   3 0.98759 0.02861  0.72610 -0.11018  0.11953 -0.11807  0.67712 -0.98687 55222   4702 0.9163  39
  10   1  -7  113.16   13.81   3 0.80790 0.02877  0.72610 -0.22156  0.11953 -0.06829  0.67712 -0.97275 55222   4703 0.9224  39
  11   1  -6  121.97   12.67   3 1.02549 0.02843  0.72610 -0.02429  0.11953 -0.05297  0.67712 -0.99830 55222   4704 0.9154  39
  11   2  -7  180.76   15.96   3 0.85706 0.02851  0.72610 -0.13717  0.11953 -0.01128  0.67712 -0.99048 55222   4706 0.9213  39
  12   4  -8  130.81   21.59   3 0.73271 0.02857  0.72610 -0.17854  0.11953  0.06364  0.67712 -0.98187 55222   4709 0.9257  39
   8  -1  -5  218.74    9.36   3 1.10602 0.02890  0.72610 -0.17523  0.11953 -0.18554  0.67712 -0.96689 55222   4714 0.9111  39
   8   0  -6  116.97   10.69   3 0.86464 0.02911  0.72610 -0.29483  0.11953 -0.11755  0.67712 -0.94829 55222   4715 0.9194  39
   9   1  -6   33.19    7.38   3 0.97260 0.02864  0.72610 -0.18003  0.11953 -0.05756  0.67712 -0.98198 55222   4717 0.9167  39
   9   2  -7  174.81   15.34   3 0.75633 0.02900  0.72610 -0.30261  0.11953 -0.02337  0.67712 -0.95283 55222   4718 0.9237  39
  10   2  -6  162.27   12.38   3 1.01770 0.02843  0.72610 -0.09232  0.11953  0.00868  0.67712 -0.99569 55222   4719 0.9157  39
  10   3  -7   45.05   11.62   3 0.81850 0.02866  0.72610 -0.21659  0.11953  0.03495  0.67712 -0.97564 55222   4720 0.9223  39
  11   4  -7   87.56   14.29   3 0.84504 0.02852  0.72610 -0.14580  0.11953  0.09226  0.67712 -0.98500 55222   4721 0.9217  39
  11   5  -8   86.48   21.03   3 0.68647 0.02881  0.72610 -0.25736  0.11953  0.09475  0.67712 -0.96166 55222   4722 0.9268  39
  12   6  -8  151.02   23.28   3 0.70224 0.02869  0.72610 -0.20184  0.11953  0.14364  0.67712 -0.96883 55222   4723 0.9265  39
   8   1  -5  214.57    8.75   3 1.20040 0.02851  0.72610 -0.12788  0.11953 -0.04293  0.67712 -0.99086 55222   4726 0.9089  39
   8   2  -6   49.78    8.08   3 0.90946 0.02885  0.72610 -0.27168  0.11953 -0.00539  0.67712 -0.96237 55222   4727 0.9184  39
   9   2  -5  138.24    7.95   3 1.23235 0.02837  0.72610 -0.03494  0.11953  0.03569  0.67712 -0.99875 55222   4728 0.9082  39
   9   3  -6   42.18    9.65   3 0.97659 0.02857  0.72610 -0.17854  0.11953  0.06364  0.67712 -0.98187 55222   4729 0.9168  39
   6   0  -4   91.29    3.84   3 1.41479 0.02877  0.72610 -0.19614  0.11953 -0.11723  0.67712 -0.97354 55222   4731 0.9003  39
   6   1  -5   48.62    5.10   3 0.96059 0.02934  0.72610 -0.36481  0.11953 -0.05699  0.67712 -0.92933 55222   4732 0.9152  39
   7   1  -4   53.26    3.42   3 1.53885 0.02840  0.72610 -0.05523  0.11953 -0.02073  0.67712 -0.99826 55222   4733 0.8971  39
   7   2  -5  233.69    8.88   3 1.12778 0.02872  0.72610 -0.23429  0.11953  0.02346  0.67712 -0.97188 55222   4734 0.9109  39
   8   3  -5   58.63    6.53   3 1.18203 0.02849  0.72610 -0.13640  0.11953  0.10219  0.67712 -0.98537 55222   4735 0.9096  39
   8   4  -6   37.17    8.07   3 0.88343 0.02892  0.72610 -0.28529  0.11953  0.10094  0.67712 -0.95311 55222   4736 0.9192  39
   9   5  -6  137.62   12.79   3 0.91542 0.02876  0.72610 -0.21307  0.11953  0.16697  0.67712 -0.96266 55222   4737 0.9185  39
   5   1  -4  119.58    4.21   3 1.27171 0.02912  0.72610 -0.32926  0.11953 -0.03845  0.67712 -0.94345 55222   4739 0.9044  39
   4   1  -3   37.25    1.31   3 1.81727 0.02886  0.72610 -0.27286  0.11953 -0.00448  0.67712 -0.96204 55222   4741 0.8856  39
   3   1  -2  691.53   19.10   3 2.90348 0.02857  0.72610 -0.18277  0.11953  0.06300  0.67712 -0.98114 55222   4742 0.8494  39
  18   5   5   84.38   10.51   3 1.45379 0.03951  0.72610  0.89684  0.11953  0.33089  0.67712 -0.29359 55222   4744 0.8639  46
  20   5   7   28.93    8.46   3 1.34137 0.04574  0.72610  0.93775  0.11953  0.29555  0.67712 -0.18242 55222   4746 0.8502  46
  13   3   4   87.14    5.01   3 2.05786 0.04225  0.72610  0.93273  0.11953  0.26466  0.67712 -0.24488 55222   4749 0.8254  46
  13   4   3  109.85    5.76   3 1.96036 0.03688  0.72610  0.85471  0.11953  0.36644  0.67712 -0.36769 55222   4750 0.8500  46
  14   4   4   35.52    4.91   3 1.86712 0.03977  0.72610  0.89545  0.11953  0.34302  0.67712 -0.28372 55222   4751 0.8436  46
  16   4   6   20.21    8.10   3 1.68409 0.04712  0.72610  0.94362  0.11953  0.29882  0.67712 -0.14243 55222   4753 0.8273  46
  15   5   4   35.26    6.17   3 1.70062 0.03833  0.72610  0.85552  0.11953  0.40878  0.67712 -0.31777 55222   4754 0.8563  46
  17   5   6   34.48    7.88   3 1.55488 0.04471  0.72610  0.91305  0.11953  0.36314  0.67712 -0.18566 55222   4756 0.8421  46
  17   6   5   11.33   10.55   3 1.50025 0.03966  0.72610  0.85412  0.11953  0.43572  0.67712 -0.28396 55222   4759 0.8612  46
  18   6   6   39.41    8.62   3 1.43991 0.04232  0.72610  0.88130  0.11953  0.41751  0.67712 -0.22136 55222   4760 0.8556  46
  18   7   5    3.23    2.60   3 1.38826 0.03907  0.72610  0.81850  0.11953  0.48355  0.67712 -0.31024 55222   4762 0.8684  46
   9   2   3   80.43    2.81   3 2.99519 0.04428  0.72610  0.94526  0.11953  0.25330  0.67712 -0.20575 55222   4764 0.7721  46
   9   3   2  114.22    3.48   3 2.79182 0.03644  0.72610  0.83236  0.11953  0.40098  0.67712 -0.38261 55222   4765 0.8166  46
  11   3   4   19.19    2.44   3 2.42564 0.04536  0.72610  0.92794  0.11953  0.33345  0.67712 -0.16655 55222   4767 0.7952  46
  11   4   3  144.19    4.95   3 2.28978 0.03849  0.72610  0.83611  0.11953  0.44871  0.67712 -0.31555 55222   4768 0.8293  46
  12   4   4   92.84    4.54   3 2.16053 0.04205  0.72610  0.88085  0.11953  0.41739  0.67712 -0.22334 55222   4769 0.8212  46
  13   4   5   54.17    4.38   3 2.03246 0.04585  0.72610  0.91168  0.11953  0.38532  0.67712 -0.14268 55222   4770 0.8133  46
  14   4   6   50.22    5.01   3 1.91068 0.04902  0.72610  0.93187  0.11953  0.35507  0.67712 -0.07442 55222   4771 0.8085  46
  13   5   4   44.68    4.35   3 1.93676 0.04046  0.72610  0.83471  0.11953  0.48077  0.67712 -0.26855 55222   4772 0.8378  46
  14   5   5   32.88    5.42   3 1.84039 0.04401  0.72610  0.87143  0.11953  0.45104  0.67712 -0.19280 55222   4773 0.8298  46
  15   5   6   22.10    5.31   3 1.74600 0.04597  0.72610  0.89780  0.11953  0.42201  0.67712 -0.12598 55222   4774 0.8279  46
  16   5   7   46.25    8.44   3 1.65566 0.04885  0.72610  0.91633  0.11953  0.39448  0.67712 -0.06879 55222   4775 0.8232  46
  16   6   6   65.48    9.65   3 1.60072 0.04493  0.72610  0.86229  0.11953  0.47617  0.67712 -0.17236 55222   4777 0.8390  46
  17   6   7   19.47   15.74   3 1.53313 0.04621  0.72610  0.88525  0.11953  0.45054  0.67712 -0.11552 55222   4778 0.8384  46
  18   6   8   53.88   12.93   3 1.45980 0.04893  0.72610  0.90291  0.11953  0.42497  0.67712 -0.06442 55222   4779 0.8339  46
  18   7   7   55.80   11.19   3 1.41578 0.04503  0.72610  0.85324  0.11953  0.49698  0.67712 -0.15806 55222   4782 0.8484  46
  19   8   7   22.10    8.28   3 1.31852 0.04404  0.72610  0.82603  0.11953  0.53010  0.67712 -0.19148 55222   4784 0.8565  46
   8   3   3   54.34    2.29   3 3.20169 0.04439  0.72610  0.86193  0.11953  0.47610  0.67712 -0.17437 55222   4785 0.7618  46
   9   3   4   73.63    2.70   3 2.92053 0.04824  0.72610  0.90291  0.11953  0.42497  0.67712 -0.06442 55222   4786 0.7582  46
  10   4   4   29.62    2.06   3 2.53869 0.04478  0.72610  0.84775  0.11953  0.51042  0.67712 -0.14418 55222   4787 0.7919  46
  11   4   5   76.78    3.80   3 2.35993 0.04879  0.72610  0.88254  0.11953  0.46659  0.67712 -0.05840 55222   4788 0.7850  46
  11   5   4  386.16    9.76   3 2.22805 0.04320  0.72610  0.79348  0.11953  0.57108  0.67712 -0.21037 55222   4789 0.8135  46
  17   4  -1   26.48    9.03   3 1.30169 0.03120  0.72610  0.64151  0.11953  0.20169  0.67712 -0.74012 55222   4794 0.8968  47
  17   5  -2   91.47   20.94   3 1.20078 0.03076  0.72610  0.54311  0.11953  0.25233  0.67712 -0.80085 55222   4795 0.9020  47
  19   7  -2   73.46   24.93   3 1.05968 0.03148  0.72610  0.52214  0.11953  0.33887  0.67712 -0.78264 55222   4802 0.9054  47
  15   4  -1  115.64   10.03   3 1.44135 0.03123  0.72610  0.61654  0.11953  0.23963  0.67712 -0.74997 55222   4804 0.8913  47
  16   6  -2   77.70   22.14   3 1.22535 0.03108  0.72610  0.49066  0.11953  0.33620  0.67712 -0.80388 55222   4808 0.9001  47
  17   7  -2    6.47    4.04   3 1.14149 0.03124  0.72610  0.47595  0.11953  0.38073  0.67712 -0.79279 55222   4812 0.9029  47
  18   7  -1    9.25    7.85   3 1.14784 0.03205  0.72610  0.56035  0.11953  0.38442  0.67712 -0.73364 55222   4813 0.9003  47
  13   4  -1   57.72    5.46   3 1.62447 0.03137  0.72610  0.58618  0.11953  0.28475  0.67712 -0.75849 55222   4819 0.8837  47
  14   4   0  121.01    7.34   3 1.62045 0.03184  0.72610  0.68193  0.11953  0.28371  0.67712 -0.67415 55222   4820 0.8823  47
  13   5  -2   99.44    8.20   3 1.45983 0.03067  0.72610  0.45337  0.11953  0.33380  0.67712 -0.82646 55222   4821 0.8924  47
  14   5  -1   18.36    5.92   3 1.48847 0.03176  0.72610  0.56613  0.11953  0.34156  0.67712 -0.75022 55222   4822 0.8877  47
  15   6  -1   33.52   11.87   3 1.36223 0.03190  0.72610  0.54183  0.11953  0.38779  0.67712 -0.74568 55222   4824 0.8922  47
  16   7  -1   10.09    6.44   3 1.25315 0.03191  0.72610  0.52037  0.11953  0.42476  0.67712 -0.74080 55222   4827 0.8965  47
  17   7   0    2.11    1.60   3 1.26516 0.03285  0.72610  0.60404  0.11953  0.42537  0.67712 -0.67394 55222   4828 0.8931  47
  18   8   0  105.67   15.22   3 1.16701 0.03264  0.72610  0.57971  0.11953  0.45884  0.67712 -0.67336 55222   4831 0.8977  47
  19   9   0   94.23   16.68   3 1.08681 0.03245  0.72610  0.55707  0.11953  0.48608  0.67712 -0.67335 55222   4833 0.9015  47
  11   3   0   47.86    2.86   3 2.07264 0.03178  0.72610  0.68849  0.11953  0.26765  0.67712 -0.67405 55222   4835 0.8650  47
  11   4  -1   58.36    4.14   3 1.85157 0.03170  0.72610  0.53895  0.11953  0.34129  0.67712 -0.77010 55222   4836 0.8738  47
  12   5  -1  205.56    8.08   3 1.66229 0.03171  0.72610  0.51248  0.11953  0.39664  0.67712 -0.76161 55222   4838 0.8811  47
  13   5   0  215.01    8.45   3 1.67024 0.03256  0.72610  0.62180  0.11953  0.39796  0.67712 -0.67454 55222   4839 0.8778  47
  14   5   1   19.22    6.88   3 1.65471 0.03327  0.72610  0.70892  0.11953  0.39163  0.67712 -0.58656 55222   4840 0.8759  47
  13   6  -1    5.81    3.51   3 1.50719 0.03174  0.72610  0.48427  0.11953  0.44227  0.67712 -0.75490 55222   4841 0.8870  47
  14   6   0   94.58    7.48   3 1.51415 0.03274  0.72610  0.58994  0.11953  0.44429  0.67712 -0.67422 55222   4842 0.8834  47
  16   8   0  102.93   12.71   3 1.26962 0.03229  0.72610  0.53564  0.11953  0.50911  0.67712 -0.67372 55222   4844 0.8946  47
   8   3  -1   79.71    2.46   3 2.45158 0.03108  0.72610  0.49226  0.11953  0.33654  0.67712 -0.80276 55222   4846 0.8537  47
   9   3   0  517.07   11.06   3 2.47070 0.03208  0.72610  0.65398  0.11953  0.34155  0.67712 -0.67502 55222   4847 0.8487  47
   9   4  -1   97.46    3.55   3 2.12826 0.03134  0.72610  0.46408  0.11953  0.40852  0.67712 -0.78597 55222   4848 0.8647  47
  10   4   0  143.66    4.56   3 2.15283 0.03274  0.72610  0.60993  0.11953  0.41466  0.67712 -0.67532 55222   4849 0.8581  47
  11   5   0   97.38    4.56   3 1.89785 0.03254  0.72610  0.56949  0.11953  0.46944  0.67712 -0.67476 55222   4850 0.8689  47
  12   6   0  204.72    8.15   3 1.69096 0.03228  0.72610  0.53449  0.11953  0.50982  0.67712 -0.67409 55222   4851 0.8779  47
   7   3   0   95.13    3.09   3 3.02676 0.03271  0.72610  0.58850  0.11953  0.44406  0.67712 -0.67563 55222   4852 0.8249  47
   8   4   0   50.23    1.98   3 2.53647 0.03227  0.72610  0.53449  0.11953  0.50982  0.67712 -0.67409 55222   4853 0.8453  47
  17   6  -7   19.47   15.08   3 0.82003 0.02860  0.72610  0.13709  0.11953  0.18115  0.67712 -0.97385 55222   4861 0.9224  48
  18   7  -7   14.26    7.34   3 0.78489 0.02872  0.72610  0.15313  0.11953  0.22234  0.67712 -0.96287 55222   4863 0.9234  48
  14   4  -6   53.44   13.66   3 0.98327 0.02852  0.72610  0.13087  0.11953  0.12752  0.67712 -0.98316 55222   4867 0.9167  48
  16   6  -6   75.53   24.29   3 0.90776 0.02876  0.72610  0.17744  0.11953  0.21983  0.67712 -0.95927 55222   4871 0.9188  48
  16   8  -8  140.86   35.23   3 0.71310 0.02860  0.72610 -0.01703  0.11953  0.23570  0.67712 -0.97168 55222   4874 0.9263  48
  18   9  -7    8.58    8.10   3 0.74687 0.02885  0.72610  0.10542  0.11953  0.29652  0.67712 -0.94919 55222   4878 0.9245  48
  12   4  -6   54.71   11.59   3 1.00786 0.02843  0.72610  0.02608  0.11953  0.13350  0.67712 -0.99071 55222   4880 0.9161  48
  15   6  -5    5.03    3.03   3 1.01935 0.02901  0.72610  0.22318  0.11953  0.26132  0.67712 -0.93910 55222   4885 0.9140  48
  15   7  -6   13.14    9.32   3 0.89856 0.02878  0.72610  0.11204  0.11953  0.27190  0.67712 -0.95578 55222   4887 0.9191  48
  16   7  -5    3.13    2.73   3 0.96301 0.02918  0.72610  0.22802  0.11953  0.30369  0.67712 -0.92508 55222   4888 0.9156  48
  16  10  -8    6.32    5.32   3 0.66452 0.02880  0.72610 -0.06523  0.11953  0.29256  0.67712 -0.95402 55222   4895 0.9276  48
  18  10  -6   10.04    6.40   3 0.78084 0.02921  0.72610  0.14228  0.11953  0.36534  0.67712 -0.91994 55222   4897 0.9223  48
  11   4  -5   52.30    8.88   3 1.17486 0.02851  0.72610  0.07890  0.11953  0.17310  0.67712 -0.98174 55222   4899 0.9098  48
  11   5  -6  127.36   13.40   3 0.97619 0.02851  0.72610 -0.05729  0.11953  0.18550  0.67712 -0.98097 55222   4900 0.9170  48
  12   5  -5   82.80   14.91   3 1.11906 0.02866  0.72610  0.10871  0.11953  0.22870  0.67712 -0.96741 55222   4901 0.9114  48
  13   7  -6    9.40    4.84   3 0.90859 0.02871  0.72610  0.00979  0.11953  0.27813  0.67712 -0.96049 55222   4905 0.9189  48
  15  10  -7    3.00    2.89   3 0.72782 0.02893  0.72610 -0.04415  0.11953  0.33155  0.67712 -0.94240 55222   4913 0.9250  48
   9   3  -4   56.57    4.24   3 1.47098 0.02850  0.72610  0.09916  0.11953  0.15536  0.67712 -0.98287 55222   4917 0.8992  48
  10   4  -4   28.04    5.78   3 1.38937 0.02870  0.72610  0.13728  0.11953  0.22700  0.67712 -0.96417 55222   4918 0.9015  48
  10   5  -5  138.38    9.94   3 1.13493 0.02859  0.72610 -0.01784  0.11953  0.23456  0.67712 -0.97194 55222   4919 0.9110  48
  11   5  -4  354.59   14.74   3 1.29359 0.02891  0.72610  0.15920  0.11953  0.28349  0.67712 -0.94567 55222   4920 0.9042  48
  11   6  -5   10.38    8.38   3 1.08970 0.02874  0.72610  0.01583  0.11953  0.28411  0.67712 -0.95866 55222   4921 0.9122  48
  12   6  -4   25.18    6.70   3 1.21043 0.02913  0.72610  0.17687  0.11953  0.33144  0.67712 -0.92675 55222   4922 0.9066  48
  13   7  -4   92.11   17.90   3 1.12745 0.02935  0.72610  0.18663  0.11953  0.37061  0.67712 -0.90985 55222   4924 0.9090  48
  13   8  -5   52.34   17.69   3 0.97580 0.02909  0.72610  0.06466  0.11953  0.36487  0.67712 -0.92881 55222   4926 0.9154  48
  14  10  -6   12.07    7.21   3 0.79728 0.02913  0.72610 -0.03337  0.11953  0.37636  0.67712 -0.92587 55222   4929 0.9219  48
   7   2  -3   69.66    2.59   3 1.96344 0.02851  0.72610  0.12811  0.11953  0.12610  0.67712 -0.98371 55222   4933 0.8818  48
   8   3  -3   47.51    2.55   3 1.81636 0.02876  0.72610  0.17744  0.11953  0.21983  0.67712 -0.95927 55222   4934 0.8860  48
   8   4  -4   94.91    5.63   3 1.41800 0.02860  0.72610 -0.01981  0.11953  0.23420  0.67712 -0.97199 55222   4935 0.9008  48
   9   4  -3  508.46   12.98   3 1.65491 0.02904  0.72610  0.19905  0.11953  0.29252  0.67712 -0.93531 55222   4936 0.8908  48
   9   5  -4  132.67    7.90   3 1.33683 0.02877  0.72610  0.02279  0.11953  0.29612  0.67712 -0.95488 55222   4937 0.9031  48
  10   6  -4   54.86    8.55   3 1.25189 0.02900  0.72610  0.05375  0.11953  0.34788  0.67712 -0.93600 55222   4938 0.9055  48
  11   7  -4   97.05   10.85   3 1.16784 0.02921  0.72610  0.07321  0.11953  0.38788  0.67712 -0.91880 55222   4939 0.9079  48
  11   8  -5  160.19   17.11   3 0.97471 0.02909  0.72610 -0.05853  0.11953  0.36486  0.67712 -0.92922 55222   4940 0.9154  48
   6   3  -3   28.34    1.78   3 1.89173 0.02859  0.72610 -0.01901  0.11953  0.23534  0.67712 -0.97173 55222   4941 0.8840  48
   7   3  -2  221.89    5.47   3 2.28146 0.02933  0.72610  0.26633  0.11953  0.30681  0.67712 -0.91375 55222   4942 0.8674  48
   7   4  -3  113.26    4.13   3 1.74297 0.02885  0.72610  0.03343  0.11953  0.31553  0.67712 -0.94833 55222   4943 0.8883  48
   8   5  -3   63.70    4.64   3 1.59132 0.02913  0.72610  0.06676  0.11953  0.37467  0.67712 -0.92475 55222   4944 0.8927  48
   4   2  -2  172.10    4.86   3 2.82967 0.02858  0.72610 -0.02062  0.11953  0.23306  0.67712 -0.97224 55222   4945 0.8518  48
   5   3  -2   44.50    1.36   3 2.49729 0.02899  0.72610  0.05178  0.11953  0.34756  0.67712 -0.93623 55222   4946 0.8613  48
  13  11 -10   25.68   17.87   3 0.45475 0.02941  0.72610 -0.35836  0.11953  0.19248  0.67712 -0.91352 55222   4955 0.9341  49
   7   5  -6  169.87   13.55   3 0.73897 0.02953  0.72610 -0.40211  0.11953  0.11235  0.67712 -0.90867 55222   4965 0.9231  49
   8   8  -8  377.47   77.06   3 0.42047 0.03045  0.72610 -0.51682  0.11953  0.09014  0.67712 -0.85134 55222   4968 0.9332  49
   4   2  -4  279.68    7.79   3 0.89249 0.03021  0.72610 -0.50236  0.11953 -0.00634  0.67712 -0.86463 55222   4976 0.9154  49
  12  15  -9   32.23   24.80   3 0.41024 0.03005  0.72610 -0.42191  0.11953  0.26099  0.67712 -0.86826 55222   4988 0.9345  49
   7   8  -5   86.19   23.53   3 0.79591 0.02980  0.72610 -0.37861  0.11953  0.27598  0.67712 -0.88345 55222   4995 0.9202  49
  10  14  -8   32.88   25.07   3 0.42245 0.03032  0.72610 -0.46191  0.11953  0.24657  0.67712 -0.85196 55222   5001 0.9334  49
   3   4  -3   41.92    3.38   3 0.98618 0.03075  0.72610 -0.54034  0.11953  0.12770  0.67712 -0.83170 55222   5004 0.9104  49
   4   5  -3   43.67    3.68   3 1.22805 0.03002  0.72610 -0.41730  0.11953  0.26439  0.67712 -0.86946 55222   5005 0.9032  49
   4   6  -4  192.87   13.46   3 0.69406 0.03091  0.72610 -0.55189  0.11953  0.14089  0.67712 -0.82193 55222   5006 0.9214  49
   5   7  -4   60.74    9.59   3 0.83468 0.03032  0.72610 -0.46373  0.11953  0.24440  0.67712 -0.85160 55222   5007 0.9174  49
   5   8  -5  201.70   37.84   3 0.53814 0.03101  0.72610 -0.55886  0.11953  0.14775  0.67712 -0.81600 55222   5008 0.9273  49
   6  10  -6  167.49   48.04   3 0.43520 0.03108  0.72610 -0.56317  0.11953  0.15203  0.67712 -0.81224 55222   5010 0.9313  49
   3   5  -2   44.80    2.68   3 1.44216 0.03066  0.72610 -0.45443  0.11953  0.33016  0.67712 -0.82734 55222   5018 0.8931  49
   4   7  -3  104.34    8.29   3 0.92650 0.03080  0.72610 -0.49273  0.11953  0.28483  0.67712 -0.82225 55222   5020 0.9125  49
   5   9  -4  163.36   19.89   3 0.67824 0.03089  0.72610 -0.51359  0.11953  0.25983  0.67712 -0.81775 55222   5022 0.9221  49
   4   9  -3  534.47   22.96   3 0.71353 0.03139  0.72610 -0.54506  0.11953  0.28162  0.67712 -0.78968 55222   5034 0.9194  49
   5  10  -3  210.52   19.26   3 0.77236 0.03118  0.72610 -0.48371  0.11953  0.36109  0.67712 -0.79727 55222   5036 0.9176  49
   5  11  -4  340.71   43.21   3 0.56093 0.03135  0.72610 -0.55004  0.11953  0.26274  0.67712 -0.79273 55222   5037 0.9257  49
   1   6  -1   82.20    6.91   3 0.76581 0.03196  0.72610 -0.67678  0.11953  0.16594  0.67712 -0.71724 55222   5043 0.9159  49
   2   8  -2  252.68   21.27   3 0.59306 0.03189  0.72610 -0.65064  0.11953  0.17539  0.67712 -0.73885 55222   5044 0.9231  49
   3  10  -3  253.82   50.70   3 0.47780 0.03188  0.72610 -0.63560  0.11953  0.17845  0.67712 -0.75111 55222   5045 0.9278  49
   6  14  -4   32.54   23.20   3 0.49414 0.03155  0.72610 -0.54344  0.11953  0.30998  0.67712 -0.78012 55222   5049 0.9279  49
   8  17  -5   65.73   30.72   3 0.43286 0.03133  0.72610 -0.50941  0.11953  0.33929  0.67712 -0.79081 55222   5052 0.9309  49
   6  16  -4   21.82   16.30   3 0.43432 0.03176  0.72610 -0.56225  0.11953  0.31135  0.67712 -0.76612 55222   5054 0.9299  49
   8   4   4  102.92    3.82   3 3.02685 0.04769  0.72610  0.77380  0.11953  0.63194  0.67712 -0.04349 55222   5055 0.7552  56
   9   4   5   10.82    1.90   3 2.77406 0.04946  0.72610  0.82060  0.11953  0.56929  0.67712  0.05020 55222   5056 0.7605  56
  10   5   5  160.48    5.50   3 2.42066 0.04791  0.72610  0.77380  0.11953  0.63194  0.67712 -0.04349 55222   5057 0.7853  56
  11   5   6  129.04    5.31   3 2.25875 0.04934  0.72610  0.81362  0.11953  0.58045  0.67712  0.03315 55222   5058 0.7883  56
  12   5   7   14.07    3.39   3 2.10594 0.04949  0.72610  0.84082  0.11953  0.53283  0.67712  0.09548 55222   5059 0.7961  56
  12   6   6   26.69    4.92   3 2.01824 0.04808  0.72610  0.77439  0.11953  0.63128  0.67712 -0.04249 55222   5060 0.8060  56
  13   6   7    3.79    2.07   3 1.90171 0.04915  0.72610  0.80514  0.11953  0.59250  0.67712  0.02640 55222   5061 0.8085  56
  14   6   8    2.20    1.35   3 1.79732 0.05044  0.72610  0.83335  0.11953  0.54701  0.67712  0.07938 55222   5062 0.8099  56
  14   7   7   12.77    5.02   3 1.73302 0.04824  0.72610  0.77670  0.11953  0.62881  0.67712 -0.03660 55222   5063 0.8209  56
  15   7   8   34.12    9.24   3 1.64688 0.04916  0.72610  0.80352  0.11953  0.59510  0.67712  0.01479 55222   5064 0.8226  56
  16   7   9    7.99    5.40   3 1.56473 0.05017  0.72610  0.82288  0.11953  0.56483  0.67712  0.06192 55222   5065 0.8240  56
  16   8   8  149.70   14.02   3 1.51319 0.04824  0.72610  0.77380  0.11953  0.63194  0.67712 -0.04349 55222   5067 0.8331  56
   7   4   5   43.23    2.28   3 3.28047 0.04371  0.72610  0.69688  0.11953  0.69384  0.67712  0.18148 55222   5071 0.7613  56
   8   5   5  250.51    7.59   3 2.79923 0.04650  0.72610  0.66099  0.11953  0.74837  0.67712  0.05500 55222   5072 0.7718  56
   9   5   6  127.27    4.30   3 2.58899 0.04579  0.72610  0.71739  0.11953  0.68342  0.67712  0.13523 55222   5073 0.7853  56
  10   5   7   34.85    3.28   3 2.39399 0.04371  0.72610  0.75686  0.11953  0.62260  0.67712  0.19884 55222   5074 0.8034  56
  10   6   6  227.14    7.21   3 2.27773 0.04670  0.72610  0.68427  0.11953  0.72826  0.67712  0.03753 55222   5075 0.7974  56
  11   6   7  123.25    5.83   3 2.13681 0.04759  0.72610  0.72939  0.11953  0.67585  0.67712  0.10588 55222   5076 0.8014  56
  12   6   8  180.38    8.02   3 2.00282 0.04522  0.72610  0.76337  0.11953  0.62568  0.67712  0.16057 55222   5077 0.8171  56
  12   7   7  112.23    6.76   3 1.91838 0.04691  0.72610  0.70027  0.11953  0.71341  0.67712  0.02591 55222   5078 0.8155  56
  14   8   8   54.21    8.43   3 1.65797 0.04709  0.72610  0.71151  0.11953  0.70241  0.67712  0.01950 55222   5082 0.8288  56
  17  10   9   69.09   15.09   3 1.35007 0.04692  0.72610  0.69692  0.11953  0.71610  0.67712 -0.03867 55222   5088 0.8462  56
  13   7  10   33.98    7.29   3 1.78443 0.04173  0.72610  0.71039  0.11953  0.65475  0.67712  0.25815 55222   5089 0.8406  56
  12   8   8   49.38    6.00   3 1.81317 0.04664  0.72610  0.62123  0.11953  0.77914  0.67712  0.08374 55222   5090 0.8220  56
  14   8  10    5.38    3.66   3 1.64030 0.04397  0.72610  0.69175  0.11953  0.69838  0.67712  0.18369 55222   5092 0.8401  56
  15   8  11   24.74    8.34   3 1.56075 0.04273  0.72610  0.72431  0.11953  0.65225  0.67712  0.22348 55222   5093 0.8482  56
  15   9  10   60.89   11.79   3 1.51277 0.04726  0.72610  0.67993  0.11953  0.72444  0.67712  0.11355 55222   5095 0.8362  56
  19   8   3   22.22    8.29   3 1.23341 0.03483  0.72610  0.72668  0.11953  0.49339  0.67712 -0.47802 55222   5098 0.8884  57
  16   7   3    3.07    1.87   3 1.46931 0.03563  0.72610  0.73247  0.11953  0.51982  0.67712 -0.43963 55222   5100 0.8757  57
  16   8   2   44.86   11.08   3 1.37303 0.03428  0.72610  0.63513  0.11953  0.56205  0.67712 -0.52982 55222   5101 0.8842  57
  18   8   4   52.15   16.24   3 1.31564 0.03642  0.72610  0.74407  0.11953  0.53518  0.67712 -0.39993 55222   5103 0.8799  57
  17   9   2   51.32   17.14   3 1.26070 0.03395  0.72610  0.60367  0.11953  0.58406  0.67712 -0.54264 55222   5104 0.8899  57
  18   9   3   56.02   16.29   3 1.24609 0.03490  0.72610  0.66544  0.11953  0.57284  0.67712 -0.47859 55222   5105 0.8876  57
  11   5   2  414.56   10.88   3 2.10826 0.03529  0.72610  0.71221  0.11953  0.53468  0.67712 -0.45484 55222   5108 0.8498  57
  11   6   1   30.90    3.24   3 1.90162 0.03334  0.72610  0.57138  0.11953  0.58787  0.67712 -0.57266 55222   5109 0.8657  57
  12   6   2  163.50    6.74   3 1.86629 0.03486  0.72610  0.66343  0.11953  0.57416  0.67712 -0.47979 55222   5110 0.8615  57
  13   7   2   68.84    6.50   3 1.66906 0.03464  0.72610  0.61997  0.11953  0.60537  0.67712 -0.49916 55222   5112 0.8705  57
  14   7   3   60.10    7.74   3 1.63187 0.03589  0.72610  0.69106  0.11953  0.58883  0.67712 -0.41918 55222   5113 0.8678  57
  14   8   2   58.91    7.30   3 1.50679 0.03431  0.72610  0.58244  0.11953  0.62792  0.67712 -0.51621 55222   5114 0.8785  57
  16   8   4   64.12   11.71   3 1.44698 0.03699  0.72610  0.70919  0.11953  0.59859  0.67712 -0.37247 55222   5116 0.8723  57
  15   9   2  105.54   12.33   3 1.37132 0.03393  0.72610  0.54953  0.11953  0.64540  0.67712 -0.53054 55222   5117 0.8854  57
  16   9   3   24.04   12.28   3 1.36034 0.03526  0.72610  0.61875  0.11953  0.63800  0.67712 -0.45837 55222   5118 0.8816  57
  17   9   4    7.22    3.45   3 1.32986 0.03646  0.72610  0.67434  0.11953  0.62462  0.67712 -0.39384 55222   5119 0.8792  57
  18   9   5    9.89    9.61   3 1.30146 0.03822  0.72610  0.72431  0.11953  0.60440  0.67712 -0.33176 55222   5120 0.8751  57
  18  10   4   18.27   11.41   3 1.22376 0.03586  0.72610  0.64196  0.11953  0.63929  0.67712 -0.42331 55222   5122 0.8857  57
  18  11   3   38.20   17.73   3 1.15062 0.03473  0.72610  0.55967  0.11953  0.66664  0.67712 -0.49229 55222   5123 0.8923  57
   7   4   1   74.64    2.81   3 3.01100 0.03422  0.72610  0.58140  0.11953  0.62762  0.67712 -0.51775 55222   5124 0.8181  57
   8   4   2   50.36    2.12   3 2.89424 0.03690  0.72610  0.70919  0.11953  0.59859  0.67712 -0.37247 55222   5125 0.8102  57
   9   5   2  160.52    4.53   3 2.45371 0.03587  0.72610  0.64268  0.11953  0.64107  0.67712 -0.41951 55222   5126 0.8331  57
  10   5   3  161.26    5.33   3 2.35052 0.03903  0.72610  0.73065  0.11953  0.60986  0.67712 -0.30695 55222   5127 0.8244  57
  10   6   2  178.79    5.82   3 2.12009 0.03541  0.72610  0.58925  0.11953  0.66919  0.67712 -0.45274 55222   5128 0.8488  57
  11   7   2  109.29    5.59   3 1.86196 0.03493  0.72610  0.54374  0.11953  0.68839  0.67712 -0.48006 55222   5130 0.8614  57
  12   7   3   18.29    5.18   3 1.82741 0.03664  0.72610  0.63133  0.11953  0.67152  0.67712 -0.38792 55222   5131 0.8567  57
  13   7   4   81.85    6.91   3 1.76671 0.03908  0.72610  0.69794  0.11953  0.64731  0.67712 -0.30639 55222   5132 0.8507  57
  14   8   4   62.53    8.22   3 1.59413 0.03790  0.72610  0.65771  0.11953  0.67138  0.67712 -0.34157 55222   5134 0.8627  57
  15   8   5   40.93    7.83   3 1.54773 0.04055  0.72610  0.71195  0.11953  0.64836  0.67712 -0.26974 55222   5135 0.8560  57
  14   9   3   58.68    9.58   3 1.47596 0.03579  0.72610  0.55491  0.11953  0.70448  0.67712 -0.44247 55222   5136 0.8749  57
  15  10   3   42.26   10.82   3 1.34853 0.03540  0.72610  0.52660  0.11953  0.71492  0.67712 -0.45998 55222   5139 0.8817  57
  16  10   4   52.57   11.97   3 1.32769 0.03660  0.72610  0.59178  0.11953  0.70190  0.67712 -0.39640 55222   5140 0.8789  57
  18  10   6    5.94    3.56   3 1.27398 0.04053  0.72610  0.69339  0.11953  0.66765  0.67712 -0.27101 55222   5142 0.8694  57
  17  11   4   64.47   14.65   3 1.22280 0.03626  0.72610  0.56456  0.11953  0.71223  0.67712 -0.41714 55222   5143 0.8845  57
   7   5   2   80.60    2.89   3 2.86611 0.03745  0.72610  0.51829  0.11953  0.76843  0.67712 -0.37536 55222   5144 0.8089  57
  17  12   5    3.17    2.30   3 1.19375 0.03790  0.72610  0.53579  0.11953  0.76382  0.67712 -0.35988 55222   5146 0.8810  57
  13   7  -2   45.31    7.51   3 1.33609 0.03080  0.72610  0.35377  0.11953  0.46121  0.67712 -0.81371 55222   5154 0.8967  58
  14   8  -2   87.25   13.41   3 1.22890 0.03099  0.72610  0.34274  0.11953  0.48972  0.67712 -0.80169 55222   5155 0.9002  58
  14   9  -3   31.35   14.08   3 1.08731 0.03027  0.72610  0.22064  0.11953  0.48871  0.67712 -0.84409 55222   5156 0.9078  58
  15   9  -2   73.62   13.03   3 1.13450 0.03113  0.72610  0.33145  0.11953  0.51281  0.67712 -0.79194 55222   5157 0.9035  58
  16  10  -2  125.97   23.30   3 1.04905 0.03113  0.72610  0.31661  0.11953  0.53263  0.67712 -0.78490 55222   5159 0.9068  58
  17  10  -1   53.75   13.36   3 1.07560 0.03158  0.72610  0.40961  0.11953  0.54795  0.67712 -0.72937 55222   5160 0.9045  58
  17  11  -2   33.74   12.68   3 0.97883 0.03111  0.72610  0.30697  0.11953  0.54545  0.67712 -0.77991 55222   5162 0.9096  58
  10   6  -2  167.87    7.46   3 1.59144 0.03034  0.72610  0.26254  0.11953  0.47337  0.67712 -0.84083 55222   5166 0.8886  58
  11   7  -2   94.45    7.45   3 1.43704 0.03058  0.72610  0.25714  0.11953  0.50431  0.67712 -0.82435 55222   5167 0.8935  58
  12   7  -1    5.51    5.45   3 1.50017 0.03150  0.72610  0.38965  0.11953  0.53146  0.67712 -0.75214 55222   5168 0.8881  58
  13   8  -1   52.99    8.55   3 1.36060 0.03144  0.72610  0.37263  0.11953  0.55517  0.67712 -0.74359 55222   5170 0.8937  58
  12   9  -3  189.39   17.20   3 1.12870 0.03013  0.72610  0.11567  0.11953  0.51109  0.67712 -0.85171 55222   5171 0.9067  58
  14   9  -1   24.41    7.11   3 1.24268 0.03132  0.72610  0.35392  0.11953  0.57348  0.67712 -0.73882 55222   5173 0.8987  58
  13  10  -3   55.84   13.13   3 1.04954 0.03034  0.72610  0.12226  0.11953  0.53141  0.67712 -0.83825 55222   5174 0.9091  58
  16  11  -1   76.39   17.92   3 1.05843 0.03118  0.72610  0.32621  0.11953  0.60309  0.67712 -0.72792 55222   5179 0.9063  58
   7   4  -1   74.48    2.50   3 2.45251 0.03097  0.72610  0.33994  0.11953  0.49018  0.67712 -0.80260 55222   5185 0.8542  58
   8   5  -1   16.97    1.81   3 2.10264 0.03115  0.72610  0.31997  0.11953  0.53310  0.67712 -0.78321 55222   5186 0.8664  58
   9   6  -1  148.36    5.62   3 1.83350 0.03103  0.72610  0.29865  0.11953  0.56327  0.67712 -0.77041 55222   5188 0.8770  58
   9   7  -2   71.47    5.83   3 1.51684 0.03040  0.72610  0.12362  0.11953  0.53932  0.67712 -0.83298 55222   5189 0.8911  58
  10   7  -1   91.27    6.17   3 1.62545 0.03094  0.72610  0.28412  0.11953  0.58642  0.67712 -0.75854 55222   5190 0.8852  58
  10   8  -2   85.84    7.82   3 1.37340 0.03050  0.72610  0.12765  0.11953  0.56282  0.67712 -0.81666 55222   5191 0.8962  58
  11   8  -1  123.56    8.96   3 1.45624 0.03089  0.72610  0.27041  0.11953  0.60283  0.67712 -0.75065 55222   5192 0.8918  58
  12   9  -1   10.77    5.40   3 1.31883 0.03085  0.72610  0.25828  0.11953  0.61914  0.67712 -0.74159 55222   5194 0.8972  58
  12  10  -2   84.72   12.14   3 1.15030 0.03047  0.72610  0.13167  0.11953  0.59402  0.67712 -0.79360 55222   5195 0.9048  58
  13  10  -1   18.05    6.93   3 1.21121 0.03084  0.72610  0.25054  0.11953  0.62963  0.67712 -0.73539 55222   5196 0.9014  58
  13  11  -2  121.39   16.41   3 1.06245 0.03046  0.72610  0.13265  0.11953  0.60627  0.67712 -0.78411 55222   5197 0.9082  58
  16  13  -1   23.46   19.83   3 0.96052 0.03081  0.72610  0.22560  0.11953  0.65237  0.67712 -0.72354 55222   5200 0.9112  58
   4   3  -1   32.07    1.71   3 3.38107 0.03012  0.72610  0.11567  0.11953  0.51109  0.67712 -0.85171 55222   5201 0.8252  58
   5   4  -1   64.37    2.15   3 2.74014 0.03048  0.72610  0.12540  0.11953  0.56144  0.67712 -0.81796 55222   5202 0.8459  58
   6   5  -1  149.22    4.37   3 2.29435 0.03045  0.72610  0.12944  0.11953  0.59267  0.67712 -0.79497 55222   5203 0.8622  58
   7   6  -1  134.12    4.37   3 1.97057 0.03045  0.72610  0.13152  0.11953  0.61473  0.67712 -0.77770 55222   5204 0.8740  58
   9   8  -5  121.37   13.79   3 0.92251 0.02926  0.72610 -0.20705  0.11953  0.34006  0.67712 -0.91733 55222   5209 0.9169  59
   8   8  -4  149.09   11.21   3 1.04315 0.02957  0.72610 -0.20524  0.11953  0.40035  0.67712 -0.89308 55222   5221 0.9115  59
  10  10  -4  111.26   17.43   3 0.94417 0.02982  0.72610 -0.13695  0.11953  0.46621  0.67712 -0.87401 55222   5224 0.9145  59
  12  12  -4   35.09   13.95   3 0.84940 0.03010  0.72610 -0.09334  0.11953  0.51288  0.67712 -0.85337 55222   5228 0.9174  59
   6   7  -3   75.05    6.71   3 1.23501 0.02991  0.72610 -0.26235  0.11953  0.41838  0.67712 -0.86955 55222   5238 0.9033  59
   7   8  -3   83.89    7.48   3 1.17606 0.03004  0.72610 -0.21198  0.11953  0.46516  0.67712 -0.85947 55222   5239 0.9051  59
   8   9  -3   18.92    8.48   3 1.09927 0.03018  0.72610 -0.17874  0.11953  0.49473  0.67712 -0.85047 55222   5240 0.9076  59
   8  10  -4  116.96   16.22   3 0.87440 0.03009  0.72610 -0.28821  0.11953  0.42425  0.67712 -0.85846 55222   5241 0.9164  59
   9  10  -3   92.76   13.43   3 1.04256 0.03036  0.72610 -0.14174  0.11953  0.52824  0.67712 -0.83718 55222   5242 0.9093  59
   9  11  -4   92.12   19.23   3 0.84838 0.03017  0.72610 -0.24965  0.11953  0.46065  0.67712 -0.85175 55222   5243 0.9172  59
   3   4  -1   35.46    1.18   3 2.62319 0.03069  0.72610 -0.23429  0.11953  0.53186  0.67712 -0.81378 55222   5257 0.8492  59
   4   5  -1   66.02    2.13   3 2.27212 0.03053  0.72610 -0.15864  0.11953  0.58616  0.67712 -0.79451 55222   5258 0.8627  59
   4   6  -2   84.21    3.88   3 1.46662 0.03055  0.72610 -0.35911  0.11953  0.42828  0.67712 -0.82923 55222   5259 0.8925  59
   5   7  -2   65.28    5.03   3 1.40319 0.03062  0.72610 -0.28729  0.11953  0.49069  0.67712 -0.82261 55222   5260 0.8947  59
   6   8  -2   89.46    6.92   3 1.31451 0.03071  0.72610 -0.23339  0.11953  0.53277  0.67712 -0.81344 55222   5261 0.8978  59
   7   9  -2   52.63    8.73   3 1.22513 0.03065  0.72610 -0.19059  0.11953  0.56391  0.67712 -0.80354 55222   5263 0.9014  59
   7  10  -3  112.65   13.56   3 0.95460 0.03060  0.72610 -0.30755  0.11953  0.47321  0.67712 -0.82552 55222   5264 0.9120  59
   8  10  -2  109.58   13.15   3 1.13949 0.03052  0.72610 -0.15773  0.11953  0.58700  0.67712 -0.79408 55222   5265 0.9051  59
   9  12  -3  185.98   20.76   3 0.87674 0.03071  0.72610 -0.23339  0.11953  0.53277  0.67712 -0.81344 55222   5268 0.9147  59
  10  13  -3   37.12   26.50   3 0.83388 0.03070  0.72610 -0.20611  0.11953  0.55358  0.67712 -0.80689 55222   5270 0.9164  59
   4   7  -1   64.07    3.73   3 1.56248 0.03122  0.72610 -0.33548  0.11953  0.56051  0.67712 -0.75715 55222   5279 0.8866  59
   5   9  -2  145.31   10.65   3 1.06167 0.03126  0.72610 -0.39381  0.11953  0.47441  0.67712 -0.78730 55222   5281 0.9059  59
   6   9  -1  153.89    8.51   3 1.33746 0.03073  0.72610 -0.22460  0.11953  0.62679  0.67712 -0.74611 55222   5282 0.8969  59
   6  10  -2  146.07   12.69   3 1.02986 0.03122  0.72610 -0.33986  0.11953  0.52056  0.67712 -0.78327 55222   5283 0.9073  59
   7  11  -2  110.23   16.65   3 0.98688 0.03103  0.72610 -0.29463  0.11953  0.55483  0.67712 -0.77805 55222   5284 0.9095  59
  10  15  -3   11.27    5.30   3 0.71655 0.03101  0.72610 -0.28379  0.11953  0.54907  0.67712 -0.78612 55222   5291 0.9202  59
  11  17  -4   25.88   11.87   3 0.58903 0.03099  0.72610 -0.32185  0.11953  0.50365  0.67712 -0.80172 55222   5294 0.9254  59
   2   7   1   51.58    2.51   4 3.35575 0.04058 -0.22099  0.63624  0.90506  0.55084 -0.36336  0.54016 55223   5304 0.7730  13
   2   9   1   23.33    1.68   4 2.78480 0.04120 -0.22099  0.56459  0.90506  0.64843 -0.36336  0.51067 55223   5305 0.7956  13
   2  10   2  206.91    5.73   4 2.41467 0.03889 -0.22099  0.51908  0.90506  0.59053 -0.36336  0.61793 55223   5307 0.8221  13
   3  11   2  162.92    5.42   4 2.10758 0.03976 -0.22099  0.61222  0.90506  0.53118 -0.36336  0.58570 55223   5308 0.8325  13
   2  11   1  249.26    7.00   4 2.36320 0.04183 -0.22099  0.51180  0.90506  0.70585 -0.36336  0.48974 55223   5309 0.8124  13
   2  12   2   21.84    3.51   4 2.09622 0.03942 -0.22099  0.47906  0.90506  0.65345 -0.36336  0.58609 55223   5311 0.8343  13
   4  13   1   63.13    5.63   4 1.83746 0.04231 -0.22099  0.67486  0.90506  0.57596 -0.36336  0.46134 55223   5312 0.8359  13
   3  13   2  351.87   10.40   4 1.87112 0.04011 -0.22099  0.56788  0.90506  0.60251 -0.36336  0.56080 55223   5313 0.8422  13
   4  14   2   19.41    4.59   4 1.67860 0.04077 -0.22099  0.63483  0.90506  0.55133 -0.36336  0.54133 55223   5314 0.8490  13
   4  15   3   13.53    8.62   4 1.53543 0.03944 -0.22099  0.59952  0.90506  0.52259 -0.36336  0.60620 55223   5316 0.8602  13
   2  13   1  124.79    5.70   4 2.04627 0.04245 -0.22099  0.47179  0.90506  0.74415 -0.36336  0.47292 55223   5317 0.8252  13
   3  14   1  229.93    8.83   4 1.83479 0.04287 -0.22099  0.56087  0.90506  0.68769 -0.36336  0.46099 55223   5318 0.8341  13
   4  15   1  110.39    8.72   4 1.65361 0.04281 -0.22099  0.62974  0.90506  0.63257 -0.36336  0.45086 55223   5320 0.8433  13
   3  15   2   89.85    8.20   4 1.67572 0.04052 -0.22099  0.53048  0.90506  0.65304 -0.36336  0.54049 55223   5321 0.8500  13
   2  15   3   10.48    5.53   4 1.67476 0.03869 -0.22099  0.42543  0.90506  0.65224 -0.36336  0.62737 55223   5322 0.8563  13
   5  17   2   66.25   12.98   4 1.39219 0.04159 -0.22099  0.64973  0.90506  0.56223 -0.36336  0.51161 55223   5326 0.8603  13
   4  17   3   55.18   12.71   4 1.40814 0.03968 -0.22099  0.56921  0.90506  0.57733 -0.36336  0.58540 55223   5327 0.8655  13
   5  18   3   37.04   12.38   4 1.29565 0.04027 -0.22099  0.62399  0.90506  0.53890 -0.36336  0.56588 55223   5328 0.8691  13
   4  18   4  110.66   16.74   4 1.30159 0.03880 -0.22099  0.54331  0.90506  0.54630 -0.36336  0.63748 55223   5329 0.8733  13
   4  17   1   28.06   10.99   4 1.49816 0.04327 -0.22099  0.58930  0.90506  0.67385 -0.36336  0.44570 55223   5332 0.8497  13
   3  17   2   58.11   10.44   4 1.51154 0.04092 -0.22099  0.50095  0.90506  0.68813 -0.36336  0.52491 55223   5333 0.8566  13
   5  18   1   12.78    7.12   4 1.37278 0.04310 -0.22099  0.64738  0.90506  0.62545 -0.36336  0.43555 55223   5334 0.8566  13
   3  18   3   33.94   15.63   4 1.39811 0.03954 -0.22099  0.48123  0.90506  0.65372 -0.36336  0.58401 55223   5336 0.8664  13
   3  19   4   45.06   14.05   4 1.29191 0.03860 -0.22099  0.46042  0.90506  0.61745 -0.36336  0.63779 55223   5340 0.8743  13
   3  18   1   22.24   10.73   4 1.48172 0.04340 -0.22099  0.49406  0.90506  0.74851 -0.36336  0.44231 55223   5344 0.8501  13
   4  20   2   28.77   13.98   4 1.27540 0.04168 -0.22099  0.53859  0.90506  0.67773 -0.36336  0.50060 55223   5348 0.8658  13
   3  21   4   25.18   12.50   4 1.19539 0.03890 -0.22099  0.44077  0.90506  0.65086 -0.36336  0.61814 55223   5350 0.8780  13
   4  21   1  145.04   20.75   4 1.25534 0.04367 -0.22099  0.53127  0.90506  0.72912 -0.36336  0.43143 55223   5351 0.8610  13
   1   9  -2  176.27    6.62   4 3.24653 0.04922 -0.22099  0.41896  0.90506  0.90763 -0.36336  0.02610 55223   5352 0.7373  14
   2  10  -2  207.03    5.97   4 2.78466 0.05062 -0.22099  0.56332  0.90506  0.82281 -0.36336  0.07523 55223   5353 0.7551  14
   1  11  -2   28.32    2.34   4 2.67439 0.04944 -0.22099  0.38337  0.90506  0.91956 -0.36336  0.08627 55223   5355 0.7658  14
   1  12  -3   37.60    3.23   4 2.46332 0.04944 -0.22099  0.36847  0.90506  0.92941 -0.36336 -0.02047 55223   5357 0.7769  14
   2  13  -3   56.94    4.00   4 2.20149 0.05019 -0.22099  0.49093  0.90506  0.87096 -0.36336  0.02038 55223   5358 0.7882  14
   2  14  -2   39.92    9.90   4 2.05059 0.05003 -0.22099  0.46477  0.90506  0.87301 -0.36336  0.14780 55223   5360 0.7971  14
   1  14  -3  162.63    6.70   4 2.12013 0.04957 -0.22099  0.34877  0.90506  0.93659 -0.36336  0.03414 55223   5362 0.7950  14
   2  15  -3    5.70    2.16   4 1.92214 0.05016 -0.22099  0.46131  0.90506  0.88454 -0.36336  0.06916 55223   5363 0.8038  14
   1  15  -2   33.64    5.60   4 1.96841 0.04938 -0.22099  0.33923  0.90506  0.92689 -0.36336  0.16060 55223   5364 0.8040  14
   2  16  -2   34.59    8.32   4 1.79895 0.04856 -0.22099  0.44006  0.90506  0.88001 -0.36336  0.17869 55223   5366 0.8162  14
   1  16  -3    9.93    6.03   4 1.85365 0.04974 -0.22099  0.33803  0.90506  0.93794 -0.36336  0.07751 55223   5368 0.8091  14
   2  17  -3   36.21    7.84   4 1.70717 0.05016 -0.22099  0.43207  0.90506  0.89623 -0.36336  0.10038 55223   5370 0.8159  14
   3  18  -3   29.42    9.43   4 1.57257 0.05089 -0.22099  0.51107  0.90506  0.85125 -0.36336  0.11910 55223   5372 0.8213  14
   2  18  -2   10.54    6.13   4 1.60353 0.04748 -0.22099  0.41498  0.90506  0.88724 -0.36336  0.20150 55223   5373 0.8305  14
   2  18  -4    3.52    3.49   4 1.62297 0.05004 -0.22099  0.42287  0.90506  0.90588 -0.36336  0.02373 55223   5375 0.8211  14
   3  19  -4   75.70   17.53   4 1.50271 0.05063 -0.22099  0.49813  0.90506  0.86562 -0.36336  0.05073 55223   5377 0.8262  14
   3  20  -3   30.27   13.00   4 1.42607 0.05072 -0.22099  0.48447  0.90506  0.86342 -0.36336  0.14069 55223   5380 0.8304  14
   2  19  -5   47.04   10.05   4 1.54050 0.05005 -0.22099  0.40913  0.90506  0.91178 -0.36336 -0.03557 55223   5383 0.8258  14
   1  19  -4  136.50   14.44   4 1.57219 0.04982 -0.22099  0.31464  0.90506  0.94851 -0.36336  0.03657 55223   5384 0.8247  14
   3  20  -5   69.44   12.65   4 1.43270 0.05054 -0.22099  0.48589  0.90506  0.87399 -0.36336 -0.00685 55223   5385 0.8305  14
   1  20  -3    6.27    2.99   4 1.48171 0.05006 -0.22099  0.30534  0.90506  0.94287 -0.36336  0.13327 55223   5387 0.8292  14
   3  21  -4   47.77   15.13   4 1.36843 0.05054 -0.22099  0.47316  0.90506  0.87726 -0.36336  0.08081 55223   5388 0.8343  14
   1   9  -8   85.03    3.39   4 2.62859 0.03585 -0.22099  0.37793  0.90506  0.56476 -0.36336 -0.73364 55223   5394 0.8259  16
   1   9 -10   15.79    2.88   4 2.31990 0.03487 -0.22099  0.35823  0.90506  0.39326 -0.36336 -0.84677 55223   5395 0.8428  16
   1  10  -9  103.73    4.66   4 2.35982 0.03585 -0.22099  0.36166  0.90506  0.56114 -0.36336 -0.74453 55223   5397 0.8371  16
   1  10 -11  132.03    6.02   4 2.10734 0.03491 -0.22099  0.34411  0.90506  0.40423 -0.36336 -0.84746 55223   5398 0.8513  16
   0  10 -10   74.64    4.45   4 2.28664 0.03506 -0.22099  0.21360  0.90506  0.51613 -0.36336 -0.82945 55223   5399 0.8433  16
   1  11 -10   87.22    5.55   4 2.14052 0.03585 -0.22099  0.34687  0.90506  0.55852 -0.36336 -0.75348 55223   5400 0.8463  16
   1  12 -11    6.13    4.59   4 1.95999 0.03584 -0.22099  0.33544  0.90506  0.55667 -0.36336 -0.75999 55223   5404 0.8539  16
   1  13 -12   32.25    6.70   4 1.80497 0.03586 -0.22099  0.32669  0.90506  0.55350 -0.36336 -0.76610 55223   5408 0.8605  16
   1  13 -14    2.86    1.74   4 1.65381 0.03503 -0.22099  0.31358  0.90506  0.42956 -0.36336 -0.84685 55223   5409 0.8698  16
   2  14 -14   56.74   13.46   4 1.57182 0.03606 -0.22099  0.41007  0.90506  0.46334 -0.36336 -0.78560 55223   5411 0.8698  16
   1  14 -15   67.51   12.63   4 1.54149 0.03511 -0.22099  0.30994  0.90506  0.43690 -0.36336 -0.84443 55223   5413 0.8743  16
   0  14 -14   28.93    8.12   4 1.63249 0.03526 -0.22099  0.21360  0.90506  0.51613 -0.36336 -0.82945 55223   5414 0.8699  16
   2  15 -15   30.19    8.32   4 1.47203 0.03602 -0.22099  0.39791  0.90506  0.46751 -0.36336 -0.78937 55223   5415 0.8743  16
   1  14 -17  130.13   16.88   4 1.41749 0.03446 -0.22099  0.30252  0.90506  0.32934 -0.36336 -0.89444 55223   5417 0.8817  16
   0  14 -16   59.27   10.45   4 1.50135 0.03444 -0.22099  0.21412  0.90506  0.40098 -0.36336 -0.89071 55223   5418 0.8783  16
   1  15 -16   39.15   13.86   4 1.44499 0.03511 -0.22099  0.30172  0.90506  0.44065 -0.36336 -0.84545 55223   5419 0.8785  16
   1  16 -15   41.43   13.37   4 1.46037 0.03588 -0.22099  0.30363  0.90506  0.54616 -0.36336 -0.78071 55223   5422 0.8753  16
   2  17 -15   78.64   15.49   4 1.39330 0.03629 -0.22099  0.38714  0.90506  0.56810 -0.36336 -0.72621 55223   5423 0.8769  16
   0  15 -17    2.04    1.66   4 1.40940 0.03451 -0.22099  0.22430  0.90506  0.40248 -0.36336 -0.88753 55223   5425 0.8819  16
   0  16 -16   89.95   15.95   4 1.42947 0.03531 -0.22099  0.21360  0.90506  0.51613 -0.36336 -0.82945 55223   5427 0.8785  16
   1   4  -7  119.62    5.86   4 3.45733 0.03329 -0.22099  0.42830  0.90506 -0.04553 -0.36336 -0.90249 55223   5428 0.8059  17
   1   5  -8  215.57    7.02   4 3.05369 0.03348 -0.22099  0.40303  0.90506  0.04349 -0.36336 -0.91415 55223   5429 0.8201  17
   1   5 -10   78.89    2.82   4 2.45472 0.03330 -0.22099  0.36551  0.90506 -0.14228 -0.36336 -0.91987 55223   5430 0.8440  17
   1   6  -9   43.01    2.18   4 2.72133 0.03377 -0.22099  0.38222  0.90506  0.10915 -0.36336 -0.91760 55223   5431 0.8315  17
   1   6 -11   19.25    2.60   4 2.25455 0.03336 -0.22099  0.35505  0.90506 -0.06336 -0.36336 -0.93270 55223   5432 0.8516  17
   0   6 -10   58.08    2.63   4 2.56380 0.03323 -0.22099  0.21208  0.90506  0.05015 -0.36336 -0.97596 55223   5433 0.8401  17
   2   7 -11  198.89    5.98   4 2.15394 0.03396 -0.22099  0.48214  0.90506  0.03159 -0.36336 -0.87552 55223   5434 0.8532  17
   2   7 -13  234.91    8.18   4 1.84417 0.03372 -0.22099  0.44250  0.90506 -0.10277 -0.36336 -0.89086 55223   5435 0.8666  17
   1   7 -12  285.14    7.96   4 2.07693 0.03349 -0.22099  0.34173  0.90506 -0.00094 -0.36336 -0.93980 55223   5436 0.8581  17
   2   8 -14   32.53    5.77   4 1.72936 0.03372 -0.22099  0.42900  0.90506 -0.04442 -0.36336 -0.90221 55223   5439 0.8713  17
   1   8 -13  203.31    7.42   4 1.92055 0.03368 -0.22099  0.33211  0.90506  0.04978 -0.36336 -0.94193 55223   5440 0.8637  17
   1   8 -15    4.24    2.56   4 1.67256 0.03344 -0.22099  0.32025  0.90506 -0.06920 -0.36336 -0.94480 55223   5441 0.8746  17
   0   8 -14  477.62   13.26   4 1.83234 0.03344 -0.22099  0.21307  0.90506  0.00601 -0.36336 -0.97702 55223   5442 0.8681  17
   2   9 -15   46.02    8.63   4 1.62333 0.03378 -0.22099  0.41649  0.90506  0.00437 -0.36336 -0.90913 55223   5443 0.8754  17
   1   9 -14   69.63    7.21   4 1.78278 0.03386 -0.22099  0.32503  0.90506  0.09300 -0.36336 -0.94112 55223   5444 0.8686  17
   2   9 -17   31.80    8.83   4 1.43653 0.03363 -0.22099  0.39148  0.90506 -0.10210 -0.36336 -0.91451 55223   5445 0.8836  17
   1  10 -17   13.23    9.06   4 1.47837 0.03367 -0.22099  0.30410  0.90506  0.01307 -0.36336 -0.95255 55223   5451 0.8818  17
   3  11 -18   99.69   14.59   4 1.32756 0.03402 -0.22099  0.46268  0.90506  0.00331 -0.36336 -0.88652 55223   5452 0.8869  17
   1  11 -16   32.17   10.12   4 1.55670 0.03393 -0.22099  0.30838  0.90506  0.15855 -0.36336 -0.93796 55223   5454 0.8777  17
   2  11 -19   10.71    7.57   4 1.29818 0.03371 -0.22099  0.37667  0.90506 -0.01832 -0.36336 -0.92617 55223   5459 0.8891  17
   3  12 -19  100.72   18.06   4 1.26350 0.03406 -0.22099  0.44903  0.90506  0.03633 -0.36336 -0.89278 55223   5461 0.8895  17
   2  12 -20   16.61    7.69   4 1.23901 0.03381 -0.22099  0.36958  0.90506  0.02118 -0.36336 -0.92896 55223   5467 0.8912  17
   1  12 -21    8.99    6.11   4 1.20531 0.03368 -0.22099  0.29646  0.90506 -0.00594 -0.36336 -0.95503 55223   5472 0.8930  17
   2   2  -8  249.09    6.33   4 2.31142 0.03766 -0.22099  0.50151  0.90506 -0.61828 -0.36336 -0.60516 55223   5475 0.8317  18
   1   2  -7   25.76    1.24   4 3.03228 0.03513 -0.22099  0.40297  0.90506 -0.52789 -0.36336 -0.74763 55223   5476 0.8130  18
   2   3  -9   55.33    2.36   4 2.30612 0.03562 -0.22099  0.50012  0.90506 -0.47577 -0.36336 -0.72355 55223   5477 0.8403  18
   1   3  -8   38.31    1.64   4 2.88177 0.03393 -0.22099  0.39194  0.90506 -0.36858 -0.36336 -0.84293 55223   5478 0.8245  18
   1   3 -10  206.92    5.44   4 2.21783 0.03466 -0.22099  0.35121  0.90506 -0.49067 -0.36336 -0.79743 55223   5481 0.8478  18
   3   4 -11   97.51    4.38   4 1.84485 0.03610 -0.22099  0.55749  0.90506 -0.44635 -0.36336 -0.69998 55223   5482 0.8579  18
   2   4 -10  154.06    4.49   4 2.21650 0.03459 -0.22099  0.48911  0.90506 -0.35402 -0.36336 -0.79714 55223   5483 0.8481  18
   3   4 -13  135.35    7.49   4 1.54670 0.03640 -0.22099  0.50211  0.90506 -0.52043 -0.36336 -0.69068 55223   5485 0.8698  18
   2   4 -12  107.97    4.92   4 1.81322 0.03498 -0.22099  0.43860  0.90506 -0.45357 -0.36336 -0.77582 55223   5486 0.8633  18
   3   4 -15  380.55   15.86   4 1.32147 0.03682 -0.22099  0.46062  0.90506 -0.57676 -0.36336 -0.67466 55223   5487 0.8784  18
   2   4 -14  193.04    9.20   4 1.51650 0.03550 -0.22099  0.40297  0.90506 -0.52789 -0.36336 -0.74763 55223   5488 0.8741  18
   4   5 -15   40.41    9.50   4 1.32631 0.03665 -0.22099  0.54392  0.90506 -0.49335 -0.36336 -0.67879 55223   5489 0.8788  18
   3   5 -14  135.70    8.45   4 1.52087 0.03537 -0.22099  0.49760  0.90506 -0.43245 -0.36336 -0.75192 55223   5490 0.8743  18
   2   5 -13  179.05    6.97   4 1.74905 0.03438 -0.22099  0.43134  0.90506 -0.36198 -0.36336 -0.82639 55223   5491 0.8681  18
   2   4 -16   65.67   10.80   4 1.29566 0.03603 -0.22099  0.37530  0.90506 -0.58224 -0.36336 -0.72122 55223   5492 0.8820  18
   1   4 -15  244.74   11.13   4 1.46236 0.03508 -0.22099  0.30529  0.90506 -0.54003 -0.36336 -0.78433 55223   5493 0.8778  18
   4   5 -17   15.04    5.79   4 1.15850 0.03693 -0.22099  0.50273  0.90506 -0.54758 -0.36336 -0.66889 55223   5494 0.8855  18
   3   5 -16   44.45    8.43   4 1.31216 0.03570 -0.22099  0.45955  0.90506 -0.49740 -0.36336 -0.73580 55223   5495 0.8823  18
   2   5 -15   34.42    7.25   4 1.48595 0.03475 -0.22099  0.39977  0.90506 -0.44335 -0.36336 -0.80226 55223   5496 0.8779  18
   5   6 -17   65.21   13.50   4 1.15952 0.03688 -0.22099  0.57468  0.90506 -0.47237 -0.36336 -0.66829 55223   5497 0.8856  18
   3   6 -15   57.68    9.62   4 1.47732 0.03476 -0.22099  0.48911  0.90506 -0.35402 -0.36336 -0.79714 55223   5499 0.8782  18
   3   5 -18   18.84   10.33   4 1.15380 0.03603 -0.22099  0.43194  0.90506 -0.54253 -0.36336 -0.72048 55223   5501 0.8883  18
   2   5 -17   98.80   11.18   4 1.28310 0.03515 -0.22099  0.37419  0.90506 -0.50623 -0.36336 -0.77699 55223   5502 0.8853  18
   4   6 -18   64.15   13.89   4 1.15205 0.03593 -0.22099  0.50272  0.90506 -0.47504 -0.36336 -0.72223 55223   5504 0.8887  18
   2   6 -16   70.78   11.90   4 1.44212 0.03427 -0.22099  0.39407  0.90506 -0.36652 -0.36336 -0.84284 55223   5506 0.8813  18
   5   7 -18   23.16   11.64   4 1.14305 0.03604 -0.22099  0.56993  0.90506 -0.40745 -0.36336 -0.71356 55223   5507 0.8887  18
   5   7 -20   73.80   30.89   4 1.03408 0.03609 -0.22099  0.53604  0.90506 -0.45112 -0.36336 -0.71355 55223   5515 0.8935  18
   4   7 -19    5.46    2.41   4 1.12975 0.03531 -0.22099  0.49611  0.90506 -0.41507 -0.36336 -0.76262 55223   5516 0.8915  18
   6   8 -20  102.47   22.32   4 1.01468 0.03632 -0.22099  0.59258  0.90506 -0.40019 -0.36336 -0.69906 55223   5518 0.8937  18
   5   7 -22   37.82   17.12   4 0.92942 0.03629 -0.22099  0.50462  0.90506 -0.49836 -0.36336 -0.70498 55223   5524 0.8976  18
   3   7 -20   20.75   11.94   4 1.11512 0.03481 -0.22099  0.42535  0.90506 -0.41732 -0.36336 -0.80307 55223   5526 0.8936  18
   2   6 -22   77.70   25.58   4 0.98742 0.03531 -0.22099  0.33779  0.90506 -0.53621 -0.36336 -0.77355 55223   5532 0.8977  18
   3   1  -6   72.01    2.19   4 1.89532 0.04646 -0.22099  0.56935  0.90506 -0.78809 -0.36336 -0.23400 55223   5539 0.8183  19
   2   1  -5  121.19    4.06   4 2.83940 0.04154 -0.22099  0.56877  0.90506 -0.72823 -0.36336 -0.38234 55223   5540 0.7916  19
   4   2  -6   41.58    2.02   4 1.96667 0.04721 -0.22099  0.70433  0.90506 -0.66170 -0.36336 -0.25706 55223   5541 0.8118  19
   4   2  -8  198.78    5.65   4 1.67095 0.04342 -0.22099  0.63062  0.90506 -0.69808 -0.36336 -0.33914 55223   5545 0.8404  19
   6   3  -9   74.15    6.13   4 1.31004 0.04744 -0.22099  0.70387  0.90506 -0.66254 -0.36336 -0.25613 55223   5546 0.8468  19
   4   1 -11  154.90    9.65   4 1.06876 0.04551 -0.22099  0.48147  0.90506 -0.83895 -0.36336 -0.25367 55223   5547 0.8657  19
   3   1 -10  183.60    7.37   4 1.32228 0.04358 -0.22099  0.46258  0.90506 -0.82270 -0.36336 -0.33042 55223   5548 0.8577  19
   7   2 -13  225.78   23.68   4 0.79805 0.04811 -0.22099  0.56301  0.90506 -0.80646 -0.36336 -0.18067 55223   5549 0.8742  19
   6   2 -12  107.73   12.83   4 0.94897 0.04668 -0.22099  0.56935  0.90506 -0.78809 -0.36336 -0.23400 55223   5550 0.8692  19
   4   2 -10  133.92    6.58   4 1.41909 0.04189 -0.22099  0.56877  0.90506 -0.72823 -0.36336 -0.38234 55223   5552 0.8580  19
   3   2  -9   62.09    3.19   4 1.79316 0.03950 -0.22099  0.54873  0.90506 -0.68266 -0.36336 -0.48256 55223   5553 0.8480  19
   7   3 -12  409.84   20.19   4 0.97967 0.04683 -0.22099  0.64230  0.90506 -0.72325 -0.36336 -0.25370 55223   5556 0.8671  19
   6   3 -11   60.90    8.86   4 1.17507 0.04462 -0.22099  0.65408  0.90506 -0.68743 -0.36336 -0.31562 55223   5557 0.8624  19
   8   4 -12   96.76   14.53   4 0.98150 0.04754 -0.22099  0.70387  0.90506 -0.66254 -0.36336 -0.25613 55223   5558 0.8651  19
   7   4 -11  479.09   19.29   4 1.16700 0.04500 -0.22099  0.72404  0.90506 -0.61599 -0.36336 -0.31037 55223   5559 0.8618  19
   4   1 -13  397.52   17.70   4 0.94821 0.04478 -0.22099  0.45120  0.90506 -0.84654 -0.36336 -0.28245 55223   5560 0.8742  19
   6   2 -14  158.23   19.09   4 0.86221 0.04554 -0.22099  0.53775  0.90506 -0.79892 -0.36336 -0.26936 55223   5561 0.8770  19
   5   2 -13  159.25   13.74   4 1.01884 0.04384 -0.22099  0.53242  0.90506 -0.77849 -0.36336 -0.33239 55223   5562 0.8729  19
   4   2 -12  118.53    8.77   4 1.22049 0.04127 -0.22099  0.51892  0.90506 -0.75286 -0.36336 -0.40488 55223   5563 0.8698  19
   7   3 -14  583.71   27.29   4 0.89612 0.04528 -0.22099  0.60555  0.90506 -0.73877 -0.36336 -0.29584 55223   5566 0.8758  19
   5   3 -12   71.90    8.72   4 1.25521 0.04083 -0.22099  0.60668  0.90506 -0.67092 -0.36336 -0.42639 55223   5568 0.8694  19
   8   4 -14    3.31    2.76   4 0.90236 0.04542 -0.22099  0.66569  0.90506 -0.68262 -0.36336 -0.30149 55223   5573 0.8751  19
   7   4 -13  389.52   18.96   4 1.05889 0.04299 -0.22099  0.67661  0.90506 -0.64335 -0.36336 -0.35819 55223   5574 0.8731  19
  10   5 -15   12.57    5.98   4 0.78312 0.04774 -0.22099  0.70459  0.90506 -0.66317 -0.36336 -0.25251 55223   5575 0.8760  19
   5   2 -15   44.80   14.98   4 0.91354 0.04305 -0.22099  0.49992  0.90506 -0.79095 -0.36336 -0.35282 55223   5579 0.8806  19
   7   3 -16   14.06   10.49   4 0.81782 0.04439 -0.22099  0.57537  0.90506 -0.75214 -0.36336 -0.32131 55223   5583 0.8823  19
   6   3 -15   27.51   13.57   4 0.95187 0.04199 -0.22099  0.57217  0.90506 -0.72497 -0.36336 -0.38346 55223   5584 0.8814  19
   5   3 -14  132.36   12.90   4 1.10309 0.04037 -0.22099  0.55903  0.90506 -0.69934 -0.36336 -0.44544 55223   5585 0.8782  19
   8   4 -16    1.79    1.23   4 0.82777 0.04407 -0.22099  0.63392  0.90506 -0.69977 -0.36336 -0.32933 55223   5590 0.8826  19
   7   4 -15  222.15   21.35   4 0.96143 0.04182 -0.22099  0.63306  0.90506 -0.66718 -0.36336 -0.39256 55223   5591 0.8814  19
   9   5 -16   46.81   16.04   4 0.83789 0.04380 -0.22099  0.68584  0.90506 -0.64408 -0.36336 -0.33879 55223   5595 0.8827  19
   7   3 -18  133.18   34.88   4 0.75257 0.04330 -0.22099  0.54323  0.90506 -0.76452 -0.36336 -0.34701 55223   5605 0.8885  19
   7   4 -17   67.82   23.19   4 0.87067 0.04122 -0.22099  0.59495  0.90506 -0.68957 -0.36336 -0.41295 55223   5612 0.8875  19
  11   5 -20   42.83   20.20   4 0.61933 0.04610 -0.22099  0.64205  0.90506 -0.71318 -0.36336 -0.28132 55223   5613 0.8893  19
   6   3 -19   36.63   16.90   4 0.78148 0.04119 -0.22099  0.50811  0.90506 -0.75649 -0.36336 -0.41176 55223   5622 0.8921  19
   8   3 -23   12.44    9.62   4 0.57495 0.04400 -0.22099  0.50361  0.90506 -0.79936 -0.36336 -0.32773 55223   5630 0.8965  19
   8   4 -22   12.73   12.56   4 0.64819 0.04207 -0.22099  0.54304  0.90506 -0.74771 -0.36336 -0.38215 55223   5632 0.8969  19
   9   9  10   24.17   15.50   4 0.43472 0.03784 -0.22099  0.46401  0.90506 -0.66105 -0.36336  0.58968 55223   5640 0.9170  20
  13  10   7   36.97   24.00   4 0.43255 0.03938 -0.22099  0.56916  0.90506 -0.63621 -0.36336  0.52085 55223   5644 0.9139  20
   8   6   6  224.27   51.15   4 0.46993 0.03910 -0.22099  0.45304  0.90506 -0.73096 -0.36336  0.51035 55223   5672 0.9126  20
   4   7  11  492.38   80.87   4 0.43937 0.03644 -0.22099  0.32876  0.90506 -0.71556 -0.36336  0.61635 55223   5684 0.9198  20
  10   8   6  173.52   45.33   4 0.54497 0.03906 -0.22099  0.55710  0.90506 -0.63613 -0.36336  0.53383 55223   5688 0.9090  20
   8   8   8  812.99   62.79   4 0.56353 0.03788 -0.22099  0.49945  0.90506 -0.62780 -0.36336  0.59700 55223   5690 0.9107  20
   8   9   9  408.56   48.70   4 0.57662 0.03739 -0.22099  0.50594  0.90506 -0.58577 -0.36336  0.63316 55223   5699 0.9112  20
  14  10   4   16.30   12.33   4 0.49385 0.04098 -0.22099  0.64827  0.90506 -0.60016 -0.36336  0.46857 55223   5701 0.9074  20
   8  10  10   16.44   11.62   4 0.56870 0.03687 -0.22099  0.50519  0.90506 -0.55467 -0.36336  0.66115 55223   5704 0.9128  20
   6   4   4  180.51   21.63   4 0.54994 0.03965 -0.22099  0.42375  0.90506 -0.77012 -0.36336  0.47680 55223   5707 0.9074  20
   4   5   7  115.42   14.41   4 0.63891 0.03702 -0.22099  0.37892  0.90506 -0.70893 -0.36336  0.59484 55223   5713 0.9091  20
   3   5   8  232.06   24.25   4 0.57520 0.03661 -0.22099  0.32590  0.90506 -0.72906 -0.36336  0.60189 55223   5714 0.9131  20
  10   6   2  217.15   26.59   4 0.60970 0.04102 -0.22099  0.59607  0.90506 -0.68083 -0.36336  0.42564 55223   5715 0.9014  20
   8   6   4  106.04   14.32   4 0.71327 0.03957 -0.22099  0.57258  0.90506 -0.64282 -0.36336  0.50886 55223   5717 0.8995  20
   5   6   7   85.80   11.46   4 0.73745 0.03726 -0.22099  0.44821  0.90506 -0.63258 -0.36336  0.63162 55223   5720 0.9040  20
   4   6   8  571.13   22.50   4 0.69529 0.03644 -0.22099  0.39193  0.90506 -0.64892 -0.36336  0.65214 55223   5721 0.9079  20
  10   7   3  167.53   23.68   4 0.66934 0.04090 -0.22099  0.63463  0.90506 -0.61625 -0.36336  0.46634 55223   5722 0.8986  20
   8   7   5   65.22   15.52   4 0.75046 0.03887 -0.22099  0.59088  0.90506 -0.58257 -0.36336  0.55810 55223   5724 0.8994  20
   7   7   6  101.53   13.40   4 0.77259 0.03800 -0.22099  0.55389  0.90506 -0.57255 -0.36336  0.60448 55223   5725 0.9005  20
   6   7   7   64.72   12.56   4 0.77408 0.03715 -0.22099  0.50746  0.90506 -0.57182 -0.36336  0.64459 55223   5726 0.9025  20
   5   7   8  193.20   14.66   4 0.75268 0.03655 -0.22099  0.45263  0.90506 -0.58048 -0.36336  0.67688 55223   5727 0.9050  20
  11   8   3  241.21   86.17   4 0.66285 0.04111 -0.22099  0.66948  0.90506 -0.57946 -0.36336  0.46477 55223   5728 0.8984  20
   4   3   3   44.47    3.52   4 0.94660 0.03906 -0.22099  0.45385  0.90506 -0.73125 -0.36336  0.50921 55223   5732 0.8894  20
   6   4   2   91.89    5.80   4 0.99254 0.04059 -0.22099  0.58898  0.90506 -0.66118 -0.36336  0.46470 55223   5734 0.8831  20
   5   4   3   49.14    4.08   4 1.08956 0.03901 -0.22099  0.55701  0.90506 -0.63748 -0.36336  0.53232 55223   5735 0.8827  20
   4   4   4   36.56    4.30   4 1.13201 0.03779 -0.22099  0.50034  0.90506 -0.62675 -0.36336  0.59736 55223   5736 0.8842  20
   3   4   5   63.13    3.98   4 1.07839 0.03677 -0.22099  0.42021  0.90506 -0.63966 -0.36336  0.64363 55223   5737 0.8896  20
   7   5   2   69.69    6.19   4 0.99691 0.04098 -0.22099  0.65274  0.90506 -0.59743 -0.36336  0.46585 55223   5738 0.8818  20
   6   5   3   96.10    5.97   4 1.09620 0.03946 -0.22099  0.62641  0.90506 -0.56852 -0.36336  0.53330 55223   5739 0.8811  20
   4   5   5   35.19    4.36   4 1.16495 0.03674 -0.22099  0.50840  0.90506 -0.54728 -0.36336  0.66484 55223   5740 0.8857  20
   1   6   3   33.34    1.40   4 3.18826 0.03582 -0.22099  0.41885  0.90506  0.27922 -0.36336  0.86406 55223   5743 0.8034  22
   1   8   3   28.88    1.47   4 2.75618 0.03717 -0.22099  0.39055  0.90506  0.46020 -0.36336  0.79730 55223   5744 0.8148  22
   2   9   3   85.88    2.89   4 2.39499 0.03786 -0.22099  0.51687  0.90506  0.42981 -0.36336  0.74035 55223   5745 0.8273  22
   1   9   4   55.84    2.46   4 2.31365 0.03626 -0.22099  0.36481  0.90506  0.38424 -0.36336  0.84810 55223   5746 0.8373  22
   2  10   4   97.24    3.67   4 2.06372 0.03718 -0.22099  0.47606  0.90506  0.37287 -0.36336  0.79645 55223   5747 0.8444  22
   1  10   5   45.24    3.24   4 1.98088 0.03567 -0.22099  0.34309  0.90506  0.32237 -0.36336  0.88225 55223   5748 0.8537  22
   2  11   5   20.60    4.34   4 1.80409 0.03649 -0.22099  0.44441  0.90506  0.32360 -0.36336  0.83534 55223   5749 0.8582  22
   1  10   3  410.04    9.43   4 2.37563 0.03734 -0.22099  0.36776  0.90506  0.56643 -0.36336  0.73750 55223   5751 0.8302  22
   1  11   4   26.84    2.67   4 2.05843 0.03719 -0.22099  0.34784  0.90506  0.49695 -0.36336  0.79501 55223   5752 0.8446  22
   2  12   4   26.16    4.01   4 1.86211 0.03756 -0.22099  0.45063  0.90506  0.47841 -0.36336  0.75370 55223   5754 0.8518  22
   1  12   5   23.06    4.30   4 1.80540 0.03656 -0.22099  0.33258  0.90506  0.43583 -0.36336  0.83633 55223   5755 0.8579  22
   3  13   4   93.22    6.76   4 1.68236 0.03813 -0.22099  0.53341  0.90506  0.44970 -0.36336  0.71642 55223   5756 0.8579  22
   2  13   5   89.74    6.97   4 1.65630 0.03724 -0.22099  0.42611  0.90506  0.42820 -0.36336  0.79692 55223   5757 0.8621  22
   1  13   6  106.27    7.73   4 1.60138 0.03601 -0.22099  0.31965  0.90506  0.38305 -0.36336  0.86666 55223   5758 0.8687  22
   3  14   5   88.47    8.45   4 1.51669 0.03764 -0.22099  0.50183  0.90506  0.41009 -0.36336  0.76157 55223   5759 0.8670  22
   1  14   7   18.19    8.78   4 1.43157 0.03560 -0.22099  0.30702  0.90506  0.33604 -0.36336  0.89040 55223   5761 0.8774  22
   3  15   6    5.64    2.75   4 1.38240 0.03723 -0.22099  0.47004  0.90506  0.37658 -0.36336  0.79828 55223   5762 0.8744  22
   2  15   7   33.74   11.55   4 1.34256 0.03621 -0.22099  0.38963  0.90506  0.34252 -0.36336  0.85491 55223   5763 0.8794  22
   3  16   7   30.42   16.82   4 1.25494 0.03678 -0.22099  0.45498  0.90506  0.33829 -0.36336  0.82374 55223   5764 0.8816  22
   2  16   8   34.07   10.51   4 1.22419 0.03583 -0.22099  0.37241  0.90506  0.30683 -0.36336  0.87588 55223   5765 0.8858  22
   3  17   8   10.65    4.59   4 1.14474 0.03632 -0.22099  0.43680  0.90506  0.30119 -0.36336  0.84764 55223   5767 0.8879  22
   3  18   9   57.97   21.76   4 1.06245 0.03603 -0.22099  0.41992  0.90506  0.27830 -0.36336  0.86384 55223   5768 0.8924  22
   3  19  10    3.71    2.78   4 0.97664 0.03578 -0.22099  0.40829  0.90506  0.24877 -0.36336  0.87830 55223   5770 0.8969  22
   1  13   4  228.13    7.87   4 1.83513 0.03726 -0.22099  0.33386  0.90506  0.57246 -0.36336  0.74889 55223   5771 0.8541  22
   1  14   5   22.42    6.27   4 1.63679 0.03719 -0.22099  0.32378  0.90506  0.51490 -0.36336  0.79375 55223   5772 0.8632  22
   1  15   6   48.54    9.21   4 1.47553 0.03677 -0.22099  0.31261  0.90506  0.46478 -0.36336  0.82840 55223   5774 0.8717  22
   3  16   5   32.78   20.94   4 1.40817 0.03779 -0.22099  0.47618  0.90506  0.49299 -0.36336  0.72816 55223   5776 0.8715  22
   2  16   6   41.24   11.70   4 1.37729 0.03731 -0.22099  0.38940  0.90506  0.46107 -0.36336  0.79736 55223   5777 0.8744  22
   1  16   7   14.84    8.76   4 1.33687 0.03628 -0.22099  0.30707  0.90506  0.41985 -0.36336  0.85407 55223   5778 0.8794  22
   3  17   6    8.41    3.79   4 1.29197 0.03763 -0.22099  0.45412  0.90506  0.45331 -0.36336  0.76700 55223   5779 0.8773  22
   2  17   7   48.68   14.49   4 1.25883 0.03681 -0.22099  0.37787  0.90506  0.41989 -0.36336  0.82517 55223   5780 0.8813  22
   2  18   8   43.82   14.17   4 1.16317 0.03641 -0.22099  0.36466  0.90506  0.38899 -0.36336  0.84600 55223   5784 0.8868  22
   1  18   9  113.66   23.79   4 1.12087 0.03559 -0.22099  0.28998  0.90506  0.34421 -0.36336  0.89299 55223   5785 0.8910  22
   3  19   8   26.57   13.52   4 1.09766 0.03695 -0.22099  0.42686  0.90506  0.38702 -0.36336  0.81732 55223   5788 0.8882  22
   2  19   9   68.48   21.68   4 1.06829 0.03605 -0.22099  0.35400  0.90506  0.35200 -0.36336  0.86648 55223   5789 0.8921  22
   5  20   7    5.91    3.47   4 1.04060 0.03789 -0.22099  0.54500  0.90506  0.38238 -0.36336  0.74616 55223   5790 0.8882  22
   4  20   8  114.61   30.37   4 1.03444 0.03729 -0.22099  0.47459  0.90506  0.37568 -0.36336  0.79601 55223   5791 0.8901  22
   1  17   6   14.63    8.68   4 1.36418 0.03717 -0.22099  0.30670  0.90506  0.52762 -0.36336  0.79218 55223   5793 0.8754  22
   2  18   6    4.25    2.38   4 1.27216 0.03736 -0.22099  0.38434  0.90506  0.51615 -0.36336  0.76542 55223   5794 0.8790  22
   1  18   7   10.66    8.89   4 1.25380 0.03695 -0.22099  0.29573  0.90506  0.48786 -0.36336  0.82130 55223   5795 0.8811  22
   3  19   6  114.25   17.30   4 1.19811 0.03762 -0.22099  0.44280  0.90506  0.50475 -0.36336  0.74105 55223   5797 0.8816  22
   1  19   8   21.81   13.30   4 1.14856 0.03646 -0.22099  0.29075  0.90506  0.44637 -0.36336  0.84629 55223   5799 0.8873  22
   4  20   6    4.54    2.46   4 1.12103 0.03797 -0.22099  0.50153  0.90506  0.48003 -0.36336  0.71974 55223   5801 0.8842  22
   3  20   7    5.08    4.92   4 1.11042 0.03752 -0.22099  0.42573  0.90506  0.47020 -0.36336  0.77309 55223   5802 0.8860  22
   2  20   8   54.19   17.97   4 1.08894 0.03692 -0.22099  0.35549  0.90506  0.44566 -0.36336  0.82160 55223   5803 0.8887  22
   1  20   7   86.08   18.67   4 1.16342 0.03709 -0.22099  0.29064  0.90506  0.53669 -0.36336  0.79214 55223   5806 0.8848  22
  -1   5  -8  208.09    7.12   4 3.25247 0.03281 -0.22099  0.01038  0.90506  0.10488 -0.36336 -0.99443 55223   5807 0.8160  26
   0   6  -8   75.96    2.83   4 3.12408 0.03339 -0.22099  0.21409  0.90506  0.25991 -0.36336 -0.94160 55223   5808 0.8179  26
  -1   6  -9   39.32    2.05   4 2.87246 0.03298 -0.22099  0.03495  0.90506  0.16594 -0.36336 -0.98552 55223   5809 0.8294  26
  -1   7 -10   85.18    3.18   4 2.56690 0.03315 -0.22099  0.05400  0.90506  0.21118 -0.36336 -0.97595 55223   5811 0.8403  26
  -1   8 -11  503.23   11.97   4 2.31721 0.03331 -0.22099  0.06881  0.90506  0.24663 -0.36336 -0.96666 55223   5812 0.8494  26
  -1   8 -13  201.03    7.47   4 1.99746 0.03317 -0.22099  0.08959  0.90506  0.08787 -0.36336 -0.99209 55223   5813 0.8626  26
  -2   8 -12  207.63    6.63   4 2.15359 0.03318 -0.22099 -0.05449  0.90506  0.16615 -0.36336 -0.98459 55223   5814 0.8563  26
  -1   9 -12   72.44    5.03   4 2.11040 0.03346 -0.22099  0.08209  0.90506  0.27558 -0.36336 -0.95777 55223   5815 0.8569  26
  -1   9 -14   59.99    6.56   4 1.84798 0.03326 -0.22099  0.09912  0.90506  0.12800 -0.36336 -0.98681 55223   5816 0.8682  26
  -2   9 -13   65.87    5.66   4 1.97959 0.03328 -0.22099 -0.03176  0.90506  0.20292 -0.36336 -0.97868 55223   5817 0.8628  26
   0  10 -14  258.80   10.61   4 1.80051 0.03363 -0.22099  0.21403  0.90506  0.21353 -0.36336 -0.95320 55223   5818 0.8687  26
  -1  10 -13   67.33    6.27   4 1.93638 0.03360 -0.22099  0.09276  0.90506  0.29905 -0.36336 -0.94972 55223   5819 0.8634  26
  -2  10 -14    6.79    3.95   4 1.82224 0.03335 -0.22099 -0.01124  0.90506  0.22318 -0.36336 -0.97471 55223   5821 0.8689  26
  -1  11 -14   26.90    6.28   4 1.78903 0.03372 -0.22099  0.10241  0.90506  0.32116 -0.36336 -0.94147 55223   5823 0.8689  26
  -2  11 -13   90.22    7.49   4 1.89400 0.03392 -0.22099 -0.02176  0.90506  0.38841 -0.36336 -0.92123 55223   5824 0.8639  26
  -3  10 -15  131.83   10.00   4 1.71852 0.03334 -0.22099 -0.10682  0.90506  0.16230 -0.36336 -0.98094 55223   5826 0.8731  26
  -1  11 -16   55.04    9.05   4 1.60182 0.03343 -0.22099  0.11559  0.90506  0.18998 -0.36336 -0.97496 55223   5827 0.8775  26
  -1  12 -15    3.45    2.18   4 1.66141 0.03384 -0.22099  0.12736  0.90506  0.33236 -0.36336 -0.93451 55223   5830 0.8737  26
  -3  11 -16   12.20    5.65   4 1.60686 0.03340 -0.22099 -0.08211  0.90506  0.19534 -0.36336 -0.97729 55223   5833 0.8774  26
  -1  12 -17   69.74   13.79   4 1.50212 0.03351 -0.22099  0.12014  0.90506  0.21550 -0.36336 -0.96908 55223   5834 0.8813  26
  -1  13 -16   34.66    9.81   4 1.54993 0.03393 -0.22099  0.11837  0.90506  0.34809 -0.36336 -0.92996 55223   5836 0.8779  26
  -2  13 -15   26.20    9.42   4 1.63107 0.03413 -0.22099  0.01085  0.90506  0.41457 -0.36336 -0.90995 55223   5837 0.8739  26
  -1  13 -18   70.01   21.60   4 1.41311 0.03361 -0.22099  0.12885  0.90506  0.23917 -0.36336 -0.96239 55223   5841 0.8846  26
  -2  13 -17   47.19   11.75   4 1.48648 0.03366 -0.22099  0.02926  0.90506  0.29781 -0.36336 -0.95418 55223   5842 0.8815  26
  -3  13 -18   57.85   12.53   4 1.41874 0.03353 -0.22099 -0.04815  0.90506  0.24132 -0.36336 -0.96925 55223   5847 0.8847  26
  -1  14 -19   76.91   18.01   4 1.33226 0.03367 -0.22099  0.13028  0.90506  0.25422 -0.36336 -0.95833 55223   5848 0.8878  26
  -4  13 -19   83.50   16.32   4 1.35199 0.03350 -0.22099 -0.12176  0.90506  0.18859 -0.36336 -0.97448 55223   5851 0.8875  26
  -1   3  -8   34.82    1.62   4 3.13890 0.03329 -0.22099  0.01930  0.90506 -0.31829 -0.36336 -0.94780 55223   5854 0.8178  27
  -1   3 -10  198.62    5.02   4 2.39284 0.03387 -0.22099  0.06473  0.90506 -0.45771 -0.36336 -0.88674 55223   5855 0.8440  27
   0   4 -10  108.42    3.07   4 2.48150 0.03322 -0.22099  0.21293  0.90506 -0.28816 -0.36336 -0.93361 55223   5856 0.8433  27
   0   4 -12  294.00    7.51   4 1.99412 0.03375 -0.22099  0.21372  0.90506 -0.40748 -0.36336 -0.88785 55223   5857 0.8604  27
  -1   4 -11  183.74    5.03   4 2.26389 0.03345 -0.22099  0.07252  0.90506 -0.34104 -0.36336 -0.93725 55223   5858 0.8509  27
  -1   4 -13  405.24   10.10   4 1.84552 0.03391 -0.22099  0.09878  0.90506 -0.44448 -0.36336 -0.89033 55223   5859 0.8659  27
  -2   4 -12  110.24    4.09   4 2.04425 0.03393 -0.22099 -0.03927  0.90506 -0.39624 -0.36336 -0.91731 55223   5860 0.8577  27
  -1   5 -14  126.85    6.58   4 1.76723 0.03357 -0.22099  0.10309  0.90506 -0.35499 -0.36336 -0.92917 55223   5864 0.8703  27
   0   6 -14   65.24    5.52   4 1.79245 0.03330 -0.22099  0.21283  0.90506 -0.23511 -0.36336 -0.94838 55223   5865 0.8703  27
  -1   5 -16  100.02    8.75   4 1.49999 0.03396 -0.22099  0.12118  0.90506 -0.43814 -0.36336 -0.89070 55223   5867 0.8799  27
   0   6 -16   20.20    8.19   4 1.53483 0.03355 -0.22099  0.21403  0.90506 -0.33039 -0.36336 -0.91926 55223   5869 0.8798  27
  -1   6 -15   18.52    5.73   4 1.68414 0.03343 -0.22099  0.10968  0.90506 -0.27511 -0.36336 -0.95514 55223   5870 0.8742  27
  -1   5 -18   59.85   13.07   4 1.29710 0.03439 -0.22099  0.13322  0.90506 -0.50090 -0.36336 -0.85519 55223   5871 0.8870  27
  -1   6 -17   44.58    8.79   4 1.44678 0.03366 -0.22099  0.12440  0.90506 -0.36512 -0.36336 -0.92261 55223   5873 0.8831  27
  -2   6 -16   33.35    6.85   4 1.57054 0.03370 -0.22099  0.01930  0.90506 -0.31829 -0.36336 -0.94780 55223   5874 0.8779  27
   1   7 -18   32.10    7.87   4 1.34149 0.03372 -0.22099  0.29885  0.90506 -0.31915 -0.36336 -0.89935 55223   5875 0.8873  27
  -1   7 -16  190.59    9.87   4 1.59659 0.03341 -0.22099  0.11416  0.90506 -0.20969 -0.36336 -0.97108 55223   5877 0.8778  27
   0   6 -20  147.00   17.49   4 1.16665 0.03431 -0.22099  0.21549  0.90506 -0.46926 -0.36336 -0.85636 55223   5878 0.8928  27
  -1   6 -19   37.32   11.19   4 1.26729 0.03398 -0.22099  0.13683  0.90506 -0.42956 -0.36336 -0.89261 55223   5879 0.8895  27
  -1   7 -18   18.87    8.96   4 1.39079 0.03351 -0.22099  0.12915  0.90506 -0.29888 -0.36336 -0.94551 55223   5882 0.8859  27
  -2   7 -17  105.63   10.31   4 1.49863 0.03365 -0.22099  0.02718  0.90506 -0.25209 -0.36336 -0.96732 55223   5883 0.8810  27
   1   8 -19   58.00   15.23   4 1.29244 0.03356 -0.22099  0.29462  0.90506 -0.26149 -0.36336 -0.91914 55223   5884 0.8898  27
  -1   6 -21   27.07   14.54   4 1.11442 0.03435 -0.22099  0.15229  0.90506 -0.48562 -0.36336 -0.86080 55223   5885 0.8949  27
  -2   6 -20   59.48   15.56   4 1.19744 0.03416 -0.22099  0.06745  0.90506 -0.45620 -0.36336 -0.88732 55223   5886 0.8919  27
   0   7 -21    1.86    1.71   4 1.13143 0.03403 -0.22099  0.22041  0.90506 -0.41860 -0.36336 -0.88102 55223   5887 0.8951  27
  -2   7 -19   25.75   11.07   4 1.31189 0.03371 -0.22099  0.05211  0.90506 -0.33418 -0.36336 -0.94107 55223   5889 0.8885  27
   0   8 -20  130.39   15.94   4 1.24099 0.03352 -0.22099  0.21366  0.90506 -0.28695 -0.36336 -0.93381 55223   5891 0.8920  27
  -1   8 -19   64.37   13.03   4 1.33464 0.03345 -0.22099  0.13124  0.90506 -0.24024 -0.36336 -0.96180 55223   5892 0.8884  27
  -2   7 -21    1.76    1.27   4 1.15415 0.03393 -0.22099  0.07866  0.90506 -0.40901 -0.36336 -0.90913 55223   5895 0.8945  27
  -1   9 -20    2.42    1.78   4 1.27301 0.03346 -0.22099  0.13622  0.90506 -0.19463 -0.36336 -0.97137 55223   5902 0.8909  27
  -2   9 -21   44.84   15.37   4 1.21927 0.03363 -0.22099  0.06503  0.90506 -0.22064 -0.36336 -0.97319 55223   5910 0.8926  27
   1   1  -6   81.48    2.58   4 2.95930 0.03802 -0.22099  0.39812  0.90506 -0.72136 -0.36336 -0.56669 55223   5913 0.8023  28
   2   1 -13  316.87   13.34   4 1.15181 0.04081 -0.22099  0.35823  0.90506 -0.83283 -0.36336 -0.42197 55223   5918 0.8746  28
   2   2 -12   96.45    5.74   4 1.48038 0.03837 -0.22099  0.39874  0.90506 -0.72038 -0.36336 -0.56750 55223   5921 0.8663  28
   1   2 -11  179.48    5.71   4 1.76424 0.03683 -0.22099  0.32328  0.90506 -0.68544 -0.36336 -0.65243 55223   5922 0.8587  28
   2   1 -15  175.28   15.65   4 0.99378 0.04085 -0.22099  0.33889  0.90506 -0.84316 -0.36336 -0.41741 55223   5923 0.8823  28
   3   2 -15  192.58   15.04   4 1.07654 0.03964 -0.22099  0.41599  0.90506 -0.77100 -0.36336 -0.48220 55223   5926 0.8816  28
   1   2 -13  312.16   10.59   4 1.44172 0.03741 -0.22099  0.30320  0.90506 -0.72552 -0.36336 -0.61781 55223   5928 0.8712  28
   0   2 -12  141.47    5.50   4 1.66889 0.03638 -0.22099  0.21465  0.90506 -0.69716 -0.36336 -0.68403 55223   5929 0.8645  28
   2   1 -17   92.90   21.96   4 0.87222 0.04088 -0.22099  0.32454  0.90506 -0.85008 -0.36336 -0.41478 55223   5930 0.8883  28
   1   2 -15  203.68   12.42   4 1.21324 0.03795 -0.22099  0.29040  0.90506 -0.75368 -0.36336 -0.58961 55223   5936 0.8799  28
   0   2 -14  171.33    9.30   4 1.37800 0.03673 -0.22099  0.21402  0.90506 -0.73261 -0.36336 -0.64613 55223   5937 0.8762  28
   0   2 -16  195.32   13.95   4 1.16935 0.03709 -0.22099  0.21518  0.90506 -0.75777 -0.36336 -0.61602 55223   5945 0.8845  28
   1   3 -16   93.89   12.79   4 1.24951 0.03659 -0.22099  0.29150  0.90506 -0.67125 -0.36336 -0.68150 55223   5949 0.8824  28
  -1   1 -18  172.62   20.19   4 0.92476 0.03899 -0.22099  0.15815  0.90506 -0.84680 -0.36336 -0.50786 55223   5953 0.8907  28
  -2   1 -17  180.85   28.16   4 1.01448 0.03819 -0.22099  0.08910  0.90506 -0.83818 -0.36336 -0.53806 55223   5954 0.8886  28
   2   3 -19   21.81   13.39   4 0.97746 0.03773 -0.22099  0.34050  0.90506 -0.71900 -0.36336 -0.60588 55223   5961 0.8915  28
   2   1 -25    8.35    5.88   4 0.58627 0.04121 -0.22099  0.29355  0.90506 -0.86743 -0.36336 -0.40174 55223   5980 0.9021  28
   2   2 -24    8.78    5.98   4 0.67932 0.03943 -0.22099  0.30116  0.90506 -0.81796 -0.36336 -0.49015 55223   5984 0.9015  28
   4   4 -24   11.30    6.01   4 0.74220 0.03853 -0.22099  0.40347  0.90506 -0.71652 -0.36336 -0.56904 55223   5992 0.9006  28
   0   4 -24   65.04   27.10   4 0.83470 0.03659 -0.22099  0.21586  0.90506 -0.69740 -0.36336 -0.68340 55223   6009 0.9012  28
   6   1  -7  216.69   12.16   4 0.78223 0.04934 -0.22099  0.50842  0.90506 -0.85784 -0.36336  0.07493 55223   6018 0.8722  29
   5   1  -6   48.10    5.48   4 1.03735 0.05078 -0.22099  0.53793  0.90506 -0.84224 -0.36336  0.03554 55223   6019 0.8532  29
   4   1  -5   42.90    2.51   4 1.45114 0.05105 -0.22099  0.57629  0.90506 -0.81702 -0.36336 -0.01884 55223   6020 0.8279  29
   4   0  -8  404.81   14.01   4 0.83072 0.04922 -0.22099  0.42360  0.90506 -0.90573 -0.36336  0.01482 55223   6026 0.8696  29
   2   0  -6   85.06    2.79   4 1.53330 0.04895 -0.22099  0.40633  0.90506 -0.90582 -0.36336 -0.11999 55223   6028 0.8297  29
   7   1 -10   96.32   18.44   4 0.65186 0.05015 -0.22099  0.50015  0.90506 -0.86569 -0.36336  0.02070 55223   6031 0.8782  29
   5   1  -8  198.69    9.26   4 1.02359 0.05058 -0.22099  0.53408  0.90506 -0.84272 -0.36336 -0.06763 55223   6033 0.8546  29
   8   0 -14  282.81   75.35   4 0.40429 0.04902 -0.22099  0.42016  0.90506 -0.90496 -0.36336  0.06722 55223   6043 0.8957  29
   4   0 -10  130.06   12.30   4 0.81964 0.04912 -0.22099  0.42033  0.90506 -0.90493 -0.36336 -0.06651 55223   6047 0.8705  29
   2   0  -8  128.98    5.08   4 1.31958 0.04653 -0.22099  0.37951  0.90506 -0.90534 -0.36336 -0.19061 55223   6049 0.8490  29
   2  -1 -11  178.16   15.24   4 0.72545 0.04853 -0.22099  0.30683  0.90506 -0.95019 -0.36336 -0.05467 55223   6063 0.8775  29
   4   0 -12  305.73   19.37   4 0.76797 0.04912 -0.22099  0.40810  0.90506 -0.90496 -0.36336 -0.12042 55223   6068 0.8736  29
   1  -2 -13  442.64   56.40   4 0.51647 0.04843 -0.22099  0.25057  0.90506 -0.96801 -0.36336  0.01287 55223   6078 0.8901  29
   4   0 -16   72.76   20.94   4 0.66334 0.04661 -0.22099  0.38187  0.90506 -0.90401 -0.36336 -0.19219 55223   6101 0.8856  29
   3  -2 -19   55.08   40.84   4 0.40460 0.04852 -0.22099  0.29471  0.90506 -0.95477 -0.36336 -0.03943 55223   6104 0.8967  29
   5  -1 -20   15.61   15.60   4 0.43246 0.04879 -0.22099  0.35266  0.90506 -0.93137 -0.36336 -0.09048 55223   6105 0.8945  29
   0   8   2   44.09    1.92   4 3.19797 0.03707 -0.22099  0.21988  0.90506  0.67950 -0.36336  0.69995 55223   6115 0.7969  33
  -1   8   3   29.78    1.52   4 2.95466 0.03618 -0.22099  0.03694  0.90506  0.55730 -0.36336  0.82949 55223   6116 0.8111  33
  -1   9   2  185.63    5.11   4 2.94693 0.03708 -0.22099  0.03596  0.90506  0.73678 -0.36336  0.67517 55223   6117 0.8072  33
  -2   9   3   87.41    3.11   4 2.70601 0.03594 -0.22099 -0.11479  0.90506  0.60196 -0.36336  0.79023 55223   6118 0.8224  33
  -1  10   3  432.29    8.92   4 2.50768 0.03639 -0.22099  0.06421  0.90506  0.64632 -0.36336  0.76036 55223   6119 0.8286  33
  -1  11   4   27.54    3.07   4 2.16355 0.03633 -0.22099  0.08565  0.90506  0.56853 -0.36336  0.81819 55223   6121 0.8434  33
  -1  12   5   24.15    4.13   4 1.89163 0.03617 -0.22099  0.10096  0.90506  0.50069 -0.36336  0.85972 55223   6122 0.8556  33
  -1  11   2   32.09    2.50   4 2.47114 0.03794 -0.22099  0.06679  0.90506  0.77826 -0.36336  0.62438 55223   6123 0.8236  33
  -2  11   3  132.88    4.43   4 2.32617 0.03631 -0.22099 -0.06827  0.90506  0.67861 -0.36336  0.73132 55223   6124 0.8366  33
  -2  12   4   23.77    3.78   4 2.03839 0.03617 -0.22099 -0.03352  0.90506  0.60820 -0.36336  0.79308 55223   6126 0.8493  33
  -1  13   4  254.30    8.00   4 1.91323 0.03649 -0.22099  0.10148  0.90506  0.63441 -0.36336  0.76631 55223   6128 0.8535  33
  -2  13   5   92.58    6.40   4 1.80430 0.03628 -0.22099 -0.00320  0.90506  0.54648 -0.36336  0.83746 55223   6129 0.8590  33
   0  14   4   31.94    7.60   4 1.78125 0.03690 -0.22099  0.22026  0.90506  0.63735 -0.36336  0.73842 55223   6130 0.8578  33
  -1  14   5   41.09    6.37   4 1.70569 0.03644 -0.22099  0.11507  0.90506  0.57296 -0.36336  0.81147 55223   6131 0.8627  33
  -1  15   6   52.50    8.07   4 1.53416 0.03639 -0.22099  0.12399  0.90506  0.51912 -0.36336  0.84566 55223   6132 0.8704  33
  -2  13   3   60.41    4.44   4 2.02965 0.03689 -0.22099 -0.03207  0.90506  0.72838 -0.36336  0.68442 55223   6133 0.8469  33
  -3  13   4   95.96    5.69   4 1.90707 0.03604 -0.22099 -0.13552  0.90506  0.62929 -0.36336  0.76526 55223   6134 0.8554  33
  -1  14   3  158.66    6.90   4 1.89843 0.03747 -0.22099  0.10174  0.90506  0.74144 -0.36336  0.66326 55223   6135 0.8505  33
  -2  14   4   60.42    6.71   4 1.81299 0.03648 -0.22099 -0.00588  0.90506  0.66638 -0.36336  0.74559 55223   6136 0.8579  33
  -3  14   5   96.70    7.56   4 1.70785 0.03607 -0.22099 -0.09777  0.90506  0.57521 -0.36336  0.81214 55223   6137 0.8639  33
  -1  15   4   33.85    6.17   4 1.70793 0.03683 -0.22099  0.11329  0.90506  0.68098 -0.36336  0.72349 55223   6138 0.8612  33
   0  16   4   42.36    9.50   4 1.59841 0.03722 -0.22099  0.21915  0.90506  0.67867 -0.36336  0.70099 55223   6140 0.8647  33
  -2  16   6   48.70   11.50   4 1.47666 0.03633 -0.22099  0.03561  0.90506  0.55797 -0.36336  0.82910 55223   6142 0.8731  33
   0  17   5    8.63    6.67   4 1.44782 0.03689 -0.22099  0.22309  0.90506  0.62474 -0.36336  0.74828 55223   6143 0.8726  33
  -1  17   6   14.83   10.37   4 1.40776 0.03651 -0.22099  0.13312  0.90506  0.57451 -0.36336  0.80760 55223   6144 0.8756  33
  -2  17   7   67.98   13.91   4 1.34457 0.03620 -0.22099  0.05473  0.90506  0.50952 -0.36336  0.85872 55223   6145 0.8793  33
  -1  18   7   42.28   14.88   4 1.28870 0.03653 -0.22099  0.13970  0.90506  0.53243 -0.36336  0.83487 55223   6146 0.8808  33
  -2  15   3   10.69   10.17   4 1.80175 0.03759 -0.22099 -0.00147  0.90506  0.76553 -0.36336  0.64339 55223   6147 0.8544  33
  -3  15   4   22.99    5.55   4 1.71043 0.03635 -0.22099 -0.10048  0.90506  0.68282 -0.36336  0.72364 55223   6148 0.8628  33
  -2  16   4   42.90    7.86   4 1.62997 0.03686 -0.22099  0.01737  0.90506  0.70868 -0.36336  0.70532 55223   6149 0.8646  33
  -3  17   6   20.85    8.71   4 1.41665 0.03620 -0.22099 -0.04489  0.90506  0.58487 -0.36336  0.80988 55223   6153 0.8762  33
  -1  18   5   26.30   12.49   4 1.40981 0.03681 -0.22099  0.13275  0.90506  0.66563 -0.36336  0.73438 55223   6154 0.8745  33
  -2  18   6    2.62    2.22   4 1.35556 0.03635 -0.22099  0.04525  0.90506  0.60523 -0.36336  0.79476 55223   6155 0.8784  33
  -3  18   7    5.54    3.51   4 1.29358 0.03627 -0.22099 -0.01825  0.90506  0.53766 -0.36336  0.84297 55223   6156 0.8814  33
  -1  19   6   96.69   16.59   4 1.29589 0.03659 -0.22099  0.13815  0.90506  0.61891 -0.36336  0.77322 55223   6158 0.8803  33
   0  20   6  141.05   19.93   4 1.23266 0.03687 -0.22099  0.21880  0.90506  0.62190 -0.36336  0.75191 55223   6160 0.8823  33
  -1  20   7   95.18   18.95   4 1.19588 0.03656 -0.22099  0.14563  0.90506  0.57611 -0.36336  0.80430 55223   6161 0.8849  33
  -2  17   3   48.74   10.04   4 1.60723 0.03810 -0.22099  0.01996  0.90506  0.78655 -0.36336  0.61720 55223   6163 0.8614  33
  -2  18   4    9.18    3.48   4 1.47565 0.03729 -0.22099  0.03484  0.90506  0.73966 -0.36336  0.67208 55223   6165 0.8700  33
  -4  18   6    9.21    3.16   4 1.35130 0.03608 -0.22099 -0.11571  0.90506  0.59815 -0.36336  0.79299 55223   6167 0.8794  33
  -1  19   4  131.03   14.57   4 1.39755 0.03764 -0.22099  0.13345  0.90506  0.74059 -0.36336  0.65857 55223   6168 0.8724  33
  -2  19   5   57.01   12.49   4 1.35601 0.03678 -0.22099  0.05207  0.90506  0.69086 -0.36336  0.72111 55223   6169 0.8770  33
  -3  19   6  148.26   17.34   4 1.30598 0.03631 -0.22099 -0.02280  0.90506  0.63006 -0.36336  0.77621 55223   6170 0.8807  33
  -1  20   5   50.76   17.13   4 1.29259 0.03710 -0.22099  0.13952  0.90506  0.69596 -0.36336  0.70440 55223   6171 0.8789  33
   0  21   5    8.90    3.40   4 1.22814 0.03750 -0.22099  0.22007  0.90506  0.69936 -0.36336  0.68005 55223   6174 0.8806  33
  -3  19   4   36.80   13.74   4 1.40541 0.03719 -0.22099 -0.04446  0.90506  0.74850 -0.36336  0.66164 55223   6175 0.8735  33
  -3  20   5   59.99   13.84   4 1.30108 0.03676 -0.22099 -0.02458  0.90506  0.70551 -0.36336  0.70827 55223   6178 0.8796  33
  -3  21   4   55.21   14.67   4 1.29110 0.03769 -0.22099 -0.02135  0.90506  0.77264 -0.36336  0.63448 55223   6180 0.8772  33
  -2   7  -7   86.04    3.24   4 3.27904 0.03473 -0.22099 -0.19336  0.90506  0.52017 -0.36336 -0.83189 55223   6181 0.8052  36
  -3   7  -8   60.16    2.38   4 2.94754 0.03444 -0.22099 -0.33605  0.90506  0.37655 -0.36336 -0.86330 55223   6182 0.8196  36
  -2   8  -8  214.60    5.44   4 2.88253 0.03475 -0.22099 -0.14480  0.90506  0.52634 -0.36336 -0.83785 55223   6183 0.8207  36
  -3   8  -7   11.59    1.62   4 3.00777 0.03553 -0.22099 -0.34528  0.90506  0.58883 -0.36336 -0.73079 55223   6184 0.8120  36
  -3   8  -9   72.90    3.05   4 2.63603 0.03440 -0.22099 -0.27692  0.90506  0.40536 -0.36336 -0.87120 55223   6185 0.8321  36
  -4   8  -8   61.16    2.75   4 2.72010 0.03606 -0.22099 -0.46189  0.90506  0.44511 -0.36336 -0.76716 55223   6186 0.8213  36
  -2   9  -9  223.76    5.56   4 2.56891 0.03479 -0.22099 -0.10503  0.90506  0.53058 -0.36336 -0.84110 55223   6187 0.8330  36
  -3   9  -8  152.95    4.39   4 2.68230 0.03534 -0.22099 -0.28512  0.90506  0.59396 -0.36336 -0.75227 55223   6188 0.8260  36
  -3   9 -10   45.00    3.68   4 2.37881 0.03439 -0.22099 -0.22871  0.90506  0.42487 -0.36336 -0.87589 55223   6189 0.8424  36
  -4   9  -9  103.40    4.00   4 2.46111 0.03573 -0.22099 -0.39645  0.90506  0.47009 -0.36336 -0.78857 55223   6190 0.8334  36
  -2  10 -10  149.92    5.49   4 2.31555 0.03484 -0.22099 -0.07410  0.90506  0.53348 -0.36336 -0.84256 55223   6191 0.8431  36
  -3  10  -9  104.85    4.67   4 2.41681 0.03524 -0.22099 -0.23526  0.90506  0.59589 -0.36336 -0.76783 55223   6192 0.8373  36
  -3  10 -11  275.30    7.95   4 2.16599 0.03442 -0.22099 -0.19057  0.90506  0.43992 -0.36336 -0.87758 55223   6193 0.8509  36
  -4  10 -10   39.24    4.34   4 2.24195 0.03553 -0.22099 -0.34286  0.90506  0.48699 -0.36336 -0.80330 55223   6194 0.8433  36
  -3  11 -10  101.94    5.57   4 2.19680 0.03517 -0.22099 -0.19451  0.90506  0.59596 -0.36336 -0.77910 55223   6195 0.8466  36
  -4  10 -12   24.60    4.64   4 2.01339 0.03430 -0.22099 -0.28663  0.90506  0.34686 -0.36336 -0.89305 55223   6196 0.8575  36
  -3  11 -12  157.07    7.69   4 1.98597 0.03444 -0.22099 -0.15647  0.90506  0.45177 -0.36336 -0.87830 55223   6197 0.8581  36
  -4  11 -11   16.82    4.54   4 2.05682 0.03540 -0.22099 -0.29602  0.90506  0.50088 -0.36336 -0.81332 55223   6198 0.8515  36
  -4  11 -13   79.76    7.22   4 1.86082 0.03428 -0.22099 -0.24881  0.90506  0.36617 -0.36336 -0.89666 55223   6200 0.8639  36
  -5  11 -12   14.03    5.44   4 1.91632 0.03522 -0.22099 -0.38209  0.90506  0.40327 -0.36336 -0.83149 55223   6201 0.8581  36
  -4  12 -12   18.35    7.24   4 1.89739 0.03532 -0.22099 -0.25783  0.90506  0.50926 -0.36336 -0.82108 55223   6203 0.8585  36
  -4  12 -14    2.75    2.28   4 1.72881 0.03430 -0.22099 -0.21790  0.90506  0.38482 -0.36336 -0.89690 55223   6206 0.8692  36
  -5  12 -13   31.12    8.90   4 1.78191 0.03512 -0.22099 -0.33921  0.90506  0.42525 -0.36336 -0.83911 55223   6207 0.8641  36
  -5  13 -12    7.14    2.94   4 1.80143 0.03593 -0.22099 -0.33858  0.90506  0.54942 -0.36336 -0.76387 55223   6210 0.8603  36
  -4  14 -12   35.13   11.85   4 1.76961 0.03541 -0.22099 -0.22428  0.90506  0.63286 -0.36336 -0.74107 55223   6211 0.8636  36
  -5  13 -14   11.67    4.72   4 1.66324 0.03502 -0.22099 -0.29178  0.90506  0.44408 -0.36336 -0.84715 55223   6213 0.8695  36
  -6  13 -13   13.53    8.44   4 1.69975 0.03606 -0.22099 -0.41125  0.90506  0.46545 -0.36336 -0.78373 55223   6214 0.8643  36
  -3  14 -15  105.86   12.23   4 1.58679 0.03459 -0.22099 -0.08209  0.90506  0.47586 -0.36336 -0.87568 55223   6215 0.8742  36
  -4  14 -14   70.65   10.86   4 1.63953 0.03522 -0.22099 -0.19231  0.90506  0.52123 -0.36336 -0.83147 55223   6216 0.8698  36
  -5  14 -13   38.50    9.96   4 1.68062 0.03580 -0.22099 -0.30736  0.90506  0.55571 -0.36336 -0.77247 55223   6217 0.8660  36
  -5  13 -16   35.72   11.44   4 1.52486 0.03423 -0.22099 -0.26069  0.90506  0.32624 -0.36336 -0.90863 55223   6218 0.8779  36
  -4  14 -16   66.39   12.38   4 1.51272 0.03433 -0.22099 -0.16116  0.90506  0.41009 -0.36336 -0.89769 55223   6219 0.8781  36
  -5  14 -15   18.37   13.11   4 1.55763 0.03499 -0.22099 -0.26970  0.90506  0.45081 -0.36336 -0.85090 55223   6220 0.8741  36
  -6  14 -14    7.01    3.57   4 1.58718 0.03591 -0.22099 -0.37253  0.90506  0.48141 -0.36336 -0.79339 55223   6221 0.8697  36
  -7  15 -16   68.77   13.76   4 1.41752 0.03561 -0.22099 -0.40197  0.90506  0.41519 -0.36336 -0.81611 55223   6232 0.8780  36
  -2   4  -8  208.39    6.83   4 3.21320 0.03313 -0.22099 -0.18648  0.90506 -0.10624 -0.36336 -0.97670 55223   6233 0.8158  37
  -3   4  -9  367.02    8.75   4 2.75493 0.03395 -0.22099 -0.29938  0.90506 -0.21971 -0.36336 -0.92849 55223   6234 0.8294  37
  -2   5  -9   13.15    1.47   4 2.88315 0.03302 -0.22099 -0.14376  0.90506 -0.00827 -0.36336 -0.98958 55223   6235 0.8288  37
  -2   5 -11   33.99    2.61   4 2.34369 0.03335 -0.22099 -0.07725  0.90506 -0.17591 -0.36336 -0.98137 55223   6236 0.8482  37
  -3   5 -10  225.28    5.23   4 2.53711 0.03355 -0.22099 -0.25928  0.90506 -0.11669 -0.36336 -0.95873 55223   6237 0.8397  37
  -3   5 -12   57.17    3.78   4 2.10061 0.03383 -0.22099 -0.17699  0.90506 -0.25188 -0.36336 -0.95144 55223   6238 0.8558  37
  -2   6 -12  113.59    4.47   4 2.16786 0.03320 -0.22099 -0.05534  0.90506 -0.09646 -0.36336 -0.99380 55223   6239 0.8557  37
  -3   6 -11   73.64    3.70   4 2.33358 0.03336 -0.22099 -0.22123  0.90506 -0.03517 -0.36336 -0.97459 55223   6240 0.8485  37
  -4   6 -12  381.77    9.45   4 2.09105 0.03386 -0.22099 -0.30530  0.90506 -0.12487 -0.36336 -0.94403 55223   6242 0.8561  37
  -2   7 -13  240.12    7.70   4 2.00827 0.03314 -0.22099 -0.03520  0.90506 -0.03031 -0.36336 -0.99892 55223   6243 0.8622  37
  -3   7 -12  437.99   10.34   4 2.15077 0.03328 -0.22099 -0.18696  0.90506  0.03101 -0.36336 -0.98188 55223   6244 0.8560  37
  -4   6 -14  125.09    7.07   4 1.79093 0.03402 -0.22099 -0.23090  0.90506 -0.23565 -0.36336 -0.94401 55223   6245 0.8677  37
  -3   7 -14  555.75   14.31   4 1.84892 0.03338 -0.22099 -0.13150  0.90506 -0.10055 -0.36336 -0.98620 55223   6246 0.8677  37
  -4   7 -13  369.75    9.96   4 1.95442 0.03364 -0.22099 -0.27182  0.90506 -0.05442 -0.36336 -0.96081 55223   6247 0.8625  37
  -4   7 -15  175.30    9.35   4 1.69785 0.03373 -0.22099 -0.20844  0.90506 -0.16501 -0.36336 -0.96401 55223   6248 0.8725  37
  -5   7 -14  295.22   10.37   4 1.77600 0.03411 -0.22099 -0.33702  0.90506 -0.13182 -0.36336 -0.93222 55223   6249 0.8680  37
  -3   8 -15    5.57    2.45   4 1.73548 0.03329 -0.22099 -0.10655  0.90506 -0.04097 -0.36336 -0.99346 55223   6250 0.8726  37
  -4   8 -14   14.56    4.84   4 1.83046 0.03352 -0.22099 -0.24164  0.90506  0.00680 -0.36336 -0.97034 55223   6251 0.8679  37
  -4   7 -17   66.37    9.42   4 1.48468 0.03398 -0.22099 -0.15391  0.90506 -0.25874 -0.36336 -0.95361 55223   6252 0.8805  37
[truncated: 436,785 more chars]
